# Supplementary material for: LACTB induces cancer cell death through the activation of the intrinsic caspase-independent pathway in breast cancer
Source: Apoptosis. 2022 Oct 25;28(1-2):186–98. doi: 10.1007/s10495-022-01775-4 (PMC9950249; doi:10.1007/s10495-022-01775-4)
Supplement: Supplementary file 16 — Supplementary Material 16 [file 10495_2022_1775_MOESM16_ESM.xls]

## Sheet: Cover page
	Customer Contact Name:	Zuzana Keckesova
	Customer Institution:	IOCB
	Contact Phone Number:	420 702057555
	Customer Email Address:	keckesova@uochb.cas.cz
	Purchase Order Number	800180798 CZ
	Sales Order Number	S033686
	Protocol Number	AAH-BLG-1000zuzana
	Study Director assigned:	Lynn liu
	Service Provided
	Type of Service Provided:	Full testing
	Sample Type and Preparation:	Human cell lysate
	Test procedure:	SOP-TF-LBA-002
	Stability of sample and Standards or Positive Controls	Stable to conditions of test
	Protocol sign off Date:	2018-11-09
	Final Report completed date:	2018-12-03
	Storage of Records and samples	According to in house procedures
	Sign off:
	Study Director: Lynn Liu	Date: 12/4/2018
	Laboratory Manager: Zhizhou Kuang	Date: 12/4/2018

## Sheet: Guide
	Analysis Tool Software for RayBio® Human Biotin-Label Based Antibody Arrays -- Human L-507, Glass Slide

## Sheet: Importing Data
RayBio® Human Biotin-Label Based Antibody Arrays -- Human L-507, Glass Slide

## Sheet: Map
	RayBio® Human Biotin-Label Based Antibody Arrays -- Human L-507
		1	2	3	4	5	6	7	8	9	10	11	12	13	14	15	16	17	18	19	20	21	22	23	24	25	26	27	28	29	30
	1	Positive 1	Positive 1	Positive 2	Positive 2	Positive 3	Positive 3	neg	neg	6Ckine	6Ckine	Activin A	Activin A	Activin B	Activin B	Activin C	Activin C	Activin RIA / ALK-2	Activin RIA / ALK-2	Activin RIB / ALK-4	Activin RIB / ALK-4	Activin RII A/B	Activin RII A/B	Activin RIIA	Activin RIIA	Adiponectin / Acrp30	Adiponectin / Acrp30	AgRP	AgRP	ALCAM	ALCAM
	2	Angiogenin	Angiogenin	Angiopoietin-1	Angiopoietin-1	Angiopoietin-2	Angiopoietin-2	Angiopoietin-4	Angiopoietin-4	Angiopoietin-like 1	Angiopoietin-like 1	Angiopoietin-like 2	Angiopoietin-like 2	Angiopoietin-like Factor	Angiopoietin-like Factor	Angiostatin	Angiostatin	APJ	APJ	APRIL	APRIL	AR (Amphiregulin)	AR (Amphiregulin)	Artemin	Artemin	Axl	Axl	B7-1 /CD80	B7-1 /CD80	BAFF R / TNFRSF13C	BAFF R / TNFRSF13C
	3	BCMA / TNFRSF17	BCMA / TNFRSF17	BD-1	BD-1	BDNF	BDNF	beta-Catenin	beta-Catenin	Bax	Bax	beta-NGF	beta-NGF	BIK	BIK	BLC / BCA-1 / CXCL13	BLC / BCA-1 / CXCL13	BMP-2	BMP-2	BMP-3	BMP-3	BMP-3b / GDF-10	BMP-3b / GDF-10	BMP-4	BMP-4	BMP-5	BMP-5	BMP-6	BMP-6	BMP-7	BMP-7
	4	BMP-8	BMP-8	BMP-15	BMP-15	BMPR-IA / ALK-3	BMPR-IA / ALK-3	BMPR-IB / ALK-6	BMPR-IB / ALK-6	BMPR-II	BMPR-II	BTC	BTC	Cardiotrophin-1 / CT-1	Cardiotrophin-1 / CT-1	CCL14 / HCC-1 / HCC-3	CCL14 / HCC-1 / HCC-3	CCL28 / VIC	CCL28 / VIC	CCR1	CCR1	CCR2	CCR2	CCR3	CCR3	CCR4	CCR4	CCR5	CCR5	CCR6	CCR6
	5	CCR7	CCR7	CCR8	CCR8	CCR9	CCR9	CD14	CD14	CD27 / TNFRSF7	CD27 / TNFRSF7	CD30 / TNFRSF8	CD30 / TNFRSF8	CD30 Ligand / TNFSF8	CD30 Ligand / TNFSF8	CD40 / TNFRSF5	CD40 / TNFRSF5	CD40 Ligand / TNFSF5 /CD154	CD40 Ligand / TNFSF5 /CD154	CD 163	CD 163	Cerberus 1	Cerberus 1	Chem R23	Chem R23	Chordin-Like 1	Chordin-Like 1	Chordin-Like 2	Chordin-Like 2	CLC	CLC
	6	CNTF	CNTF	CNTF R alpha	CNTF R alpha	Coagulation Factor III / Tissue Factor	Coagulation Factor III / Tissue Factor	CRIM 1	CRIM 1	Cripto-1	Cripto-1	CRTH-2	CRTH-2	Cryptic	Cryptic	Csk	Csk	CTACK / CCL27	CTACK / CCL27	CTGF / CCN2	CTGF / CCN2	CTLA-4 /CD152	CTLA-4 /CD152	CV-2 / Crossveinless-2	CV-2 / Crossveinless-2	CXCL14 / BRAK	CXCL14 / BRAK	CXCL16	CXCL16	CXCR1 / IL-8 RA	CXCR1 / IL-8 RA
	7	CXCR2 / IL-8 RB	CXCR2 / IL-8 RB	CXCR3	CXCR3	CXCR4 (fusin)	CXCR4 (fusin)	CXCR5 /BLR-1	CXCR5 /BLR-1	CXCR6	CXCR6	D6	D6	DAN	DAN	DANCE	DANCE	DcR3 / TNFRSF6B	DcR3 / TNFRSF6B	Decorin	Decorin	Dkk-1	Dkk-1	Dkk-3	Dkk-3	Dkk-4	Dkk-4	DR3 / TNFRSF25	DR3 / TNFRSF25	DR6 / TNFRSF21	DR6 / TNFRSF21
	8	Dtk	Dtk	EDA-A2	EDA-A2	EDAR	EDAR	EDG-1	EDG-1	EGF	EGF	EGF R / ErbB1	EGF R / ErbB1	EG-VEGF / PK1	EG-VEGF / PK1	EMAP-II	EMAP-II	ENA-78	ENA-78	Endocan	Endocan	Endoglin / CD105	Endoglin / CD105	Endostatin	Endostatin	Endothelin	Endothelin	EN-RAGE	EN-RAGE	Eotaxin / CCL11	Eotaxin / CCL11
	9	Eotaxin-2 / MPIF-2	Eotaxin-2 / MPIF-2	Eotaxin-3 / CCL26	Eotaxin-3 / CCL26	Epiregulin	Epiregulin	ErbB2	ErbB2	ErbB3	ErbB3	ErbB4	ErbB4	Erythropoietin	Erythropoietin	E-Selectin	E-Selectin	FADD	FADD	FAM3B	FAM3B	Fas / TNFRSF6	Fas / TNFRSF6	Fas Ligand	Fas Ligand	FGF Basic	FGF Basic	FGF-BP	FGF-BP	FGF R3	FGF R3
	10	FGF R4	FGF R4	FGF R5	FGF R5	FGF-4	FGF-4	FGF-5	FGF-5	FGF-6	FGF-6	FGF-7 / KGF	FGF-7 / KGF	FGF-8	FGF-8	FGF-9	FGF-9	FGF-10 / KGF-2	FGF-10 / KGF-2	FGF-11	FGF-11	FGF-12	FGF-12	FGF-13 1B	FGF-13 1B	FGF-16	FGF-16	FGF-17	FGF-17	FGF-18	FGF-18
	11	FGF-19	FGF-19	FGF-20	FGF-20	FGF-21	FGF-21	FGF-23	FGF-23	FLRG	FLRG	Flt-3 Ligand	Flt-3 Ligand	Follistatin	Follistatin	Follistatin-like 1	Follistatin-like 1	Fractalkine	Fractalkine	Frizzled-1	Frizzled-1	Frizzled-3	Frizzled-3	Frizzled-4	Frizzled-4	Frizzled-5	Frizzled-5	Frizzled-6	Frizzled-6	Frizzled-7	Frizzled-7
	12	Galectin-3	Galectin-3	GASP-1 / WFIKKNRP	GASP-1 / WFIKKNRP	GASP-2 / WFIKKN	GASP-2 / WFIKKN	GCP-2 / CXCL6	GCP-2 / CXCL6	GCSF	GCSF	G-CSF R / CD 114	G-CSF R / CD 114	GDF1	GDF1	GDF3	GDF3	GDF5	GDF5	GDF8	GDF8	GDF9	GDF9	GDF11	GDF11	GDF-15	GDF-15	GDNF	GDNF	GFR alpha-1	GFR alpha-1
	13	GFR alpha-2	GFR alpha-2	GFR alpha-3	GFR alpha-3	GFR alpha-4	GFR alpha-4	GITR / TNFRF18	GITR / TNFRF18	GITR Ligand / TNFSF18	GITR Ligand / TNFSF18	Glucagon	Glucagon	Glut1	Glut1	Glut2	Glut2	Glut3	Glut3	Glut5	Glut5	Glypican 3	Glypican 3	Glypican 5	Glypican 5	GM-CSF	GM-CSF	GM-CSF R alpha	GM-CSF R alpha	Granzyme A	Granzyme A
	14	GREMLIN	GREMLIN	GRO	GRO	GRO-a	GRO-a	Growth Hormone (GH)	Growth Hormone (GH)	Growth Hormone R (GHR)	Growth Hormone R (GHR)	HB-EGF	HB-EGF	HCC-4 / CCL16	HCC-4 / CCL16	HCR / CRAM-A/B	HCR / CRAM-A/B	Hepassocin	Hepassocin	GLO-1	GLO-1	HGF	HGF	HGFR	HGFR	HRG-alpha	HRG-alpha	HRG-beta 1	HRG-beta 1	HVEM / TNFRSF14	HVEM / TNFRSF14
	15	I-309	I-309	ICAM-1	ICAM-1	ICAM-2	ICAM-2	ICAM-3 (CD50)	ICAM-3 (CD50)	ICAM-5	ICAM-5	IFN-alpha / beta R1	IFN-alpha / beta R1	IFN-alpha / beta R2	IFN-alpha / beta R2	IFN-beta	IFN-beta	IFN-gamma	IFN-gamma	IFN-gamma R1	IFN-gamma R1	IGFBP-1	IGFBP-1	IGFBP-2	IGFBP-2	IGFBP-3	IGFBP-3	IGFBP-4	IGFBP-4	IGFBP-6	IGFBP-6
	16	IGFBP-rp1 / IGFBP-7	IGFBP-rp1 / IGFBP-7	IGF-I	IGF-I	IGF-I SR	IGF-I SR	IGF-II	IGF-II	IGF-II R	IGF-II R	IL-1 alpha	IL-1 alpha	IL-1 beta	IL-1 beta	IL-1 F5 / FIL1delta	IL-1 F5 / FIL1delta	IL-1 F6 / FIL1 epsilon	IL-1 F6 / FIL1 epsilon	IL-1 F7 / FIL1 zeta	IL-1 F7 / FIL1 zeta	IL-1 F8 / FIL1 eta	IL-1 F8 / FIL1 eta	IL-1 F9 / IL-1 H1	IL-1 F9 / IL-1 H1	IL-1 F10 / IL-1HY2	IL-1 F10 / IL-1HY2	IL-1 R3 / IL-1 R AcP	IL-1 R3 / IL-1 R AcP	IL-1 R4 / ST2	IL-1 R4 / ST2
	17	IL-1 R6 / IL-1 Rrp2	IL-1 R6 / IL-1 Rrp2	IL-1 R8	IL-1 R8	IL-1 R9	IL-1 R9	IL-1 ra	IL-1 ra	IL-1 sRI	IL-1 sRI	IL-1 sRII	IL-1 sRII	IL-2	IL-2	IL-2 R alpha	IL-2 R alpha	IL-2 R beta /CD122	IL-2 R beta /CD122	IL-2 R gamma	IL-2 R gamma	IL-3	IL-3	IL-3 R alpha	IL-3 R alpha	IL-4	IL-4	IL-4 R	IL-4 R	IL-5	IL-5
	18	IL-5 R alpha	IL-5 R alpha	IL-6	IL-6	IL-6 R	IL-6 R	IL-7	IL-7	IL-7 R alpha	IL-7 R alpha	IL-8	IL-8	IL-9	IL-9	IL-10	IL-10	IL-10 R alpha	IL-10 R alpha	IL-10 R beta	IL-10 R beta	IL-11	IL-11	IL-12 p40	IL-12 p40	IL-12 p70	IL-12 p70	IL-12 R beta 1	IL-12 R beta 1	IL-12 R beta 2	IL-12 R beta 2
	19	IL-13	IL-13	IL-13 R alpha 1	IL-13 R alpha 1	IL-13 R alpha 2	IL-13 R alpha 2	IL-15	IL-15	IL-15 R alpha	IL-15 R alpha	IL-16	IL-16	IL-17	IL-17	IL-17B	IL-17B	IL-17B R	IL-17B R	IL-17C	IL-17C	IL-17D	IL-17D	IL-17E	IL-17E	IL-17F	IL-17F	IL-17R	IL-17R	IL-17RC	IL-17RC
	20	Positive 1	Positive 1	Positive 2	Positive 2	Positive 3	Positive 3	neg	neg	IL-17RD	IL-17RD	IL-18 BPa	IL-18 BPa	IL-18 R alpha /IL-1 R5	IL-18 R alpha /IL-1 R5	IL-18 R beta /AcPL	IL-18 R beta /AcPL	IL-19	IL-19	IL-20	IL-20	IL-20 R alpha	IL-20 R alpha	IL-20 R beta	IL-20 R beta	IL-21	IL-21	IL-21 R	IL-21 R	IL-22	IL-22
	21	IL-22 BP	IL-22 BP	IL-22 R	IL-22 R	IL-23	IL-23	IL-23 R	IL-23 R	IL-24	IL-24	IL-26	IL-26	IL-27	IL-27	IL-28A	IL-28A	IL-29	IL-29	IL-31	IL-31	IL-31 RA	IL-31 RA	BACE-1	BACE-1	FACX	FACX	Insulin	Insulin	Insulin R	Insulin R
	22	Insulysin / IDE	Insulysin / IDE	IP-10	IP-10	I-TAC / CXCL11	I-TAC / CXCL11	Kininostatin / kininogen	Kininostatin / kininogen	Kremen-1	Kremen-1	Kremen-2	Kremen-2	Latent TGF-beta bp1	Latent TGF-beta bp1	LBP	LBP	Lck	Lck	LECT2	LECT2	Lefty - A	Lefty - A	Leptin (OB)	Leptin (OB)	Leptin R	Leptin R	LFA-1 alpha	LFA-1 alpha	LIF	LIF
	23	LIF R alpha	LIF R alpha	LIGHT / TNFSF14	LIGHT / TNFSF14	Lipocalin-1	Lipocalin-1	Lipocalin-2	Lipocalin-2	LRP-1	LRP-1	LRP-6	LRP-6	L-Selectin (CD62L)	L-Selectin (CD62L)	Lymphotactin / XCL1	Lymphotactin / XCL1	Lymphotoxin beta / TNFSF3	Lymphotoxin beta / TNFSF3	Lymphotoxin beta R / TNFRSF3	Lymphotoxin beta R / TNFRSF3	MAC-1	MAC-1	MCP-1	MCP-1	MCP-2	MCP-2	MCP-3	MCP-3	MCP-4 / CCL13	MCP-4 / CCL13
	24	M-CSF	M-CSF	M-CSF R	M-CSF R	MDC	MDC	MFG-E8	MFG-E8	MFRP	MFRP	MICA	MICA	MIF	MIF	MIG	MIG	MIP-1a	MIP-1a	MIP-1b	MIP-1b	MIP-1d	MIP-1d	MIP 2	MIP 2	MIP-3 alpha	MIP-3 alpha	MIP-3 beta	MIP-3 beta	MMP-1	MMP-1
	25	MMP-2	MMP-2	MMP-3	MMP-3	MMP-7	MMP-7	MMP-8	MMP-8	MMP-9	MMP-9	MMP-10	MMP-10	MMP-11 /Stromelysin-3	MMP-11 /Stromelysin-3	MMP-12	MMP-12	MMP-13	MMP-13	MMP-14	MMP-14	MMP-15	MMP-15	MMP-16 / MT3-MMP	MMP-16 / MT3-MMP	MMP-19	MMP-19	MMP-20	MMP-20	MMP-24 / MT5-MMP	MMP-24 / MT5-MMP
	26	MMP-25 / MT6-MMP	MMP-25 / MT6-MMP	MSP alpha Chain	MSP alpha Chain	Musk	Musk	NAP-2	NAP-2	NCAM-1 / CD56	NCAM-1 / CD56	Neuritin	Neuritin	NeuroD1	NeuroD1	Neuropilin-2	Neuropilin-2	Neurturin	Neurturin	NGF R	NGF R	Nidgen-1	Nidgen-1	NOV / CCN3	NOV / CCN3	NrCAM	NrCAM	NRG1 Isoform GGF2	NRG1 Isoform GGF2	NRG2	NRG2
	27	NRG3	NRG3	NT-3	NT-3	NT-4	NT-4	Orexin A	Orexin A	Orexin B	Orexin B	OSM	OSM	Osteoactivin / GPNMB	Osteoactivin / GPNMB	Osteocrin	Osteocrin	Osteoprotegerin / TNFRSF11B	Osteoprotegerin / TNFRSF11B	OX40 Ligand / TNFSF4	OX40 Ligand / TNFSF4	PARC / CCL18	PARC / CCL18	PD-ECGF	PD-ECGF	PDGF R alpha	PDGF R alpha	PDGF R beta	PDGF R beta	PDGF-AA	PDGF-AA
	28	PDGF-AB	PDGF-AB	PDGF-BB	PDGF-BB	PDGF-C	PDGF-C	PDGF-D	PDGF-D	PECAM-1 /CD31	PECAM-1 /CD31	Pentraxin3 / TSG-14	Pentraxin3 / TSG-14	Persephin	Persephin	PF4 / CXCL4	PF4 / CXCL4	PlGF	PlGF	PLUNC	PLUNC	Pref-1	Pref-1	Progranulin	Progranulin	Prolactin	Prolactin	P-selectin	P-selectin	RAGE	RAGE
	29	RANK / TNFRSF11A	RANK / TNFRSF11A	RANTES	RANTES	RELM beta	RELM beta	RELT / TNFRSF19L	RELT / TNFRSF19L	ROBO4	ROBO4	S100 A8/A9	S100 A8/A9	S100A10	S100A10	SAA	SAA	SCF	SCF	SCF R /CD117	SCF R /CD117	SDF-1 / CXCL12	SDF-1 / CXCL12	sFRP-1	sFRP-1	sFRP-3	sFRP-3	sFRP-4	sFRP-4	sgp130	sgp130
	30	SIGIRR	SIGIRR	Siglec-5/CD170	Siglec-5/CD170	Siglec-9	Siglec-9	SLPI	SLPI	Smad 1	Smad 1	Smad 4	Smad 4	Smad 5	Smad 5	Smad 7	Smad 7	Smad 8	Smad 8	Prdx6	Prdx6	Soggy-1	Soggy-1	Sonic Hedgehog (Shh N-terminal)	Sonic Hedgehog (Shh N-terminal)	SPARC	SPARC	Spinesin	Spinesin	TACI / TNFRSF13B	TACI / TNFRSF13B
	31	Tarc	Tarc	TCCR / WSX-1	TCCR / WSX-1	TECK / CCL25	TECK / CCL25	TFPI	TFPI	TGF-alpha	TGF-alpha	TGF-beta 1	TGF-beta 1	TGF-beta 2	TGF-beta 2	TGF-beta 3	TGF-beta 3	TGF-beta 5	TGF-beta 5	TGF-beta RI / ALK-5	TGF-beta RI / ALK-5	TGF-beta RII	TGF-beta RII	Grb2	Grb2	TGF-beta RIII	TGF-beta RIII	Thrombopoietin (TPO)	Thrombopoietin (TPO)	TPX	TPX
	32	Thrombospondin-1	Thrombospondin-1	Thrombospondin-2	Thrombospondin-2	Thrombospondin-4	Thrombospondin-4	Thymopoietin	Thymopoietin	Tie-1	Tie-1	Tie-2	Tie-2	TIMP-1	TIMP-1	TIMP-2	TIMP-2	TIMP-3	TIMP-3	TIMP-4	TIMP-4	TL1A / TNFSF15	TL1A / TNFSF15	TLR1	TLR1	TLR2	TLR2	TLR3	TLR3	TLR4	TLR4
	33	TMEFF1 / Tomoregulin-1	TMEFF1 / Tomoregulin-1	TMEFF2	TMEFF2	TNF-alpha	TNF-alpha	TNF-beta	TNF-beta	TNF RI / TNFRSF1A	TNF RI / TNFRSF1A	TNF RII / TNFRSF1B	TNF RII / TNFRSF1B	TRADD	TRADD	TRAIL / TNFSF10	TRAIL / TNFSF10	TRAIL R1 / DR4 / TNFRSF10A	TRAIL R1 / DR4 / TNFRSF10A	TRAIL R2 / DR5 / TNFRSF10B	TRAIL R2 / DR5 / TNFRSF10B	TRAIL R3 / TNFRSF10C	TRAIL R3 / TNFRSF10C	TRAIL R4 / TNFRSF10D	TRAIL R4 / TNFRSF10D	TRANCE	TRANCE	TREM-1	TREM-1	TROY / TNFRSF19	TROY / TNFRSF19
	34	TSG-6	TSG-6	TSLP R	TSLP R	TWEAK / TNFSF12	TWEAK / TNFSF12	TWEAK R / TNFRSF12	TWEAK R / TNFRSF12	Ubiquitin+1	Ubiquitin+1	uPA	uPA	uPAR	uPAR	Vasorin	Vasorin	VCAM-1 (CD106)	VCAM-1 (CD106)	VE-Cadherin	VE-Cadherin	VEGF	VEGF	VEGF R2 (KDR)	VEGF R2 (KDR)	VEGF R3	VEGF R3	VEGF-B	VEGF-B	VEGF-C	VEGF-C
	35	VEGF-D	VEGF-D	VEGI / TNFSF15	VEGI / TNFSF15	WIF-1	WIF-1	WISP-1 / CCN4	WISP-1 / CCN4	XEDAR	XEDAR	Neg	Neg	Neg	Neg	Neg	Neg	Neg	Neg	Neg	Neg	Neg	Neg	Neg	Neg	Positive 3	Positive 3	Positive 2	Positive 2	Positive 1	Positive 1

## Sheet: Aligning Data
RayBio® Human Biotin-Label Based Antibody Arrays -- Human L-507, Glass Slide
	-LACTB 6H			-LACTB 1 day			-LACTB 3 days			-LACTB 6 days			+LACTB 6h			+LACTB 1 day			+LACTB 3 days			+LACTB 6 days			Sample 9			Sample 10			Sample 11			Sample 12			Sample 13			Sample 14			Sample 15			Sample 16			Sample 17
	With Background	Without Background		With Background	Without Background		With Background	Without Background		With Background	Without Background		With Background	Without Background		With Background	Without Background		With Background	Without Background		With Background	Without Background		With Background	Without Background		With Background	Without Background		With Background	Without Background		With Background	Without Background		With Background	Without Background		With Background	Without Background		With Background	Without Background		With Background	Without Background		With Background
Positive 1a	65535	65116		65535	64900		65535	64688		65535	65019		65535	65258		65535	64734		65535	65303		65379	64955		A1	A1		A1	A1		A1	A1		A1	A1		A1	A1		A1	A1		A1	A1		A1	A1		A1
Positive 1a	65535	65139		65535	64931		65535	64691		65535	65042		65535	65262		65535	64681		65535	65293		65535	65109		A2	A2		A2	A2		A2	A2		A2	A2		A2	A2		A2	A2		A2	A2		A2	A2		A2
Positive 2a	39129	38642		38090	37574		31344	30504		30654	30133		37952	37675		35133	34323		23658	23429		24223	23756		A3	A3		A3	A3		A3	A3		A3	A3		A3	A3		A3	A3		A3	A3		A3	A3		A3
Positive 2a	38379	37805		32409	31911		32676	31819		34053	33539		30342	30071		38637	37822		28030	27812		27614	27187		A4	A4		A4	A4		A4	A4		A4	A4		A4	A4		A4	A4		A4	A4		A4	A4		A4
Positive 3a	21101	20535		24394	23823		26657	25653		21354	20755		25323	25034		27455	26648		14944	14735		13446	13100		A5	A5		A5	A5		A5	A5		A5	A5		A5	A5		A5	A5		A5	A5		A5	A5		A5
Positive 3a	21939	21362		26123	25532		21042	19921		29424	28838		25616	25297		28523	27704		14440	14247		13973	13658		A6	A6		A6	A6		A6	A6		A6	A6		A6	A6		A6	A6		A6	A6		A6	A6		A6
neg	560	-23		628	10		922	10		529	-5		381	21		792	-26		184	-8		299	-26		A7	A7		A7	A7		A7	A7		A7	A7		A7	A7		A7	A7		A7	A7		A7	A7		A7
neg	564	-9		544	-25		903	6		533	30		379	9		900	79		192	-5		315	1		A8	A8		A8	A8		A8	A8		A8	A8		A8	A8		A8	A8		A8	A8		A8	A8		A8
6Ckine	1203	629		1008	498		1142	290		1380	890		1481	1107		1138	358		796	603		762	423		A9	A9		A9	A9		A9	A9		A9	A9		A9	A9		A9	A9		A9	A9		A9	A9		A9
6Ckine	1212	630		994	493		1135	266		1230	748		1276	899		1151	367		776	583		797	475		A10	A10		A10	A10		A10	A10		A10	A10		A10	A10		A10	A10		A10	A10		A10	A10		A10
Activin A	11935	10882		1236	750		1358	489		1583	1019		1305	933		1639	843		860	667		843	531		A11	A11		A11	A11		A11	A11		A11	A11		A11	A11		A11	A11		A11	A11		A11	A11		A11
Activin A	11577	10589		1122	653		1274	360		1602	1065		1289	910		1174	430		853	655		792	485		A12	A12		A12	A12		A12	A12		A12	A12		A12	A12		A12	A12		A12	A12		A12	A12		A12
Activin B	1000	539		1047	575		1389	474		1175	655		1218	839		1184	444		755	558		860	551		A13	A13		A13	A13		A13	A13		A13	A13		A13	A13		A13	A13		A13	A13		A13	A13		A13
Activin B	1117	696		1082	618		1335	435		1202	681		1175	793		1128	358		842	630		714	413		A14	A14		A14	A14		A14	A14		A14	A14		A14	A14		A14	A14		A14	A14		A14	A14		A14
Activin C	1705	1290		1785	1268		2770	1793		2473	1943		2137	1739		4179	3365		1450	1232		2047	1699		A15	A15		A15	A15		A15	A15		A15	A15		A15	A15		A15	A15		A15	A15		A15	A15		A15
Activin C	2000	1571		1902	1385		2858	1882		2418	1818		2158	1763		3445	2631		1588	1356		2162	1797		A16	A16		A16	A16		A16	A16		A16	A16		A16	A16		A16	A16		A16	A16		A16	A16		A16
Activin RIA / ALK-2	1451	1062		1206	669		2004	1088		1831	1301		1212	836		1155	373		960	741		1091	611		A17	A17		A17	A17		A17	A17		A17	A17		A17	A17		A17	A17		A17	A17		A17	A17		A17
Activin RIA / ALK-2	1097	749		981	463		1952	1062		1825	1273		1103	738		1241	425		917	693		964	411		A18	A18		A18	A18		A18	A18		A18	A18		A18	A18		A18	A18		A18	A18		A18	A18		A18
Activin RIB / ALK-4	1789	1470		2008	1519		3882	3010		3084	2507		1595	1227		2635	1816		1003	774		1735	1184		A19	A19		A19	A19		A19	A19		A19	A19		A19	A19		A19	A19		A19	A19		A19	A19		A19
Activin RIB / ALK-4	2219	1882		1863	1353		3352	2466		2575	1964		1453	1079		2941	2154		1020	804		1579	1070		A20	A20		A20	A20		A20	A20		A20	A20		A20	A20		A20	A20		A20	A20		A20	A20		A20
Activin RII A/B	1187	858		885	393		1473	632		1706	1150		1138	751		1431	647		908	686		782	307		A21	A21		A21	A21		A21	A21		A21	A21		A21	A21		A21	A21		A21	A21		A21	A21		A21
Activin RII A/B	1098	752		916	429		1225	335		1438	826		1136	741		1279	498		820	616		796	339		A22	A22		A22	A22		A22	A22		A22	A22		A22	A22		A22	A22		A22	A22		A22	A22		A22
Activin RIIA	1236	899		1723	1247		4380	3474		3010	2334		1784	1412		3901	3110		1005	802		1347	942		A23	A23		A23	A23		A23	A23		A23	A23		A23	A23		A23	A23		A23	A23		A23	A23		A23
Activin RIIA	1881	1570		1819	1349		3933	3029		2886	2160		1795	1423		4173	3387		1086	867		1574	1031		A24	A24		A24	A24		A24	A24		A24	A24		A24	A24		A24	A24		A24	A24		A24	A24		A24
Adiponectin / Acrp30	1128	815		873	401		1309	420		1290	603		1060	692		1307	553		689	459		890	395		A25	A25		A25	A25		A25	A25		A25	A25		A25	A25		A25	A25		A25	A25		A25	A25		A25
Adiponectin / Acrp30	995	710		900	434		1212	210		1354	686		1137	764		1192	405		719	484		893	380		A26	A26		A26	A26		A26	A26		A26	A26		A26	A26		A26	A26		A26	A26		A26	A26		A26
AgRP	1231	951		1684	1211		2702	1764		3373	2707		1300	906		2710	1963		769	533		1233	699		A27	A27		A27	A27		A27	A27		A27	A27		A27	A27		A27	A27		A27	A27		A27	A27		A27
AgRP	1247	923		1626	1152		3473	2463		3235	2591		1282	888		2643	1889		753	523		1137	617		A28	A28		A28	A28		A28	A28		A28	A28		A28	A28		A28	A28		A28	A28		A28	A28		A28
ALCAM	893	570		942	414		1158	267		984	328		957	550		972	381		643	422		914	413		A29	A29		A29	A29		A29	A29		A29	A29		A29	A29		A29	A29		A29	A29		A29	A29		A29
ALCAM	925	633		952	441		1110	217		1229	698		1031	592		983	302		670	440		893	364		A30	A30		A30	A30		A30	A30		A30	A30		A30	A30		A30	A30		A30	A30		A30	A30		A30
Angiogenin	531	111		597	4		710	-24		616	102		566	296		658	-123		356	140		453	35		B1	B1		B1	B1		B1	B1		B1	B1		B1	B1		B1	B1		B1	B1		B1	B1		B1
Angiogenin	557	151		579	8		775	18		603	122		546	275		675	-132		415	201		409	106		B2	B2		B2	B2		B2	B2		B2	B2		B2	B2		B2	B2		B2	B2		B2	B2		B2
Angiopoietin-1	1332	847		1188	676		1651	842		1263	719		1636	1372		1383	587		845	637		795	518		B3	B3		B3	B3		B3	B3		B3	B3		B3	B3		B3	B3		B3	B3		B3	B3		B3
Angiopoietin-1	1464	902		1079	552		1387	573		1084	542		1610	1305		1336	531		803	612		813	532		B4	B4		B4	B4		B4	B4		B4	B4		B4	B4		B4	B4		B4	B4		B4	B4		B4
Angiopoietin-2	4518	3612		1217	646		2125	1192		1643	1065		1612	1285		2178	1390		953	765		824	550		B5	B5		B5	B5		B5	B5		B5	B5		B5	B5		B5	B5		B5	B5		B5	B5		B5
Angiopoietin-2	4102	2766		1141	595		2236	1282		1696	1173		1634	1273		2077	1284		887	696		982	675		B6	B6		B6	B6		B6	B6		B6	B6		B6	B6		B6	B6		B6	B6		B6	B6		B6
Angiopoietin-4	4500	3605		2723	2212		4867	3974		4149	3667		3339	2959		4553	3726		1140	951		1290	970		B7	B7		B7	B7		B7	B7		B7	B7		B7	B7		B7	B7		B7	B7		B7	B7		B7
Angiopoietin-4	4254	3546		2473	1976		5198	4313		4133	3624		4276	3893		4941	4127		1245	1056		1135	848		B8	B8		B8	B8		B8	B8		B8	B8		B8	B8		B8	B8		B8	B8		B8	B8		B8
Angiopoietin-like 1	2101	1485		2408	1936		8514	7621		6683	6182		1902	1531		3725	2915		959	766		934	632		B9	B9		B9	B9		B9	B9		B9	B9		B9	B9		B9	B9		B9	B9		B9	B9		B9
Angiopoietin-like 1	1940	1332		2319	1843		9729	8837		5846	5352		2057	1673		3880	3088		959	765		1049	741		B10	B10		B10	B10		B10	B10		B10	B10		B10	B10		B10	B10		B10	B10		B10	B10		B10
Angiopoietin-like 2	4266	3601		1282	753		1891	1009		2055	1519		2606	2192		1519	784		926	731		979	685		B11	B11		B11	B11		B11	B11		B11	B11		B11	B11		B11	B11		B11	B11		B11	B11		B11
Angiopoietin-like 2	3641	2993		1230	702		1664	788		2213	1669		2480	2094		1371	658		1023	828		894	604		B12	B12		B12	B12		B12	B12		B12	B12		B12	B12		B12	B12		B12	B12		B12	B12		B12
Angiopoietin-like Factor	3249	2789		1429	949		1295	410		2037	1529		1640	1254		2085	1339		1292	1089		1148	845		B13	B13		B13	B13		B13	B13		B13	B13		B13	B13		B13	B13		B13	B13		B13	B13		B13
Angiopoietin-like Factor	4013	3602		1582	1102		1891	1012		2283	1772		2250	1862		2030	1274		1309	1102		966	670		B14	B14		B14	B14		B14	B14		B14	B14		B14	B14		B14	B14		B14	B14		B14	B14		B14
Angiostatin	1575	1173		2866	2393		4967	4083		4069	3585		2610	2210		2930	2207		1416	1172		1082	778		B15	B15		B15	B15		B15	B15		B15	B15		B15	B15		B15	B15		B15	B15		B15	B15		B15
Angiostatin	2381	1893		2878	2380		4999	4135		4381	3872		1833	1431		2877	2131		1250	1000		1115	795		B16	B16		B16	B16		B16	B16		B16	B16		B16	B16		B16	B16		B16	B16		B16	B16		B16
APJ	2055	1636		1777	1260		2385	1499		2460	1906		2449	2083		2386	1617		1346	1101		2095	1763		B17	B17		B17	B17		B17	B17		B17	B17		B17	B17		B17	B17		B17	B17		B17	B17		B17
APJ	2164	1795		1688	1183		2491	1615		2359	1805		2541	2176		2422	1632		1335	1127		1957	1643		B18	B18		B18	B18		B18	B18		B18	B18		B18	B18		B18	B18		B18	B18		B18	B18		B18
APRIL	760	428		1104	578		1227	305		1800	1218		1612	1244		1436	635		553	347		634	307		B19	B19		B19	B19		B19	B19		B19	B19		B19	B19		B19	B19		B19	B19		B19	B19		B19
APRIL	659	309		749	237		854	-69		1025	435		840	456		1314	514		507	281		519	141		B20	B20		B20	B20		B20	B20		B20	B20		B20	B20		B20	B20		B20	B20		B20	B20		B20
AR (Amphiregulin)	1486	1159		993	472		2195	1305		1946	1294		990	612		1782	916		850	629		805	323		B21	B21		B21	B21		B21	B21		B21	B21		B21	B21		B21	B21		B21	B21		B21	B21		B21
AR (Amphiregulin)	1074	780		993	472		2164	1271		1416	731		951	565		1522	661		751	529		776	298		B22	B22		B22	B22		B22	B22		B22	B22		B22	B22		B22	B22		B22	B22		B22	B22		B22
Artemin	1097	780		1147	630		2051	1138		1710	980		1033	661		1379	610		713	504		778	275		B23	B23		B23	B23		B23	B23		B23	B23		B23	B23		B23	B23		B23	B23		B23	B23		B23
Artemin	937	601		1091	590		1907	1028		1689	995		1041	676		1243	507		710	507		819	364		B24	B24		B24	B24		B24	B24		B24	B24		B24	B24		B24	B24		B24	B24		B24	B24		B24
Axl	915	561		1003	487		1272	381		1419	738		945	590		968	287		841	620		792	323		B25	B25		B25	B25		B25	B25		B25	B25		B25	B25		B25	B25		B25	B25		B25	B25		B25
Axl	647	332		967	492		1144	257		1251	540		804	433		1021	306		754	522		1151	631		B26	B26		B26	B26		B26	B26		B26	B26		B26	B26		B26	B26		B26	B26		B26	B26		B26
B7-1 /CD80	620	314		694	214		868	-39		797	137		762	380		698	-60		440	200		564	39		B27	B27		B27	B27		B27	B27		B27	B27		B27	B27		B27	B27		B27	B27		B27	B27		B27
B7-1 /CD80	655	368		671	177		869	-67		702	66		755	359		674	-34		453	218		534	8		B28	B28		B28	B28		B28	B28		B28	B28		B28	B28		B28	B28		B28	B28		B28	B28		B28
BAFF R / TNFRSF13C	662	392		829	357		915	-10		1099	539		766	365		825	212		543	322		659	150		B29	B29		B29	B29		B29	B29		B29	B29		B29	B29		B29	B29		B29	B29		B29	B29		B29
BAFF R / TNFRSF13C	672	399		792	306		894	17		1070	532		768	361		841	124		478	248		598	61		B30	B30		B30	B30		B30	B30		B30	B30		B30	B30		B30	B30		B30	B30		B30	B30		B30
BCMA / TNFRSF17	685	235		766	199		641	-53		842	308		624	361		908	166		466	249		529	246		C1	C1		C1	C1		C1	C1		C1	C1		C1	C1		C1	C1		C1	C1		C1	C1		C1
BCMA / TNFRSF17	606	64		751	251		674	-39		840	375		609	343		927	184		495	308		529	252		C2	C2		C2	C2		C2	C2		C2	C2		C2	C2		C2	C2		C2	C2		C2	C2		C2
BD-1	3410	2701		2187	1630		674	-72		2423	1949		1569	1273		2782	1993		1460	1271		1604	1326		C3	C3		C3	C3		C3	C3		C3	C3		C3	C3		C3	C3		C3	C3		C3	C3		C3
BD-1	3695	2975		2142	1579		895	9		2524	2022		1537	1236		2603	1852		1473	1286		1567	1282		C4	C4		C4	C4		C4	C4		C4	C4		C4	C4		C4	C4		C4	C4		C4	C4		C4
BDNF	1964	1331		1038	505		1369	461		872	249		1393	1045		1355	592		883	693		751	460		C5	C5		C5	C5		C5	C5		C5	C5		C5	C5		C5	C5		C5	C5		C5	C5		C5
BDNF	1781	1056		947	427		1238	338		660	162		1329	990		1233	452		836	642		815	484		C6	C6		C6	C6		C6	C6		C6	C6		C6	C6		C6	C6		C6	C6		C6	C6		C6
beta-Catenin	1029	512		823	365		975	86		537	77		946	599		3205	2428		573	382		712	384		C7	C7		C7	C7		C7	C7		C7	C7		C7	C7		C7	C7		C7	C7		C7	C7		C7
beta-Catenin	1033	520		876	426		1111	262		554	48		831	482		3205	2428		638	449		711	407		C8	C8		C8	C8		C8	C8		C8	C8		C8	C8		C8	C8		C8	C8		C8	C8		C8
Bax	1487	1000		2027	1536		1306	439		1275	727		1348	944		1507	736		1134	944		891	593		C9	C9		C9	C9		C9	C9		C9	C9		C9	C9		C9	C9		C9	C9		C9	C9		C9
Bax	1687	1282		2552	2064		1410	537		1697	1147		1924	1442		1430	735		1095	899		915	612		C10	C10		C10	C10		C10	C10		C10	C10		C10	C10		C10	C10		C10	C10		C10	C10		C10
beta-NGF	1988	1534		1073	565		1237	389		1434	817		1140	744		1226	475		876	682		772	473		C11	C11		C11	C11		C11	C11		C11	C11		C11	C11		C11	C11		C11	C11		C11	C11		C11
beta-NGF	2379	1926		968	457		1095	209		1640	988		1139	779		1430	646		940	730		780	484		C12	C12		C12	C12		C12	C12		C12	C12		C12	C12		C12	C12		C12	C12		C12	C12		C12
BIK	941	569		781	311		868	9		1030	551		1087	709		1033	296		627	417		709	399		C13	C13		C13	C13		C13	C13		C13	C13		C13	C13		C13	C13		C13	C13		C13	C13		C13
BIK	972	597		816	326		897	36		967	441		1013	629		1046	288		599	398		687	371		C14	C14		C14	C14		C14	C14		C14	C14		C14	C14		C14	C14		C14	C14		C14	C14		C14
BLC / BCA-1 / CXCL13	1144	725		1299	837		1630	769		1649	1197		390	-19		742	-21		1113	893		1005	692		C15	C15		C15	C15		C15	C15		C15	C15		C15	C15		C15	C15		C15	C15		C15	C15		C15
BLC / BCA-1 / CXCL13	1247	825		1281	787		1713	844		1654	1170		392	-15		725	-34		1111	885		1038	722		C16	C16		C16	C16		C16	C16		C16	C16		C16	C16		C16	C16		C16	C16		C16	C16		C16
BMP-2	1453	1014		1213	686		1561	672		1912	1398		1980	1605		1403	682		838	614		1334	1016		C17	C17		C17	C17		C17	C17		C17	C17		C17	C17		C17	C17		C17	C17		C17	C17		C17
BMP-2	1511	1200		1192	706		1542	660		1939	1406		2547	2180		1474	668		845	615		1096	794		C18	C18		C18	C18		C18	C18		C18	C18		C18	C18		C18	C18		C18	C18		C18	C18		C18
BMP-3	3555	3242		4148	3642		6269	5356		4973	4425		3196	2816		4406	3596		1714	1493		1378	1076		C19	C19		C19	C19		C19	C19		C19	C19		C19	C19		C19	C19		C19	C19		C19	C19		C19
BMP-3	3114	2789		3960	3436		6209	5245		5578	5018		2619	2241		4447	3638		1945	1721		1458	1161		C20	C20		C20	C20		C20	C20		C20	C20		C20	C20		C20	C20		C20	C20		C20	C20		C20
BMP-3b / GDF-10	571	259		617	102		971	56		802	225		782	404		659	-144		437	205		482	188		C21	C21		C21	C21		C21	C21		C21	C21		C21	C21		C21	C21		C21	C21		C21	C21		C21
BMP-3b / GDF-10	656	319		633	129		871	3		735	99		767	357		664	-142		460	256		480	134		C22	C22		C22	C22		C22	C22		C22	C22		C22	C22		C22	C22		C22	C22		C22	C22		C22
BMP-4	1329	1012		2525	2019		3386	2482		4158	3493		1727	1356		3168	2394		1126	912		1775	1259		C23	C23		C23	C23		C23	C23		C23	C23		C23	C23		C23	C23		C23	C23		C23	C23		C23
BMP-4	1545	1237		2838	2326		4285	3368		4827	4180		1903	1531		3779	3028		1196	980		2021	1452		C24	C24		C24	C24		C24	C24		C24	C24		C24	C24		C24	C24		C24	C24		C24	C24		C24
BMP-5	831	537		1545	1042		3346	2423		2370	1714		1144	790		1888	1231		946	737		990	596		C25	C25		C25	C25		C25	C25		C25	C25		C25	C25		C25	C25		C25	C25		C25	C25		C25
BMP-5	1084	775		1545	1042		3588	2653		2579	1893		1007	643		1875	1216		1166	940		1074	548		C26	C26		C26	C26		C26	C26		C26	C26		C26	C26		C26	C26		C26	C26		C26	C26		C26
BMP-6	867	552		850	362		885	44		1067	402		1256	894		801	112		504	264		693	178		C27	C27		C27	C27		C27	C27		C27	C27		C27	C27		C27	C27		C27	C27		C27	C27		C27
BMP-6	874	582		811	323		949	40		978	400		1342	963		745	170		512	273		751	228		C28	C28		C28	C28		C28	C28		C28	C28		C28	C28		C28	C28		C28	C28		C28	C28		C28
BMP-7	914	646		1737	1257		3720	2843		614	43		436	48		1000	303		729	483		1135	618		C29	C29		C29	C29		C29	C29		C29	C29		C29	C29		C29	C29		C29	C29		C29	C29		C29
BMP-7	926	647		1548	1069		4042	3248		540	-17		421	-8		656	1		722	484		1795	1268		C30	C30		C30	C30		C30	C30		C30	C30		C30	C30		C30	C30		C30	C30		C30	C30		C30
BMP-8	1370	845		2013	1500		808	192		2723	2250		920	658		2040	1287		696	500		900	621		D1	D1		D1	D1		D1	D1		D1	D1		D1	D1		D1	D1		D1	D1		D1	D1		D1
BMP-8	1389	850		2036	1489		843	224		2622	2176		1051	776		1634	887		765	578		886	607		D2	D2		D2	D2		D2	D2		D2	D2		D2	D2		D2	D2		D2	D2		D2	D2		D2
BMP-15	1490	1065		1439	928		799	72		2669	2211		1168	826		2172	1376		743	554		1044	759		D3	D3		D3	D3		D3	D3		D3	D3		D3	D3		D3	D3		D3	D3		D3	D3		D3
BMP-15	1573	1147		1500	988		837	113		2295	1848		1442	1083		2778	2018		777	588		1049	746		D4	D4		D4	D4		D4	D4		D4	D4		D4	D4		D4	D4		D4	D4		D4	D4		D4
BMPR-IA / ALK-3	977	468		742	248		848	-41		958	457		878	531		775	32		495	304		574	262		D5	D5		D5	D5		D5	D5		D5	D5		D5	D5		D5	D5		D5	D5		D5	D5		D5
BMPR-IA / ALK-3	927	426		720	233		895	3		956	486		896	559		740	-21		528	335		610	291		D6	D6		D6	D6		D6	D6		D6	D6		D6	D6		D6	D6		D6	D6		D6	D6		D6
BMPR-IB / ALK-6	1043	559		800	311		861	30		545	52		963	620		1292	508		680	483		687	372		D7	D7		D7	D7		D7	D7		D7	D7		D7	D7		D7	D7		D7	D7		D7	D7		D7
BMPR-IB / ALK-6	968	585		782	309		823	-25		570	73		942	593		1106	324		610	398		596	293		D8	D8		D8	D8		D8	D8		D8	D8		D8	D8		D8	D8		D8	D8		D8	D8		D8
BMPR-II	1468	1110		1098	634		1578	691		1637	1153		1913	1552		1723	946		946	748		925	600		D9	D9		D9	D9		D9	D9		D9	D9		D9	D9		D9	D9		D9	D9		D9	D9		D9
BMPR-II	1510	1170		1095	639		1813	841		1545	1006		1937	1557		1363	664		833	633		924	597		D10	D10		D10	D10		D10	D10		D10	D10		D10	D10		D10	D10		D10	D10		D10	D10		D10
BTC	1628	1288		2163	1654		4182	3332		2757	2267		2435	2023		4249	3529		1459	1253		1402	1093		D11	D11		D11	D11		D11	D11		D11	D11		D11	D11		D11	D11		D11	D11		D11	D11		D11
BTC	1409	1078		2163	1654		4255	3442		2905	2419		2260	1845		4221	3501		1466	1234		1336	1040		D12	D12		D12	D12		D12	D12		D12	D12		D12	D12		D12	D12		D12	D12		D12	D12		D12
Cardiotrophin-1 / CT-1	2283	1955		2010	1558		2420	1567		2605	2140		1614	1220		2419	1678		1561	1331		1152	816		D13	D13		D13	D13		D13	D13		D13	D13		D13	D13		D13	D13		D13	D13		D13	D13		D13
Cardiotrophin-1 / CT-1	1899	1580		1586	1130		2208	1337		2948	2458		1585	1209		2626	1867		1208	997		1144	832		D14	D14		D14	D14		D14	D14		D14	D14		D14	D14		D14	D14		D14	D14		D14	D14		D14
CCL14 / HCC-1 / HCC-3	1444	1081		1786	1314		2676	1816		2368	1867		1778	1377		2257	1498		1164	948		984	663		D15	D15		D15	D15		D15	D15		D15	D15		D15	D15		D15	D15		D15	D15		D15	D15		D15
CCL14 / HCC-1 / HCC-3	1356	965		1842	1357		2503	1657		3005	2499		1681	1286		1905	1201		1136	914		884	556		D16	D16		D16	D16		D16	D16		D16	D16		D16	D16		D16	D16		D16	D16		D16	D16		D16
CCL28 / VIC	3244	2895		9270	8727		14880	14011		12132	11614		5064	4684		9531	8863		2754	2541		3765	3448		D17	D17		D17	D17		D17	D17		D17	D17		D17	D17		D17	D17		D17	D17		D17	D17		D17
CCL28 / VIC	3955	3638		11816	11313		16072	15158		13277	12744		5649	5271		10421	9651		2603	2399		3854	3536		D18	D18		D18	D18		D18	D18		D18	D18		D18	D18		D18	D18		D18	D18		D18	D18		D18
CCR1	1448	1136		943	428		1268	388		812	229		7183	6748		1180	384		974	774		976	656		D19	D19		D19	D19		D19	D19		D19	D19		D19	D19		D19	D19		D19	D19		D19	D19		D19
CCR1	1335	1020		909	407		1241	330		706	109		7183	6748		1182	385		950	751		966	655		D20	D20		D20	D20		D20	D20		D20	D20		D20	D20		D20	D20		D20	D20		D20	D20		D20
CCR2	1389	1089		933	444		1066	139		671	87		1799	1431		1193	418		862	666		853	555		D21	D21		D21	D21		D21	D21		D21	D21		D21	D21		D21	D21		D21	D21		D21	D21		D21
CCR2	1287	990		974	483		1076	152		741	119		1668	1301		1160	391		842	636		845	538		D22	D22		D22	D22		D22	D22		D22	D22		D22	D22		D22	D22		D22	D22		D22	D22		D22
CCR3	3393	3099		1641	1145		3831	2848		4368	3735		3497	3132		3166	2437		1647	1447		2531	2209		D23	D23		D23	D23		D23	D23		D23	D23		D23	D23		D23	D23		D23	D23		D23	D23		D23
CCR3	3204	2911		2376	1870		3764	2800		4059	3385		4035	3648		3315	2581		1489	1290		2784	2315		D24	D24		D24	D24		D24	D24		D24	D24		D24	D24		D24	D24		D24	D24		D24	D24		D24
CCR4	2468	2169		2604	2091		3124	2194		3841	3197		2798	2440		3337	2605		1086	866		2304	1808		D25	D25		D25	D25		D25	D25		D25	D25		D25	D25		D25	D25		D25	D25		D25	D25		D25
CCR4	3129	2830		2763	2228		4411	3510		3871	3221		2974	2610		3608	2919		1489	1240		2520	2028		D26	D26		D26	D26		D26	D26		D26	D26		D26	D26		D26	D26		D26	D26		D26	D26		D26
CCR5	1005	708		921	419		1201	361		1010	356		842	480		730	79		626	408		676	300		D27	D27		D27	D27		D27	D27		D27	D27		D27	D27		D27	D27		D27	D27		D27	D27		D27
CCR5	894	600		833	347		1030	205		1100	556		898	520		790	238		572	317		644	84		D28	D28		D28	D28		D28	D28		D28	D28		D28	D28		D28	D28		D28	D28		D28	D28		D28
CCR6	1269	971		1014	542		1433	665		2095	1530		1352	955		2286	1687		772	517		1001	352		D29	D29		D29	D29		D29	D29		D29	D29		D29	D29		D29	D29		D29	D29		D29	D29		D29
CCR6	1244	961		1064	564		1539	743		1722	1163		1835	1425		2025	1343		847	600		1014	475		D30	D30		D30	D30		D30	D30		D30	D30		D30	D30		D30	D30		D30	D30		D30	D30		D30
CCR7	2105	1562		1562	1001		574	-24		1701	1249		1382	1118		1393	626		956	764		840	554		E1	E1		E1	E1		E1	E1		E1	E1		E1	E1		E1	E1		E1	E1		E1	E1		E1
CCR7	2319	1788		1427	829		522	-56		1480	1028		1534	1212		1314	571		920	727		912	617		E2	E2		E2	E2		E2	E2		E2	E2		E2	E2		E2	E2		E2	E2		E2	E2		E2
CCR8	694	335		701	174		578	-105		891	436		1930	1561		747	-30		388	199		449	142		E3	E3		E3	E3		E3	E3		E3	E3		E3	E3		E3	E3		E3	E3		E3	E3		E3
CCR8	732	356		715	257		709	52		843	400		2096	1738		794	28		452	260		470	147		E4	E4		E4	E4		E4	E4		E4	E4		E4	E4		E4	E4		E4	E4		E4	E4		E4
CCR9	1473	1075		1082	633		890	62		1229	752		1142	799		1085	359		641	445		721	356		E5	E5		E5	E5		E5	E5		E5	E5		E5	E5		E5	E5		E5	E5		E5	E5		E5
CCR9	1545	1157		1074	578		847	-46		1349	859		1035	706		1135	371		563	356		1090	717		E6	E6		E6	E6		E6	E6		E6	E6		E6	E6		E6	E6		E6	E6		E6	E6		E6
CD14	1197	815		1958	1488		775	-31		2235	1770		1738	1398		2337	1573		760	501		1559	1215		E7	E7		E7	E7		E7	E7		E7	E7		E7	E7		E7	E7		E7	E7		E7	E7		E7
CD14	1485	1131		1875	1423		857	34		1986	1534		1612	1272		2836	2087		726	471		1747	1397		E8	E8		E8	E8		E8	E8		E8	E8		E8	E8		E8	E8		E8	E8		E8	E8		E8
CD27 / TNFRSF7	1292	950		887	436		1271	385		662	174		1326	979		1250	510		869	625		769	414		E9	E9		E9	E9		E9	E9		E9	E9		E9	E9		E9	E9		E9	E9		E9	E9		E9
CD27 / TNFRSF7	1233	910		853	409		1353	347		806	293		1371	1018		1199	472		843	626		790	419		E10	E10		E10	E10		E10	E10		E10	E10		E10	E10		E10	E10		E10	E10		E10	E10		E10
CD30 / TNFRSF8	1441	1089		4198	3727		6377	5548		6244	5761		2691	2320		3738	2974		1381	1158		1260	896		E11	E11		E11	E11		E11	E11		E11	E11		E11	E11		E11	E11		E11	E11		E11	E11		E11
CD30 / TNFRSF8	1554	1233		3920	3447		6567	5736		5667	5192		2691	2320		3430	2661		1401	1160		1644	1272		E12	E12		E12	E12		E12	E12		E12	E12		E12	E12		E12	E12		E12	E12		E12	E12		E12
CD30 Ligand / TNFSF8	1266	952		993	529		1274	404		1476	996		1735	1373		1303	572		680	446		1396	1002		E13	E13		E13	E13		E13	E13		E13	E13		E13	E13		E13	E13		E13	E13		E13	E13		E13
CD30 Ligand / TNFSF8	1245	942		820	370		1167	304		1428	914		1527	1156		1207	464		644	432		945	605		E14	E14		E14	E14		E14	E14		E14	E14		E14	E14		E14	E14		E14	E14		E14	E14		E14
CD40 / TNFRSF5	2004	1681		1488	997		2547	1680		2083	1513		2514	2133		2170	1425		1081	868		1738	1397		E15	E15		E15	E15		E15	E15		E15	E15		E15	E15		E15	E15		E15	E15		E15	E15		E15
CD40 / TNFRSF5	1948	1624		1568	1060		2487	1605		2707	2226		3036	2638		2211	1523		1166	947		1778	1434		E16	E16		E16	E16		E16	E16		E16	E16		E16	E16		E16	E16		E16	E16		E16	E16		E16
CD40 Ligand / TNFSF5 /CD154	3837	3498		4056	3526		7009	6107		6516	5937		5197	4822		5386	4827		1916	1695		1657	1328		E17	E17		E17	E17		E17	E17		E17	E17		E17	E17		E17	E17		E17	E17		E17	E17		E17
CD40 Ligand / TNFSF5 /CD154	4395	4079		3172	2662		6645	5788		7459	6775		5127	4753		5421	4748		1826	1609		1749	1431		E18	E18		E18	E18		E18	E18		E18	E18		E18	E18		E18	E18		E18	E18		E18	E18		E18
CD 163	1436	1076		1378	897		2218	1334		2510	1894		1591	1217		2338	1620		975	766		1645	1321		E19	E19		E19	E19		E19	E19		E19	E19		E19	E19		E19	E19		E19	E19		E19	E19		E19
CD 163	1580	1290		1860	1343		1864	979		2510	1894		1783	1385		2277	1555		948	738		1807	1490		E20	E20		E20	E20		E20	E20		E20	E20		E20	E20		E20	E20		E20	E20		E20	E20		E20
Cerberus 1	1044	757		839	331		891	25		1158	642		1452	1081		1108	320		720	523		763	462		E21	E21		E21	E21		E21	E21		E21	E21		E21	E21		E21	E21		E21	E21		E21	E21		E21
Cerberus 1	1131	841		799	292		936	49		1093	539		1413	1048		1105	340		668	470		788	471		E22	E22		E22	E22		E22	E22		E22	E22		E22	E22		E22	E22		E22	E22		E22	E22		E22
Chem R23	1435	1145		1178	699		1766	869		1883	1300		1808	1446		1467	708		874	657		904	604		E23	E23		E23	E23		E23	E23		E23	E23		E23	E23		E23	E23		E23	E23		E23	E23		E23
Chem R23	1415	1123		1125	635		1584	728		1949	1364		1721	1372		1475	799		856	656		977	675		E24	E24		E24	E24		E24	E24		E24	E24		E24	E24		E24	E24		E24	E24		E24	E24		E24
Chordin-Like 1	748	464		770	279		933	31		982	405		778	425		694	43		417	211		614	269		E25	E25		E25	E25		E25	E25		E25	E25		E25	E25		E25	E25		E25	E25		E25	E25		E25
Chordin-Like 1	696	405		712	201		857	-21		1004	412		877	499		855	200		415	214		578	145		E26	E26		E26	E26		E26	E26		E26	E26		E26	E26		E26	E26		E26	E26		E26	E26		E26
Chordin-Like 2	2164	1866		2178	1706		3167	2499		3787	3201		1997	1613		2950	2243		899	691		1319	935		E27	E27		E27	E27		E27	E27		E27	E27		E27	E27		E27	E27		E27	E27		E27	E27		E27
Chordin-Like 2	1468	1175		2304	1832		3299	2631		4324	3749		1309	940		2318	1775		815	585		1556	1179		E28	E28		E28	E28		E28	E28		E28	E28		E28	E28		E28	E28		E28	E28		E28	E28		E28
CLC	779	483		1086	612		1172	397		1615	1039		976	557		957	364		596	351		699	133		E29	E29		E29	E29		E29	E29		E29	E29		E29	E29		E29	E29		E29	E29		E29	E29		E29
CLC	777	460		1075	520		1219	448		1495	872		945	536		940	299		582	336		780	285		E30	E30		E30	E30		E30	E30		E30	E30		E30	E30		E30	E30		E30	E30		E30	E30		E30
CNTF	3277	2918		3749	3153		578	-74		3241	2807		1645	1357		3197	2444		824	628		1359	1054		F1	F1		F1	F1		F1	F1		F1	F1		F1	F1		F1	F1		F1	F1		F1	F1		F1
CNTF	3357	2973		4520	3931		548	-101		3241	2807		2073	1752		3086	2326		944	744		1585	1274		F2	F2		F2	F2		F2	F2		F2	F2		F2	F2		F2	F2		F2	F2		F2	F2		F2
CNTF R alpha	1688	1337		2054	1597		550	-55		5230	4790		1716	1360		2612	1823		1071	872		1542	1228		F3	F3		F3	F3		F3	F3		F3	F3		F3	F3		F3	F3		F3	F3		F3	F3		F3
CNTF R alpha	2133	1757		2531	2074		665	64		4453	4012		1297	939		2698	1863		1041	842		1473	1140		F4	F4		F4	F4		F4	F4		F4	F4		F4	F4		F4	F4		F4	F4		F4	F4		F4
Coagulation Factor III / Tissue Factor	805	410		2791	2317		707	12		847	413		1015	673		758	3		653	434		550	162		F5	F5		F5	F5		F5	F5		F5	F5		F5	F5		F5	F5		F5	F5		F5	F5		F5
Coagulation Factor III / Tissue Factor	754	344		2753	2275		867	27		881	420		715	387		868	95		673	435		533	98		F6	F6		F6	F6		F6	F6		F6	F6		F6	F6		F6	F6		F6	F6		F6	F6		F6
CRIM 1	1310	911		1582	1114		807	-26		2369	1879		1032	698		2492	1722		741	503		1156	763		F7	F7		F7	F7		F7	F7		F7	F7		F7	F7		F7	F7		F7	F7		F7	F7		F7
CRIM 1	1148	790		2296	1837		848	54		2882	2414		1274	942		2092	1331		1035	790		1032	655		F8	F8		F8	F8		F8	F8		F8	F8		F8	F8		F8	F8		F8	F8		F8	F8		F8
Cripto-1	951	633		1188	706		780	-80		1430	957		335	-26		3234	2515		812	586		885	477		F9	F9		F9	F9		F9	F9		F9	F9		F9	F9		F9	F9		F9	F9		F9	F9		F9
Cripto-1	910	591		863	424		912	30		911	404		344	-11		3416	2591		769	561		1005	535		F10	F10		F10	F10		F10	F10		F10	F10		F10	F10		F10	F10		F10	F10		F10	F10		F10
CRTH-2	1727	1412		2213	1765		3527	2648		3634	3162		1825	1479		3093	2285		1250	1016		1762	1288		F11	F11		F11	F11		F11	F11		F11	F11		F11	F11		F11	F11		F11	F11		F11	F11		F11
CRTH-2	1942	1620		2149	1701		3223	2375		2449	1993		2307	1957		3010	2231		1508	1264		1872	1400		F12	F12		F12	F12		F12	F12		F12	F12		F12	F12		F12	F12		F12	F12		F12	F12		F12
Cryptic	1615	1280		4136	3655		4245	3293		4461	3950		2290	1939		4009	3262		1548	1303		1016	551		F13	F13		F13	F13		F13	F13		F13	F13		F13	F13		F13	F13		F13	F13		F13	F13		F13
Cryptic	1929	1608		4547	4073		4245	3277		3151	2592		2189	1824		4009	3262		1745	1526		1018	596		F14	F14		F14	F14		F14	F14		F14	F14		F14	F14		F14	F14		F14	F14		F14	F14		F14
Csk	1588	1266		1552	1046		1848	989		2061	1502		1705	1338		1925	1211		1177	964		1171	739		F15	F15		F15	F15		F15	F15		F15	F15		F15	F15		F15	F15		F15	F15		F15	F15		F15
Csk	1690	1361		1517	1001		1703	875		1750	1163		1729	1348		1836	1186		1129	920		1269	826		F16	F16		F16	F16		F16	F16		F16	F16		F16	F16		F16	F16		F16	F16		F16	F16		F16
CTACK / CCL27	1568	1248		2830	2308		5975	5042		5385	4698		2318	1941		2440	1832		1037	829		1332	910		F17	F17		F17	F17		F17	F17		F17	F17		F17	F17		F17	F17		F17	F17		F17	F17		F17
CTACK / CCL27	1298	974		2838	2333		6029	5092		5672	5087		2473	2096		2447	1840		1537	1316		1467	1073		F18	F18		F18	F18		F18	F18		F18	F18		F18	F18		F18	F18		F18	F18		F18	F18		F18
CTGF / CCN2	1236	892		1190	719		1585	690		1499	873		1145	789		1499	849		836	622		1993	1636		F19	F19		F19	F19		F19	F19		F19	F19		F19	F19		F19	F19		F19	F19		F19	F19		F19
CTGF / CCN2	970	675		1074	590		1662	789		1398	826		1212	865		1608	845		759	541		2257	1921		F20	F20		F20	F20		F20	F20		F20	F20		F20	F20		F20	F20		F20	F20		F20	F20		F20
CTLA-4 /CD152	1362	1062		2932	2441		5188	4297		5312	4781		2380	1991		3538	2744		1092	887		1087	773		F21	F21		F21	F21		F21	F21		F21	F21		F21	F21		F21	F21		F21	F21		F21	F21		F21
CTLA-4 /CD152	1747	1440		2972	2475		5673	4786		5679	5099		2623	2272		3335	2580		1705	1496		1048	740		F22	F22		F22	F22		F22	F22		F22	F22		F22	F22		F22	F22		F22	F22		F22	F22		F22
CV-2 / Crossveinless-2	1100	796		1645	1150		2431	1565		2617	2056		1290	904		1539	845		1036	837		897	596		F23	F23		F23	F23		F23	F23		F23	F23		F23	F23		F23	F23		F23	F23		F23	F23		F23
CV-2 / Crossveinless-2	1027	735		1623	1114		2579	1800		2795	2210		1550	1200		1539	845		902	703		947	653		F24	F24		F24	F24		F24	F24		F24	F24		F24	F24		F24	F24		F24	F24		F24	F24		F24
CXCL14 / BRAK	1727	1432		1399	903		1762	959		4507	3903		1690	1333		1828	1196		963	766		1067	775		F25	F25		F25	F25		F25	F25		F25	F25		F25	F25		F25	F25		F25	F25		F25	F25		F25
CXCL14 / BRAK	1644	1360		1378	861		1760	984		4514	3907		1883	1509		1666	1013		1107	898		1091	793		F26	F26		F26	F26		F26	F26		F26	F26		F26	F26		F26	F26		F26	F26		F26	F26		F26
CXCL16	605	325		674	184		726	-14		855	314		715	331		640	-5		389	184		507	120		F27	F27		F27	F27		F27	F27		F27	F27		F27	F27		F27	F27		F27	F27		F27	F27		F27
CXCL16	614	331		605	123		684	5		891	306		653	249		640	144		398	184		592	193		F28	F28		F28	F28		F28	F28		F28	F28		F28	F28		F28	F28		F28	F28		F28	F28		F28
CXCR1 / IL-8 RA	1141	845		1593	1086		1707	987		1893	1313		1083	659		1240	698		788	548		886	522		F29	F29		F29	F29		F29	F29		F29	F29		F29	F29		F29	F29		F29	F29		F29	F29		F29
CXCR1 / IL-8 RA	1536	1231		1733	1202		1903	1158		2242	1663		1345	916		1463	843		1037	797		1067	559		F30	F30		F30	F30		F30	F30		F30	F30		F30	F30		F30	F30		F30	F30		F30	F30		F30
CXCR2 / IL-8 RB	4876	4498		1183	569		1642	1013		1192	808		993	667		1555	813		722	520		651	306		G1	G1		G1	G1		G1	G1		G1	G1		G1	G1		G1	G1		G1	G1		G1	G1		G1
CXCR2 / IL-8 RB	4014	3632		1113	612		1568	961		1136	737		1010	674		1646	862		699	480		606	275		G2	G2		G2	G2		G2	G2		G2	G2		G2	G2		G2	G2		G2	G2		G2	G2		G2
CXCR3	1321	991		1319	846		1440	875		1238	825		1302	939		1146	350		642	412		646	298		G3	G3		G3	G3		G3	G3		G3	G3		G3	G3		G3	G3		G3	G3		G3	G3		G3
CXCR3	1287	909		1159	715		1291	712		1184	760		1459	1117		1144	304		629	398		728	371		G4	G4		G4	G4		G4	G4		G4	G4		G4	G4		G4	G4		G4	G4		G4	G4		G4
CXCR4 (fusin)	1871	1419		1835	1386		2521	1792		1866	1408		1640	1305		1988	1198		748	532		1865	1484		G5	G5		G5	G5		G5	G5		G5	G5		G5	G5		G5	G5		G5	G5		G5	G5		G5
CXCR4 (fusin)	2015	1537		2027	1584		2488	1759		2260	1813		1771	1437		2266	1473		808	582		1639	1230		G6	G6		G6	G6		G6	G6		G6	G6		G6	G6		G6	G6		G6	G6		G6	G6		G6
CXCR5 /BLR-1	2675	2220		1687	1222		2136	1364		1819	1370		2714	2385		1354	569		892	675		657	172		G7	G7		G7	G7		G7	G7		G7	G7		G7	G7		G7	G7		G7	G7		G7	G7		G7
CXCR5 /BLR-1	2779	2378		1505	1055		2203	1423		1900	1450		2744	2403		1253	473		1025	804		648	204		G8	G8		G8	G8		G8	G8		G8	G8		G8	G8		G8	G8		G8	G8		G8	G8		G8
CXCR6	1235	897		1402	955		3631	2751		4253	3768		930	584		1720	1015		1185	953		994	534		G9	G9		G9	G9		G9	G9		G9	G9		G9	G9		G9	G9		G9	G9		G9	G9		G9
CXCR6	1168	851		1306	856		3307	2430		4803	4323		979	634		1650	876		1134	900		958	491		G10	G10		G10	G10		G10	G10		G10	G10		G10	G10		G10	G10		G10	G10		G10	G10		G10
D6	1278	950		1879	1432		1851	1003		1887	1425		1595	1262		2076	1260		922	681		1828	1384		G11	G11		G11	G11		G11	G11		G11	G11		G11	G11		G11	G11		G11	G11		G11	G11		G11
D6	1362	1027		1971	1530		1845	982		1928	1454		1343	1024		2013	1228		951	713		1662	1212		G12	G12		G12	G12		G12	G12		G12	G12		G12	G12		G12	G12		G12	G12		G12	G12		G12
DAN	793	419		590	113		621	-289		492	-36		716	395		1016	261		542	312		607	159		G13	G13		G13	G13		G13	G13		G13	G13		G13	G13		G13	G13		G13	G13		G13	G13		G13
DAN	738	328		597	147		655	-209		663	102		801	455		927	191		554	322		654	215		G14	G14		G14	G14		G14	G14		G14	G14		G14	G14		G14	G14		G14	G14		G14	G14		G14
DANCE	1316	979		1142	700		1595	742		1671	1107		1570	1211		1687	962		864	644		1341	890		G15	G15		G15	G15		G15	G15		G15	G15		G15	G15		G15	G15		G15	G15		G15	G15		G15
DANCE	1204	890		1069	626		1336	479		1023	497		1503	1144		1237	572		839	604		1181	730		G16	G16		G16	G16		G16	G16		G16	G16		G16	G16		G16	G16		G16	G16		G16	G16		G16
DcR3 / TNFRSF6B	1167	872		933	447		1273	379		1032	518		1378	1027		1376	827		1117	878		1013	549		G17	G17		G17	G17		G17	G17		G17	G17		G17	G17		G17	G17		G17	G17		G17	G17		G17
DcR3 / TNFRSF6B	1265	968		815	298		1040	159		970	410		1385	1039		1281	778		1066	832		1000	554		G18	G18		G18	G18		G18	G18		G18	G18		G18	G18		G18	G18		G18	G18		G18	G18		G18
Decorin	1292	992		1489	997		1464	549		1700	1115		1447	1112		1429	857		714	490		1225	797		G19	G19		G19	G19		G19	G19		G19	G19		G19	G19		G19	G19		G19	G19		G19	G19		G19
Decorin	1284	977		1299	800		1390	501		1655	1083		1527	1196		1388	670		677	461		1133	732		G20	G20		G20	G20		G20	G20		G20	G20		G20	G20		G20	G20		G20	G20		G20	G20		G20
Dkk-1	1104	788		780	296		843	-25		807	284		1091	741		1127	375		792	589		852	487		G21	G21		G21	G21		G21	G21		G21	G21		G21	G21		G21	G21		G21	G21		G21	G21		G21
Dkk-1	1051	734		699	199		850	-18		861	321		915	565		1101	358		831	617		744	402		G22	G22		G22	G22		G22	G22		G22	G22		G22	G22		G22	G22		G22	G22		G22	G22		G22
Dkk-3	1476	1188		1089	579		1716	954		1998	1469		1891	1521		1334	727		696	478		913	593		G23	G23		G23	G23		G23	G23		G23	G23		G23	G23		G23	G23		G23	G23		G23	G23		G23
Dkk-3	1548	1262		1197	658		1768	971		2056	1503		1713	1366		1221	646		767	564		909	601		G24	G24		G24	G24		G24	G24		G24	G24		G24	G24		G24	G24		G24	G24		G24	G24		G24
Dkk-4	2527	2231		1282	752		1732	1057		2658	2060		2945	2587		1810	1187		1304	1099		1186	890		G25	G25		G25	G25		G25	G25		G25	G25		G25	G25		G25	G25		G25	G25		G25	G25		G25
Dkk-4	2232	1947		1208	709		1515	830		2357	1819		3266	2894		1612	978		1510	1302		1156	867		G26	G26		G26	G26		G26	G26		G26	G26		G26	G26		G26	G26		G26	G26		G26	G26		G26
DR3 / TNFRSF25	756	479		586	97		688	-7		639	81		863	478		803	249		501	303		611	289		G27	G27		G27	G27		G27	G27		G27	G27		G27	G27		G27	G27		G27	G27		G27	G27		G27
DR3 / TNFRSF25	733	456		586	95		687	22		715	145		777	391		846	353		490	286		641	291		G28	G28		G28	G28		G28	G28		G28	G28		G28	G28		G28	G28		G28	G28		G28	G28		G28
DR6 / TNFRSF21	1077	797		2441	1911		5276	4543		4252	3673		1596	1188		3062	2545		869	653		2280	1853		G29	G29		G29	G29		G29	G29		G29	G29		G29	G29		G29	G29		G29	G29		G29	G29		G29
DR6 / TNFRSF21	1247	948		2596	2061		5276	4543		4281	3701		1563	1175		2494	1926		725	497		1883	1407		G30	G30		G30	G30		G30	G30		G30	G30		G30	G30		G30	G30		G30	G30		G30	G30		G30
Dtk	921	607		1110	610		1926	1305		1046	667		826	480		2259	1501		544	333		556	228		H1	H1		H1	H1		H1	H1		H1	H1		H1	H1		H1	H1		H1	H1		H1	H1		H1
Dtk	1013	665		1091	588		2283	1657		1039	648		990	619		2420	1655		488	249		541	228		H2	H2		H2	H2		H2	H2		H2	H2		H2	H2		H2	H2		H2	H2		H2	H2		H2
EDA-A2	4106	3719		4978	4503		4030	3406		4020	3613		3283	2922		7258	6440		1465	1239		2961	2652		H3	H3		H3	H3		H3	H3		H3	H3		H3	H3		H3	H3		H3	H3		H3	H3		H3
EDA-A2	4257	3806		4551	4103		4343	3698		4407	4009		3222	2869		7782	6969		1453	1214		3332	3011		H4	H4		H4	H4		H4	H4		H4	H4		H4	H4		H4	H4		H4	H4		H4	H4		H4
EDAR	3002	2392		719	259		914	264		918	510		800	473		783	2		416	194		547	196		H5	H5		H5	H5		H5	H5		H5	H5		H5	H5		H5	H5		H5	H5		H5	H5		H5
EDAR	2901	2292		690	240		861	121		788	383		888	561		783	-20		434	225		547	175		H6	H6		H6	H6		H6	H6		H6	H6		H6	H6		H6	H6		H6	H6		H6	H6		H6
EDG-1	2303	1777		2825	2343		6734	5964		5617	5175		1528	1200		4045	3200		795	570		1885	1364		H7	H7		H7	H7		H7	H7		H7	H7		H7	H7		H7	H7		H7	H7		H7	H7		H7
EDG-1	1967	1451		2964	2481		6289	5622		4754	4322		2238	1898		4426	3615		773	551		2084	1585		H8	H8		H8	H8		H8	H8		H8	H8		H8	H8		H8	H8		H8	H8		H8	H8		H8
EGF	772	400		727	283		889	33		734	295		663	349		777	7		406	160		633	184		H9	H9		H9	H9		H9	H9		H9	H9		H9	H9		H9	H9		H9	H9		H9	H9		H9
EGF	756	418		806	368		831	-33		771	318		596	299		887	32		380	134		680	253		H10	H10		H10	H10		H10	H10		H10	H10		H10	H10		H10	H10		H10	H10		H10	H10		H10
EGF R / ErbB1	734	413		756	330		886	19		990	483		1075	758		899	58		543	303		986	634		H11	H11		H11	H11		H11	H11		H11	H11		H11	H11		H11	H11		H11	H11		H11	H11		H11
EGF R / ErbB1	820	477		841	420		953	113		1120	630		911	578		940	120		594	350		889	539		H12	H12		H12	H12		H12	H12		H12	H12		H12	H12		H12	H12		H12	H12		H12	H12		H12
EG-VEGF / PK1	1071	634		1795	1333		3365	2536		4862	4392		913	577		2437	1664		771	538		1172	794		H13	H13		H13	H13		H13	H13		H13	H13		H13	H13		H13	H13		H13	H13		H13	H13		H13
EG-VEGF / PK1	1500	1035		1865	1407		3450	2589		4831	4299		984	644		1916	1108		894	657		1104	734		H14	H14		H14	H14		H14	H14		H14	H14		H14	H14		H14	H14		H14	H14		H14	H14		H14
EMAP-II	2035	1691		1926	1457		2842	1965		3055	2549		2429	2085		2913	2295		1490	1264		2377	1920		H15	H15		H15	H15		H15	H15		H15	H15		H15	H15		H15	H15		H15	H15		H15	H15		H15
EMAP-II	1754	1437		2186	1715		2721	1863		3079	2569		2729	2375		2897	2251		1561	1331		3016	2565		H16	H16		H16	H16		H16	H16		H16	H16		H16	H16		H16	H16		H16	H16		H16	H16		H16
ENA-78	1917	1606		1114	618		1832	943		1771	1173		1355	1023		2026	1471		1494	1262		2028	1529		H17	H17		H17	H17		H17	H17		H17	H17		H17	H17		H17	H17		H17	H17		H17	H17		H17
ENA-78	1780	1474		1093	605		1401	465		1709	1142		1355	1023		1774	1237		1325	1098		1466	962		H18	H18		H18	H18		H18	H18		H18	H18		H18	H18		H18	H18		H18	H18		H18	H18		H18
Endocan	1116	818		800	320		881	0		915	397		1316	987		1070	573		780	558		983	506		H19	H19		H19	H19		H19	H19		H19	H19		H19	H19		H19	H19		H19	H19		H19	H19		H19
Endocan	1059	758		846	368		799	-75		928	364		1240	908		1037	413		700	468		911	466		H20	H20		H20	H20		H20	H20		H20	H20		H20	H20		H20	H20		H20	H20		H20	H20		H20
Endoglin / CD105	1180	876		2022	1558		4200	3415		3066	2484		1491	1169		3632	2926		928	708		805	369		H21	H21		H21	H21		H21	H21		H21	H21		H21	H21		H21	H21		H21	H21		H21	H21		H21
Endoglin / CD105	1084	773		1666	1166		3957	3201		3306	2749		1580	1240		3372	2618		1154	935		805	397		H22	H22		H22	H22		H22	H22		H22	H22		H22	H22		H22	H22		H22	H22		H22	H22		H22
Endostatin	1437	1131		1003	506		1207	489		1880	1320		2053	1681		2041	1436		836	630		1036	677		H23	H23		H23	H23		H23	H23		H23	H23		H23	H23		H23	H23		H23	H23		H23	H23		H23
Endostatin	1888	1588		1038	536		1326	643		1687	1169		1836	1467		2292	1695		873	658		1094	767		H24	H24		H24	H24		H24	H24		H24	H24		H24	H24		H24	H24		H24	H24		H24	H24		H24
Endothelin	1555	1265		2125	1607		3335	2623		8179	7635		1908	1547		4249	3668		232	6		295	-19		H25	H25		H25	H25		H25	H25		H25	H25		H25	H25		H25	H25		H25	H25		H25	H25		H25
Endothelin	1546	1243		1745	1229		3355	2618		8785	8189		2334	1971		3957	3378		244	33		295	-17		H26	H26		H26	H26		H26	H26		H26	H26		H26	H26		H26	H26		H26	H26		H26	H26		H26
EN-RAGE	969	681		713	207		756	52		965	378		1108	754		1032	540		618	421		768	447		H27	H27		H27	H27		H27	H27		H27	H27		H27	H27		H27	H27		H27	H27		H27	H27		H27
EN-RAGE	977	701		689	200		806	112		928	365		1085	735		974	421		590	386		778	460		H28	H28		H28	H28		H28	H28		H28	H28		H28	H28		H28	H28		H28	H28		H28	H28		H28
Eotaxin / CCL11	742	465		587	93		1394	661		664	72		762	389		859	363		499	296		619	276		H29	H29		H29	H29		H29	H29		H29	H29		H29	H29		H29	H29		H29	H29		H29	H29		H29
Eotaxin / CCL11	729	432		551	31		653	-11		611	-28		750	380		833	279		510	300		612	238		H30	H30		H30	H30		H30	H30		H30	H30		H30	H30		H30	H30		H30	H30		H30	H30		H30
Eotaxin-2 / MPIF-2	580	245		621	51		630	67		627	220		497	156		591	-117		380	165		398	67		I1	I1		I1	I1		I1	I1		I1	I1		I1	I1		I1	I1		I1	I1		I1	I1		I1
Eotaxin-2 / MPIF-2	597	255		590	94		620	55		542	135		518	173		644	-101		315	104		360	7		I2	I2		I2	I2		I2	I2		I2	I2		I2	I2		I2	I2		I2	I2		I2	I2		I2
Eotaxin-3 / CCL26	1709	1318		1076	606		1814	1282		1736	1313		770	412		2268	1496		700	473		774	380		I3	I3		I3	I3		I3	I3		I3	I3		I3	I3		I3	I3		I3	I3		I3	I3		I3
Eotaxin-3 / CCL26	1285	807		1255	794		1784	1232		1844	1407		798	479		2268	1496		825	574		751	340		I4	I4		I4	I4		I4	I4		I4	I4		I4	I4		I4	I4		I4	I4		I4	I4		I4
Epiregulin	1870	1345		835	396		1259	589		928	480		904	571		1864	1080		470	228		658	239		I5	I5		I5	I5		I5	I5		I5	I5		I5	I5		I5	I5		I5	I5		I5	I5		I5
Epiregulin	1339	808		732	300		1001	335		1044	583		994	656		1541	733		902	666		651	225		I6	I6		I6	I6		I6	I6		I6	I6		I6	I6		I6	I6		I6	I6		I6	I6		I6
ErbB2	1208	676		887	434		1302	627		1643	1096		1173	882		1545	737		608	383		636	204		I7	I7		I7	I7		I7	I7		I7	I7		I7	I7		I7	I7		I7	I7		I7	I7		I7
ErbB2	1430	944		919	452		1301	646		1707	1222		1256	959		1143	369		562	340		766	287		I8	I8		I8	I8		I8	I8		I8	I8		I8	I8		I8	I8		I8	I8		I8	I8		I8
ErbB3	2978	2470		889	401		1012	215		756	297		656	337		920	134		401	179		592	91		I9	I9		I9	I9		I9	I9		I9	I9		I9	I9		I9	I9		I9	I9		I9	I9		I9
ErbB3	3250	2780		944	501		902	46		678	181		662	324		964	140		413	186		538	79		I10	I10		I10	I10		I10	I10		I10	I10		I10	I10		I10	I10		I10	I10		I10	I10		I10
ErbB4	1234	895		836	396		1148	283		638	166		754	431		1087	268		601	371		758	270		I11	I11		I11	I11		I11	I11		I11	I11		I11	I11		I11	I11		I11	I11		I11	I11		I11
ErbB4	1127	792		854	413		1133	310		1227	746		753	423		1042	231		577	331		862	387		I12	I12		I12	I12		I12	I12		I12	I12		I12	I12		I12	I12		I12	I12		I12	I12		I12
Erythropoietin	1255	885		2282	1816		2510	1706		1959	1387		1138	812		2775	1930		1002	780		1968	1429		I13	I13		I13	I13		I13	I13		I13	I13		I13	I13		I13	I13		I13	I13		I13	I13		I13
Erythropoietin	1332	967		2417	1963		3408	2599		1986	1426		1324	993		2822	1951		875	651		1696	1184		I14	I14		I14	I14		I14	I14		I14	I14		I14	I14		I14	I14		I14	I14		I14	I14		I14
E-Selectin	1249	918		2724	2257		2702	1899		4341	3833		1419	1077		2558	1724		788	571		2473	1985		I15	I15		I15	I15		I15	I15		I15	I15		I15	I15		I15	I15		I15	I15		I15	I15		I15
E-Selectin	1356	1040		2600	2139		3356	2542		3777	3267		1477	1138		2800	2228		839	617		2454	1969		I16	I16		I16	I16		I16	I16		I16	I16		I16	I16		I16	I16		I16	I16		I16	I16		I16
FADD	1282	973		896	420		1076	221		1322	682		1362	1023		1074	499		708	487		1185	695		I17	I17		I17	I17		I17	I17		I17	I17		I17	I17		I17	I17		I17	I17		I17	I17		I17
FADD	1086	784		844	342		998	120		1104	570		1188	863		1070	533		558	338		948	461		I18	I18		I18	I18		I18	I18		I18	I18		I18	I18		I18	I18		I18	I18		I18	I18		I18
FAM3B	1225	924		989	485		1248	486		1454	876		1322	1001		1313	833		1062	826		1060	574		I19	I19		I19	I19		I19	I19		I19	I19		I19	I19		I19	I19		I19	I19		I19	I19		I19
FAM3B	1225	923		989	486		1078	332		1209	665		1297	981		1310	713		961	732		1069	600		I20	I20		I20	I20		I20	I20		I20	I20		I20	I20		I20	I20		I20	I20		I20	I20		I20
Fas / TNFRSF6	1407	1105		1195	733		1843	1107		2194	1639		1745	1426		2285	1603		799	574		1014	580		I21	I21		I21	I21		I21	I21		I21	I21		I21	I21		I21	I21		I21	I21		I21	I21		I21
Fas / TNFRSF6	1332	1032		843	362		1709	1003		1842	1280		1735	1409		1705	1150		652	413		987	577		I22	I22		I22	I22		I22	I22		I22	I22		I22	I22		I22	I22		I22	I22		I22	I22		I22
Fas Ligand	3344	3049		1412	932		3015	2307		2987	2387		3230	2885		2316	1802		1623	1393		1438	1026		I23	I23		I23	I23		I23	I23		I23	I23		I23	I23		I23	I23		I23	I23		I23	I23		I23
Fas Ligand	2770	2480		1718	1218		2297	1641		3705	3138		3556	3227		2310	1761		1947	1737		1452	1108		I24	I24		I24	I24		I24	I24		I24	I24		I24	I24		I24	I24		I24	I24		I24	I24		I24
FGF Basic	2309	2024		1569	1086		4738	4005		3620	3072		3506	3161		2335	1725		949	749		1686	1374		I25	I25		I25	I25		I25	I25		I25	I25		I25	I25		I25	I25		I25	I25		I25	I25		I25
FGF Basic	2601	2307		1246	710		4734	4036		3430	2889		3423	3074		2598	2008		1170	963		1836	1536		I26	I26		I26	I26		I26	I26		I26	I26		I26	I26		I26	I26		I26	I26		I26	I26		I26
FGF-BP	1201	908		855	360		717	51		1574	848		1283	936		1719	1218		833	632		353	33		I27	I27		I27	I27		I27	I27		I27	I27		I27	I27		I27	I27		I27	I27		I27	I27		I27
FGF-BP	1271	988		855	360		642	-15		1109	527		1485	1118		1529	1021		828	626		370	29		I28	I28		I28	I28		I28	I28		I28	I28		I28	I28		I28	I28		I28	I28		I28	I28		I28
FGF R3	1218	926		711	212		913	264		1241	682		1597	1232		1294	802		1178	967		853	538		I29	I29		I29	I29		I29	I29		I29	I29		I29	I29		I29	I29		I29	I29		I29	I29		I29
FGF R3	1248	946		910	309		927	286		969	432		1497	1134		1312	754		979	774		823	481		I30	I30		I30	I30		I30	I30		I30	I30		I30	I30		I30	I30		I30	I30		I30	I30		I30
FGF R4	903	588		656	83		688	124		722	289		885	550		906	231		609	411		548	187		J1	J1		J1	J1		J1	J1		J1	J1		J1	J1		J1	J1		J1	J1		J1	J1		J1
FGF R4	906	574		616	113		684	124		695	271		895	551		739	-7		591	375		581	216		J2	J2		J2	J2		J2	J2		J2	J2		J2	J2		J2	J2		J2	J2		J2	J2		J2
FGF R5	1051	684		883	408		1729	1196		1341	894		818	496		1919	1155		602	381		646	272		J3	J3		J3	J3		J3	J3		J3	J3		J3	J3		J3	J3		J3	J3		J3	J3		J3
FGF R5	1094	656		846	387		1521	989		1048	606		767	431		1663	900		578	349		605	232		J4	J4		J4	J4		J4	J4		J4	J4		J4	J4		J4	J4		J4	J4		J4	J4		J4
FGF-4	876	412		686	235		1013	429		892	435		710	383		802	42		515	302		519	109		J5	J5		J5	J5		J5	J5		J5	J5		J5	J5		J5	J5		J5	J5		J5	J5		J5
FGF-4	841	358		641	207		788	213		820	376		685	387		775	-5		499	293		491	72		J6	J6		J6	J6		J6	J6		J6	J6		J6	J6		J6	J6		J6	J6		J6	J6		J6
FGF-5	7749	7246		5584	5121		4829	4252		5543	4985		3298	2972		9125	8317		2357	2143		5553	5080		J7	J7		J7	J7		J7	J7		J7	J7		J7	J7		J7	J7		J7	J7		J7	J7		J7
FGF-5	7855	7405		6077	5583		4255	3672		5647	5159		4007	3679		8001	7262		2327	2109		5524	5055		J8	J8		J8	J8		J8	J8		J8	J8		J8	J8		J8	J8		J8	J8		J8	J8		J8
FGF-6	866	471		779	187		1012	260		2649	2144		892	565		976	185		446	215		615	156		J9	J9		J9	J9		J9	J9		J9	J9		J9	J9		J9	J9		J9	J9		J9	J9		J9
FGF-6	862	483		1024	531		1133	266		2628	2139		600	267		957	118		514	277		700	210		J10	J10		J10	J10		J10	J10		J10	J10		J10	J10		J10	J10		J10	J10		J10	J10		J10
FGF-7 / KGF	693	295		617	146		734	-99		740	289		485	160		701	-107		447	222		537	39		J11	J11		J11	J11		J11	J11		J11	J11		J11	J11		J11	J11		J11	J11		J11	J11		J11
FGF-7 / KGF	688	260		633	169		705	-110		722	228		495	176		675	-142		454	228		607	153		J12	J12		J12	J12		J12	J12		J12	J12		J12	J12		J12	J12		J12	J12		J12	J12		J12
FGF-8	786	341		718	249		805	155		846	363		784	459		832	-28		424	200		707	237		J13	J13		J13	J13		J13	J13		J13	J13		J13	J13		J13	J13		J13	J13		J13	J13		J13
FGF-8	745	392		686	231		758	18		877	359		674	352		817	-1		448	223		697	235		J14	J14		J14	J14		J14	J14		J14	J14		J14	J14		J14	J14		J14	J14		J14	J14		J14
FGF-9	935	613		584	136		705	-120		792	283		768	364		727	13		438	211		689	184		J15	J15		J15	J15		J15	J15		J15	J15		J15	J15		J15	J15		J15	J15		J15	J15		J15
FGF-9	636	319		624	175		827	13		739	125		614	274		723	98		431	212		690	185		J16	J16		J16	J16		J16	J16		J16	J16		J16	J16		J16	J16		J16	J16		J16	J16		J16
FGF-10 / KGF-2	1992	1680		1962	1493		2091	1245		2414	1796		1377	1038		1786	1189		890	672		1698	1207		J17	J17		J17	J17		J17	J17		J17	J17		J17	J17		J17	J17		J17	J17		J17	J17		J17
FGF-10 / KGF-2	2133	1822		1492	1020		2304	1459		2477	1970		1518	1191		1511	924		875	657		1368	882		J18	J18		J18	J18		J18	J18		J18	J18		J18	J18		J18	J18		J18	J18		J18	J18		J18
FGF-11	2153	1828		1921	1446		2341	1711		3351	2840		2488	2167		3114	2596		1699	1477		1470	974		J19	J19		J19	J19		J19	J19		J19	J19		J19	J19		J19	J19		J19	J19		J19	J19		J19
FGF-11	2096	1780		1968	1467		2537	1898		2789	2276		2552	2225		3515	3009		1779	1565		1373	923		J20	J20		J20	J20		J20	J20		J20	J20		J20	J20		J20	J20		J20	J20		J20	J20		J20
FGF-12	2425	2103		1429	971		4038	3372		2033	1528		2257	1936		1827	1211		1106	897		1645	1214		J21	J21		J21	J21		J21	J21		J21	J21		J21	J21		J21	J21		J21	J21		J21	J21		J21
FGF-12	1764	1448		916	452		3972	3291		1418	913		2040	1719		1712	1182		1335	1115		1480	1028		J22	J22		J22	J22		J22	J22		J22	J22		J22	J22		J22	J22		J22	J22		J22	J22		J22
FGF-13 1B	1677	1365		3370	2881		5292	4526		6022	5416		2287	1959		3332	2798		1230	1010		2220	1778		J23	J23		J23	J23		J23	J23		J23	J23		J23	J23		J23	J23		J23	J23		J23	J23		J23
FGF-13 1B	1782	1470		3189	2688		4728	3904		5395	4816		1951	1624		3563	3018		1204	978		1894	1547		J24	J24		J24	J24		J24	J24		J24	J24		J24	J24		J24	J24		J24	J24		J24	J24		J24
FGF-16	1578	1275		2883	2356		4622	3867		4831	4031		1561	1224		4951	4285		1284	1057		2279	1934		J25	J25		J25	J25		J25	J25		J25	J25		J25	J25		J25	J25		J25	J25		J25	J25		J25
FGF-16	1403	1099		3043	2514		4622	3867		5575	4913		1614	1278		3998	3461		1644	1436		1976	1631		J26	J26		J26	J26		J26	J26		J26	J26		J26	J26		J26	J26		J26	J26		J26	J26		J26
FGF-17	1844	1551		1751	1278		1893	1071		1869	1352		1617	1292		1964	1459		992	788		1126	800		J27	J27		J27	J27		J27	J27		J27	J27		J27	J27		J27	J27		J27	J27		J27	J27		J27
FGF-17	1371	1088		1475	943		1976	1208		1816	1282		1997	1642		1765	1267		1002	807		1148	846		J28	J28		J28	J28		J28	J28		J28	J28		J28	J28		J28	J28		J28	J28		J28	J28		J28
FGF-18	1507	1188		3277	2684		4624	3930		4610	4042		2379	2008		3548	3067		1162	957		1689	1388		J29	J29		J29	J29		J29	J29		J29	J29		J29	J29		J29	J29		J29	J29		J29	J29		J29
FGF-18	1321	997		3968	3387		3988	3369		4288	3711		2371	2006		3371	2782		1028	829		1610	1306		J30	J30		J30	J30		J30	J30		J30	J30		J30	J30		J30	J30		J30	J30		J30	J30		J30
FGF-19	583	278		647	69		682	111		665	219		337	9		699	-44		443	236		380	-22		K1	K1		K1	K1		K1	K1		K1	K1		K1	K1		K1	K1		K1	K1		K1	K1		K1
FGF-19	632	306		648	161		646	123		705	230		320	-11		680	-51		427	213		415	-4		K2	K2		K2	K2		K2	K2		K2	K2		K2	K2		K2	K2		K2	K2		K2	K2		K2
FGF-20	1812	1444		1504	1066		2377	1879		1227	806		1459	1108		1323	534		634	442		913	509		K3	K3		K3	K3		K3	K3		K3	K3		K3	K3		K3	K3		K3	K3		K3	K3		K3
FGF-20	1964	1546		1684	1239		2096	1571		1359	931		1186	881		1813	1067		596	398		1115	693		K4	K4		K4	K4		K4	K4		K4	K4		K4	K4		K4	K4		K4	K4		K4	K4		K4
FGF-21	516	103		492	51		573	33		518	64		523	211		634	-127		339	139		364	-40		K5	K5		K5	K5		K5	K5		K5	K5		K5	K5		K5	K5		K5	K5		K5	K5		K5
FGF-21	516	103		497	52		533	-2		559	102		422	94		617	-172		290	89		381	-19		K6	K6		K6	K6		K6	K6		K6	K6		K6	K6		K6	K6		K6	K6		K6	K6		K6
FGF-23	1415	1001		1606	1153		1443	886		2145	1606		1328	1002		1923	1137		756	551		1006	623		K7	K7		K7	K7		K7	K7		K7	K7		K7	K7		K7	K7		K7	K7		K7	K7		K7
FGF-23	1452	1049		1755	1294		1427	854		2169	1650		1419	1094		2010	1292		768	568		823	388		K8	K8		K8	K8		K8	K8		K8	K8		K8	K8		K8	K8		K8	K8		K8	K8		K8
FLRG	942	539		1160	654		1244	591		1283	761		758	429		1220	432		587	380		608	168		K9	K9		K9	K9		K9	K9		K9	K9		K9	K9		K9	K9		K9	K9		K9	K9		K9
FLRG	985	638		1262	662		1035	210		1184	698		1007	677		1277	456		614	408		761	305		K10	K10		K10	K10		K10	K10		K10	K10		K10	K10		K10	K10		K10	K10		K10	K10		K10
Flt-3 Ligand	1079	752		1424	970		1566	754		1703	1222		467	142		877	65		841	635		1192	674		K11	K11		K11	K11		K11	K11		K11	K11		K11	K11		K11	K11		K11	K11		K11	K11		K11
Flt-3 Ligand	1079	752		1234	779		1765	969		1927	1401		373	46		864	104		600	373		1320	804		K12	K12		K12	K12		K12	K12		K12	K12		K12	K12		K12	K12		K12	K12		K12	K12		K12
Follistatin	1127	767		1317	855		1735	1042		1717	1234		772	451		1414	634		698	482		1205	743		K13	K13		K13	K13		K13	K13		K13	K13		K13	K13		K13	K13		K13	K13		K13	K13		K13
Follistatin	1340	903		1239	780		1290	621		1405	895		733	413		1151	431		668	456		954	487		K14	K14		K14	K14		K14	K14		K14	K14		K14	K14		K14	K14		K14	K14		K14	K14		K14
Follistatin-like 1	548	124		529	56		586	-271		670	95		489	165		556	-99		352	131		575	76		K15	K15		K15	K15		K15	K15		K15	K15		K15	K15		K15	K15		K15	K15		K15	K15		K15
Follistatin-like 1	544	199		530	34		573	-282		624	-59		508	182		632	-78		338	116		592	78		K16	K16		K16	K16		K16	K16		K16	K16		K16	K16		K16	K16		K16	K16		K16	K16		K16
Fractalkine	474	148		455	-9		529	-325		528	-30		486	160		579	-34		292	82		532	-15		K17	K17		K17	K17		K17	K17		K17	K17		K17	K17		K17	K17		K17	K17		K17	K17		K17
Fractalkine	487	168		466	-1		528	-302		551	40		480	156		507	-57		293	81		509	-13		K18	K18		K18	K18		K18	K18		K18	K18		K18	K18		K18	K18		K18	K18		K18	K18		K18
Frizzled-1	986	663		1455	988		2131	1550		2536	2031		836	517		1781	1261		634	430		1083	576		K19	K19		K19	K19		K19	K19		K19	K19		K19	K19		K19	K19		K19	K19		K19	K19		K19
Frizzled-1	1171	847		1614	1147		2139	1581		2473	1966		1212	891		1776	1305		613	410		1226	754		K20	K20		K20	K20		K20	K20		K20	K20		K20	K20		K20	K20		K20	K20		K20	K20		K20
Frizzled-3	767	452		1446	973		2172	1569		1849	1354		1003	681		1775	1199		548	349		1683	1223		K21	K21		K21	K21		K21	K21		K21	K21		K21	K21		K21	K21		K21	K21		K21	K21		K21
Frizzled-3	1021	727		1479	1005		1787	1174		1827	1290		1237	916		1545	1072		626	417		1710	1253		K22	K22		K22	K22		K22	K22		K22	K22		K22	K22		K22	K22		K22	K22		K22	K22		K22
Frizzled-4	2510	2220		1981	1483		2082	1449		2255	1673		2694	2367		2454	1956		820	603		2689	23212		K23	K23		K23	K23		K23	K23		K23	K23		K23	K23		K23	K23		K23	K23		K23	K23		K23
Frizzled-4	3025	2727		1553	1051		2235	1550		2367	1775		2812	2491		2844	2303		1096	883		2722	2297		K24	K24		K24	K24		K24	K24		K24	K24		K24	K24		K24	K24		K24	K24		K24	K24		K24
Frizzled-5	620	319		578	59		1082	220		859	276		459	147		597	44		231	-24		452	100		K25	K25		K25	K25		K25	K25		K25	K25		K25	K25		K25	K25		K25	K25		K25	K25		K25
Frizzled-5	535	244		527	15		1091	233		813	232		475	162		469	3		289	76		358	-12		K26	K26		K26	K26		K26	K26		K26	K26		K26	K26		K26	K26		K26	K26		K26	K26		K26
Frizzled-6	526	232		656	100		862	-4		731	184		445	125		636	133		343	143		443	96		K27	K27		K27	K27		K27	K27		K27	K27		K27	K27		K27	K27		K27	K27		K27	K27		K27
Frizzled-6	479	179		622	76		840	54		742	223		527	171		507	32		335	132		339	7		K28	K28		K28	K28		K28	K28		K28	K28		K28	K28		K28	K28		K28	K28		K28	K28		K28
Frizzled-7	728	417		1304	742		1267	556		1972	1434		931	569		975	501		543	338		335	4		K29	K29		K29	K29		K29	K29		K29	K29		K29	K29		K29	K29		K29	K29		K29	K29		K29
Frizzled-7	792	467		1228	723		1463	814		1597	1045		842	471		1006	451		516	314		316	-4		K30	K30		K30	K30		K30	K30		K30	K30		K30	K30		K30	K30		K30	K30		K30	K30		K30
Galectin-3	1101	757		1151	601		1357	803		1248	793		986	677		1451	717		652	461		973	568		L1	L1		L1	L1		L1	L1		L1	L1		L1	L1		L1	L1		L1	L1		L1	L1		L1
Galectin-3	1192	868		1148	649		1428	917		1380	913		1005	668		1442	692		606	406		983	569		L2	L2		L2	L2		L2	L2		L2	L2		L2	L2		L2	L2		L2	L2		L2	L2		L2
GASP-1 / WFIKKNRP	710	385		1194	734		2770	2225		2170	1724		400	55		1469	730		494	303		705	302		L3	L3		L3	L3		L3	L3		L3	L3		L3	L3		L3	L3		L3	L3		L3	L3		L3
GASP-1 / WFIKKNRP	776	398		936	453		2770	2225		1874	1402		845	508		1357	625		562	365		695	294		L4	L4		L4	L4		L4	L4		L4	L4		L4	L4		L4	L4		L4	L4		L4	L4		L4
GASP-2 / WFIKKN	1976	1569		1752	1291		1767	1254		2088	1662		1101	777		1884	1117		671	477		1008	624		L5	L5		L5	L5		L5	L5		L5	L5		L5	L5		L5	L5		L5	L5		L5	L5		L5
GASP-2 / WFIKKN	1925	1507		1745	1278		1654	1080		2579	2135		1130	806		2617	1810		685	496		944	577		L6	L6		L6	L6		L6	L6		L6	L6		L6	L6		L6	L6		L6	L6		L6	L6		L6
GCP-2 / CXCL6	605	147		581	128		660	66		600	92		535	217		597	-166		380	189		382	41		L7	L7		L7	L7		L7	L7		L7	L7		L7	L7		L7	L7		L7	L7		L7	L7		L7
GCP-2 / CXCL6	525	88		570	120		618	24		583	59		511	195		599	-91		402	209		400	35		L8	L8		L8	L8		L8	L8		L8	L8		L8	L8		L8	L8		L8	L8		L8	L8		L8
GCSF	2486	2097		5229	4754		5251	4549		3886	3370		2009	1680		4510	3717		1435	1231		2738	2305		L9	L9		L9	L9		L9	L9		L9	L9		L9	L9		L9	L9		L9	L9		L9	L9		L9
GCSF	2214	1868		4809	4344		4997	4148		3697	3210		1988	1669		4501	3672		1437	1229		2908	2426		L10	L10		L10	L10		L10	L10		L10	L10		L10	L10		L10	L10		L10	L10		L10	L10		L10
G-CSF R / CD 114	686	367		715	257		764	-60		2434	1906		709	382		1513	691		517	311		684	171		L11	L11		L11	L11		L11	L11		L11	L11		L11	L11		L11	L11		L11	L11		L11	L11		L11
G-CSF R / CD 114	651	323		704	250		717	-108		2727	2165		822	498		1686	871		462	256		584	64		L12	L12		L12	L12		L12	L12		L12	L12		L12	L12		L12	L12		L12	L12		L12	L12		L12
GDF1	2033	1708		2332	1888		2622	1865		2568	2063		1768	1453		2480	1840		810	613		2757	2257		L13	L13		L13	L13		L13	L13		L13	L13		L13	L13		L13	L13		L13	L13		L13	L13		L13
GDF1	1680	1367		2223	1798		3231	2564		2935	2416		1591	1275		2237	1616		900	698		2902	2409		L14	L14		L14	L14		L14	L14		L14	L14		L14	L14		L14	L14		L14	L14		L14	L14		L14
GDF3	1843	1450		2736	2197		2228	1337		2787	2127		1700	1360		2877	2136		1393	1174		1794	1273		L15	L15		L15	L15		L15	L15		L15	L15		L15	L15		L15	L15		L15	L15		L15	L15		L15
GDF3	1808	1369		2656	2116		2261	1355		2012	1323		1499	1161		3145	2439		1411	1191		2126	1605		L16	L16		L16	L16		L16	L16		L16	L16		L16	L16		L16	L16		L16	L16		L16	L16		L16
GDF5	1637	1203		2751	2296		2818	1954		2275	1761		1620	1287		3233	2609		1178	968		2042	1501		L17	L17		L17	L17		L17	L17		L17	L17		L17	L17		L17	L17		L17	L17		L17	L17		L17
GDF5	1663	1294		2826	2359		2831	2059		2258	1759		1441	1125		3242	2651		1205	997		1654	1123		L18	L18		L18	L18		L18	L18		L18	L18		L18	L18		L18	L18		L18	L18		L18	L18		L18
GDF8	1648	1290		2914	2446		3005	2435		2734	2246		1578	1245		2817	2280		1046	846		2349	1854		L19	L19		L19	L19		L19	L19		L19	L19		L19	L19		L19	L19		L19	L19		L19	L19		L19
GDF8	1665	1339		3092	2604		3462	2888		3043	2531		1497	1160		2608	2108		976	774		2450	1957		L20	L20		L20	L20		L20	L20		L20	L20		L20	L20		L20	L20		L20	L20		L20	L20		L20
GDF9	1833	1523		2060	1554		2239	1586		1578	1029		1583	1255		3012	2488		1177	966		2232	1741		L21	L21		L21	L21		L21	L21		L21	L21		L21	L21		L21	L21		L21	L21		L21	L21		L21
GDF9	1706	1403		2471	1973		1998	1377		1817	1255		1673	1350		3045	2577		1155	939		2112	1616		L22	L22		L22	L22		L22	L22		L22	L22		L22	L22		L22	L22		L22	L22		L22	L22		L22
GDF11	2062	1773		3271	2744		3331	2636		2482	1886		2074	1757		4089	3581		1265	1056		2780	2306		L23	L23		L23	L23		L23	L23		L23	L23		L23	L23		L23	L23		L23	L23		L23	L23		L23
GDF11	2235	1947		3504	2976		3585	2882		2431	1830		1992	1671		4459	3894		1380	1170		2779	2369		L24	L24		L24	L24		L24	L24		L24	L24		L24	L24		L24	L24		L24	L24		L24	L24		L24
GDF-15	732	435		582	52		671	-80		770	156		615	299		546	48		318	83		885	524		L25	L25		L25	L25		L25	L25		L25	L25		L25	L25		L25	L25		L25	L25		L25	L25		L25
GDF-15	804	509		562	34		623	-122		702	130		582	274		547	69		403	166		781	441		L26	L26		L26	L26		L26	L26		L26	L26		L26	L26		L26	L26		L26	L26		L26	L26		L26
GDNF	777	485		596	92		704	27		749	206		508	198		723	253		372	162		539	203		L27	L27		L27	L27		L27	L27		L27	L27		L27	L27		L27	L27		L27	L27		L27	L27		L27
GDNF	650	359		643	150		690	5		735	228		577	210		614	144		353	138		466	146		L28	L28		L28	L28		L28	L28		L28	L28		L28	L28		L28	L28		L28	L28		L28	L28		L28
GFR alpha-1	636	335		620	131		959	254		651	51		621	262		539	37		329	125		518	201		L29	L29		L29	L29		L29	L29		L29	L29		L29	L29		L29	L29		L29	L29		L29	L29		L29
GFR alpha-1	685	362		617	91		785	107		918	310		618	238		554	10		245	40		500	179		L30	L30		L30	L30		L30	L30		L30	L30		L30	L30		L30	L30		L30	L30		L30	L30		L30
GFR alpha-2	878	466		746	237		1354	801		1174	683		542	237		722	-15		457	261		367	-17		M1	M1		M1	M1		M1	M1		M1	M1		M1	M1		M1	M1		M1	M1		M1	M1		M1
GFR alpha-2	1051	628		691	181		1647	1136		1275	811		559	266		725	-29		450	259		420	61		M2	M2		M2	M2		M2	M2		M2	M2		M2	M2		M2	M2		M2	M2		M2	M2		M2
GFR alpha-3	806	462		807	357		1633	1130		1345	892		633	297		1069	324		520	326		572	169		M3	M3		M3	M3		M3	M3		M3	M3		M3	M3		M3	M3		M3	M3		M3	M3		M3
GFR alpha-3	616	274		1120	644		1220	724		1448	1008		867	533		1058	274		516	324		530	145		M4	M4		M4	M4		M4	M4		M4	M4		M4	M4		M4	M4		M4	M4		M4	M4		M4
GFR alpha-4	1026	665		1028	554		1387	837		1176	731		699	367		1457	696		623	434		692	288		M5	M5		M5	M5		M5	M5		M5	M5		M5	M5		M5	M5		M5	M5		M5	M5		M5
GFR alpha-4	987	616		1176	690		1585	1018		1063	631		876	553		1269	534		560	366		696	303		M6	M6		M6	M6		M6	M6		M6	M6		M6	M6		M6	M6		M6	M6		M6	M6		M6
GITR / TNFRF18	755	322		818	355		984	402		969	494		787	471		1384	651		623	424		517	135		M7	M7		M7	M7		M7	M7		M7	M7		M7	M7		M7	M7		M7	M7		M7	M7		M7
GITR / TNFRF18	904	460		932	485		887	309		960	456		671	349		1106	444		573	360		520	88		M8	M8		M8	M8		M8	M8		M8	M8		M8	M8		M8	M8		M8	M8		M8	M8		M8
GITR Ligand / TNFSF18	1466	1010		1376	920		1323	633		1714	1187		798	466		1879	1130		672	458		959	537		M9	M9		M9	M9		M9	M9		M9	M9		M9	M9		M9	M9		M9	M9		M9	M9		M9
GITR Ligand / TNFSF18	1109	646		1470	1008		1603	749		2612	2131		847	528		1490	698		600	394		1141	693		M10	M10		M10	M10		M10	M10		M10	M10		M10	M10		M10	M10		M10	M10		M10	M10		M10
Glucagon	1331	926		2576	2120		1531	723		2495	1965		1271	949		1244	498		648	435		1219	729		M11	M11		M11	M11		M11	M11		M11	M11		M11	M11		M11	M11		M11	M11		M11	M11		M11
Glucagon	1373	1060		2951	2487		1841	1019		2007	1461		1366	1047		1360	652		774	562		1415	918		M12	M12		M12	M12		M12	M12		M12	M12		M12	M12		M12	M12		M12	M12		M12	M12		M12
Glut1	2146	1839		2073	1623		2065	1326		3068	2529		988	669		2926	2351		792	593		1752	1262		M13	M13		M13	M13		M13	M13		M13	M13		M13	M13		M13	M13		M13	M13		M13	M13		M13
Glut1	2684	2381		1989	1545		1961	1264		3354	2824		1432	1116		2631	2041		879	674		2174	1698		M14	M14		M14	M14		M14	M14		M14	M14		M14	M14		M14	M14		M14	M14		M14	M14		M14
Glut2	927	596		679	213		785	-41		1275	710		761	447		833	178		435	232		879	399		M15	M15		M15	M15		M15	M15		M15	M15		M15	M15		M15	M15		M15	M15		M15	M15		M15
Glut2	932	618		723	260		752	-56		949	397		849	532		1000	334		462	262		859	363		M16	M16		M16	M16		M16	M16		M16	M16		M16	M16		M16	M16		M16	M16		M16	M16		M16
Glut3	978	675		1206	759		2030	1218		1912	1379		1555	1231		2445	1821		587	388		1383	900		M17	M17		M17	M17		M17	M17		M17	M17		M17	M17		M17	M17		M17	M17		M17	M17		M17
Glut3	1596	1195		1257	799		1791	1046		1346	825		1570	1246		2339	1758		748	547		1039	536		M18	M18		M18	M18		M18	M18		M18	M18		M18	M18		M18	M18		M18	M18		M18	M18		M18
Glut5	1745	1324		2053	1566		1791	1204		2133	1654		1617	1286		2494	1980		688	497		2061	1589		M19	M19		M19	M19		M19	M19		M19	M19		M19	M19		M19	M19		M19	M19		M19	M19		M19
Glut5	2374	1989		1842	1358		1629	1048		2087	1594		1516	1175		2261	1785		701	502		1310	842		M20	M20		M20	M20		M20	M20		M20	M20		M20	M20		M20	M20		M20	M20		M20	M20		M20
Glypican 3	566	210		474	22		612	14		640	131		417	94		519	70		302	100		491	18		M21	M21		M21	M21		M21	M21		M21	M21		M21	M21		M21	M21		M21	M21		M21	M21		M21
Glypican 3	517	206		513	30		575	-122		612	82		439	114		478	31		310	97		508	21		M22	M22		M22	M22		M22	M22		M22	M22		M22	M22		M22	M22		M22	M22		M22	M22		M22
Glypican 5	2250	1946		2164	1633		4565	3911		4247	3689		2605	2283		4122	3658		934	724		3237	2761		M23	M23		M23	M23		M23	M23		M23	M23		M23	M23		M23	M23		M23	M23		M23	M23		M23
Glypican 5	2147	1863		2382	1845		4429	3772		4281	3727		2749	2426		4767	4225		1053	849		3644	3256		M24	M24		M24	M24		M24	M24		M24	M24		M24	M24		M24	M24		M24	M24		M24	M24		M24
GM-CSF	2249	1949		3610	3083		3945	3311		2889	2270		1964	1652		3919	3431		1432	1212		2674	2313		M25	M25		M25	M25		M25	M25		M25	M25		M25	M25		M25	M25		M25	M25		M25	M25		M25
GM-CSF	2308	2000		3893	3399		3909	3210		2972	2399		1795	1486		3990	3501		1352	1134		2465	2105		M26	M26		M26	M26		M26	M26		M26	M26		M26	M26		M26	M26		M26	M26		M26	M26		M26
GM-CSF R alpha	790	478		1077	588		1312	676		1759	1249		596	272		748	290		501	300		571	225		M27	M27		M27	M27		M27	M27		M27	M27		M27	M27		M27	M27		M27	M27		M27	M27		M27
GM-CSF R alpha	751	440		808	305		1583	946		1682	1165		634	302		784	325		527	326		553	201		M28	M28		M28	M28		M28	M28		M28	M28		M28	M28		M28	M28		M28	M28		M28	M28		M28
Granzyme A	2458	2146		3261	2722		3701	2984		2496	1941		2227	1871		4660	4137		1457	1256		2768	2436		M29	M29		M29	M29		M29	M29		M29	M29		M29	M29		M29	M29		M29	M29		M29	M29		M29
Granzyme A	2694	2334		3658	3095		3867	3127		2582	1997		2207	1849		4588	3996		1466	1267		2935	2619		M30	M30		M30	M30		M30	M30		M30	M30		M30	M30		M30	M30		M30	M30		M30	M30		M30
GREMLIN	732	342		1679	1164		2416	1791		1175	625		633	311		1211	457		603	410		597	145		N1	N1		N1	N1		N1	N1		N1	N1		N1	N1		N1	N1		N1	N1		N1	N1		N1
GREMLIN	737	313		1666	1151		2442	1874		1182	665		613	277		1503	760		577	377		654	207		N2	N2		N2	N2		N2	N2		N2	N2		N2	N2		N2	N2		N2	N2		N2	N2		N2
GRO	2277	1824		4194	3709		4285	3754		3083	2628		1792	1462		4262	3514		1349	1128		2732	2306		N3	N3		N3	N3		N3	N3		N3	N3		N3	N3		N3	N3		N3	N3		N3	N3		N3
GRO	2209	1838		4196	3711		4069	3519		3288	2836		1906	1570		4608	3829		1384	1168		2527	2108		N4	N4		N4	N4		N4	N4		N4	N4		N4	N4		N4	N4		N4	N4		N4	N4		N4
GRO-a	1715	1385		2702	2222		3486	2889		2263	1834		1488	1172		4033	3173		1168	946		2395	1977		N5	N5		N5	N5		N5	N5		N5	N5		N5	N5		N5	N5		N5	N5		N5	N5		N5
GRO-a	1915	1582		2918	2445		3007	2424		2728	2288		1331	1026		3132	2314		1093	890		2120	1724		N6	N6		N6	N6		N6	N6		N6	N6		N6	N6		N6	N6		N6	N6		N6	N6		N6
Growth Hormone (GH)	1139	818		3613	3169		5205	4649		2945	2504		1618	1304		3221	2475		645	438		1694	1307		N7	N7		N7	N7		N7	N7		N7	N7		N7	N7		N7	N7		N7	N7		N7	N7		N7
Growth Hormone (GH)	1180	859		3707	3252		5129	4569		2825	2318		1783	1462		3396	2758		899	688		2629	2193		N8	N8		N8	N8		N8	N8		N8	N8		N8	N8		N8	N8		N8	N8		N8	N8		N8
Growth Hormone R (GHR)	1183	795		848	383		1196	395		1162	632		989	669		715	26		647	425		886	411		N9	N9		N9	N9		N9	N9		N9	N9		N9	N9		N9	N9		N9	N9		N9	N9		N9
Growth Hormone R (GHR)	1064	624		761	300		831	15		968	437		869	554		663	-47		533	306		965	463		N10	N10		N10	N10		N10	N10		N10	N10		N10	N10		N10	N10		N10	N10		N10	N10		N10
HB-EGF	2767	2327		2774	2327		1984	1168		1924	1425		1660	1339		1674	962		1205	987		2925	2424		N11	N11		N11	N11		N11	N11		N11	N11		N11	N11		N11	N11		N11	N11		N11	N11		N11
HB-EGF	2838	2406		2498	2037		2106	1299		1986	1476		1952	1630		1694	1097		1072	854		2752	2233		N12	N12		N12	N12		N12	N12		N12	N12		N12	N12		N12	N12		N12	N12		N12	N12		N12
HCC-4 / CCL16	559	125		539	80		580	-153		550	50		393	79		655	53		338	126		810	290		N13	N13		N13	N13		N13	N13		N13	N13		N13	N13		N13	N13		N13	N13		N13	N13		N13
HCC-4 / CCL16	534	226		493	59		523	-112		494	10		423	116		687	79		401	187		847	352		N14	N14		N14	N14		N14	N14		N14	N14		N14	N14		N14	N14		N14	N14		N14	N14		N14
HCR / CRAM-A/B	4099	3715		7270	6824		13675	12863		20417	19894		1631	1319		8328	7691		1755	1539		4491	4021		N15	N15		N15	N15		N15	N15		N15	N15		N15	N15		N15	N15		N15	N15		N15	N15		N15
HCR / CRAM-A/B	3642	3290		7903	7427		10613	9822		22630	22098		1994	1677		7586	6915		2495	2289		4987	4502		N16	N16		N16	N16		N16	N16		N16	N16		N16	N16		N16	N16		N16	N16		N16	N16		N16
Hepassocin	1001	680		1681	1216		2299	1503		2497	1981		1310	994		1930	1314		676	481		949	463		N17	N17		N17	N17		N17	N17		N17	N17		N17	N17		N17	N17		N17	N17		N17	N17		N17
Hepassocin	903	582		1587	1137		1944	1145		2033	1529		1110	794		1877	1283		707	505		1447	950		N18	N18		N18	N18		N18	N18		N18	N18		N18	N18		N18	N18		N18	N18		N18	N18		N18
GLO-1	4005	3654		5117	4646		5624	4969		5722	5191		3610	3296		4925	4382		1583	1385		3321	2827		N19	N19		N19	N19		N19	N19		N19	N19		N19	N19		N19	N19		N19	N19		N19	N19		N19
GLO-1	3979	3514		4763	4300		5808	5194		5654	5122		3370	3061		4803	4319		1728	1526		3432	2952		N20	N20		N20	N20		N20	N20		N20	N20		N20	N20		N20	N20		N20	N20		N20	N20		N20
HGF	597	202		1071	602		562	-57		583	71		466	156		1192	679		377	169		504	34		N21	N21		N21	N21		N21	N21		N21	N21		N21	N21		N21	N21		N21	N21		N21	N21		N21
HGF	631	240		1034	414		566	-78		592	74		480	159		490	60		379	170		507	43		N22	N22		N22	N22		N22	N22		N22	N22		N22	N22		N22	N22		N22	N22		N22	N22		N22
HGFR	594	248		1305	794		1191	506		865	311		508	189		671	211		315	111		617	151		N23	N23		N23	N23		N23	N23		N23	N23		N23	N23		N23	N23		N23	N23		N23	N23		N23
HGFR	628	314		1926	1465		2006	1380		1484	915		613	296		894	369		433	232		604	202		N24	N24		N24	N24		N24	N24		N24	N24		N24	N24		N24	N24		N24	N24		N24	N24		N24
HRG-alpha	1148	840		1044	581		1608	1042		1844	1294		913	595		1721	1254		510	311		832	429		N25	N25		N25	N25		N25	N25		N25	N25		N25	N25		N25	N25		N25	N25		N25	N25		N25
HRG-alpha	1368	1065		1209	707		1773	1121		2483	1921		984	667		2200	1726		530	331		1365	954		N26	N26		N26	N26		N26	N26		N26	N26		N26	N26		N26	N26		N26	N26		N26	N26		N26
HRG-beta 1	604	307		646	131		715	68		790	275		504	184		478	22		287	100		534	125		N27	N27		N27	N27		N27	N27		N27	N27		N27	N27		N27	N27		N27	N27		N27	N27		N27
HRG-beta 1	607	307		630	110		617	-40		597	83		498	179		510	39		296	97		539	181		N28	N28		N28	N28		N28	N28		N28	N28		N28	N28		N28	N28		N28	N28		N28	N28		N28
HVEM / TNFRSF14	755	445		606	28		655	-54		806	274		603	264		589	54		407	205		526	156		N29	N29		N29	N29		N29	N29		N29	N29		N29	N29		N29	N29		N29	N29		N29	N29		N29
HVEM / TNFRSF14	739	412		577	6		638	-36		859	267		588	232		624	38		393	192		560	187		N30	N30		N30	N30		N30	N30		N30	N30		N30	N30		N30	N30		N30	N30		N30	N30		N30
I-309	476	148		547	46		681	141		603	133		379	49		512	-224		298	113		337	-96		O1	O1		O1	O1		O1	O1		O1	O1		O1	O1		O1	O1		O1	O1		O1	O1		O1
I-309	492	69		471	39		552	14		568	119		380	50		540	-200		467	252		325	-96		O2	O2		O2	O2		O2	O2		O2	O2		O2	O2		O2	O2		O2	O2		O2	O2		O2
ICAM-1	639	237		512	52		595	68		518	82		496	166		749	18		318	112		945	520		O3	O3		O3	O3		O3	O3		O3	O3		O3	O3		O3	O3		O3	O3		O3	O3		O3
ICAM-1	533	118		575	90		570	18		556	105		457	133		700	-54		363	144		1010	588		O4	O4		O4	O4		O4	O4		O4	O4		O4	O4		O4	O4		O4	O4		O4	O4		O4
ICAM-2	610	189		530	73		537	-40		528	68		375	57		572	-232		296	62		423	10		O5	O5		O5	O5		O5	O5		O5	O5		O5	O5		O5	O5		O5	O5		O5	O5		O5
ICAM-2	505	141		530	73		630	27		565	66		412	105		734	-68		216	-9		392	15		O6	O6		O6	O6		O6	O6		O6	O6		O6	O6		O6	O6		O6	O6		O6	O6		O6
ICAM-3 (CD50)	523	206		553	105		549	-49		536	66		523	224		642	-108		306	92		431	56		O7	O7		O7	O7		O7	O7		O7	O7		O7	O7		O7	O7		O7	O7		O7	O7		O7
ICAM-3 (CD50)	515	212		542	112		582	-37		594	113		666	343		623	-36		315	99		427	26		O8	O8		O8	O8		O8	O8		O8	O8		O8	O8		O8	O8		O8	O8		O8	O8		O8
ICAM-5	1118	795		560	110		3476	2602		1905	1363		948	630		1837	1087		790	577		1259	788		O9	O9		O9	O9		O9	O9		O9	O9		O9	O9		O9	O9		O9	O9		O9	O9		O9
ICAM-5	1023	692		616	159		3659	2774		1917	1391		1391	1069		1677	895		859	646		1643	1151		O10	O10		O10	O10		O10	O10		O10	O10		O10	O10		O10	O10		O10	O10		O10	O10		O10
IFN-alpha / beta R1	572	212		493	51		555	-209		632	159		502	191		580	-137		343	133		726	221		O11	O11		O11	O11		O11	O11		O11	O11		O11	O11		O11	O11		O11	O11		O11	O11		O11
IFN-alpha / beta R1	571	124		528	64		517	-291		765	261		472	165		532	-126		324	125		598	72		O12	O12		O12	O12		O12	O12		O12	O12		O12	O12		O12	O12		O12	O12		O12	O12		O12
IFN-alpha / beta R2	1725	1259		687	220		708	77		740	256		680	369		914	291		578	367		942	433		O13	O13		O13	O13		O13	O13		O13	O13		O13	O13		O13	O13		O13	O13		O13	O13		O13
IFN-alpha / beta R2	1743	1269		608	182		691	52		770	293		623	313		888	267		593	377		874	374		O14	O14		O14	O14		O14	O14		O14	O14		O14	O14		O14	O14		O14	O14		O14	O14		O14
IFN-beta	941	514		769	327		934	124		1192	700		1093	780		976	350		440	228		856	363		O15	O15		O15	O15		O15	O15		O15	O15		O15	O15		O15	O15		O15	O15		O15	O15		O15
IFN-beta	898	573		869	396		906	78		1122	608		1045	734		979	363		490	279		776	298		O16	O16		O16	O16		O16	O16		O16	O16		O16	O16		O16	O16		O16	O16		O16	O16		O16
IFN-gamma	2516	2174		4417	3927		4582	3799		3763	3221		1896	1582		4517	3921		1333	1124		3161	2668		O17	O17		O17	O17		O17	O17		O17	O17		O17	O17		O17	O17		O17	O17		O17	O17		O17
IFN-gamma	2483	2098		4522	4033		4620	3856		3955	3405		2076	1761		4499	3918		1354	1142		3398	2904		O18	O18		O18	O18		O18	O18		O18	O18		O18	O18		O18	O18		O18	O18		O18	O18		O18
IFN-gamma R1	654	261		654	176		600	-2		702	137		523	210		678	125		458	241		580	80		O19	O19		O19	O19		O19	O19		O19	O19		O19	O19		O19	O19		O19	O19		O19	O19		O19
IFN-gamma R1	741	312		569	94		613	42		741	229		515	212		607	99		414	203		617	139		O20	O20		O20	O20		O20	O20		O20	O20		O20	O20		O20	O20		O20	O20		O20	O20		O20
IGFBP-1	726	272		610	129		645	39		709	200		522	212		633	148		449	252		529	91		O21	O21		O21	O21		O21	O21		O21	O21		O21	O21		O21	O21		O21	O21		O21	O21		O21
IGFBP-1	731	267		782	261		617	21		716	201		507	191		592	138		456	253		539	72		O22	O22		O22	O22		O22	O22		O22	O22		O22	O22		O22	O22		O22	O22		O22	O22		O22
IGFBP-2	687	241		491	5		589	-33		531	-1		484	167		495	66		392	185		571	112		O23	O23		O23	O23		O23	O23		O23	O23		O23	O23		O23	O23		O23	O23		O23	O23		O23
IGFBP-2	665	234		567	89		575	-73		563	25		493	176		558	61		368	171		556	192		O24	O24		O24	O24		O24	O24		O24	O24		O24	O24		O24	O24		O24	O24		O24	O24		O24
IGFBP-3	1347	949		737	237		718	111		1139	590		1054	734		739	273		644	445		845	475		O25	O25		O25	O25		O25	O25		O25	O25		O25	O25		O25	O25		O25	O25		O25	O25		O25
IGFBP-3	1311	979		681	190		749	169		987	446		957	626		859	392		597	405		1008	584		O26	O26		O26	O26		O26	O26		O26	O26		O26	O26		O26	O26		O26	O26		O26	O26		O26
IGFBP-4	563	256		507	10		540	-77		532	-3		385	74		463	2		322	137		769	235		O27	O27		O27	O27		O27	O27		O27	O27		O27	O27		O27	O27		O27	O27		O27	O27		O27
IGFBP-4	572	265		462	-101		518	-154		513	22		427	111		496	15		316	127		749	246		O28	O28		O28	O28		O28	O28		O28	O28		O28	O28		O28	O28		O28	O28		O28	O28		O28
IGFBP-6	560	253		510	-85		495	-192		556	33		423	92		531	6		320	122		815	307		O29	O29		O29	O29		O29	O29		O29	O29		O29	O29		O29	O29		O29	O29		O29	O29		O29
IGFBP-6	558	225		517	-168		547	-136		529	-34		466	79		522	-86		291	93		869	241		O30	O30		O30	O30		O30	O30		O30	O30		O30	O30		O30	O30		O30	O30		O30	O30		O30
IGFBP-rp1 / IGFBP-7	834	341		661	190		685	157		742	280		429	95		685	-65		233	1		412	-13		P1	P1		P1	P1		P1	P1		P1	P1		P1	P1		P1	P1		P1	P1		P1	P1		P1
IGFBP-rp1 / IGFBP-7	686	320		512	71		574	42		731	296		371	33		630	-123		376	182		442	37		P2	P2		P2	P2		P2	P2		P2	P2		P2	P2		P2	P2		P2	P2		P2	P2		P2
IGF-I	438	-25		436	-10		476	-60		480	58		326	11		509	-221		268	52		331	-94		P3	P3		P3	P3		P3	P3		P3	P3		P3	P3		P3	P3		P3	P3		P3	P3		P3
IGF-I	428	-20		465	10		480	-67		485	43		322	9		505	-242		341	95		320	-97		P4	P4		P4	P4		P4	P4		P4	P4		P4	P4		P4	P4		P4	P4		P4	P4		P4
IGF-I SR	506	97		528	82		550	-32		550	92		486	173		699	-78		399	166		430	36		P5	P5		P5	P5		P5	P5		P5	P5		P5	P5		P5	P5		P5	P5		P5	P5		P5
IGF-I SR	582	150		501	56		534	-55		524	59		481	179		733	-70		332	101		423	52		P6	P6		P6	P6		P6	P6		P6	P6		P6	P6		P6	P6		P6	P6		P6	P6		P6
IGF-II	579	165		586	146		577	13		511	43		428	122		644	-109		341	125		398	9		P7	P7		P7	P7		P7	P7		P7	P7		P7	P7		P7	P7		P7	P7		P7	P7		P7
IGF-II	575	217		578	145		531	-22		495	5		437	123		578	-97		356	141		417	2		P8	P8		P8	P8		P8	P8		P8	P8		P8	P8		P8	P8		P8	P8		P8	P8		P8
IGF-II R	682	360		667	228		691	-144		609	123		588	267		673	-27		411	201		830	360		P9	P9		P9	P9		P9	P9		P9	P9		P9	P9		P9	P9		P9	P9		P9	P9		P9
IGF-II R	726	422		656	215		678	-136		585	89		543	231		754	57		402	189		933	435		P10	P10		P10	P10		P10	P10		P10	P10		P10	P10		P10	P10		P10	P10		P10	P10		P10
IL-1 alpha	2044	1730		3523	3065		5188	4418		3580	3066		1688	1376		3086	2418		1110	896		2958	2450		P11	P11		P11	P11		P11	P11		P11	P11		P11	P11		P11	P11		P11	P11		P11	P11		P11
IL-1 alpha	1893	1567		3589	3128		4138	3439		3269	2797		1660	1351		3074	2459		1189	983		3371	2838		P12	P12		P12	P12		P12	P12		P12	P12		P12	P12		P12	P12		P12	P12		P12	P12		P12
IL-1 beta	714	363		615	150		602	-61		674	205		723	398		560	-2		403	198		693	174		P13	P13		P13	P13		P13	P13		P13	P13		P13	P13		P13	P13		P13	P13		P13	P13		P13
IL-1 beta	684	248		523	84		735	124		553	88		532	224		634	54		411	199		642	181		P14	P14		P14	P14		P14	P14		P14	P14		P14	P14		P14	P14		P14	P14		P14	P14		P14
IL-1 F5 / FIL1delta	738	249		626	194		839	131		1085	615		726	426		764	187		459	249		741	278		P15	P15		P15	P15		P15	P15		P15	P15		P15	P15		P15	P15		P15	P15		P15	P15		P15
IL-1 F5 / FIL1delta	920	518		707	245		780	-21		1371	874		761	457		667	61		492	283		674	217		P16	P16		P16	P16		P16	P16		P16	P16		P16	P16		P16	P16		P16	P16		P16	P16		P16
IL-1 F6 / FIL1 epsilon	1069	684		729	262		827	64		1333	838		1034	695		732	171		441	232		788	318		P17	P17		P17	P17		P17	P17		P17	P17		P17	P17		P17	P17		P17	P17		P17	P17		P17
IL-1 F6 / FIL1 epsilon	948	566		706	209		831	249		1115	601		888	572		755	183		414	200		744	262		P18	P18		P18	P18		P18	P18		P18	P18		P18	P18		P18	P18		P18	P18		P18	P18		P18
IL-1 F7 / FIL1 zeta	872	404		552	81		601	19		896	391		812	510		613	59		387	178		730	236		P19	P19		P19	P19		P19	P19		P19	P19		P19	P19		P19	P19		P19	P19		P19	P19		P19
IL-1 F7 / FIL1 zeta	880	376		520	52		704	139		762	271		697	391		555	42		369	156		641	179		P20	P20		P20	P20		P20	P20		P20	P20		P20	P20		P20	P20		P20	P20		P20	P20		P20
IL-1 F8 / FIL1 eta	772	285		580	111		776	188		750	257		550	251		722	237		393	192		656	252		P21	P21		P21	P21		P21	P21		P21	P21		P21	P21		P21	P21		P21	P21		P21	P21		P21
IL-1 F8 / FIL1 eta	744	263		771	242		730	132		767	266		555	249		711	251		456	259		668	239		P22	P22		P22	P22		P22	P22		P22	P22		P22	P22		P22	P22		P22	P22		P22	P22		P22
IL-1 F9 / IL-1 H1	905	419		811	324		1124	488		956	421		649	338		726	293		225	-1		932	492		P23	P23		P23	P23		P23	P23		P23	P23		P23	P23		P23	P23		P23	P23		P23	P23		P23
IL-1 F9 / IL-1 H1	1020	539		844	367		1648	993		976	455		596	280		805	326		224	3		920	505		P24	P24		P24	P24		P24	P24		P24	P24		P24	P24		P24	P24		P24	P24		P24	P24		P24
IL-1 F10 / IL-1HY2	2277	1815		1757	1252		2179	1636		2008	1486		1751	1440		2228	1761		833	637		2606	2210		P25	P25		P25	P25		P25	P25		P25	P25		P25	P25		P25	P25		P25	P25		P25	P25		P25
IL-1 F10 / IL-1HY2	2101	1775		1491	986		2191	1651		2075	1556		2070	1743		2263	1805		729	536		3168	2701		P26	P26		P26	P26		P26	P26		P26	P26		P26	P26		P26	P26		P26	P26		P26	P26		P26
IL-1 R3 / IL-1 R AcP	661	364		625	53		696	103		700	183		450	149		572	94		359	170		1174	578		P27	P27		P27	P27		P27	P27		P27	P27		P27	P27		P27	P27		P27	P27		P27	P27		P27
IL-1 R3 / IL-1 R AcP	698	399		623	59		613	-24		553	50		484	169		585	78		345	156		1199	568		P28	P28		P28	P28		P28	P28		P28	P28		P28	P28		P28	P28		P28	P28		P28	P28		P28
IL-1 R4 / ST2	628	317		560	-52		645	-12		562	22		448	127		559	25		354	152		1003	302		P29	P29		P29	P29		P29	P29		P29	P29		P29	P29		P29	P29		P29	P29		P29	P29		P29
IL-1 R4 / ST2	619	309		558	-92		657	-10		583	1		446	81		605	-57		345	147		1373	478		P30	P30		P30	P30		P30	P30		P30	P30		P30	P30		P30	P30		P30	P30		P30	P30		P30
IL-1 R6 / IL-1 Rrp2	1679	1202		1444	1014		1633	1137		2222	1778		1077	760		2660	1916		442	206		1613	1196		Q1	Q1		Q1	Q1		Q1	Q1		Q1	Q1		Q1	Q1		Q1	Q1		Q1	Q1		Q1	Q1		Q1
IL-1 R6 / IL-1 Rrp2	1545	1071		1157	698		1525	983		2375	1916		1424	1113		2532	1786		621	412		1491	1080		Q2	Q2		Q2	Q2		Q2	Q2		Q2	Q2		Q2	Q2		Q2	Q2		Q2	Q2		Q2	Q2		Q2
IL-1 R8	683	292		520	75		697	137		601	171		517	217		841	102		316	97		482	73		Q3	Q3		Q3	Q3		Q3	Q3		Q3	Q3		Q3	Q3		Q3	Q3		Q3	Q3		Q3	Q3		Q3
IL-1 R8	640	154		610	162		584	13		644	213		558	255		753	-7		411	139		542	135		Q4	Q4		Q4	Q4		Q4	Q4		Q4	Q4		Q4	Q4		Q4	Q4		Q4	Q4		Q4	Q4		Q4
IL-1 R9	797	359		565	129		739	149		620	165		511	203		651	-120		355	119		858	461		Q5	Q5		Q5	Q5		Q5	Q5		Q5	Q5		Q5	Q5		Q5	Q5		Q5	Q5		Q5	Q5		Q5
IL-1 R9	778	345		578	138		772	167		501	-48		525	222		649	-127		333	123		597	224		Q6	Q6		Q6	Q6		Q6	Q6		Q6	Q6		Q6	Q6		Q6	Q6		Q6	Q6		Q6	Q6		Q6
IL-1 ra	1242	800		1434	995		1878	1352		1762	1299		600	291		1558	779		572	344		430	51		Q7	Q7		Q7	Q7		Q7	Q7		Q7	Q7		Q7	Q7		Q7	Q7		Q7	Q7		Q7	Q7		Q7
IL-1 ra	1016	574		1253	806		1842	1282		1875	1415		648	336		1355	570		558	342		502	91		Q8	Q8		Q8	Q8		Q8	Q8		Q8	Q8		Q8	Q8		Q8	Q8		Q8	Q8		Q8	Q8		Q8
IL-1 sRI	1406	962		1166	722		2140	1401		809	306		517	202		1832	1173		661	455		517	68		Q9	Q9		Q9	Q9		Q9	Q9		Q9	Q9		Q9	Q9		Q9	Q9		Q9	Q9		Q9	Q9		Q9
IL-1 sRI	1584	1181		1129	684		2750	1992		1039	537		821	516		2261	1576		568	358		798	335		Q10	Q10		Q10	Q10		Q10	Q10		Q10	Q10		Q10	Q10		Q10	Q10		Q10	Q10		Q10	Q10		Q10
IL-1 sRII	847	451		814	350		2174	1423		724	225		620	305		940	198		410	204		737	233		Q11	Q11		Q11	Q11		Q11	Q11		Q11	Q11		Q11	Q11		Q11	Q11		Q11	Q11		Q11	Q11		Q11
IL-1 sRII	732	353		801	339		2124	1386		844	392		574	269		699	117		396	192		628	145		Q12	Q12		Q12	Q12		Q12	Q12		Q12	Q12		Q12	Q12		Q12	Q12		Q12	Q12		Q12	Q12		Q12
IL-2	2396	2087		4265	3780		4482	3826		3499	3024		1897	1576		4236	3674		1251	1047		2850	2373		Q13	Q13		Q13	Q13		Q13	Q13		Q13	Q13		Q13	Q13		Q13	Q13		Q13	Q13		Q13	Q13		Q13
IL-2	2418	2086		4226	3749		4423	3771		3343	2858		1865	1551		4465	3888		1397	1186		2688	2238		Q14	Q14		Q14	Q14		Q14	Q14		Q14	Q14		Q14	Q14		Q14	Q14		Q14	Q14		Q14	Q14		Q14
IL-2 R alpha	1043	619		786	353		1083	444		1098	615		719	404		1020	473		520	312		779	332		Q15	Q15		Q15	Q15		Q15	Q15		Q15	Q15		Q15	Q15		Q15	Q15		Q15	Q15		Q15	Q15		Q15
IL-2 R alpha	1114	649		786	347		960	184		1096	618		772	465		985	444		575	362		701	256		Q16	Q16		Q16	Q16		Q16	Q16		Q16	Q16		Q16	Q16		Q16	Q16		Q16	Q16		Q16	Q16		Q16
IL-2 R beta /CD122	1568	1102		1102	640		1068	434		1572	1103		659	343		570	17		795	597		1209	750		Q17	Q17		Q17	Q17		Q17	Q17		Q17	Q17		Q17	Q17		Q17	Q17		Q17	Q17		Q17	Q17		Q17
IL-2 R beta /CD122	1395	918		1087	615		1172	559		1468	970		730	418		573	27		804	602		1119	654		Q18	Q18		Q18	Q18		Q18	Q18		Q18	Q18		Q18	Q18		Q18	Q18		Q18	Q18		Q18	Q18		Q18
IL-2 R gamma	1452	952		1059	570		1098	538		1043	539		729	423		2970	2466		626	420		788	317		Q19	Q19		Q19	Q19		Q19	Q19		Q19	Q19		Q19	Q19		Q19	Q19		Q19	Q19		Q19	Q19		Q19
IL-2 R gamma	1179	662		1084	603		1272	703		1063	568		688	388		3527	3026		633	420		905	445		Q20	Q20		Q20	Q20		Q20	Q20		Q20	Q20		Q20	Q20		Q20	Q20		Q20	Q20		Q20	Q20		Q20
IL-3	1146	631		1606	1107		1492	936		1779	1302		723	422		1477	1005		584	380		1026	585		Q21	Q21		Q21	Q21		Q21	Q21		Q21	Q21		Q21	Q21		Q21	Q21		Q21	Q21		Q21	Q21		Q21
IL-3	1033	530		1571	1023		1466	918		1554	1061		619	312		2686	2216		633	434		977	554		Q22	Q22		Q22	Q22		Q22	Q22		Q22	Q22		Q22	Q22		Q22	Q22		Q22	Q22		Q22	Q22		Q22
IL-3 R alpha	879	409		588	77		592	11		746	229		400	84		625	173		533	328		577	139		Q23	Q23		Q23	Q23		Q23	Q23		Q23	Q23		Q23	Q23		Q23	Q23		Q23	Q23		Q23	Q23		Q23
IL-3 R alpha	770	353		628	125		597	20		709	175		431	115		552	97		465	267		568	167		Q24	Q24		Q24	Q24		Q24	Q24		Q24	Q24		Q24	Q24		Q24	Q24		Q24	Q24		Q24	Q24		Q24
IL-4	920	488		844	334		1014	438		1048	499		595	280		651	196		444	258		614	228		Q25	Q25		Q25	Q25		Q25	Q25		Q25	Q25		Q25	Q25		Q25	Q25		Q25	Q25		Q25	Q25		Q25
IL-4	768	340		851	333		909	319		1159	614		623	309		649	196		412	227		558	138		Q26	Q26		Q26	Q26		Q26	Q26		Q26	Q26		Q26	Q26		Q26	Q26		Q26	Q26		Q26	Q26		Q26
IL-4 R	1343	994		632	37		818	260		1063	528		1130	821		739	247		727	527		4742	4206		Q27	Q27		Q27	Q27		Q27	Q27		Q27	Q27		Q27	Q27		Q27	Q27		Q27	Q27		Q27	Q27		Q27
IL-4 R	974	651		656	-17		829	267		894	333		1111	805		711	154		558	363		5175	4554		Q28	Q28		Q28	Q28		Q28	Q28		Q28	Q28		Q28	Q28		Q28	Q28		Q28	Q28		Q28	Q28		Q28
IL-5	1833	1535		3591	2899		3462	2756		2720	2184		1532	1205		3069	2470		1172	969		2539	1850		Q29	Q29		Q29	Q29		Q29	Q29		Q29	Q29		Q29	Q29		Q29	Q29		Q29	Q29		Q29	Q29		Q29
IL-5	1991	1679		3578	2980		3757	3049		2807	2227		1726	1359		3482	2723		1210	1009		2454	1679		Q30	Q30		Q30	Q30		Q30	Q30		Q30	Q30		Q30	Q30		Q30	Q30		Q30	Q30		Q30	Q30		Q30
IL-5 R alpha	919	524		729	307		1102	579		1456	1008		571	269		817	80		513	312		417	14		R1	R1		R1	R1		R1	R1		R1	R1		R1	R1		R1	R1		R1	R1		R1	R1		R1
IL-5 R alpha	976	492		680	232		1183	623		1364	947		590	290		832	98		462	251		425	31		R2	R2		R2	R2		R2	R2		R2	R2		R2	R2		R2	R2		R2	R2		R2	R2		R2
IL-6	1626	1137		3552	3068		3416	2871		2480	2051		1387	1081		2993	2252		1171	958		1870	1463		R3	R3		R3	R3		R3	R3		R3	R3		R3	R3		R3	R3		R3	R3		R3	R3		R3
IL-6	1762	1231		3735	3261		3557	3009		2732	2300		1343	1020		3097	2297		1168	952		1921	1512		R4	R4		R4	R4		R4	R4		R4	R4		R4	R4		R4	R4		R4	R4		R4	R4		R4
IL-6 R	778	352		646	174		710	112		657	197		560	255		924	152		474	268		419	33		R5	R5		R5	R5		R5	R5		R5	R5		R5	R5		R5	R5		R5	R5		R5	R5		R5
IL-6 R	717	260		597	119		678	94		629	169		590	293		897	125		527	320		413	57		R6	R6		R6	R6		R6	R6		R6	R6		R6	R6		R6	R6		R6	R6		R6	R6		R6
IL-7	2429	1981		3912	3445		3920	3324		3385	2922		1936	1628		4097	3316		1310	1104		2445	2076		R7	R7		R7	R7		R7	R7		R7	R7		R7	R7		R7	R7		R7	R7		R7	R7		R7
IL-7	2223	1775		3919	3453		4302	3650		3538	3046		1891	1582		4178	3407		1314	1093		2639	2240		R8	R8		R8	R8		R8	R8		R8	R8		R8	R8		R8	R8		R8	R8		R8	R8		R8
IL-7 R alpha	1676	1213		803	336		1493	848		1358	882		970	657		2032	1300		781	573		1225	754		R9	R9		R9	R9		R9	R9		R9	R9		R9	R9		R9	R9		R9	R9		R9	R9		R9
IL-7 R alpha	1833	1369		824	368		1051	289		1069	548		1030	729		2119	1303		689	480		1408	943		R10	R10		R10	R10		R10	R10		R10	R10		R10	R10		R10	R10		R10	R10		R10	R10		R10
IL-8	1582	1134		3046	2565		3110	2320		2463	1946		1300	989		2655	1872		1132	925		1710	1247		R11	R11		R11	R11		R11	R11		R11	R11		R11	R11		R11	R11		R11	R11		R11	R11		R11
IL-8	1858	1423		2950	2465		3135	2343		2837	2341		1387	1077		2571	1900		1047	841		1637	1181		R12	R12		R12	R12		R12	R12		R12	R12		R12	R12		R12	R12		R12	R12		R12	R12		R12
IL-9	1021	633		1233	759		1233	683		1349	898		712	412		1918	1327		640	436		1004	553		R13	R13		R13	R13		R13	R13		R13	R13		R13	R13		R13	R13		R13	R13		R13	R13		R13
IL-9	847	510		1265	801		1304	784		1356	903		664	363		1806	1241		660	457		936	503		R14	R14		R14	R14		R14	R14		R14	R14		R14	R14		R14	R14		R14	R14		R14	R14		R14
IL-10	2275	1931		3850	3417		4100	3461		3099	2618		1579	1269		3809	3191		1186	982		2584	2150		R15	R15		R15	R15		R15	R15		R15	R15		R15	R15		R15	R15		R15	R15		R15	R15		R15
IL-10	2177	1788		4076	3633		4188	3463		3279	2753		1665	1356		3964	3363		1268	1063		2488	2045		R16	R16		R16	R16		R16	R16		R16	R16		R16	R16		R16	R16		R16	R16		R16	R16		R16
IL-10 R alpha	932	487		761	300		791	202		1086	594		623	312		956	402		756	551		579	134		R17	R17		R17	R17		R17	R17		R17	R17		R17	R17		R17	R17		R17	R17		R17	R17		R17
IL-10 R alpha	924	449		706	188		678	99		1026	523		626	318		763	207		688	484		561	127		R18	R18		R18	R18		R18	R18		R18	R18		R18	R18		R18	R18		R18	R18		R18	R18		R18
IL-10 R beta	929	415		1228	756		1035	501		1442	913		581	281		2173	1674		617	413		869	412		R19	R19		R19	R19		R19	R19		R19	R19		R19	R19		R19	R19		R19	R19		R19	R19		R19
IL-10 R beta	990	449		877	384		1071	455		1233	757		662	360		1492	989		952	742		1011	562		R20	R20		R20	R20		R20	R20		R20	R20		R20	R20		R20	R20		R20	R20		R20	R20		R20
IL-11	990	428		799	340		802	186		947	468		605	303		723	270		302	99		648	199		R21	R21		R21	R21		R21	R21		R21	R21		R21	R21		R21	R21		R21	R21		R21	R21		R21
IL-11	930	429		720	245		747	147		807	275		602	299		701	234		304	102		686	237		R22	R22		R22	R22		R22	R22		R22	R22		R22	R22		R22	R22		R22	R22		R22	R22		R22
IL-12 p40	708	322		828	311		892	285		1933	1273		860	549		629	185		589	384		589	157		R23	R23		R23	R23		R23	R23		R23	R23		R23	R23		R23	R23		R23	R23		R23	R23		R23
IL-12 p40	781	385		872	357		961	359		1449	814		847	537		717	251		622	424		758	388		R24	R24		R24	R24		R24	R24		R24	R24		R24	R24		R24	R24		R24	R24		R24	R24		R24
IL-12 p70	1256	911		1537	1009		1139	504		1800	1242		827	514		1328	877		665	472		908	580		R25	R25		R25	R25		R25	R25		R25	R25		R25	R25		R25	R25		R25	R25		R25	R25		R25
IL-12 p70	1018	687		1537	1009		1773	1200		1685	1150		769	464		1185	743		674	486		834	459		R26	R26		R26	R26		R26	R26		R26	R26		R26	R26		R26	R26		R26	R26		R26	R26		R26
IL-12 R beta 1	719	282		748	238		780	214		931	424		586	269		630	124		308	107		776	384		R27	R27		R27	R27		R27	R27		R27	R27		R27	R27		R27	R27		R27	R27		R27	R27		R27
IL-12 R beta 1	685	302		753	189		725	179		1018	468		513	204		640	51		636	440		415	-6		R28	R28		R28	R28		R28	R28		R28	R28		R28	R28		R28	R28		R28	R28		R28	R28		R28
IL-12 R beta 2	593	273		711	152		583	-16		719	191		497	155		545	-47		321	131		3420	2815		R29	R29		R29	R29		R29	R29		R29	R29		R29	R29		R29	R29		R29	R29		R29	R29		R29
IL-12 R beta 2	591	304		664	72		648	7		840	324		454	95		592	-150		298	94		3125	2515		R30	R30		R30	R30		R30	R30		R30	R30		R30	R30		R30	R30		R30	R30		R30	R30		R30
IL-13	2181	1711		3443	3018		4071	3504		3577	3060		1687	1387		3336	2602		1191	991		2124	1719		S1	S1		S1	S1		S1	S1		S1	S1		S1	S1		S1	S1		S1	S1		S1	S1		S1
IL-13	2176	1768		3318	2892		4107	3535		3136	2723		1567	1276		3641	2920		1321	1119		2134	1749		S2	S2		S2	S2		S2	S2		S2	S2		S2	S2		S2	S2		S2	S2		S2	S2		S2
IL-13 R alpha 1	2222	1736		2658	2190		3778	3254		3333	2910		1639	1315		2233	1502		842	634		1284	894		S3	S3		S3	S3		S3	S3		S3	S3		S3	S3		S3	S3		S3	S3		S3	S3		S3
IL-13 R alpha 1	2197	1706		2224	1760		3427	2918		3640	3199		1350	1046		2283	1509		832	621		999	624		S4	S4		S4	S4		S4	S4		S4	S4		S4	S4		S4	S4		S4	S4		S4	S4		S4
IL-13 R alpha 2	1126	679		747	275		594	32		841	381		823	525		800	26		552	346		472	90		S5	S5		S5	S5		S5	S5		S5	S5		S5	S5		S5	S5		S5	S5		S5	S5		S5
IL-13 R alpha 2	1081	679		732	256		598	50		823	377		832	521		845	77		336	116		425	60		S6	S6		S6	S6		S6	S6		S6	S6		S6	S6		S6	S6		S6	S6		S6	S6		S6
IL-15	1666	1258		3204	2732		3162	2575		2482	2015		1386	1068		3619	2855		1090	885		1750	1390		S7	S7		S7	S7		S7	S7		S7	S7		S7	S7		S7	S7		S7	S7		S7	S7		S7
IL-15	1638	1193		3304	2839		3245	2638		2638	2171		1401	1097		3044	2279		1091	885		1820	1408		S8	S8		S8	S8		S8	S8		S8	S8		S8	S8		S8	S8		S8	S8		S8	S8		S8
IL-15 R alpha	1808	1357		1738	1265		1832	1201		1938	1441		1376	1063		2959	2172		786	586		1793	1345		S9	S9		S9	S9		S9	S9		S9	S9		S9	S9		S9	S9		S9	S9		S9	S9		S9
IL-15 R alpha	1683	1231		1704	1231		1789	1111		1843	1331		1450	1152		2941	2118		772	566		1573	1121		S10	S10		S10	S10		S10	S10		S10	S10		S10	S10		S10	S10		S10	S10		S10	S10		S10
IL-16	445	29		543	82		569	-90		494	4		418	115		695	-94		335	131		401	-54		S11	S11		S11	S11		S11	S11		S11	S11		S11	S11		S11	S11		S11	S11		S11	S11		S11
IL-16	511	141		488	6		498	-209		515	12		381	81		637	-48		319	113		411	-41		S12	S12		S12	S12		S12	S12		S12	S12		S12	S12		S12	S12		S12	S12		S12	S12		S12
IL-17	686	245		855	352		863	285		738	279		602	308		1032	447		345	148		556	103		S13	S13		S13	S13		S13	S13		S13	S13		S13	S13		S13	S13		S13	S13		S13	S13		S13
IL-17	777	378		827	377		776	196		786	315		602	313		799	224		394	196		574	150		S14	S14		S14	S14		S14	S14		S14	S14		S14	S14		S14	S14		S14	S14		S14	S14		S14
IL-17B	1780	1398		901	477		1558	867		2732	2263		1778	1482		2266	1664		953	753		1173	745		S15	S15		S15	S15		S15	S15		S15	S15		S15	S15		S15	S15		S15	S15		S15	S15		S15
IL-17B	2394	2030		902	445		1512	875		2360	1874		1671	1374		2362	1781		927	724		1158	729		S16	S16		S16	S16		S16	S16		S16	S16		S16	S16		S16	S16		S16	S16		S16	S16		S16
IL-17B R	1909	1449		996	543		1757	1208		2482	1956		1370	1063		1261	679		861	655		1276	822		S17	S17		S17	S17		S17	S17		S17	S17		S17	S17		S17	S17		S17	S17		S17	S17		S17
IL-17B R	2219	1690		1147	663		1570	999		2131	1578		1497	1193		1250	707		736	529		1032	580		S18	S18		S18	S18		S18	S18		S18	S18		S18	S18		S18	S18		S18	S18		S18	S18		S18
IL-17C	619	126		548	96		559	-77		821	312		552	253		619	100		360	152		479	38		S19	S19		S19	S19		S19	S19		S19	S19		S19	S19		S19	S19		S19	S19		S19	S19		S19
IL-17C	569	69		536	70		561	-174		649	164		483	190		510	35		325	122		452	17		S20	S20		S20	S20		S20	S20		S20	S20		S20	S20		S20	S20		S20	S20		S20	S20		S20
IL-17D	1277	776		849	383		1072	500		1671	1166		1416	1121		783	334		561	364		834	391		S21	S21		S21	S21		S21	S21		S21	S21		S21	S21		S21	S21		S21	S21		S21	S21		S21
IL-17D	1139	622		682	226		985	380		1467	874		1364	1061		782	336		512	312		785	328		S22	S22		S22	S22		S22	S22		S22	S22		S22	S22		S22	S22		S22	S22		S22	S22		S22
IL-17E	759	302		583	92		826	137		636	10		541	241		555	108		408	201		509	94		S23	S23		S23	S23		S23	S23		S23	S23		S23	S23		S23	S23		S23	S23		S23	S23		S23
IL-17E	749	352		547	36		676	49		740	207		471	164		528	59		420	205		445	82		S24	S24		S24	S24		S24	S24		S24	S24		S24	S24		S24	S24		S24	S24		S24	S24		S24
IL-17F	640	301		667	163		603	26		821	279		481	174		525	66		493	288		434	115		S25	S25		S25	S25		S25	S25		S25	S25		S25	S25		S25	S25		S25	S25		S25	S25		S25
IL-17F	566	261		699	192		668	100		834	308		458	160		471	27		382	195		388	48		S26	S26		S26	S26		S26	S26		S26	S26		S26	S26		S26	S26		S26	S26		S26	S26		S26
IL-17R	582	288		666	163		657	99		720	227		437	122		533	34		401	222		343	-21		S27	S27		S27	S27		S27	S27		S27	S27		S27	S27		S27	S27		S27	S27		S27	S27		S27
IL-17R	627	297		773	256		597	67		801	300		465	151		602	40		437	256		389	12		S28	S28		S28	S28		S28	S28		S28	S28		S28	S28		S28	S28		S28	S28		S28	S28		S28
IL-17RC	1077	661		817	251		806	236		928	433		805	402		668	5		494	307		3115	2617		S29	S29		S29	S29		S29	S29		S29	S29		S29	S29		S29	S29		S29	S29		S29	S29		S29
IL-17RC	790	469		765	92		805	170		1135	621		744	355		768	3		529	331		3089	2590		S30	S30		S30	S30		S30	S30		S30	S30		S30	S30		S30	S30		S30	S30		S30	S30		S30
Positive 1b	65535	65054		65535	65121		65535	64950		65535	65095		60221	59937		65535	64800		65535	65332		63553	63168		T1	T1		T1	T1		T1	T1		T1	T1		T1	T1		T1	T1		T1	T1		T1	T1		T1
Positive 1b	65535	65052		65535	65097		65535	65013		65535	65138		61774	61484		65535	64829		65535	65337		63746	63364		T2	T2		T2	T2		T2	T2		T2	T2		T2	T2		T2	T2		T2	T2		T2	T2		T2
Positive 2b	39517	39130		34485	34004		34719	34199		35017	34595		26620	26324		31333	30588		26584	26386		26140	25769		T3	T3		T3	T3		T3	T3		T3	T3		T3	T3		T3	T3		T3	T3		T3	T3		T3
Positive 2b	39964	39580		35535	35063		35535	35039		35535	35094		27143	26844		31705	30936		27773	27572		27095	26711		T4	T4		T4	T4		T4	T4		T4	T4		T4	T4		T4	T4		T4	T4		T4	T4		T4
Positive 3b	26581	26152		24866	24392		24969	24462		26749	26275		13143	12849		20846	20088		15273	15067		13263	12874		T5	T5		T5	T5		T5	T5		T5	T5		T5	T5		T5	T5		T5	T5		T5	T5		T5
Positive 3b	20363	19942		21474	20991		29531	28981		20578	20097		17793	17461		21108	20349		18184	17985		14901	14544		T6	T6		T6	T6		T6	T6		T6	T6		T6	T6		T6	T6		T6	T6		T6	T6		T6
neg	416	2		479	12		570	20		492	15		301	11		760	-10		198	3		341	-7		T7	T7		T7	T7		T7	T7		T7	T7		T7	T7		T7	T7		T7	T7		T7	T7		T7
neg	437	-16		457	-12		574	14		490	7		287	-9		749	-4		187	-8		410	-6		T8	T8		T8	T8		T8	T8		T8	T8		T8	T8		T8	T8		T8	T8		T8	T8		T8
IL-17RD	1863	1447		1656	1195		1762	1158		1429	923		3178	2870		3024	2296		982	778		3249	2808		T9	T9		T9	T9		T9	T9		T9	T9		T9	T9		T9	T9		T9	T9		T9	T9		T9
IL-17RD	2488	2082		2119	1622		1728	1118		1667	1198		3158	2855		3463	2735		1136	934		3153	2696		T10	T10		T10	T10		T10	T10		T10	T10		T10	T10		T10	T10		T10	T10		T10	T10		T10
IL-18 BPa	764	344		625	153		667	79		638	161		583	286		673	-110		427	224		499	55		T11	T11		T11	T11		T11	T11		T11	T11		T11	T11		T11	T11		T11	T11		T11	T11		T11
IL-18 BPa	608	231		737	199		562	-65		620	117		525	221		625	-121		403	201		469	10		T12	T12		T12	T12		T12	T12		T12	T12		T12	T12		T12	T12		T12	T12		T12	T12		T12
IL-18 R alpha /IL-1 R5	1379	969		1545	1058		1119	541		1492	1042		836	546		1220	603		738	538		1339	893		T13	T13		T13	T13		T13	T13		T13	T13		T13	T13		T13	T13		T13	T13		T13	T13		T13
IL-18 R alpha /IL-1 R5	1366	944		1547	1081		1098	516		1322	857		819	528		1595	1001		798	599		1437	999		T14	T14		T14	T14		T14	T14		T14	T14		T14	T14		T14	T14		T14	T14		T14	T14		T14
IL-18 R beta /AcPL	466	33		470	44		553	-18		487	5		333	40		540	-33		365	172		390	-38		T15	T15		T15	T15		T15	T15		T15	T15		T15	T15		T15	T15		T15	T15		T15	T15		T15
IL-18 R beta /AcPL	483	52		491	47		485	-98		476	-5		334	41		551	-14		364	166		398	-31		T16	T16		T16	T16		T16	T16		T16	T16		T16	T16		T16	T16		T16	T16		T16	T16		T16
IL-19	1730	1249		790	323		1326	704		1254	774		1368	1076		2675	2105		1256	1056		2008	1571		T17	T17		T17	T17		T17	T17		T17	T17		T17	T17		T17	T17		T17	T17		T17	T17		T17
IL-19	2067	1570		905	440		1230	635		1256	754		1324	1021		1603	1057		1025	829		2230	1783		T18	T18		T18	T18		T18	T18		T18	T18		T18	T18		T18	T18		T18	T18		T18	T18		T18
IL-20	805	302		576	117		560	-105		740	249		595	303		609	96		458	254		450	9		T19	T19		T19	T19		T19	T19		T19	T19		T19	T19		T19	T19		T19	T19		T19	T19		T19
IL-20	724	242		689	236		579	16		698	221		504	211		573	93		431	230		446	16		T20	T20		T20	T20		T20	T20		T20	T20		T20	T20		T20	T20		T20	T20		T20	T20		T20
IL-20 R alpha	889	417		1984	1509		1939	1409		2136	1669		890	593		1621	1174		541	347		958	530		T21	T21		T21	T21		T21	T21		T21	T21		T21	T21		T21	T21		T21	T21		T21	T21		T21
IL-20 R alpha	971	498		2183	1711		2251	1723		2433	1948		827	539		1761	1294		529	333		792	354		T22	T22		T22	T22		T22	T22		T22	T22		T22	T22		T22	T22		T22	T22		T22	T22		T22
IL-20 R beta	1136	687		798	325		895	319		1338	827		927	628		708	259		590	391		739	340		T23	T23		T23	T23		T23	T23		T23	T23		T23	T23		T23	T23		T23	T23		T23	T23		T23
IL-20 R beta	986	577		755	253		834	233		1303	801		887	590		747	293		604	394		849	470		T24	T24		T24	T24		T24	T24		T24	T24		T24	T24		T24	T24		T24	T24		T24	T24		T24
IL-21	1368	1038		2764	2265		2657	2078		2286	1750		1057	753		2347	1890		875	674		1187	839		T25	T25		T25	T25		T25	T25		T25	T25		T25	T25		T25	T25		T25	T25		T25	T25		T25
IL-21	1444	1116		2932	2421		3051	2438		2326	1790		1080	779		2511	2044		890	698		1278	916		T26	T26		T26	T26		T26	T26		T26	T26		T26	T26		T26	T26		T26	T26		T26	T26		T26
IL-21 R	921	612		3121	2586		1840	1305		3166	2683		1256	948		1564	1052		665	488		687	335		T27	T27		T27	T27		T27	T27		T27	T27		T27	T27		T27	T27		T27	T27		T27	T27		T27
IL-21 R	1099	786		2984	2412		1949	1459		2964	2456		976	657		1883	1310		566	391		725	358		T28	T28		T28	T28		T28	T28		T28	T28		T28	T28		T28	T28		T28	T28		T28	T28		T28
IL-22	762	431		601	96		564	57		620	125		1205	698		633	-46		390	205		459	-72		T29	T29		T29	T29		T29	T29		T29	T29		T29	T29		T29	T29		T29	T29		T29	T29		T29
IL-22	904	446		595	72		537	-7		669	175		777	385		677	-101		454	259		582	-80		T30	T30		T30	T30		T30	T30		T30	T30		T30	T30		T30	T30		T30	T30		T30	T30		T30
IL-22 BP	460	62		499	98		558	-38		473	68		390	95		537	-163		295	101		320	-44		U1	U1		U1	U1		U1	U1		U1	U1		U1	U1		U1	U1		U1	U1		U1	U1		U1
IL-22 BP	521	30		517	81		565	23		475	75		368	81		526	-185		297	106		359	2		U2	U2		U2	U2		U2	U2		U2	U2		U2	U2		U2	U2		U2	U2		U2	U2		U2
IL-22 R	1159	683		995	541		1178	678		1338	914		723	430		1437	695		498	301		662	299		U3	U3		U3	U3		U3	U3		U3	U3		U3	U3		U3	U3		U3	U3		U3	U3		U3
IL-22 R	1679	1329		1712	1200		1248	759		970	525		1262	963		1534	767		508	307		770	393		U4	U4		U4	U4		U4	U4		U4	U4		U4	U4		U4	U4		U4	U4		U4	U4		U4
IL-23	652	337		801	322		705	211		1122	662		753	457		946	194		368	169		744	365		U5	U5		U5	U5		U5	U5		U5	U5		U5	U5		U5	U5		U5	U5		U5	U5		U5
IL-23	708	401		1094	629		883	377		857	407		732	420		894	141		414	222		563	207		U6	U6		U6	U6		U6	U6		U6	U6		U6	U6		U6	U6		U6	U6		U6	U6		U6
IL-23 R	1601	1241		961	493		2052	1533		1262	820		1596	1290		2760	2011		602	410		680	324		U7	U7		U7	U7		U7	U7		U7	U7		U7	U7		U7	U7		U7	U7		U7	U7		U7
IL-23 R	1449	1037		833	372		2610	2067		1151	700		1472	1180		2926	2163		728	534		905	502		U8	U8		U8	U8		U8	U8		U8	U8		U8	U8		U8	U8		U8	U8		U8	U8		U8
IL-24	1115	665		584	122		678	137		819	359		809	512		1544	764		513	315		848	412		U9	U9		U9	U9		U9	U9		U9	U9		U9	U9		U9	U9		U9	U9		U9	U9		U9
IL-24	970	516		551	50		603	61		716	278		761	462		874	198		524	321		681	235		U10	U10		U10	U10		U10	U10		U10	U10		U10	U10		U10	U10		U10	U10		U10	U10		U10
IL-26	9274	8840		7655	7165		6532	5978		6650	6171		7916	7608		7729	6929		4845	4632		6394	5937		U11	U11		U11	U11		U11	U11		U11	U11		U11	U11		U11	U11		U11	U11		U11	U11		U11
IL-26	9849	9453		7973	7443		5989	5406		7076	6585		7956	7655		7388	6619		5516	5304		6985	6539		U12	U12		U12	U12		U12	U12		U12	U12		U12	U12		U12	U12		U12	U12		U12	U12		U12
IL-27	1093	698		1024	521		1412	838		1306	854		1228	941		1374	679		594	395		1004	570		U13	U13		U13	U13		U13	U13		U13	U13		U13	U13		U13	U13		U13	U13		U13	U13		U13
IL-27	1193	801		807	362		1194	611		1122	690		1216	932		1702	1083		551	359		1601	1170		U14	U14		U14	U14		U14	U14		U14	U14		U14	U14		U14	U14		U14	U14		U14	U14		U14
IL-28A	1540	1099		1012	572		1682	1149		1855	1400		1141	854		1237	647		499	307		1015	586		U15	U15		U15	U15		U15	U15		U15	U15		U15	U15		U15	U15		U15	U15		U15	U15		U15
IL-28A	1407	955		965	517		1658	1108		1778	1312		1172	883		1563	996		488	297		1048	620		U16	U16		U16	U16		U16	U16		U16	U16		U16	U16		U16	U16		U16	U16		U16	U16		U16
IL-29	1156	740		2055	1601		3147	2594		2958	2479		740	449		1571	996		498	306		706	273		U17	U17		U17	U17		U17	U17		U17	U17		U17	U17		U17	U17		U17	U17		U17	U17		U17
IL-29	857	431		1639	1178		3147	2595		3156	2667		593	300		814	245		369	173		592	161		U18	U18		U18	U18		U18	U18		U18	U18		U18	U18		U18	U18		U18	U18		U18	U18		U18
IL-31	666	217		561	103		498	-59		550	97		426	138		559	22		367	175		445	24		U19	U19		U19	U19		U19	U19		U19	U19		U19	U19		U19	U19		U19	U19		U19	U19		U19
IL-31	548	105		518	84		507	-83		651	182		339	51		518	14		305	110		424	14		U20	U20		U20	U20		U20	U20		U20	U20		U20	U20		U20	U20		U20	U20		U20	U20		U20
IL-31 RA	577	127		519	72		529	-82		547	90		343	50		496	24		322	129		414	21		U21	U21		U21	U21		U21	U21		U21	U21		U21	U21		U21	U21		U21	U21		U21	U21		U21
IL-31 RA	549	94		561	74		507	-49		602	112		344	51		447	-23		308	114		438	21		U22	U22		U22	U22		U22	U22		U22	U22		U22	U22		U22	U22		U22	U22		U22	U22		U22
BACE-1	1136	690		763	259		742	161		1374	876		634	339		580	117		416	220		570	175		U23	U23		U23	U23		U23	U23		U23	U23		U23	U23		U23	U23		U23	U23		U23	U23		U23
BACE-1	1050	620		784	285		788	190		1362	874		646	348		544	78		441	246		531	158		U24	U24		U24	U24		U24	U24		U24	U24		U24	U24		U24	U24		U24	U24		U24	U24		U24
FACX	475	60		507	27		511	-79		666	191		395	92		448	-14		335	137		313	-47		U25	U25		U25	U25		U25	U25		U25	U25		U25	U25		U25	U25		U25	U25		U25	U25		U25
FACX	455	142		520	30		532	-17		696	187		340	45		436	-12		287	97		328	-30		U26	U26		U26	U26		U26	U26		U26	U26		U26	U26		U26	U26		U26	U26		U26	U26		U26
Insulin	527	227		600	123		639	89		636	163		487	190		1163	703		360	184		590	260		U27	U27		U27	U27		U27	U27		U27	U27		U27	U27		U27	U27		U27	U27		U27	U27		U27
Insulin	700	388		608	105		647	122		631	143		477	174		1455	887		411	239		592	265		U28	U28		U28	U28		U28	U28		U28	U28		U28	U28		U28	U28		U28	U28		U28	U28		U28
Insulin R	959	644		1775	1258		1476	952		1334	839		2246	1766		1472	756		902	722		942	556		U29	U29		U29	U29		U29	U29		U29	U29		U29	U29		U29	U29		U29	U29		U29	U29		U29
Insulin R	1279	838		1924	1394		1559	1024		526	-7		2323	1942		1514	761		962	768		1526	971		U30	U30		U30	U30		U30	U30		U30	U30		U30	U30		U30	U30		U30	U30		U30	U30		U30
Insulysin / IDE	651	295		699	294		1193	655		954	564		593	301		633	-55		191	-15		612	240		V1	V1		V1	V1		V1	V1		V1	V1		V1	V1		V1	V1		V1	V1		V1	V1		V1
Insulysin / IDE	587	243		914	478		1038	528		1104	731		484	202		629	-64		219	7		579	235		V2	V2		V2	V2		V2	V2		V2	V2		V2	V2		V2	V2		V2	V2		V2	V2		V2
IP-10	453	22		495	47		465	-14		579	169		373	85		526	-207		214	-1		300	-44		V3	V3		V3	V3		V3	V3		V3	V3		V3	V3		V3	V3		V3	V3		V3	V3		V3
IP-10	468	-5		478	-3		440	-16		528	29		369	70		495	-277		245	29		289	-74		V4	V4		V4	V4		V4	V4		V4	V4		V4	V4		V4	V4		V4	V4		V4	V4		V4
I-TAC / CXCL11	672	242		682	202		654	173		809	341		640	344		791	36		216	5		509	134		V5	V5		V5	V5		V5	V5		V5	V5		V5	V5		V5	V5		V5	V5		V5	V5		V5
I-TAC / CXCL11	847	496		654	177		603	100		659	224		503	183		744	-5		228	15		447	64		V6	V6		V6	V6		V6	V6		V6	V6		V6	V6		V6	V6		V6	V6		V6	V6		V6
Kininostatin / kininogen	704	350		600	136		755	233		837	398		603	317		686	-53		193	-6		383	5		V7	V7		V7	V7		V7	V7		V7	V7		V7	V7		V7	V7		V7	V7		V7	V7		V7
Kininostatin / kininogen	634	314		653	191		623	80		802	370		557	262		676	-62		205	4		480	80		V8	V8		V8	V8		V8	V8		V8	V8		V8	V8		V8	V8		V8	V8		V8	V8		V8
Kremen-1	1336	1019		737	269		1026	480		1141	708		910	610		2126	1360		201	-6		712	291		V9	V9		V9	V9		V9	V9		V9	V9		V9	V9		V9	V9		V9	V9		V9	V9		V9
Kremen-1	1267	946		1080	625		1100	540		1238	787		1176	883		2619	1903		207	3		1018	592		V10	V10		V10	V10		V10	V10		V10	V10		V10	V10		V10	V10		V10	V10		V10	V10		V10
Kremen-2	1635	1196		918	422		1089	512		965	495		1437	1131		1856	1087		205	-4		1237	797		V11	V11		V11	V11		V11	V11		V11	V11		V11	V11		V11	V11		V11	V11		V11	V11		V11
Kremen-2	1690	1199		1251	760		1488	911		1523	1058		1291	1000		1410	616		203	0		1168	727		V12	V12		V12	V12		V12	V12		V12	V12		V12	V12		V12	V12		V12	V12		V12	V12		V12
Latent TGF-beta bp1	692	288		567	92		626	63		594	153		421	138		696	-36		194	-10		457	35		V13	V13		V13	V13		V13	V13		V13	V13		V13	V13		V13	V13		V13	V13		V13	V13		V13
Latent TGF-beta bp1	725	411		444	-27		635	75		620	182		431	153		678	18		201	-1		401	-28		V14	V14		V14	V14		V14	V14		V14	V14		V14	V14		V14	V14		V14	V14		V14	V14		V14
LBP	596	203		514	69		724	183		796	348		473	194		651	47		192	-5		925	498		V15	V15		V15	V15		V15	V15		V15	V15		V15	V15		V15	V15		V15	V15		V15	V15		V15
LBP	599	186		561	94		654	112		753	286		490	210		662	62		185	-14		1027	610		V16	V16		V16	V16		V16	V16		V16	V16		V16	V16		V16	V16		V16	V16		V16	V16		V16
Lck	903	463		1176	656		1111	528		1128	594		742	406		1120	486		207	-3		722	278		V17	V17		V17	V17		V17	V17		V17	V17		V17	V17		V17	V17		V17	V17		V17	V17		V17
Lck	877	435		1282	747		1139	558		1138	604		725	382		1052	412		248	40		639	198		V18	V18		V18	V18		V18	V18		V18	V18		V18	V18		V18	V18		V18	V18		V18	V18		V18
LECT2	1433	1018		484	41		694	106		835	379		1071	789		1352	780		198	-1		578	156		V19	V19		V19	V19		V19	V19		V19	V19		V19	V19		V19	V19		V19	V19		V19	V19		V19
LECT2	1092	645		535	78		677	65		896	449		1453	1166		1092	568		189	-10		630	223		V20	V20		V20	V20		V20	V20		V20	V20		V20	V20		V20	V20		V20	V20		V20	V20		V20
Lefty - A	767	331		687	214		735	151		745	272		511	225		671	190		197	-4		562	170		V21	V21		V21	V21		V21	V21		V21	V21		V21	V21		V21	V21		V21	V21		V21	V21		V21
Lefty - A	807	402		651	142		685	125		893	421		572	283		538	52		201	-2		657	254		V22	V22		V22	V22		V22	V22		V22	V22		V22	V22		V22	V22		V22	V22		V22	V22		V22
Leptin (OB)	450	33		465	-96		707	170		572	83		294	3		421	-44		198	-4		308	-75		V23	V23		V23	V23		V23	V23		V23	V23		V23	V23		V23	V23		V23	V23		V23	V23		V23
Leptin (OB)	447	42		494	-19		422	-110		560	63		291	2		440	-14		198	0		300	-64		V24	V24		V24	V24		V24	V24		V24	V24		V24	V24		V24	V24		V24	V24		V24	V24		V24
Leptin R	655	240		533	36		601	29		761	289		446	148		481	22		202	-3		405	48		V25	V25		V25	V25		V25	V25		V25	V25		V25	V25		V25	V25		V25	V25		V25	V25		V25
Leptin R	613	199		594	118		673	116		624	123		414	133		512	59		197	-3		401	8		V26	V26		V26	V26		V26	V26		V26	V26		V26	V26		V26	V26		V26	V26		V26	V26		V26
LFA-1 alpha	756	434		630	166		674	120		769	285		625	343		1038	565		172	-13		810	448		V27	V27		V27	V27		V27	V27		V27	V27		V27	V27		V27	V27		V27	V27		V27	V27		V27
LFA-1 alpha	988	690		632	142		576	72		769	294		670	336		1032	438		173	-3		623	311		V28	V28		V28	V28		V28	V28		V28	V28		V28	V28		V28	V28		V28	V28		V28	V28		V28
LIF	1429	958		729	211		641	163		923	441		788	372		547	-128		169	-12		385	32		V29	V29		V29	V29		V29	V29		V29	V29		V29	V29		V29	V29		V29	V29		V29	V29		V29
LIF	1455	979		774	215		642	105		904	405		905	510		618	-119		207	13		646	216		V30	V30		V30	V30		V30	V30		V30	V30		V30	V30		V30	V30		V30	V30		V30	V30		V30
LIF R alpha	1615	1259		460	50		505	11		607	213		702	410		1195	513		281	70		455	94		W1	W1		W1	W1		W1	W1		W1	W1		W1	W1		W1	W1		W1	W1		W1	W1		W1
LIF R alpha	1725	1370		543	116		479	16		536	167		613	330		1153	452		194	-19		633	279		W2	W2		W2	W2		W2	W2		W2	W2		W2	W2		W2	W2		W2	W2		W2	W2		W2
LIGHT / TNFSF14	423	4		590	148		745	295		738	352		309	31		505	-214		218	-12		295	-58		W3	W3		W3	W3		W3	W3		W3	W3		W3	W3		W3	W3		W3	W3		W3	W3		W3
LIGHT / TNFSF14	411	30		597	118		569	120		763	237		309	16		525	-235		223	20		305	-52		W4	W4		W4	W4		W4	W4		W4	W4		W4	W4		W4	W4		W4	W4		W4	W4		W4
Lipocalin-1	537	137		775	291		680	217		1026	548		354	68		638	-128		193	-21		358	-8		W5	W5		W5	W5		W5	W5		W5	W5		W5	W5		W5	W5		W5	W5		W5	W5		W5
Lipocalin-1	469	69		626	158		695	204		804	373		325	40		561	-189		196	-22		362	-20		W6	W6		W6	W6		W6	W6		W6	W6		W6	W6		W6	W6		W6	W6		W6	W6		W6
Lipocalin-2	450	58		1114	649		1111	609		1332	899		315	23		567	-162		282	64		354	-33		W7	W7		W7	W7		W7	W7		W7	W7		W7	W7		W7	W7		W7	W7		W7	W7		W7
Lipocalin-2	403	14		908	455		971	459		1116	680		312	23		570	-153		199	1		379	-5		W8	W8		W8	W8		W8	W8		W8	W8		W8	W8		W8	W8		W8	W8		W8	W8		W8
LRP-1	803	419		524	69		543	13		644	213		653	360		1411	650		198	-2		613	199		W9	W9		W9	W9		W9	W9		W9	W9		W9	W9		W9	W9		W9	W9		W9	W9		W9
LRP-1	950	630		511	48		550	17		556	119		612	311		1711	965		202	1		684	259		W10	W10		W10	W10		W10	W10		W10	W10		W10	W10		W10	W10		W10	W10		W10	W10		W10
LRP-6	556	245		729	261		710	128		885	441		446	146		782	95		198	0		462	32		W11	W11		W11	W11		W11	W11		W11	W11		W11	W11		W11	W11		W11	W11		W11	W11		W11
LRP-6	497	189		640	178		642	84		747	304		404	117		654	-76		188	-9		452	25		W12	W12		W12	W12		W12	W12		W12	W12		W12	W12		W12	W12		W12	W12		W12	W12		W12
L-Selectin (CD62L)	790	440		895	435		944	416		1105	648		432	156		1035	302		188	-8		702	287		W13	W13		W13	W13		W13	W13		W13	W13		W13	W13		W13	W13		W13	W13		W13	W13		W13
L-Selectin (CD62L)	756	326		826	362		881	353		1180	737		377	105		1115	396		192	0		730	315		W14	W14		W14	W14		W14	W14		W14	W14		W14	W14		W14	W14		W14	W14		W14	W14		W14
Lymphotactin / XCL1	460	88		505	59		447	-93		478	36		332	66		635	-75		195	2		402	-16		W15	W15		W15	W15		W15	W15		W15	W15		W15	W15		W15	W15		W15	W15		W15	W15		W15
Lymphotactin / XCL1	435	116		461	1		459	-80		489	14		316	35		614	-5		178	-16		432	15		W16	W16		W16	W16		W16	W16		W16	W16		W16	W16		W16	W16		W16	W16		W16	W16		W16
Lymphotoxin beta / TNFSF3	1592	1174		910	459		1011	449		1335	860		1560	1274		1405	798		193	0		940	520		W17	W17		W17	W17		W17	W17		W17	W17		W17	W17		W17	W17		W17	W17		W17	W17		W17
Lymphotoxin beta / TNFSF3	1655	1240		768	308		1098	511		1394	924		1674	1386		1037	443		195	1		974	557		W18	W18		W18	W18		W18	W18		W18	W18		W18	W18		W18	W18		W18	W18		W18	W18		W18
Lymphotoxin beta R / TNFRSF3	501	47		494	43		598	-11		512	27		357	78		543	-3		188	-8		879	461		W19	W19		W19	W19		W19	W19		W19	W19		W19	W19		W19	W19		W19	W19		W19	W19		W19
Lymphotoxin beta R / TNFRSF3	495	97		476	-26		485	-67		493	35		362	87		565	48		193	3		847	434		W20	W20		W20	W20		W20	W20		W20	W20		W20	W20		W20	W20		W20	W20		W20	W20		W20
MAC-1	954	532		1038	544		1361	831		1619	1147		428	150		657	188		182	-15		546	152		W21	W21		W21	W21		W21	W21		W21	W21		W21	W21		W21	W21		W21	W21		W21	W21		W21
MAC-1	729	280		1010	507		1218	672		1861	1388		398	98		717	235		190	-9		455	73		W22	W22		W22	W22		W22	W22		W22	W22		W22	W22		W22	W22		W22	W22		W22	W22		W22
MCP-1	1079	667		1413	826		1216	648		1065	569		1096	787		1838	1339		201	3		1001	622		W23	W23		W23	W23		W23	W23		W23	W23		W23	W23		W23	W23		W23	W23		W23	W23		W23
MCP-1	1244	886		1430	890		1366	855		1184	683		899	612		1538	1064		190	-7		1092	729		W24	W24		W24	W24		W24	W24		W24	W24		W24	W24		W24	W24		W24	W24		W24	W24		W24
MCP-2	792	427		634	77		621	101		971	497		485	200		662	188		206	1		571	216		W25	W25		W25	W25		W25	W25		W25	W25		W25	W25		W25	W25		W25	W25		W25	W25		W25
MCP-2	806	355		655	139		584	14		925	475		457	170		652	182		208	6		543	176		W26	W26		W26	W26		W26	W26		W26	W26		W26	W26		W26	W26		W26	W26		W26	W26		W26
MCP-3	410	26		509	27		534	15		738	228		331	53		478	-8		208	29		282	-61		W27	W27		W27	W27		W27	W27		W27	W27		W27	W27		W27	W27		W27	W27		W27	W27		W27
MCP-3	429	103		503	30		536	16		690	208		330	29		497	-77		159	-4		343	36		W28	W28		W28	W28		W28	W28		W28	W28		W28	W28		W28	W28		W28	W28		W28	W28		W28
MCP-4 / CCL13	434	103		505	-9		458	-35		633	167		388	19		565	-81		166	-10		408	45		W29	W29		W29	W29		W29	W29		W29	W29		W29	W29		W29	W29		W29	W29		W29	W29		W29
MCP-4 / CCL13	864	340		562	-28		463	-38		541	54		350	-26		652	-10		167	-9		376	-24		W30	W30		W30	W30		W30	W30		W30	W30		W30	W30		W30	W30		W30	W30		W30	W30		W30
M-CSF	521	158		1336	910		997	544		771	389		356	85		792	110		196	5		411	57		X1	X1		X1	X1		X1	X1		X1	X1		X1	X1		X1	X1		X1	X1		X1	X1		X1
M-CSF	487	137		1026	601		996	523		963	581		330	60		817	126		193	2		364	2		X2	X2		X2	X2		X2	X2		X2	X2		X2	X2		X2	X2		X2	X2		X2	X2		X2
M-CSF R	475	133		595	156		778	305		589	211		283	8		504	-214		240	53		286	-55		X3	X3		X3	X3		X3	X3		X3	X3		X3	X3		X3	X3		X3	X3		X3	X3		X3
M-CSF R	446	119		500	55		529	112		627	220		295	1		550	-201		255	50		305	-23		X4	X4		X4	X4		X4	X4		X4	X4		X4	X4		X4	X4		X4	X4		X4	X4		X4
MDC	352	-7		458	-16		453	-17		424	3		275	-5		491	-260		309	107		289	-66		X5	X5		X5	X5		X5	X5		X5	X5		X5	X5		X5	X5		X5	X5		X5	X5		X5
MDC	353	-39		441	-36		437	-60		425	2		273	-11		499	-247		241	50		316	-75		X6	X6		X6	X6		X6	X6		X6	X6		X6	X6		X6	X6		X6	X6		X6	X6		X6
MFG-E8	707	334		896	447		877	364		1064	648		332	43		1032	306		393	199		586	190		X7	X7		X7	X7		X7	X7		X7	X7		X7	X7		X7	X7		X7	X7		X7	X7		X7
MFG-E8	667	227		708	267		763	244		1029	614		327	43		994	271		367	177		520	150		X8	X8		X8	X8		X8	X8		X8	X8		X8	X8		X8	X8		X8	X8		X8	X8		X8
MFRP	1158	794		1250	801		1750	1232		1660	1238		327	40		1848	1091		357	169		823	422		X9	X9		X9	X9		X9	X9		X9	X9		X9	X9		X9	X9		X9	X9		X9	X9		X9
MFRP	1536	1172		1456	999		1808	1256		1985	1554		600	289		2111	1338		377	183		957	549		X10	X10		X10	X10		X10	X10		X10	X10		X10	X10		X10	X10		X10	X10		X10	X10		X10
MICA	387	24		612	158		740	144		723	291		293	-4		576	-96		237	41		358	-54		X11	X11		X11	X11		X11	X11		X11	X11		X11	X11		X11	X11		X11	X11		X11	X11		X11
MICA	396	57		572	110		618	40		529	98		291	8		499	-240		254	64		352	-60		X12	X12		X12	X12		X12	X12		X12	X12		X12	X12		X12	X12		X12	X12		X12	X12		X12
MIF	559	249		967	509		789	281		954	532		344	73		749	38		290	97		519	111		X13	X13		X13	X13		X13	X13		X13	X13		X13	X13		X13	X13		X13	X13		X13	X13		X13
MIF	646	343		771	325		831	320		799	363		323	45		747	21		300	113		507	100		X14	X14		X14	X14		X14	X14		X14	X14		X14	X14		X14	X14		X14	X14		X14	X14		X14
MIG	1065	666		1150	716		1090	553		948	506		314	31		1510	735		660	473		1082	666		X15	X15		X15	X15		X15	X15		X15	X15		X15	X15		X15	X15		X15	X15		X15	X15		X15
MIG	1226	840		1264	805		1192	645		1196	741		305	26		1561	847		769	581		1140	723		X16	X16		X16	X16		X16	X16		X16	X16		X16	X16		X16	X16		X16	X16		X16	X16		X16
MIP-1a	611	290		451	-16		729	184		562	92		302	27		859	234		326	136		575	164		X17	X17		X17	X17		X17	X17		X17	X17		X17	X17		X17	X17		X17	X17		X17	X17		X17
MIP-1a	620	242		467	12		536	-13		546	116		323	38		844	239		296	107		473	65		X18	X18		X18	X18		X18	X18		X18	X18		X18	X18		X18	X18		X18	X18		X18	X18		X18
MIP-1b	917	472		1002	563		1039	468		1099	674		587	316		835	266		527	340		541	137		X19	X19		X19	X19		X19	X19		X19	X19		X19	X19		X19	X19		X19	X19		X19	X19		X19
MIP-1b	910	478		1026	500		962	406		1090	643		566	306		828	278		549	361		546	140		X20	X20		X20	X20		X20	X20		X20	X20		X20	X20		X20	X20		X20	X20		X20	X20		X20
MIP-1d	466	45		511	-14		456	-97		486	45		412	131		528	29		248	61		283	-116		X21	X21		X21	X21		X21	X21		X21	X21		X21	X21		X21	X21		X21	X21		X21	X21		X21
MIP-1d	470	82		818	190		464	-102		588	94		289	7		470	-20		235	47		315	-73		X22	X22		X22	X22		X22	X22		X22	X22		X22	X22		X22	X22		X22	X22		X22	X22		X22
MIP 2	1058	596		1141	475		1519	962		1443	939		308	10		1019	525		436	249		618	253		X23	X23		X23	X23		X23	X23		X23	X23		X23	X23		X23	X23		X23	X23		X23	X23		X23
MIP 2	1760	1327		1187	595		1624	1113		1539	1038		297	4		1010	521		447	262		637	286		X24	X24		X24	X24		X24	X24		X24	X24		X24	X24		X24	X24		X24	X24		X24	X24		X24
MIP-3 alpha	436	93		570	-6		537	37		833	352		277	0		476	12		217	32		311	-31		X25	X25		X25	X25		X25	X25		X25	X25		X25	X25		X25	X25		X25	X25		X25	X25		X25
MIP-3 alpha	391	39		580	-1		491	-38		668	189		278	6		527	46		186	-1		291	-65		X26	X26		X26	X26		X26	X26		X26	X26		X26	X26		X26	X26		X26	X26		X26	X26		X26
MIP-3 beta	1136	774		1476	926		1245	675		1522	1008		266	-23		595	76		770	591		977	627		X27	X27		X27	X27		X27	X27		X27	X27		X27	X27		X27	X27		X27	X27		X27	X27		X27
MIP-3 beta	1155	818		1368	884		1374	841		1537	1057		272	-26		727	143		699	535		932	585		X28	X28		X28	X28		X28	X28		X28	X28		X28	X28		X28	X28		X28	X28		X28	X28		X28
MMP-1	453	67		505	-15		422	-75		486	41		310	-2		659	24		231	65		283	-28		X29	X29		X29	X29		X29	X29		X29	X29		X29	X29		X29	X29		X29	X29		X29	X29		X29
MMP-1	553	85		514	1		484	-12		494	27		291	-30		658	7		187	15		318	-27		X30	X30		X30	X30		X30	X30		X30	X30		X30	X30		X30	X30		X30	X30		X30	X30		X30
MMP-2	723	294		1825	1390		1732	1285		1768	1394		703	456		812	154		435	245		378	59		Y1	Y1		Y1	Y1		Y1	Y1		Y1	Y1		Y1	Y1		Y1	Y1		Y1	Y1		Y1	Y1		Y1
MMP-2	722	354		1819	1397		1710	1251		1925	1533		668	415		954	270		386	204		395	72		Y2	Y2		Y2	Y2		Y2	Y2		Y2	Y2		Y2	Y2		Y2	Y2		Y2	Y2		Y2	Y2		Y2
MMP-3	461	92		1002	551		1322	837		1046	656		310	37		589	-130		296	109		267	-58		Y3	Y3		Y3	Y3		Y3	Y3		Y3	Y3		Y3	Y3		Y3	Y3		Y3	Y3		Y3	Y3		Y3
MMP-3	508	129		1230	765		1409	965		1491	1095		338	57		679	-82		321	131		306	-23		Y4	Y4		Y4	Y4		Y4	Y4		Y4	Y4		Y4	Y4		Y4	Y4		Y4	Y4		Y4	Y4		Y4
MMP-7	543	209		567	89		530	58		685	302		428	150		597	-146		246	59		347	-10		Y5	Y5		Y5	Y5		Y5	Y5		Y5	Y5		Y5	Y5		Y5	Y5		Y5	Y5		Y5	Y5		Y5
MMP-7	536	221		553	77		554	72		676	265		422	145		574	-166		277	88		364	-21		Y6	Y6		Y6	Y6		Y6	Y6		Y6	Y6		Y6	Y6		Y6	Y6		Y6	Y6		Y6	Y6		Y6
MMP-8	559	194		1027	575		1041	552		1394	984		331	59		812	96		353	165		456	56		Y7	Y7		Y7	Y7		Y7	Y7		Y7	Y7		Y7	Y7		Y7	Y7		Y7	Y7		Y7	Y7		Y7
MMP-8	894	486		1025	573		951	448		1085	675		307	39		745	30		323	136		391	26		Y8	Y8		Y8	Y8		Y8	Y8		Y8	Y8		Y8	Y8		Y8	Y8		Y8	Y8		Y8	Y8		Y8
MMP-9	402	-12		437	-17		491	-21		591	177		296	17		681	-76		262	76		333	-63		Y9	Y9		Y9	Y9		Y9	Y9		Y9	Y9		Y9	Y9		Y9	Y9		Y9	Y9		Y9	Y9		Y9
MMP-9	418	65		474	20		478	-80		489	53		277	-4		735	-28		265	74		354	-46		Y10	Y10		Y10	Y10		Y10	Y10		Y10	Y10		Y10	Y10		Y10	Y10		Y10	Y10		Y10	Y10		Y10
MMP-10	979	617		1313	859		1179	622		1671	1216		662	371		921	179		513	324		497	98		Y11	Y11		Y11	Y11		Y11	Y11		Y11	Y11		Y11	Y11		Y11	Y11		Y11	Y11		Y11	Y11		Y11
MMP-10	989	595		1333	877		1335	790		1726	1249		536	261		704	25		418	228		480	75		Y12	Y12		Y12	Y12		Y12	Y12		Y12	Y12		Y12	Y12		Y12	Y12		Y12	Y12		Y12	Y12		Y12
MMP-11 /Stromelysin-3	2268	1886		900	449		1914	1373		1272	866		1522	1260		1960	1240		658	473		1653	1260		Y13	Y13		Y13	Y13		Y13	Y13		Y13	Y13		Y13	Y13		Y13	Y13		Y13	Y13		Y13	Y13		Y13
MMP-11 /Stromelysin-3	2996	2646		1331	871		1820	1296		1537	1124		1586	1322		2158	1427		639	452		1848	1458		Y14	Y14		Y14	Y14		Y14	Y14		Y14	Y14		Y14	Y14		Y14	Y14		Y14	Y14		Y14	Y14		Y14
MMP-12	449	81		420	-31		487	-20		459	32		279	18		604	-132		297	112		362	-37		Y15	Y15		Y15	Y15		Y15	Y15		Y15	Y15		Y15	Y15		Y15	Y15		Y15	Y15		Y15	Y15		Y15
MMP-12	475	137		470	-4		518	-13		443	-16		288	16		663	-99		272	88		370	-40		Y16	Y16		Y16	Y16		Y16	Y16		Y16	Y16		Y16	Y16		Y16	Y16		Y16	Y16		Y16	Y16		Y16
MMP-13	464	91		469	4		547	9		566	114		300	30		502	-204		292	109		359	-51		Y17	Y17		Y17	Y17		Y17	Y17		Y17	Y17		Y17	Y17		Y17	Y17		Y17	Y17		Y17	Y17		Y17
MMP-13	409	55		458	-16		458	-57		488	23		302	36		507	-86		271	87		345	-55		Y18	Y18		Y18	Y18		Y18	Y18		Y18	Y18		Y18	Y18		Y18	Y18		Y18	Y18		Y18	Y18		Y18
MMP-14	1128	685		422	-65		434	-84		483	59		295	32		598	2		275	88		391	-5		Y19	Y19		Y19	Y19		Y19	Y19		Y19	Y19		Y19	Y19		Y19	Y19		Y19	Y19		Y19	Y19		Y19
MMP-14	1355	897		455	-2		443	-67		489	62		265	9		552	27		289	107		420	20		Y20	Y20		Y20	Y20		Y20	Y20		Y20	Y20		Y20	Y20		Y20	Y20		Y20	Y20		Y20	Y20		Y20
MMP-15	1228	765		542	12		671	132		513	75		708	438		819	294		489	306		841	439		Y21	Y21		Y21	Y21		Y21	Y21		Y21	Y21		Y21	Y21		Y21	Y21		Y21	Y21		Y21	Y21		Y21
MMP-15	1181	715		659	0		672	123		514	34		624	352		853	299		455	275		767	378		Y22	Y22		Y22	Y22		Y22	Y22		Y22	Y22		Y22	Y22		Y22	Y22		Y22	Y22		Y22	Y22		Y22
MMP-16 / MT3-MMP	1361	952		639	-16		1224	716		1654	1111		737	464		904	367		528	344		631	275		Y23	Y23		Y23	Y23		Y23	Y23		Y23	Y23		Y23	Y23		Y23	Y23		Y23	Y23		Y23	Y23		Y23
MMP-16 / MT3-MMP	1800	1337		838	228		1067	556		1826	1266		560	271		875	351		594	412		613	266		Y24	Y24		Y24	Y24		Y24	Y24		Y24	Y24		Y24	Y24		Y24	Y24		Y24	Y24		Y24	Y24		Y24
MMP-19	583	115		662	70		704	183		727	193		412	129		743	213		408	223		419	71		Y25	Y25		Y25	Y25		Y25	Y25		Y25	Y25		Y25	Y25		Y25	Y25		Y25	Y25		Y25	Y25		Y25
MMP-19	598	158		651	74		655	105		613	75		450	175		570	50		336	158		425	65		Y26	Y26		Y26	Y26		Y26	Y26		Y26	Y26		Y26	Y26		Y26	Y26		Y26	Y26		Y26	Y26		Y26
MMP-20	1403	1010		2286	1730		2588	2060		2866	2295		1654	1374		1409	886		823	658		1162	811		Y27	Y27		Y27	Y27		Y27	Y27		Y27	Y27		Y27	Y27		Y27	Y27		Y27	Y27		Y27	Y27		Y27
MMP-20	1367	965		2324	1784		2375	1829		2719	2136		2133	1865		1490	874		833	667		994	680		Y28	Y28		Y28	Y28		Y28	Y28		Y28	Y28		Y28	Y28		Y28	Y28		Y28	Y28		Y28	Y28		Y28
MMP-24 / MT5-MMP	1084	704		977	467		723	243		954	516		740	454		1136	423		404	242		551	250		Y29	Y29		Y29	Y29		Y29	Y29		Y29	Y29		Y29	Y29		Y29	Y29		Y29	Y29		Y29	Y29		Y29
MMP-24 / MT5-MMP	997	579		1057	529		970	476		1871	1391		731	445		858	203		391	224		882	563		Y30	Y30		Y30	Y30		Y30	Y30		Y30	Y30		Y30	Y30		Y30	Y30		Y30	Y30		Y30	Y30		Y30
MMP-25 / MT6-MMP	517	85		870	391		974	494		1353	963		233	-16		605	-40		273	92		313	-2		Z1	Z1		Z1	Z1		Z1	Z1		Z1	Z1		Z1	Z1		Z1	Z1		Z1	Z1		Z1	Z1		Z1
MMP-25 / MT6-MMP	505	90		750	323		948	435		1323	926		352	100		632	-25		234	58		294	-18		Z2	Z2		Z2	Z2		Z2	Z2		Z2	Z2		Z2	Z2		Z2	Z2		Z2	Z2		Z2	Z2		Z2
MSP alpha Chain	530	94		1654	1202		1454	967		1580	1161		346	89		665	-33		288	107		301	13		Z3	Z3		Z3	Z3		Z3	Z3		Z3	Z3		Z3	Z3		Z3	Z3		Z3	Z3		Z3	Z3		Z3
MSP alpha Chain	491	94		1963	1508		1302	793		2045	1627		379	110		667	-74		311	129		302	-18		Z4	Z4		Z4	Z4		Z4	Z4		Z4	Z4		Z4	Z4		Z4	Z4		Z4	Z4		Z4	Z4		Z4
Musk	653	275		1305	835		1222	717		1252	855		307	26		930	195		522	345		461	126		Z5	Z5		Z5	Z5		Z5	Z5		Z5	Z5		Z5	Z5		Z5	Z5		Z5	Z5		Z5	Z5		Z5
Musk	789	390		1326	851		1343	860		1344	950		322	39		961	235		536	354		508	129		Z6	Z6		Z6	Z6		Z6	Z6		Z6	Z6		Z6	Z6		Z6	Z6		Z6	Z6		Z6	Z6		Z6
NAP-2	349	-6		435	-22		413	-89		423	16		316	40		522	-186		253	72		298	-94		Z7	Z7		Z7	Z7		Z7	Z7		Z7	Z7		Z7	Z7		Z7	Z7		Z7	Z7		Z7	Z7		Z7
NAP-2	350	38		402	-33		412	-92		374	-22		249	-10		589	-117		234	50		303	-78		Z8	Z8		Z8	Z8		Z8	Z8		Z8	Z8		Z8	Z8		Z8	Z8		Z8	Z8		Z8	Z8		Z8
NCAM-1 / CD56	636	182		550	107		544	-1		659	242		265	-2		1047	277		327	144		452	73		Z9	Z9		Z9	Z9		Z9	Z9		Z9	Z9		Z9	Z9		Z9	Z9		Z9	Z9		Z9	Z9		Z9
NCAM-1 / CD56	767	388		525	58		538	-36		594	153		394	126		783	26		285	101		403	11		Z10	Z10		Z10	Z10		Z10	Z10		Z10	Z10		Z10	Z10		Z10	Z10		Z10	Z10		Z10	Z10		Z10
Neuritin	661	263		623	160		624	56		737	310		349	73		715	-53		357	164		464	69		Z11	Z11		Z11	Z11		Z11	Z11		Z11	Z11		Z11	Z11		Z11	Z11		Z11	Z11		Z11	Z11		Z11
Neuritin	675	266		661	199		544	-16		846	427		515	239		600	-48		363	178		415	24		Z12	Z12		Z12	Z12		Z12	Z12		Z12	Z12		Z12	Z12		Z12	Z12		Z12	Z12		Z12	Z12		Z12
NeuroD1	732	315		580	112		714	174		675	237		428	158		582	-108		324	139		513	111		Z13	Z13		Z13	Z13		Z13	Z13		Z13	Z13		Z13	Z13		Z13	Z13		Z13	Z13		Z13	Z13		Z13
NeuroD1	519	90		486	43		735	185		879	468		380	127		580	-109		265	80		405	22		Z14	Z14		Z14	Z14		Z14	Z14		Z14	Z14		Z14	Z14		Z14	Z14		Z14	Z14		Z14	Z14		Z14
Neuropilin-2	1040	606		680	238		891	344		854	434		330	72		764	39		355	171		523	134		Z15	Z15		Z15	Z15		Z15	Z15		Z15	Z15		Z15	Z15		Z15	Z15		Z15	Z15		Z15	Z15		Z15
Neuropilin-2	993	601		879	404		886	348		1116	672		629	370		908	163		382	203		528	125		Z16	Z16		Z16	Z16		Z16	Z16		Z16	Z16		Z16	Z16		Z16	Z16		Z16	Z16		Z16	Z16		Z16
Neurturin	1265	807		678	195		661	125		951	466		628	364		686	-78		264	81		437	34		Z17	Z17		Z17	Z17		Z17	Z17		Z17	Z17		Z17	Z17		Z17	Z17		Z17	Z17		Z17	Z17		Z17
Neurturin	1192	723		551	96		739	188		971	489		331	55		598	-44		256	59		419	27		Z18	Z18		Z18	Z18		Z18	Z18		Z18	Z18		Z18	Z18		Z18	Z18		Z18	Z18		Z18	Z18		Z18
NGF R	961	570		908	436		1575	1049		2003	1543		300	28		666	68		427	245		444	58		Z19	Z19		Z19	Z19		Z19	Z19		Z19	Z19		Z19	Z19		Z19	Z19		Z19	Z19		Z19	Z19		Z19
NGF R	917	545		982	482		1728	1199		2021	1597		456	199		540	-5		387	211		485	78		Z20	Z20		Z20	Z20		Z20	Z20		Z20	Z20		Z20	Z20		Z20	Z20		Z20	Z20		Z20	Z20		Z20
Nidgen-1	1140	658		690	98		712	194		849	431		379	127		535	5		293	115		493	73		Z21	Z21		Z21	Z21		Z21	Z21		Z21	Z21		Z21	Z21		Z21	Z21		Z21	Z21		Z21	Z21		Z21
Nidgen-1	1382	915		736	231		698	202		806	362		274	12		544	1		262	85		397	10		Z22	Z22		Z22	Z22		Z22	Z22		Z22	Z22		Z22	Z22		Z22	Z22		Z22	Z22		Z22	Z22		Z22
NOV / CCN3	1183	689		752	205		904	414		1268	746		367	102		879	321		427	249		419	60		Z23	Z23		Z23	Z23		Z23	Z23		Z23	Z23		Z23	Z23		Z23	Z23		Z23	Z23		Z23	Z23		Z23
NOV / CCN3	1164	669		916	270		997	489		1146	494		393	127		925	363		431	252		464	104		Z24	Z24		Z24	Z24		Z24	Z24		Z24	Z24		Z24	Z24		Z24	Z24		Z24	Z24		Z24	Z24		Z24
NrCAM	798	240		575	-29		540	0		911	363		324	-14		490	-68		368	168		348	-50		Z25	Z25		Z25	Z25		Z25	Z25		Z25	Z25		Z25	Z25		Z25	Z25		Z25	Z25		Z25	Z25		Z25
NrCAM	729	179		572	2		497	-6		685	173		400	-31		495	-90		315	124		350	-54		Z26	Z26		Z26	Z26		Z26	Z26		Z26	Z26		Z26	Z26		Z26	Z26		Z26	Z26		Z26	Z26		Z26
NRG1 Isoform GGF2	1308	903		886	357		1093	586		1582	1010		600	180		809	262		413	237		571	210		Z27	Z27		Z27	Z27		Z27	Z27		Z27	Z27		Z27	Z27		Z27	Z27		Z27	Z27		Z27	Z27		Z27
NRG1 Isoform GGF2	1300	897		853	340		1083	532		1395	818		578	287		653	27		306	134		538	183		Z28	Z28		Z28	Z28		Z28	Z28		Z28	Z28		Z28	Z28		Z28	Z28		Z28	Z28		Z28	Z28		Z28
NRG2	812	413		1033	476		1157	667		1430	912		939	643		828	213		417	256		532	190		Z29	Z29		Z29	Z29		Z29	Z29		Z29	Z29		Z29	Z29		Z29	Z29		Z29	Z29		Z29	Z29		Z29
NRG2	822	406		1122	566		987	481		1183	699		548	263		844	231		449	280		529	213		Z30	Z30		Z30	Z30		Z30	Z30		Z30	Z30		Z30	Z30		Z30	Z30		Z30	Z30		Z30	Z30		Z30
NRG3	698	226		1322	841		1358	843		1502	1093		596	335		1200	564		542	364		513	183		AA1	AA1		AA1	AA1		AA1	AA1		AA1	AA1		AA1	AA1		AA1	AA1		AA1	AA1		AA1	AA1		AA1
NRG3	761	305		1286	838		1672	1134		1755	1340		601	326		1469	802		612	439		511	185		AA2	AA2		AA2	AA2		AA2	AA2		AA2	AA2		AA2	AA2		AA2	AA2		AA2	AA2		AA2	AA2		AA2
NT-3	354	-42		440	18		528	35		549	140		257	-16		479	-228		224	49		256	-9		AA3	AA3		AA3	AA3		AA3	AA3		AA3	AA3		AA3	AA3		AA3	AA3		AA3	AA3		AA3	AA3		AA3
NT-3	359	-32		435	-1		547	36		560	133		255	-25		510	-232		225	45		247	-14		AA4	AA4		AA4	AA4		AA4	AA4		AA4	AA4		AA4	AA4		AA4	AA4		AA4	AA4		AA4	AA4		AA4
NT-4	446	39		976	524		1215	707		1319	933		286	8		564	-158		251	70		285	-32		AA5	AA5		AA5	AA5		AA5	AA5		AA5	AA5		AA5	AA5		AA5	AA5		AA5	AA5		AA5	AA5		AA5
NT-4	474	91		1240	779		1016	548		1316	944		281	11		573	-137		250	73		315	-39		AA6	AA6		AA6	AA6		AA6	AA6		AA6	AA6		AA6	AA6		AA6	AA6		AA6	AA6		AA6	AA6		AA6
Orexin A	538	144		596	140		579	86		684	292		412	153		680	-7		225	47		414	30		AA7	AA7		AA7	AA7		AA7	AA7		AA7	AA7		AA7	AA7		AA7	AA7		AA7	AA7		AA7	AA7		AA7
Orexin A	539	119		520	97		582	63		681	271		418	150		899	164		215	35		417	34		AA8	AA8		AA8	AA8		AA8	AA8		AA8	AA8		AA8	AA8		AA8	AA8		AA8	AA8		AA8	AA8		AA8
Orexin B	3611	3236		1263	815		2509	1880		1954	1550		1400	1138		3463	2691		414	233		1654	1264		AA9	AA9		AA9	AA9		AA9	AA9		AA9	AA9		AA9	AA9		AA9	AA9		AA9	AA9		AA9	AA9		AA9
Orexin B	3498	3110		1691	1237		2148	1542		2577	2153		1925	1656		3553	2810		367	183		1443	1053		AA10	AA10		AA10	AA10		AA10	AA10		AA10	AA10		AA10	AA10		AA10	AA10		AA10	AA10		AA10	AA10		AA10
OSM	608	212		10047	9565		3075	2436		3798	3366		397	132		729	-19		324	138		412	20		AA11	AA11		AA11	AA11		AA11	AA11		AA11	AA11		AA11	AA11		AA11	AA11		AA11	AA11		AA11	AA11		AA11
OSM	677	235		11079	10604		3674	3077		3385	2951		326	62		687	8		276	90		387	3		AA12	AA12		AA12	AA12		AA12	AA12		AA12	AA12		AA12	AA12		AA12	AA12		AA12	AA12		AA12	AA12		AA12
Osteoactivin / GPNMB	989	531		1183	725		860	346		1011	587		580	333		1072	469		198	11		638	255		AA13	AA13		AA13	AA13		AA13	AA13		AA13	AA13		AA13	AA13		AA13	AA13		AA13	AA13		AA13	AA13		AA13
Osteoactivin / GPNMB	1547	1118		1239	792		1488	949		1602	1185		872	615		1350	672		195	8		868	499		AA14	AA14		AA14	AA14		AA14	AA14		AA14	AA14		AA14	AA14		AA14	AA14		AA14	AA14		AA14	AA14		AA14
Osteocrin	954	525		686	239		1153	623		654	248		526	268		1295	603		198	13		666	288		AA15	AA15		AA15	AA15		AA15	AA15		AA15	AA15		AA15	AA15		AA15	AA15		AA15	AA15		AA15	AA15		AA15
Osteocrin	1477	1031		950	474		1231	708		1292	850		893	636		1154	425		207	21		774	386		AA16	AA16		AA16	AA16		AA16	AA16		AA16	AA16		AA16	AA16		AA16	AA16		AA16	AA16		AA16	AA16		AA16
Osteoprotegerin / TNFRSF11B	419	-8		389	-66		488	-43		429	-32		260	-4		595	-92		188	1		303	-96		AA17	AA17		AA17	AA17		AA17	AA17		AA17	AA17		AA17	AA17		AA17	AA17		AA17	AA17		AA17	AA17		AA17
Osteoprotegerin / TNFRSF11B	483	91		390	-77		429	-95		510	-110		248	-12		571	-68		194	3		289	-100		AA18	AA18		AA18	AA18		AA18	AA18		AA18	AA18		AA18	AA18		AA18	AA18		AA18	AA18		AA18	AA18		AA18
OX40 Ligand / TNFSF4	1611	1121		974	492		2594	2006		2176	1674		665	407		1205	612		181	-6		861	476		AA19	AA19		AA19	AA19		AA19	AA19		AA19	AA19		AA19	AA19		AA19	AA19		AA19	AA19		AA19	AA19		AA19
OX40 Ligand / TNFSF4	1551	1108		716	163		2632	2056		1680	1247		803	557		1129	601		192	7		1159	782		AA20	AA20		AA20	AA20		AA20	AA20		AA20	AA20		AA20	AA20		AA20	AA20		AA20	AA20		AA20	AA20		AA20
PARC / CCL18	1275	888		1323	809		773	259		989	566		439	186		857	293		182	0		531	141		AA21	AA21		AA21	AA21		AA21	AA21		AA21	AA21		AA21	AA21		AA21	AA21		AA21	AA21		AA21	AA21		AA21
PARC / CCL18	1219	825		1027	513		698	211		854	399		422	164		715	114		183	1		465	76		AA22	AA22		AA22	AA22		AA22	AA22		AA22	AA22		AA22	AA22		AA22	AA22		AA22	AA22		AA22	AA22		AA22
PD-ECGF	826	325		684	68		584	88		825	377		359	103		578	14		195	7		386	29		AA23	AA23		AA23	AA23		AA23	AA23		AA23	AA23		AA23	AA23		AA23	AA23		AA23	AA23		AA23	AA23		AA23
PD-ECGF	673	140		514	-84		542	45		643	115		393	16		649	38		229	7		361	-33		AA24	AA24		AA24	AA24		AA24	AA24		AA24	AA24		AA24	AA24		AA24	AA24		AA24	AA24		AA24	AA24		AA24
PDGF R alpha	953	30		956	-38		935	159		6179	5241		442	-74		914	119		246	0		584	110		AA25	AA25		AA25	AA25		AA25	AA25		AA25	AA25		AA25	AA25		AA25	AA25		AA25	AA25		AA25	AA25		AA25
PDGF R alpha	962	122		1072	116		888	157		5613	4707		458	-51		961	164		243	12		439	-3		AA26	AA26		AA26	AA26		AA26	AA26		AA26	AA26		AA26	AA26		AA26	AA26		AA26	AA26		AA26	AA26		AA26
PDGF R beta	1095	551		1462	927		1093	593		921	156		433	26		838	179		182	1		382	18		AA27	AA27		AA27	AA27		AA27	AA27		AA27	AA27		AA27	AA27		AA27	AA27		AA27	AA27		AA27	AA27		AA27
PDGF R beta	642	289		1282	755		1177	691		1652	1077		329	47		1200	544		166	-5		429	104		AA28	AA28		AA28	AA28		AA28	AA28		AA28	AA28		AA28	AA28		AA28	AA28		AA28	AA28		AA28	AA28		AA28
PDGF-AA	511	173		607	113		700	246		882	349		325	49		613	-12		157	-5		335	-19		AA29	AA29		AA29	AA29		AA29	AA29		AA29	AA29		AA29	AA29		AA29	AA29		AA29	AA29		AA29	AA29		AA29
PDGF-AA	513	135		609	49		571	80		713	182		268	8		536	-121		157	-6		347	19		AA30	AA30		AA30	AA30		AA30	AA30		AA30	AA30		AA30	AA30		AA30	AA30		AA30	AA30		AA30	AA30		AA30
PDGF-AB	481	28		495	33		649	141		670	259		315	57		513	-129		219	41		271	-68		AB1	AB1		AB1	AB1		AB1	AB1		AB1	AB1		AB1	AB1		AB1	AB1		AB1	AB1		AB1	AB1		AB1
PDGF-AB	491	25		494	49		809	292		613	199		298	35		494	-161		241	65		256	-61		AB2	AB2		AB2	AB2		AB2	AB2		AB2	AB2		AB2	AB2		AB2	AB2		AB2	AB2		AB2	AB2		AB2
PDGF-BB	464	12		457	17		535	24		547	117		261	-9		478	-241		205	30		258	-2		AB3	AB3		AB3	AB3		AB3	AB3		AB3	AB3		AB3	AB3		AB3	AB3		AB3	AB3		AB3	AB3		AB3
PDGF-BB	585	153		484	46		563	31		580	142		265	-9		467	-272		221	47		253	-12		AB4	AB4		AB4	AB4		AB4	AB4		AB4	AB4		AB4	AB4		AB4	AB4		AB4	AB4		AB4	AB4		AB4
PDGF-C	935	503		931	479		1450	903		1594	1183		627	356		1003	265		438	259		394	48		AB5	AB5		AB5	AB5		AB5	AB5		AB5	AB5		AB5	AB5		AB5	AB5		AB5	AB5		AB5	AB5		AB5
PDGF-C	1167	749		1027	576		1317	795		1162	793		521	258		1141	429		401	223		423	35		AB6	AB6		AB6	AB6		AB6	AB6		AB6	AB6		AB6	AB6		AB6	AB6		AB6	AB6		AB6	AB6		AB6
PDGF-D	683	302		527	77		534	36		603	226		369	109		557	-132		275	96		351	-21		AB7	AB7		AB7	AB7		AB7	AB7		AB7	AB7		AB7	AB7		AB7	AB7		AB7	AB7		AB7	AB7		AB7
PDGF-D	761	383		468	32		494	-52		484	73		291	21		1192	453		257	82		348	-23		AB8	AB8		AB8	AB8		AB8	AB8		AB8	AB8		AB8	AB8		AB8	AB8		AB8	AB8		AB8	AB8		AB8
PECAM-1 /CD31	370	-21		510	70		713	64		505	74		285	13		817	60		236	64		325	-51		AB9	AB9		AB9	AB9		AB9	AB9		AB9	AB9		AB9	AB9		AB9	AB9		AB9	AB9		AB9	AB9		AB9
PECAM-1 /CD31	369	-14		490	42		707	98		535	111		250	-12		677	-35		237	59		330	-54		AB10	AB10		AB10	AB10		AB10	AB10		AB10	AB10		AB10	AB10		AB10	AB10		AB10	AB10		AB10	AB10		AB10
Pentraxin3 / TSG-14	508	186		542	83		624	4		573	136		373	104		684	-45		279	101		422	39		AB11	AB11		AB11	AB11		AB11	AB11		AB11	AB11		AB11	AB11		AB11	AB11		AB11	AB11		AB11	AB11		AB11
Pentraxin3 / TSG-14	438	25		535	63		516	-96		502	43		294	50		629	-79		268	88		407	25		AB12	AB12		AB12	AB12		AB12	AB12		AB12	AB12		AB12	AB12		AB12	AB12		AB12	AB12		AB12	AB12		AB12
Persephin	588	131		706	241		664	113		697	242		318	64		649	23		316	135		378	12		AB13	AB13		AB13	AB13		AB13	AB13		AB13	AB13		AB13	AB13		AB13	AB13		AB13	AB13		AB13	AB13		AB13
Persephin	551	94		592	118		679	155		789	379		312	47		611	-23		284	105		379	20		AB14	AB14		AB14	AB14		AB14	AB14		AB14	AB14		AB14	AB14		AB14	AB14		AB14	AB14		AB14	AB14		AB14
PF4 / CXCL4	893	461		2135	1684		2157	1625		1523	1101		477	222		750	84		354	179		512	135		AB15	AB15		AB15	AB15		AB15	AB15		AB15	AB15		AB15	AB15		AB15	AB15		AB15	AB15		AB15	AB15		AB15
PF4 / CXCL4	794	334		2278	1815		1976	1431		1056	589		449	194		813	102		197	6		490	106		AB16	AB16		AB16	AB16		AB16	AB16		AB16	AB16		AB16	AB16		AB16	AB16		AB16	AB16		AB16	AB16		AB16
PlGF	546	72		440	-19		484	-41		537	115		283	15		595	-18		259	79		337	-47		AB17	AB17		AB17	AB17		AB17	AB17		AB17	AB17		AB17	AB17		AB17	AB17		AB17	AB17		AB17	AB17		AB17
PlGF	606	151		426	-57		408	-123		438	-3		254	1		515	-98		249	71		311	-67		AB18	AB18		AB18	AB18		AB18	AB18		AB18	AB18		AB18	AB18		AB18	AB18		AB18	AB18		AB18	AB18		AB18
PLUNC	1117	678		645	87		728	213		798	377		365	120		746	183		456	281		630	262		AB19	AB19		AB19	AB19		AB19	AB19		AB19	AB19		AB19	AB19		AB19	AB19		AB19	AB19		AB19	AB19		AB19
PLUNC	1334	873		573	31		796	261		881	430		423	183		669	137		340	167		451	92		AB20	AB20		AB20	AB20		AB20	AB20		AB20	AB20		AB20	AB20		AB20	AB20		AB20	AB20		AB20	AB20		AB20
Pref-1	1578	1159		754	194		938	417		1403	956		654	407		503	-26		328	152		436	37		AB21	AB21		AB21	AB21		AB21	AB21		AB21	AB21		AB21	AB21		AB21	AB21		AB21	AB21		AB21	AB21		AB21
Pref-1	1450	1073		755	219		965	469		982	554		627	375		533	-4		347	178		451	49		AB22	AB22		AB22	AB22		AB22	AB22		AB22	AB22		AB22	AB22		AB22	AB22		AB22	AB22		AB22	AB22		AB22
Progranulin	1505	1015		669	136		710	176		808	378		539	273		572	31		301	126		593	222		AB23	AB23		AB23	AB23		AB23	AB23		AB23	AB23		AB23	AB23		AB23	AB23		AB23	AB23		AB23	AB23		AB23
Progranulin	1185	716		697	147		692	188		769	282		426	80		576	-21		295	110		560	223		AB24	AB24		AB24	AB24		AB24	AB24		AB24	AB24		AB24	AB24		AB24	AB24		AB24	AB24		AB24	AB24		AB24
Prolactin	929	371		648	64		817	296		1026	369		771	320		777	34		407	189		505	134		AB25	AB25		AB25	AB25		AB25	AB25		AB25	AB25		AB25	AB25		AB25	AB25		AB25	AB25		AB25	AB25		AB25
Prolactin	1030	531		793	146		1051	534		1211	650		815	383		886	104		217	20		468	114		AB26	AB26		AB26	AB26		AB26	AB26		AB26	AB26		AB26	AB26		AB26	AB26		AB26	AB26		AB26	AB26		AB26
P-selectin	772	307		574	28		671	182		974	482		406	97		576	-51		300	124		387	49		AB27	AB27		AB27	AB27		AB27	AB27		AB27	AB27		AB27	AB27		AB27	AB27		AB27	AB27		AB27	AB27		AB27
P-selectin	562	120		693	121		753	265		1020	561		458	193		670	5		303	146		343	31		AB28	AB28		AB28	AB28		AB28	AB28		AB28	AB28		AB28	AB28		AB28	AB28		AB28	AB28		AB28	AB28		AB28
RAGE	774	445		643	53		581	96		821	340		599	313		686	-29		153	-3		348	17		AB29	AB29		AB29	AB29		AB29	AB29		AB29	AB29		AB29	AB29		AB29	AB29		AB29	AB29		AB29	AB29		AB29
RAGE	847	502		706	114		557	77		601	65		322	56		637	-29		158	0		407	68		AB30	AB30		AB30	AB30		AB30	AB30		AB30	AB30		AB30	AB30		AB30	AB30		AB30	AB30		AB30	AB30		AB30
RANK / TNFRSF11A	495	26		670	202		1120	588		977	564		348	87		601	-54		190	13		302	-31		AC1	AC1		AC1	AC1		AC1	AC1		AC1	AC1		AC1	AC1		AC1	AC1		AC1	AC1		AC1	AC1		AC1
RANK / TNFRSF11A	543	53		580	146		670	129		695	283		345	78		614	-49		226	48		310	-11		AC2	AC2		AC2	AC2		AC2	AC2		AC2	AC2		AC2	AC2		AC2	AC2		AC2	AC2		AC2	AC2		AC2
RANTES	568	94		419	-20		494	-28		399	-14		256	-17		451	-250		217	45		250	-71		AC3	AC3		AC3	AC3		AC3	AC3		AC3	AC3		AC3	AC3		AC3	AC3		AC3	AC3		AC3	AC3		AC3
RANTES	432	-33		424	-32		452	-85		426	-5		259	-13		468	-269		225	52		252	-10		AC4	AC4		AC4	AC4		AC4	AC4		AC4	AC4		AC4	AC4		AC4	AC4		AC4	AC4		AC4	AC4		AC4
RELM beta	805	363		526	63		544	10		772	340		444	175		976	251		374	202		306	44		AC5	AC5		AC5	AC5		AC5	AC5		AC5	AC5		AC5	AC5		AC5	AC5		AC5	AC5		AC5	AC5		AC5
RELM beta	784	345		545	94		728	187		622	150		407	153		858	169		393	220		358	-47		AC6	AC6		AC6	AC6		AC6	AC6		AC6	AC6		AC6	AC6		AC6	AC6		AC6	AC6		AC6	AC6		AC6
RELT / TNFRSF19L	1094	678		929	497		1437	946		957	577		827	580		2609	1843		683	513		449	82		AC7	AC7		AC7	AC7		AC7	AC7		AC7	AC7		AC7	AC7		AC7	AC7		AC7	AC7		AC7	AC7		AC7
RELT / TNFRSF19L	888	506		1041	604		1268	772		1623	1236		586	327		2625	1866		398	227		442	77		AC8	AC8		AC8	AC8		AC8	AC8		AC8	AC8		AC8	AC8		AC8	AC8		AC8	AC8		AC8	AC8		AC8
ROBO4	761	402		682	249		813	241		850	429		552	290		1699	952		320	149		533	157		AC9	AC9		AC9	AC9		AC9	AC9		AC9	AC9		AC9	AC9		AC9	AC9		AC9	AC9		AC9	AC9		AC9
ROBO4	992	580		677	236		737	130		833	349		588	321		1866	1152		322	144		510	126		AC10	AC10		AC10	AC10		AC10	AC10		AC10	AC10		AC10	AC10		AC10	AC10		AC10	AC10		AC10	AC10		AC10
S100 A8/A9	597	180		815	356		720	179		639	171		396	125		847	125		485	311		569	179		AC11	AC11		AC11	AC11		AC11	AC11		AC11	AC11		AC11	AC11		AC11	AC11		AC11	AC11		AC11	AC11		AC11
S100 A8/A9	734	335		913	452		795	213		569	123		393	141		805	99		473	296		506	125		AC12	AC12		AC12	AC12		AC12	AC12		AC12	AC12		AC12	AC12		AC12	AC12		AC12	AC12		AC12	AC12		AC12
S100A10	640	307		522	12		469	-79		469	52		293	53		633	-42		285	98		372	8		AC13	AC13		AC13	AC13		AC13	AC13		AC13	AC13		AC13	AC13		AC13	AC13		AC13	AC13		AC13	AC13		AC13
S100A10	1150	698		500	27		485	-77		494	70		310	67		591	-24		279	105		355	-1		AC14	AC14		AC14	AC14		AC14	AC14		AC14	AC14		AC14	AC14		AC14	AC14		AC14	AC14		AC14	AC14		AC14
SAA	1821	1347		859	389		1182	649		1440	1018		657	397		1172	477		323	152		442	79		AC15	AC15		AC15	AC15		AC15	AC15		AC15	AC15		AC15	AC15		AC15	AC15		AC15	AC15		AC15	AC15		AC15
SAA	2083	1604		944	495		1159	599		1377	947		703	436		1334	707		306	131		458	72		AC16	AC16		AC16	AC16		AC16	AC16		AC16	AC16		AC16	AC16		AC16	AC16		AC16	AC16		AC16	AC16		AC16
SCF	1260	633		448	-1		418	-121		554	123		248	-6		555	-53		225	48		304	-76		AC17	AC17		AC17	AC17		AC17	AC17		AC17	AC17		AC17	AC17		AC17	AC17		AC17	AC17		AC17	AC17		AC17
SCF	1529	916		397	-58		419	-112		402	-51		231	-21		524	-60		211	36		290	-78		AC18	AC18		AC18	AC18		AC18	AC18		AC18	AC18		AC18	AC18		AC18	AC18		AC18	AC18		AC18	AC18		AC18
SCF R /CD117	790	374		466	-54		478	-58		699	237		285	45		621	84		288	116		320	-41		AC19	AC19		AC19	AC19		AC19	AC19		AC19	AC19		AC19	AC19		AC19	AC19		AC19	AC19		AC19	AC19		AC19
SCF R /CD117	802	385		437	-77		441	-72		494	76		289	50		524	43		289	121		337	-20		AC20	AC20		AC20	AC20		AC20	AC20		AC20	AC20		AC20	AC20		AC20	AC20		AC20	AC20		AC20	AC20		AC20
SDF-1 / CXCL12	690	259		776	270		1099	553		978	558		301	57		628	124		299	130		335	-45		AC21	AC21		AC21	AC21		AC21	AC21		AC21	AC21		AC21	AC21		AC21	AC21		AC21	AC21		AC21	AC21		AC21
SDF-1 / CXCL12	583	203		593	125		865	354		1126	671		404	150		547	17		261	96		316	-69		AC22	AC22		AC22	AC22		AC22	AC22		AC22	AC22		AC22	AC22		AC22	AC22		AC22	AC22		AC22	AC22		AC22
sFRP-1	605	270		494	22		578	104		513	87		318	59		522	3		189	16		354	-12		AC23	AC23		AC23	AC23		AC23	AC23		AC23	AC23		AC23	AC23		AC23	AC23		AC23	AC23		AC23	AC23		AC23
sFRP-1	559	100		474	-2		568	116		554	100		319	89		529	12		184	14		319	-10		AC24	AC24		AC24	AC24		AC24	AC24		AC24	AC24		AC24	AC24		AC24	AC24		AC24	AC24		AC24	AC24		AC24
sFRP-3	698	250		530	24		538	56		576	48		394	132		530	-5		196	25		371	63		AC25	AC25		AC25	AC25		AC25	AC25		AC25	AC25		AC25	AC25		AC25	AC25		AC25	AC25		AC25	AC25		AC25
sFRP-3	642	209		696	112		521	43		525	14		349	98		559	-12		186	13		353	57		AC26	AC26		AC26	AC26		AC26	AC26		AC26	AC26		AC26	AC26		AC26	AC26		AC26	AC26		AC26	AC26		AC26
sFRP-4	604	204		548	-30		514	55		675	239		478	228		574	35		177	15		314	15		AC27	AC27		AC27	AC27		AC27	AC27		AC27	AC27		AC27	AC27		AC27	AC27		AC27	AC27		AC27	AC27		AC27
sFRP-4	597	170		632	28		478	16		689	240		406	160		602	9		179	17		333	17		AC28	AC28		AC28	AC28		AC28	AC28		AC28	AC28		AC28	AC28		AC28	AC28		AC28	AC28		AC28	AC28		AC28
sgp130	647	238		558	-14		472	-19		718	266		298	28		651	26		158	8		322	6		AC29	AC29		AC29	AC29		AC29	AC29		AC29	AC29		AC29	AC29		AC29	AC29		AC29	AC29		AC29	AC29		AC29
sgp130	648	330		556	-39		515	38		497	34		273	29		605	-4		159	5		336	13		AC30	AC30		AC30	AC30		AC30	AC30		AC30	AC30		AC30	AC30		AC30	AC30		AC30	AC30		AC30	AC30		AC30
SIGIRR	2310	1824		2978	2494		4151	3621		5675	5267		1519	1246		2904	2261		344	154		999	666		AD1	AD1		AD1	AD1		AD1	AD1		AD1	AD1		AD1	AD1		AD1	AD1		AD1	AD1		AD1	AD1		AD1
SIGIRR	2077	1624		3233	2796		4295	3764		5360	4954		1525	1259		3259	2592		692	516		1067	750		AD2	AD2		AD2	AD2		AD2	AD2		AD2	AD2		AD2	AD2		AD2	AD2		AD2	AD2		AD2	AD2		AD2
Siglec-5/CD170	551	32		998	581		1371	844		1302	881		270	4		538	-146		261	93		262	-58		AD3	AD3		AD3	AD3		AD3	AD3		AD3	AD3		AD3	AD3		AD3	AD3		AD3	AD3		AD3	AD3		AD3
Siglec-5/CD170	435	-47		767	328		1014	491		1571	1139		269	8		493	-235		246	78		245	-49		AD4	AD4		AD4	AD4		AD4	AD4		AD4	AD4		AD4	AD4		AD4	AD4		AD4	AD4		AD4	AD4		AD4
Siglec-9	622	146		914	466		1296	794		1598	1191		297	37		651	-68		378	209		353	43		AD5	AD5		AD5	AD5		AD5	AD5		AD5	AD5		AD5	AD5		AD5	AD5		AD5	AD5		AD5	AD5		AD5
Siglec-9	554	108		888	461		1113	588		1047	657		309	63		828	122		330	157		279	-66		AD6	AD6		AD6	AD6		AD6	AD6		AD6	AD6		AD6	AD6		AD6	AD6		AD6	AD6		AD6	AD6		AD6
SLPI	624	188		746	306		921	398		1012	645		357	115		1619	867		289	123		350	-25		AD7	AD7		AD7	AD7		AD7	AD7		AD7	AD7		AD7	AD7		AD7	AD7		AD7	AD7		AD7	AD7		AD7
SLPI	546	132		839	401		821	301		1588	1210		361	129		754	33		278	113		339	-10		AD8	AD8		AD8	AD8		AD8	AD8		AD8	AD8		AD8	AD8		AD8	AD8		AD8	AD8		AD8	AD8		AD8
Smad 1	484	98		857	424		688	168		893	424		317	67		1720	974		236	69		323	-39		AD9	AD9		AD9	AD9		AD9	AD9		AD9	AD9		AD9	AD9		AD9	AD9		AD9	AD9		AD9	AD9		AD9
Smad 1	503	146		671	234		551	33		677	183		285	33		714	5		229	58		334	-38		AD10	AD10		AD10	AD10		AD10	AD10		AD10	AD10		AD10	AD10		AD10	AD10		AD10	AD10		AD10	AD10		AD10
Smad 4	1197	835		1008	568		840	285		1530	1075		471	209		1091	380		378	211		378	-5		AD11	AD11		AD11	AD11		AD11	AD11		AD11	AD11		AD11	AD11		AD11	AD11		AD11	AD11		AD11	AD11		AD11
Smad 4	1526	1157		1026	571		795	211		1452	1009		410	168		983	285		350	180		423	48		AD12	AD12		AD12	AD12		AD12	AD12		AD12	AD12		AD12	AD12		AD12	AD12		AD12	AD12		AD12	AD12		AD12
Smad 5	577	211		548	118		624	103		575	173		409	177		682	23		304	128		419	52		AD13	AD13		AD13	AD13		AD13	AD13		AD13	AD13		AD13	AD13		AD13	AD13		AD13	AD13		AD13	AD13		AD13
Smad 5	588	230		505	84		624	85		589	200		415	178		734	66		277	108		385	33		AD14	AD14		AD14	AD14		AD14	AD14		AD14	AD14		AD14	AD14		AD14	AD14		AD14	AD14		AD14	AD14		AD14
Smad 7	2380	1870		1144	711		2020	1417		2104	1700		912	662		1495	846		580	417		1199	838		AD15	AD15		AD15	AD15		AD15	AD15		AD15	AD15		AD15	AD15		AD15	AD15		AD15	AD15		AD15	AD15		AD15
Smad 7	2300	1783		1141	682		1874	1329		2321	1916		1089	844		1260	642		610	442		1361	980		AD16	AD16		AD16	AD16		AD16	AD16		AD16	AD16		AD16	AD16		AD16	AD16		AD16	AD16		AD16	AD16		AD16
Smad 8	1090	593		464	27		638	117		511	80		551	308		910	308		329	158		420	51		AD17	AD17		AD17	AD17		AD17	AD17		AD17	AD17		AD17	AD17		AD17	AD17		AD17	AD17		AD17	AD17		AD17
Smad 8	923	422		464	24		705	192		537	105		625	382		926	349		319	152		641	290		AD18	AD18		AD18	AD18		AD18	AD18		AD18	AD18		AD18	AD18		AD18	AD18		AD18	AD18		AD18	AD18		AD18
Prdx6	1289	809		638	199		603	60		725	315		862	629		755	232		575	406		582	227		AD19	AD19		AD19	AD19		AD19	AD19		AD19	AD19		AD19	AD19		AD19	AD19		AD19	AD19		AD19	AD19		AD19
Prdx6	973	505		532	85		535	14		713	289		706	472		1036	550		675	511		546	194		AD20	AD20		AD20	AD20		AD20	AD20		AD20	AD20		AD20	AD20		AD20	AD20		AD20	AD20		AD20	AD20		AD20
Soggy-1	815	375		492	15		670	144		864	418		511	274		599	72		417	249		446	89		AD21	AD21		AD21	AD21		AD21	AD21		AD21	AD21		AD21	AD21		AD21	AD21		AD21	AD21		AD21	AD21		AD21
Soggy-1	937	490		529	20		583	74		880	470		492	244		664	149		315	150		419	40		AD22	AD22		AD22	AD22		AD22	AD22		AD22	AD22		AD22	AD22		AD22	AD22		AD22	AD22		AD22	AD22		AD22
Sonic Hedgehog (Shh N-terminal)	649	259		708	203		692	216		1061	653		340	94		524	-13		298	132		364	3		AD23	AD23		AD23	AD23		AD23	AD23		AD23	AD23		AD23	AD23		AD23	AD23		AD23	AD23		AD23	AD23		AD23
Sonic Hedgehog (Shh N-terminal)	608	278		682	153		716	268		803	381		395	141		545	30		308	144		341	5		AD24	AD24		AD24	AD24		AD24	AD24		AD24	AD24		AD24	AD24		AD24	AD24		AD24	AD24		AD24	AD24		AD24
SPARC	441	-11		646	73		758	292		1184	735		326	88		495	-11		185	17		299	-4		AD25	AD25		AD25	AD25		AD25	AD25		AD25	AD25		AD25	AD25		AD25	AD25		AD25	AD25		AD25	AD25		AD25
SPARC	415	-19		609	46		541	60		886	432		286	58		555	55		174	9		297	15		AD26	AD26		AD26	AD26		AD26	AD26		AD26	AD26		AD26	AD26		AD26	AD26		AD26	AD26		AD26	AD26		AD26
Spinesin	1764	1342		764	141		1364	907		1804	1350		651	405		863	308		424	261		469	185		AD27	AD27		AD27	AD27		AD27	AD27		AD27	AD27		AD27	AD27		AD27	AD27		AD27	AD27		AD27	AD27		AD27
Spinesin	1257	879		1068	528		1484	1035		1685	1266		873	625		818	233		359	206		591	282		AD28	AD28		AD28	AD28		AD28	AD28		AD28	AD28		AD28	AD28		AD28	AD28		AD28	AD28		AD28	AD28		AD28
TACI / TNFRSF13B	1588	1149		889	313		1319	872		1581	1167		660	397		939	332		200	50		731	409		AD29	AD29		AD29	AD29		AD29	AD29		AD29	AD29		AD29	AD29		AD29	AD29		AD29	AD29		AD29	AD29		AD29
TACI / TNFRSF13B	1037	654		1055	445		1084	608		1733	1339		679	438		820	181		192	39		807	482		AD30	AD30		AD30	AD30		AD30	AD30		AD30	AD30		AD30	AD30		AD30	AD30		AD30	AD30		AD30	AD30		AD30
Tarc	375	-25		413	-31		738	199		429	38		237	-15		402	-244		198	22		234	-93		AE1	AE1		AE1	AE1		AE1	AE1		AE1	AE1		AE1	AE1		AE1	AE1		AE1	AE1		AE1	AE1		AE1
Tarc	375	3		385	-50		539	29		428	26		235	-19		384	-271		215	53		221	-92		AE2	AE2		AE2	AE2		AE2	AE2		AE2	AE2		AE2	AE2		AE2	AE2		AE2	AE2		AE2	AE2		AE2
TCCR / WSX-1	472	96		499	77		639	141		698	295		266	0		515	-166		235	75		286	-22		AE3	AE3		AE3	AE3		AE3	AE3		AE3	AE3		AE3	AE3		AE3	AE3		AE3	AE3		AE3	AE3		AE3
TCCR / WSX-1	520	177		480	53		562	60		607	174		277	21		564	-154		223	59		295	-20		AE4	AE4		AE4	AE4		AE4	AE4		AE4	AE4		AE4	AE4		AE4	AE4		AE4	AE4		AE4	AE4		AE4
TECK / CCL25	1040	655		1480	1049		1406	914		1385	953		263	8		940	228		351	188		472	134		AE5	AE5		AE5	AE5		AE5	AE5		AE5	AE5		AE5	AE5		AE5	AE5		AE5	AE5		AE5	AE5		AE5
TECK / CCL25	1022	625		1086	644		1234	738		1417	1009		267	24		859	166		194	27		412	66		AE6	AE6		AE6	AE6		AE6	AE6		AE6	AE6		AE6	AE6		AE6	AE6		AE6	AE6		AE6	AE6		AE6
TFPI	518	78		529	92		673	150		663	283		264	9		561	-101		301	145		281	-62		AE7	AE7		AE7	AE7		AE7	AE7		AE7	AE7		AE7	AE7		AE7	AE7		AE7	AE7		AE7	AE7		AE7
TFPI	538	98		515	70		671	167		607	232		241	7		536	-115		296	137		274	-61		AE8	AE8		AE8	AE8		AE8	AE8		AE8	AE8		AE8	AE8		AE8	AE8		AE8	AE8		AE8	AE8		AE8
TGF-alpha	412	-26		431	-42		471	-25		416	-5		248	-1		578	-125		224	57		284	-78		AE9	AE9		AE9	AE9		AE9	AE9		AE9	AE9		AE9	AE9		AE9	AE9		AE9	AE9		AE9	AE9		AE9
TGF-alpha	384	-32		452	-14		456	-60		442	16		248	6		584	-118		214	47		307	-65		AE10	AE10		AE10	AE10		AE10	AE10		AE10	AE10		AE10	AE10		AE10	AE10		AE10	AE10		AE10	AE10		AE10
TGF-beta 1	1480	1066		2799	2337		2297	1754		2139	1686		318	69		982	248		673	502		852	484		AE11	AE11		AE11	AE11		AE11	AE11		AE11	AE11		AE11	AE11		AE11	AE11		AE11	AE11		AE11	AE11		AE11
TGF-beta 1	1020	645		2733	2272		2432	1854		2236	1805		286	33		885	178		667	499		1024	651		AE12	AE12		AE12	AE12		AE12	AE12		AE12	AE12		AE12	AE12		AE12	AE12		AE12	AE12		AE12	AE12		AE12
TGF-beta 2	664	316		881	453		766	234		792	382		272	32		648	-7		334	165		387	25		AE13	AE13		AE13	AE13		AE13	AE13		AE13	AE13		AE13	AE13		AE13	AE13		AE13	AE13		AE13	AE13		AE13
TGF-beta 2	705	310		699	284		700	141		899	516		274	41		622	-35		309	148		354	10		AE14	AE14		AE14	AE14		AE14	AE14		AE14	AE14		AE14	AE14		AE14	AE14		AE14	AE14		AE14	AE14		AE14
TGF-beta 3	309	-88		368	-80		353	-184		337	-58		216	-14		493	-103		164	3		207	-149		AE15	AE15		AE15	AE15		AE15	AE15		AE15	AE15		AE15	AE15		AE15	AE15		AE15	AE15		AE15	AE15		AE15
TGF-beta 3	304	-164		368	-63		374	-177		340	-68		206	-27		557	-27		164	-3		215	-154		AE16	AE16		AE16	AE16		AE16	AE16		AE16	AE16		AE16	AE16		AE16	AE16		AE16	AE16		AE16	AE16		AE16
TGF-beta 5	1860	1332		1565	1123		1251	756		1848	1425		344	98		1408	785		188	16		560	203		AE17	AE17		AE17	AE17		AE17	AE17		AE17	AE17		AE17	AE17		AE17	AE17		AE17	AE17		AE17	AE17		AE17
TGF-beta 5	1671	1185		1548	1107		1200	710		1481	1074		290	52		1801	1212		182	11		597	253		AE18	AE18		AE18	AE18		AE18	AE18		AE18	AE18		AE18	AE18		AE18	AE18		AE18	AE18		AE18	AE18		AE18
TGF-beta RI / ALK-5	1516	1046		1109	708		1610	1104		1836	1437		320	86		1217	677		268	101		2876	2530		AE19	AE19		AE19	AE19		AE19	AE19		AE19	AE19		AE19	AE19		AE19	AE19		AE19	AE19		AE19	AE19		AE19
TGF-beta RI / ALK-5	1502	1056		1554	1106		1555	1016		1998	1591		295	70		1365	902		654	490		3391	3047		AE20	AE20		AE20	AE20		AE20	AE20		AE20	AE20		AE20	AE20		AE20	AE20		AE20	AE20		AE20	AE20		AE20
TGF-beta RII	674	247		510	14		557	5		702	269		281	50		504	20		217	53		337	-6		AE21	AE21		AE21	AE21		AE21	AE21		AE21	AE21		AE21	AE21		AE21	AE21		AE21	AE21		AE21	AE21		AE21
TGF-beta RII	551	130		502	-26		522	-25		694	270		269	42		528	16		211	50		532	163		AE22	AE22		AE22	AE22		AE22	AE22		AE22	AE22		AE22	AE22		AE22	AE22		AE22	AE22		AE22	AE22		AE22
Grb2	658	228		995	437		1367	880		1544	1111		347	104		664	132		204	38		656	274		AE23	AE23		AE23	AE23		AE23	AE23		AE23	AE23		AE23	AE23		AE23	AE23		AE23	AE23		AE23	AE23		AE23
Grb2	744	379		836	269		1287	804		1309	904		287	39		681	163		213	44		562	208		AE24	AE24		AE24	AE24		AE24	AE24		AE24	AE24		AE24	AE24		AE24	AE24		AE24	AE24		AE24	AE24		AE24
TGF-beta RIII	697	288		544	-40		574	107		725	300		328	77		585	81		212	50		433	128		AE25	AE25		AE25	AE25		AE25	AE25		AE25	AE25		AE25	AE25		AE25	AE25		AE25	AE25		AE25	AE25		AE25
TGF-beta RIII	653	217		510	-76		643	170		591	171		283	32		573	64		198	36		386	97		AE26	AE26		AE26	AE26		AE26	AE26		AE26	AE26		AE26	AE26		AE26	AE26		AE26	AE26		AE26	AE26		AE26
Thrombopoietin (TPO)	790	383		481	-65		484	34		598	172		336	90		591	26		246	82		339	66		AE27	AE27		AE27	AE27		AE27	AE27		AE27	AE27		AE27	AE27		AE27	AE27		AE27	AE27		AE27	AE27		AE27
Thrombopoietin (TPO)	765	384		563	-32		610	162		601	171		264	16		638	37		163	6		300	6		AE28	AE28		AE28	AE28		AE28	AE28		AE28	AE28		AE28	AE28		AE28	AE28		AE28	AE28		AE28	AE28		AE28
TPX	589	167		1506	961		1255	815		1006	596		326	72		616	-36		152	2		521	215		AE29	AE29		AE29	AE29		AE29	AE29		AE29	AE29		AE29	AE29		AE29	AE29		AE29	AE29		AE29	AE29		AE29
TPX	558	150		1741	1205		1583	1116		1004	588		309	67		653	-12		161	7		521	215		AE30	AE30		AE30	AE30		AE30	AE30		AE30	AE30		AE30	AE30		AE30	AE30		AE30	AE30		AE30	AE30		AE30
Thrombospondin-1	1098	628		1029	596		1086	562		1068	696		250	-9		1166	498		376	213		487	155		AF1	AF1		AF1	AF1		AF1	AF1		AF1	AF1		AF1	AF1		AF1	AF1		AF1	AF1		AF1	AF1		AF1
Thrombospondin-1	1196	738		1146	714		1263	766		1316	933		246	-8		939	266		333	175		433	94		AF2	AF2		AF2	AF2		AF2	AF2		AF2	AF2		AF2	AF2		AF2	AF2		AF2	AF2		AF2	AF2		AF2
Thrombospondin-2	1524	1065		1220	804		1665	1143		1650	1281		248	-8		1111	412		505	342		318	1		AF3	AF3		AF3	AF3		AF3	AF3		AF3	AF3		AF3	AF3		AF3	AF3		AF3	AF3		AF3	AF3		AF3
Thrombospondin-2	1625	1165		1003	588		1797	1276		1793	1415		246	-13		1152	428		148	-25		343	31		AF4	AF4		AF4	AF4		AF4	AF4		AF4	AF4		AF4	AF4		AF4	AF4		AF4	AF4		AF4	AF4		AF4
Thrombospondin-4	1686	1256		648	226		978	469		871	490		251	4		843	135		144	-23		368	-2		AF5	AF5		AF5	AF5		AF5	AF5		AF5	AF5		AF5	AF5		AF5	AF5		AF5	AF5		AF5	AF5		AF5
Thrombospondin-4	1239	856		946	526		1160	640		1438	1049		250	-2		826	130		525	373		364	-8		AF6	AF6		AF6	AF6		AF6	AF6		AF6	AF6		AF6	AF6		AF6	AF6		AF6	AF6		AF6	AF6		AF6
Thymopoietin	970	606		1326	915		2096	1573		2082	1734		228	-20		1670	1002		534	376		494	143		AF7	AF7		AF7	AF7		AF7	AF7		AF7	AF7		AF7	AF7		AF7	AF7		AF7	AF7		AF7	AF7		AF7
Thymopoietin	1024	664		1393	974		2465	1949		2061	1709		233	-7		1689	1011		266	108		485	139		AF8	AF8		AF8	AF8		AF8	AF8		AF8	AF8		AF8	AF8		AF8	AF8		AF8	AF8		AF8	AF8		AF8
Tie-1	567	184		565	111		532	53		550	166		207	-27		624	-74		284	121		313	-27		AF9	AF9		AF9	AF9		AF9	AF9		AF9	AF9		AF9	AF9		AF9	AF9		AF9	AF9		AF9	AF9		AF9
Tie-1	550	125		529	59		524	32		544	148		243	-1		631	-59		217	49		335	-19		AF10	AF10		AF10	AF10		AF10	AF10		AF10	AF10		AF10	AF10		AF10	AF10		AF10	AF10		AF10	AF10		AF10
Tie-2	385	-46		537	68		486	-15		421	-7		227	-8		573	-134		198	33		309	-57		AF11	AF11		AF11	AF11		AF11	AF11		AF11	AF11		AF11	AF11		AF11	AF11		AF11	AF11		AF11	AF11		AF11
Tie-2	367	-64		477	5		445	-97		397	-11		236	-2		595	-76		260	99		289	-68		AF12	AF12		AF12	AF12		AF12	AF12		AF12	AF12		AF12	AF12		AF12	AF12		AF12	AF12		AF12	AF12		AF12
TIMP-1	587	207		467	37		479	-47		432	36		190	-39		632	-9		262	104		324	-29		AF13	AF13		AF13	AF13		AF13	AF13		AF13	AF13		AF13	AF13		AF13	AF13		AF13	AF13		AF13	AF13		AF13
TIMP-1	634	290		422	-9		468	-60		560	181		227	1		630	-6		213	55		313	-30		AF14	AF14		AF14	AF14		AF14	AF14		AF14	AF14		AF14	AF14		AF14	AF14		AF14	AF14		AF14	AF14		AF14
TIMP-2	644	196		405	-30		474	-68		513	113		215	-20		541	-39		201	40		319	-25		AF15	AF15		AF15	AF15		AF15	AF15		AF15	AF15		AF15	AF15		AF15	AF15		AF15	AF15		AF15	AF15		AF15
TIMP-2	670	225		424	-23		460	-73		467	58		236	6		559	-18		375	211		311	-49		AF16	AF16		AF16	AF16		AF16	AF16		AF16	AF16		AF16	AF16		AF16	AF16		AF16	AF16		AF16	AF16		AF16
TIMP-3	885	428		757	327		835	327		967	542		234	5		608	0		299	135		326	-24		AF17	AF17		AF17	AF17		AF17	AF17		AF17	AF17		AF17	AF17		AF17	AF17		AF17	AF17		AF17	AF17		AF17
TIMP-3	721	235		701	297		916	428		1050	648		218	-14		588	6		252	91		327	-19		AF18	AF18		AF18	AF18		AF18	AF18		AF18	AF18		AF18	AF18		AF18	AF18		AF18	AF18		AF18	AF18		AF18
TIMP-4	491	38		417	2		658	131		481	85		232	1		553	19		247	91		312	-40		AF19	AF19		AF19	AF19		AF19	AF19		AF19	AF19		AF19	AF19		AF19	AF19		AF19	AF19		AF19	AF19		AF19
TIMP-4	447	28		403	-38		766	218		459	68		213	-28		483	23		227	69		303	-30		AF20	AF20		AF20	AF20		AF20	AF20		AF20	AF20		AF20	AF20		AF20	AF20		AF20	AF20		AF20	AF20		AF20
TL1A / TNFSF15	428	4		459	-17		525	-13		537	129		219	-13		450	-16		186	35		331	-4		AF21	AF21		AF21	AF21		AF21	AF21		AF21	AF21		AF21	AF21		AF21	AF21		AF21	AF21		AF21	AF21		AF21
TL1A / TNFSF15	399	-27		437	-92		473	-41		510	89		241	6		496	15		328	169		353	-5		AF22	AF22		AF22	AF22		AF22	AF22		AF22	AF22		AF22	AF22		AF22	AF22		AF22	AF22		AF22	AF22		AF22
TLR1	1213	792		1706	1194		1395	894		1543	1129		234	1		520	-3		381	220		421	31		AF23	AF23		AF23	AF23		AF23	AF23		AF23	AF23		AF23	AF23		AF23	AF23		AF23	AF23		AF23	AF23		AF23
TLR1	1520	1102		1589	1073		1238	721		1290	873		237	-9		504	-19		404	246		429	70		AF24	AF24		AF24	AF24		AF24	AF24		AF24	AF24		AF24	AF24		AF24	AF24		AF24	AF24		AF24	AF24		AF24
TLR2	690	336		1313	762		679	210		778	371		235	-10		557	28		335	177		403	92		AF25	AF25		AF25	AF25		AF25	AF25		AF25	AF25		AF25	AF25		AF25	AF25		AF25	AF25		AF25	AF25		AF25
TLR2	982	559		991	471		572	110		717	302		243	-4		555	45		395	241		330	31		AF26	AF26		AF26	AF26		AF26	AF26		AF26	AF26		AF26	AF26		AF26	AF26		AF26	AF26		AF26	AF26		AF26
TLR3	1201	793		1155	597		568	80		914	509		229	-18		829	234		324	177		347	52		AF27	AF27		AF27	AF27		AF27	AF27		AF27	AF27		AF27	AF27		AF27	AF27		AF27	AF27		AF27	AF27		AF27
TLR3	1107	715		1187	630		853	388		615	180		226	-16		696	54		623	481		331	25		AF28	AF28		AF28	AF28		AF28	AF28		AF28	AF28		AF28	AF28		AF28	AF28		AF28	AF28		AF28	AF28		AF28
TLR4	1533	1184		1628	1094		1620	1111		2935	2514		291	-15		649	-8		668	520		543	246		AF29	AF29		AF29	AF29		AF29	AF29		AF29	AF29		AF29	AF29		AF29	AF29		AF29	AF29		AF29	AF29		AF29
TLR4	1419	1026		1857	1348		1726	1234		2838	2416		266	19		645	6		147	4		579	254		AF30	AF30		AF30	AF30		AF30	AF30		AF30	AF30		AF30	AF30		AF30	AF30		AF30	AF30		AF30	AF30		AF30
TMEFF1 / Tomoregulin-1	743	264		965	550		1291	795		1172	821		245	-5		980	316		174	-5		367	56		AG1	AG1		AG1	AG1		AG1	AG1		AG1	AG1		AG1	AG1		AG1	AG1		AG1	AG1		AG1	AG1		AG1
TMEFF1 / Tomoregulin-1	712	256		965	568		1558	1050		1354	999		252	5		1089	424		156	-2		410	100		AG2	AG2		AG2	AG2		AG2	AG2		AG2	AG2		AG2	AG2		AG2	AG2		AG2	AG2		AG2	AG2		AG2
TMEFF2	665	196		477	63		611	98		555	206		241	-13		539	-168		159	-6		337	25		AG3	AG3		AG3	AG3		AG3	AG3		AG3	AG3		AG3	AG3		AG3	AG3		AG3	AG3		AG3	AG3		AG3
TMEFF2	839	349		489	71		589	57		559	194		238	-13		576	-156		162	-10		353	15		AG4	AG4		AG4	AG4		AG4	AG4		AG4	AG4		AG4	AG4		AG4	AG4		AG4	AG4		AG4	AG4		AG4
TNF-alpha	1883	1420		2444	2025		3497	2972		2309	1937		252	0		1575	850		164	-7		742	382		AG5	AG5		AG5	AG5		AG5	AG5		AG5	AG5		AG5	AG5		AG5	AG5		AG5	AG5		AG5	AG5		AG5
TNF-alpha	1471	1022		2425	2018		3286	2773		2758	2392		251	7		1250	540		161	-2		727	363		AG6	AG6		AG6	AG6		AG6	AG6		AG6	AG6		AG6	AG6		AG6	AG6		AG6	AG6		AG6	AG6		AG6
TNF-beta	1128	689		3081	2656		2550	2037		1946	1585		224	-5		1428	747		159	-1		675	318		AG7	AG7		AG7	AG7		AG7	AG7		AG7	AG7		AG7	AG7		AG7	AG7		AG7	AG7		AG7	AG7		AG7
TNF-beta	1052	619		3187	2758		2854	2312		2418	2071		240	7		1475	783		146	-13		769	422		AG8	AG8		AG8	AG8		AG8	AG8		AG8	AG8		AG8	AG8		AG8	AG8		AG8	AG8		AG8	AG8		AG8
TNF RI / TNFRSF1A	573	194		468	26		518	8		464	102		219	-16		695	4		160	-5		330	-3		AG9	AG9		AG9	AG9		AG9	AG9		AG9	AG9		AG9	AG9		AG9	AG9		AG9	AG9		AG9	AG9		AG9
TNF RI / TNFRSF1A	513	139		511	51		487	3		514	123		239	-7		687	-10		163	-9		292	-38		AG10	AG10		AG10	AG10		AG10	AG10		AG10	AG10		AG10	AG10		AG10	AG10		AG10	AG10		AG10	AG10		AG10
TNF RII / TNFRSF1B	543	186		522	59		537	48		475	72		245	5		716	8		161	-7		331	10		AG11	AG11		AG11	AG11		AG11	AG11		AG11	AG11		AG11	AG11		AG11	AG11		AG11	AG11		AG11	AG11		AG11
TNF RII / TNFRSF1B	523	113		507	22		497	15		462	69		230	-4		612	-67		158	-12		291	-28		AG12	AG12		AG12	AG12		AG12	AG12		AG12	AG12		AG12	AG12		AG12	AG12		AG12	AG12		AG12	AG12		AG12
TRADD	1280	842		1279	875		2120	1624		2006	1639		176	-43		763	135		160	-3		366	48		AG13	AG13		AG13	AG13		AG13	AG13		AG13	AG13		AG13	AG13		AG13	AG13		AG13	AG13		AG13	AG13		AG13
TRADD	1219	781		1052	651		1939	1444		1240	873		189	-16		694	61		155	-13		343	39		AG14	AG14		AG14	AG14		AG14	AG14		AG14	AG14		AG14	AG14		AG14	AG14		AG14	AG14		AG14	AG14		AG14
TRAIL / TNFSF10	550	131		582	153		753	214		571	214		267	34		567	-11		160	3		313	5		AG15	AG15		AG15	AG15		AG15	AG15		AG15	AG15		AG15	AG15		AG15	AG15		AG15	AG15		AG15	AG15		AG15
TRAIL / TNFSF10	623	212		666	229		781	248		700	320		224	-2		533	-21		156	-4		323	3		AG16	AG16		AG16	AG16		AG16	AG16		AG16	AG16		AG16	AG16		AG16	AG16		AG16	AG16		AG16	AG16		AG16
TRAIL R1 / DR4 / TNFRSF10A	1596	1179		1181	765		860	353		1662	1265		225	-14		560	-36		164	-7		409	74		AG17	AG17		AG17	AG17		AG17	AG17		AG17	AG17		AG17	AG17		AG17	AG17		AG17	AG17		AG17	AG17		AG17
TRAIL R1 / DR4 / TNFRSF10A	1343	917		865	448		517	-16		1216	826		212	-14		583	2		158	-10		403	62		AG18	AG18		AG18	AG18		AG18	AG18		AG18	AG18		AG18	AG18		AG18	AG18		AG18	AG18		AG18	AG18		AG18
TRAIL R2 / DR5 / TNFRSF10B	988	541		713	317		499	-33		2033	1637		216	-14		581	7		157	-14		424	82		AG19	AG19		AG19	AG19		AG19	AG19		AG19	AG19		AG19	AG19		AG19	AG19		AG19	AG19		AG19	AG19		AG19
TRAIL R2 / DR5 / TNFRSF10B	1136	701		1013	576		516	-57		1822	1448		348	89		495	-7		153	-11		433	98		AG20	AG20		AG20	AG20		AG20	AG20		AG20	AG20		AG20	AG20		AG20	AG20		AG20	AG20		AG20	AG20		AG20
TRAIL R3 / TNFRSF10C	513	111		552	79		750	184		673	305		233	8		520	13		170	8		353	19		AG21	AG21		AG21	AG21		AG21	AG21		AG21	AG21		AG21	AG21		AG21	AG21		AG21	AG21		AG21	AG21		AG21
TRAIL R3 / TNFRSF10C	498	73		552	20		837	258		662	273		203	-13		549	-6		156	-3		377	30		AG22	AG22		AG22	AG22		AG22	AG22		AG22	AG22		AG22	AG22		AG22	AG22		AG22	AG22		AG22	AG22		AG22
TRAIL R4 / TNFRSF10D	580	154		500	-33		756	201		640	237		236	-4		588	19		160	-7		359	-19		AG23	AG23		AG23	AG23		AG23	AG23		AG23	AG23		AG23	AG23		AG23	AG23		AG23	AG23		AG23	AG23		AG23
TRAIL R4 / TNFRSF10D	568	150		439	-103		730	208		662	223		233	-2		525	-23		161	-3		338	2		AG24	AG24		AG24	AG24		AG24	AG24		AG24	AG24		AG24	AG24		AG24	AG24		AG24	AG24		AG24	AG24		AG24
TRANCE	510	118		597	61		722	230		883	474		242	-1		544	50		157	-6		329	25		AG25	AG25		AG25	AG25		AG25	AG25		AG25	AG25		AG25	AG25		AG25	AG25		AG25	AG25		AG25	AG25		AG25
TRANCE	502	200		508	27		528	35		917	505		234	-5		544	60		161	1		309	28		AG26	AG26		AG26	AG26		AG26	AG26		AG26	AG26		AG26	AG26		AG26	AG26		AG26	AG26		AG26	AG26		AG26
TREM-1	636	215		599	100		505	46		408	25		234	2		650	108		153	-2		258	-25		AG27	AG27		AG27	AG27		AG27	AG27		AG27	AG27		AG27	AG27		AG27	AG27		AG27	AG27		AG27	AG27		AG27
TREM-1	563	186		533	-7		672	227		430	12		237	3		639	29		147	-4		279	-7		AG28	AG28		AG28	AG28		AG28	AG28		AG28	AG28		AG28	AG28		AG28	AG28		AG28	AG28		AG28	AG28		AG28
TROY / TNFRSF19	669	307		514	-40		435	-27		496	108		276	14		708	45		137	-7		324	32		AG29	AG29		AG29	AG29		AG29	AG29		AG29	AG29		AG29	AG29		AG29	AG29		AG29	AG29		AG29	AG29		AG29
TROY / TNFRSF19	709	319		517	-43		467	1		505	104		244	9		649	31		138	-11		348	31		AG30	AG30		AG30	AG30		AG30	AG30		AG30	AG30		AG30	AG30		AG30	AG30		AG30	AG30		AG30	AG30		AG30
TSG-6	1421	940		780	359		3249	2720		1554	1193		258	-7		938	277		165	0		421	113		AH1	AH1		AH1	AH1		AH1	AH1		AH1	AH1		AH1	AH1		AH1	AH1		AH1	AH1		AH1	AH1		AH1
TSG-6	1884	1400		861	457		3272	2742		1099	740		291	38		1328	673		276	121		351	40		AH2	AH2		AH2	AH2		AH2	AH2		AH2	AH2		AH2	AH2		AH2	AH2		AH2	AH2		AH2	AH2		AH2
TSLP R	457	16		466	52		613	82		544	194		246	2		467	-232		221	62		247	-51		AH3	AH3		AH3	AH3		AH3	AH3		AH3	AH3		AH3	AH3		AH3	AH3		AH3	AH3		AH3	AH3		AH3
TSLP R	453	-5		475	64		636	89		587	216		252	9		519	-212		214	52		353	31		AH4	AH4		AH4	AH4		AH4	AH4		AH4	AH4		AH4	AH4		AH4	AH4		AH4	AH4		AH4	AH4		AH4
TWEAK / TNFSF12	1049	593		645	236		1286	733		1182	826		244	-4		1033	312		337	176		433	85		AH5	AH5		AH5	AH5		AH5	AH5		AH5	AH5		AH5	AH5		AH5	AH5		AH5	AH5		AH5	AH5		AH5
TWEAK / TNFSF12	720	272		713	298		856	368		1057	707		225	-9		1098	402		367	210		426	73		AH6	AH6		AH6	AH6		AH6	AH6		AH6	AH6		AH6	AH6		AH6	AH6		AH6	AH6		AH6	AH6		AH6
TWEAK R / TNFRSF12	685	250		443	26		742	234		627	296		228	-1		694	34		315	160		358	45		AH7	AH7		AH7	AH7		AH7	AH7		AH7	AH7		AH7	AH7		AH7	AH7		AH7	AH7		AH7	AH7		AH7
TWEAK R / TNFRSF12	689	253		428	24		674	157		568	230		232	-5		553	-115		275	127		296	-21		AH8	AH8		AH8	AH8		AH8	AH8		AH8	AH8		AH8	AH8		AH8	AH8		AH8	AH8		AH8	AH8		AH8
Ubiquitin+1	591	154		1225	809		1967	1451		1064	688		301	36		1754	1078		533	382		427	113		AH9	AH9		AH9	AH9		AH9	AH9		AH9	AH9		AH9	AH9		AH9	AH9		AH9	AH9		AH9	AH9		AH9
Ubiquitin+1	940	522		1186	745		1796	1305		1489	1115		237	-5		2055	1360		313	155		399	77		AH10	AH10		AH10	AH10		AH10	AH10		AH10	AH10		AH10	AH10		AH10	AH10		AH10	AH10		AH10	AH10		AH10
uPA	444	69		528	69		484	5		496	103		238	0		593	-116		268	106		267	-60		AH11	AH11		AH11	AH11		AH11	AH11		AH11	AH11		AH11	AH11		AH11	AH11		AH11	AH11		AH11	AH11		AH11
uPA	441	81		495	-7		501	26		496	118		229	-11		579	-50		254	97		273	-50		AH12	AH12		AH12	AH12		AH12	AH12		AH12	AH12		AH12	AH12		AH12	AH12		AH12	AH12		AH12	AH12		AH12
uPAR	481	125		465	51		696	185		436	57		200	-11		587	19		220	64		255	-65		AH13	AH13		AH13	AH13		AH13	AH13		AH13	AH13		AH13	AH13		AH13	AH13		AH13	AH13		AH13	AH13		AH13
uPAR	444	10		444	41		726	206		417	57		232	19		584	26		244	90		260	-45		AH14	AH14		AH14	AH14		AH14	AH14		AH14	AH14		AH14	AH14		AH14	AH14		AH14	AH14		AH14	AH14		AH14
Vasorin	1374	953		1020	594		1529	1018		1635	1255		211	-7		1836	1275		386	235		363	49		AH15	AH15		AH15	AH15		AH15	AH15		AH15	AH15		AH15	AH15		AH15	AH15		AH15	AH15		AH15	AH15		AH15
Vasorin	1543	1118		1154	732		1529	1018		1472	1088		204	-18		1801	1234		385	229		400	95		AH16	AH16		AH16	AH16		AH16	AH16		AH16	AH16		AH16	AH16		AH16	AH16		AH16	AH16		AH16	AH16		AH16
VCAM-1 (CD106)	660	321		458	52		694	188		561	165		211	-17		555	-17		248	88		289	-10		AH17	AH17		AH17	AH17		AH17	AH17		AH17	AH17		AH17	AH17		AH17	AH17		AH17	AH17		AH17	AH17		AH17
VCAM-1 (CD106)	539	176		472	43		611	110		539	168		212	-5		547	-16		259	101		294	-15		AH18	AH18		AH18	AH18		AH18	AH18		AH18	AH18		AH18	AH18		AH18	AH18		AH18	AH18		AH18	AH18		AH18
VE-Cadherin	1008	609		1110	705		1612	1118		1825	1460		225	1		3783	3214		341	183		461	128		AH19	AH19		AH19	AH19		AH19	AH19		AH19	AH19		AH19	AH19		AH19	AH19		AH19	AH19		AH19	AH19		AH19
VE-Cadherin	1058	621		1110	706		1812	1313		1990	1634		174	-42		3783	3214		462	307		475	150		AH20	AH20		AH20	AH20		AH20	AH20		AH20	AH20		AH20	AH20		AH20	AH20		AH20	AH20		AH20	AH20		AH20
VEGF	540	152		480	37		753	194		797	439		273	33		522	44		357	206		351	30		AH21	AH21		AH21	AH21		AH21	AH21		AH21	AH21		AH21	AH21		AH21	AH21		AH21	AH21		AH21	AH21		AH21
VEGF	591	196		494	58		708	158		811	432		227	4		530	62		252	104		315	-7		AH22	AH22		AH22	AH22		AH22	AH22		AH22	AH22		AH22	AH22		AH22	AH22		AH22	AH22		AH22	AH22		AH22
VEGF R2 (KDR)	739	317		574	133		904	298		1141	745		225	2		533	20		348	197		386	35		AH23	AH23		AH23	AH23		AH23	AH23		AH23	AH23		AH23	AH23		AH23	AH23		AH23	AH23		AH23	AH23		AH23
VEGF R2 (KDR)	571	166		521	51		582	15		709	309		240	6		656	110		283	131		286	-46		AH24	AH24		AH24	AH24		AH24	AH24		AH24	AH24		AH24	AH24		AH24	AH24		AH24	AH24		AH24	AH24		AH24
VEGF R3	415	2		415	-35		433	-31		466	70		231	-7		623	89		217	63		257	-30		AH25	AH25		AH25	AH25		AH25	AH25		AH25	AH25		AH25	AH25		AH25	AH25		AH25	AH25		AH25	AH25		AH25
VEGF R3	349	20		416	-43		407	-49		440	48		229	12		511	2		172	27		258	-22		AH26	AH26		AH26	AH26		AH26	AH26		AH26	AH26		AH26	AH26		AH26	AH26		AH26	AH26		AH26	AH26		AH26
VEGF-B	418	14		438	2		486	39		538	159		224	-2		618	18		181	32		261	-25		AH27	AH27		AH27	AH27		AH27	AH27		AH27	AH27		AH27	AH27		AH27	AH27		AH27	AH27		AH27	AH27		AH27
VEGF-B	404	14		466	-2		476	26		592	197		243	9		675	12		166	21		259	-27		AH28	AH28		AH28	AH28		AH28	AH28		AH28	AH28		AH28	AH28		AH28	AH28		AH28	AH28		AH28	AH28		AH28
VEGF-C	649	248		495	2		575	110		615	214		240	0		717	27		65535	65403		261	-34		AH29	AH29		AH29	AH29		AH29	AH29		AH29	AH29		AH29	AH29		AH29	AH29		AH29	AH29		AH29	AH29		AH29
VEGF-C	1077	668		793	253		586	117		546	100		367	150		649	16		65535	65398		317	-2		AH30	AH30		AH30	AH30		AH30	AH30		AH30	AH30		AH30	AH30		AH30	AH30		AH30	AH30		AH30	AH30		AH30
VEGF-D	650	169		546	148		722	202		644	286		315	73		713	67		256	100		369	59		AI1	AI1		AI1	AI1		AI1	AI1		AI1	AI1		AI1	AI1		AI1	AI1		AI1	AI1		AI1	AI1		AI1
VEGF-D	630	162		586	176		830	317		636	277		335	91		796	153		218	64		339	52		AI2	AI2		AI2	AI2		AI2	AI2		AI2	AI2		AI2	AI2		AI2	AI2		AI2	AI2		AI2	AI2		AI2
VEGI / TNFSF15	455	22		430	41		600	86		540	169		254	11		516	-176		235	78		276	-35		AI3	AI3		AI3	AI3		AI3	AI3		AI3	AI3		AI3	AI3		AI3	AI3		AI3	AI3		AI3	AI3		AI3
VEGI / TNFSF15	491	33		460	58		593	80		575	210		243	0		665	-56		590	433		319	-24		AI4	AI4		AI4	AI4		AI4	AI4		AI4	AI4		AI4	AI4		AI4	AI4		AI4	AI4		AI4	AI4		AI4
WIF-1	1201	742		1728	1324		2691	2182		3162	2809		240	-16		3102	2386		706	549		701	368		AI5	AI5		AI5	AI5		AI5	AI5		AI5	AI5		AI5	AI5		AI5	AI5		AI5	AI5		AI5	AI5		AI5
WIF-1	1185	722		1786	1382		2633	2125		3307	2956		250	5		3685	3002		250	97		513	193		AI6	AI6		AI6	AI6		AI6	AI6		AI6	AI6		AI6	AI6		AI6	AI6		AI6	AI6		AI6	AI6		AI6
WISP-1 / CCN4	581	140		442	50		567	65		583	248		230	8		559	-80		259	113		280	-14		AI7	AI7		AI7	AI7		AI7	AI7		AI7	AI7		AI7	AI7		AI7	AI7		AI7	AI7		AI7	AI7		AI7
WISP-1 / CCN4	511	74		448	41		602	90		543	219		227	-3		578	-66		461	302		289	-20		AI8	AI8		AI8	AI8		AI8	AI8		AI8	AI8		AI8	AI8		AI8	AI8		AI8	AI8		AI8	AI8		AI8
XEDAR	960	530		1023	603		1692	1157		1457	1106		244	4		1262	596		401	239		669	344		AI9	AI9		AI9	AI9		AI9	AI9		AI9	AI9		AI9	AI9		AI9	AI9		AI9	AI9		AI9	AI9		AI9
XEDAR	939	523		1080	650		1622	1093		1046	710		249	4		1302	598		154	-4		674	348		AI10	AI10		AI10	AI10		AI10	AI10		AI10	AI10		AI10	AI10		AI10	AI10		AI10	AI10		AI10	AI10		AI10
Neg	432	6		431	-3		473	0		375	14		227	-3		713	16		152	-4		318	-1		AI11	AI11		AI11	AI11		AI11	AI11		AI11	AI11		AI11	AI11		AI11	AI11		AI11	AI11		AI11	AI11		AI11
Neg	425	1		434	-3		496	20		398	3		220	1		654	20		146	-9		328	7		AI12	AI12		AI12	AI12		AI12	AI12		AI12	AI12		AI12	AI12		AI12	AI12		AI12	AI12		AI12	AI12		AI12
Neg	403	-5		477	46		494	-9		689	312		202	6		548	11		154	1		314	4		AI13	AI13		AI13	AI13		AI13	AI13		AI13	AI13		AI13	AI13		AI13	AI13		AI13	AI13		AI13	AI13		AI13
Neg	328	-37		422	2		508	-1		361	-3		202	-1		519	-16		148	-2		314	5		AI14	AI14		AI14	AI14		AI14	AI14		AI14	AI14		AI14	AI14		AI14	AI14		AI14	AI14		AI14	AI14		AI14
Neg	515	38		459	9		526	-6		385	20		211	5		519	0		150	0		313	11		AI15	AI15		AI15	AI15		AI15	AI15		AI15	AI15		AI15	AI15		AI15	AI15		AI15	AI15		AI15	AI15		AI15
Neg	423	-51		459	1		527	3		371	-65		203	-16		596	49		154	-2		301	-3		AI16	AI16		AI16	AI16		AI16	AI16		AI16	AI16		AI16	AI16		AI16	AI16		AI16	AI16		AI16	AI16		AI16
Neg	458	37		457	2		543	16		362	-30		229	3		581	26		156	3		290	-7		AI17	AI17		AI17	AI17		AI17	AI17		AI17	AI17		AI17	AI17		AI17	AI17		AI17	AI17		AI17	AI17		AI17
Neg	313	9		450	6		522	-1		374	-8		190	-23		533	-9		150	-1		293	-5		AI18	AI18		AI18	AI18		AI18	AI18		AI18	AI18		AI18	AI18		AI18	AI18		AI18	AI18		AI18	AI18		AI18
Neg	409	59		448	14		488	-11		369	-6		213	-6		523	2		156	4		286	-10		AI19	AI19		AI19	AI19		AI19	AI19		AI19	AI19		AI19	AI19		AI19	AI19		AI19	AI19		AI19	AI19		AI19
Neg	416	2		428	12		514	-6		373	14		201	-10		505	14		150	1		303	-5		AI20	AI20		AI20	AI20		AI20	AI20		AI20	AI20		AI20	AI20		AI20	AI20		AI20	AI20		AI20	AI20		AI20
Neg	408	-8		393	-20		551	12		368	7		206	-9		450	4		153	5		325	11		AI21	AI21		AI21	AI21		AI21	AI21		AI21	AI21		AI21	AI21		AI21	AI21		AI21	AI21		AI21	AI21		AI21
Neg	410	-8		450	7		544	9		371	-1		226	9		554	50		150	-2		317	-3		AI22	AI22		AI22	AI22		AI22	AI22		AI22	AI22		AI22	AI22		AI22	AI22		AI22	AI22		AI22	AI22		AI22
Neg	417	-4		467	6		523	4		403	13		231	4		547	-17		157	7		343	13		AI23	AI23		AI23	AI23		AI23	AI23		AI23	AI23		AI23	AI23		AI23	AI23		AI23	AI23		AI23	AI23		AI23
Neg	408	3		471	13		560	28		402	8		257	26		535	-43		18186	18036		349	31		AI24	AI24		AI24	AI24		AI24	AI24		AI24	AI24		AI24	AI24		AI24	AI24		AI24	AI24		AI24	AI24		AI24
Positive 3c	22754	22334		27666	27206		24482	23970		28514	28101		16742	16513		26758	26149		18707	18567		16493	16208		AI25	AI25		AI25	AI25		AI25	AI25		AI25	AI25		AI25	AI25		AI25	AI25		AI25	AI25		AI25	AI25		AI25
Positive 3c	24997	24581		28119	27661		24855	24358		28848	28414		17286	17076		26673	26078		15255	15119		18070	17777		AI26	AI26		AI26	AI26		AI26	AI26		AI26	AI26		AI26	AI26		AI26	AI26		AI26	AI26		AI26	AI26		AI26
Positive 2c	31807	31458		32472	32052		30300	39849		34485	34074		24415	24202		33959	33326		26035	25894		26465	26195		AI27	AI27		AI27	AI27		AI27	AI27		AI27	AI27		AI27	AI27		AI27	AI27		AI27	AI27		AI27	AI27		AI27
Positive 2c	32891	32478		35535	35097		33090	32636		35535	35135		26344	26120		39364	38669		28059	27780		28059	27780		AI28	AI28		AI28	AI28		AI28	AI28		AI28	AI28		AI28	AI28		AI28	AI28		AI28	AI28		AI28	AI28		AI28
Positive 1c	65535	65135		65535	65090		65535	65069		65535	65115		65491	65286		65535	64770		65535	64710		65535	65238		AI29	AI29		AI29	AI29		AI29	AI29		AI29	AI29		AI29	AI29		AI29	AI29		AI29	AI29		AI29	AI29		AI29
Positive 1c	65535	65082		65535	65062		65535	65078		65535	65016		65491	65284		65535	64842		65535	64788		65535	65227		AI30	AI30		AI30	AI30		AI30	AI30		AI30	AI30		AI30	AI30		AI30	AI30		AI30	AI30		AI30	AI30		AI30
[truncated: 15 more columns]

## Sheet: Sorting 1
	RayBio® Human Biotin-Label Based Antibody Arrays -- Human L-507, Glass Slide
	With Background
		-LACTB 6h		Average		-LACTB 1 day		Average		-LACTB 3 days		Average		-LACTB 6 dys		Average		+LACTB 6h		Avergae		+LACTB 1 day		Average		+LACTB 3 days		Average		+LACTB 6 days		Averge		Sample 9		Average		Sample 10		Averge		Sample 11		Average		Sample 12		Average
1	Positive Control			41812.9				41909.9				41245				41886.4				37375.9				41928				36119.6				35501.4				#DIV/0!				#DIV/0!				#DIV/0!				#DIV/0!
2	Neg			430.111				464.111				568.778				424.722				242.556				609.889				1162.39				319.944				#DIV/0!				#DIV/0!				#DIV/0!				#DIV/0!
3	6Ckine	1203	1212	1207.5		1008	994	1001		1142	1135	1138.5		1380	1230	1305		1481	1276	1378.5		1138	1151	1144.5		796	776	786		762	797	779.5		A9	A10	#DIV/0!		A9	A10	#DIV/0!		A9	A10	#DIV/0!		A9	A10	#DIV/0!
4	Activin A	11935	11577	11756		1236	1122	1179		1358	1274	1316		1583	1602	1592.5		1305	1289	1297		1639	1174	1406.5		860	853	856.5		843	792	817.5		A11	A12	#DIV/0!		A11	A12	#DIV/0!		A11	A12	#DIV/0!		A11	A12	#DIV/0!
5	Activin B	1000	1117	1058.5		1047	1082	1064.5		1389	1335	1362		1175	1202	1188.5		1218	1175	1196.5		1184	1128	1156		755	842	798.5		860	714	787		A13	A14	#DIV/0!		A13	A14	#DIV/0!		A13	A14	#DIV/0!		A13	A14	#DIV/0!
6	Activin C	1705	2000	1852.5		1785	1902	1843.5		2770	2858	2814		2473	2418	2445.5		2137	2158	2147.5		4179	3445	3812		1450	1588	1519		2047	2162	2104.5		A15	A16	#DIV/0!		A15	A16	#DIV/0!		A15	A16	#DIV/0!		A15	A16	#DIV/0!
7	Activin RIA / ALK-2	1451	1097	1274		1206	981	1093.5		2004	1952	1978		1831	1825	1828		1212	1103	1157.5		1155	1241	1198		960	917	938.5		1091	964	1027.5		A17	A18	#DIV/0!		A17	A18	#DIV/0!		A17	A18	#DIV/0!		A17	A18	#DIV/0!
8	Activin RIB / ALK-4	1789	2219	2004		2008	1863	1935.5		3882	3352	3617		3084	2575	2829.5		1595	1453	1524		2635	2941	2788		1003	1020	1011.5		1735	1579	1657		A19	A20	#DIV/0!		A19	A20	#DIV/0!		A19	A20	#DIV/0!		A19	A20	#DIV/0!
9	Activin RII A/B	1187	1098	1142.5		885	916	900.5		1473	1225	1349		1706	1438	1572		1138	1136	1137		1431	1279	1355		908	820	864		782	796	789		A21	A22	#DIV/0!		A21	A22	#DIV/0!		A21	A22	#DIV/0!		A21	A22	#DIV/0!
10	Activin RIIA	1236	1881	1558.5		1723	1819	1771		4380	3933	4156.5		3010	2886	2948		1784	1795	1789.5		3901	4173	4037		1005	1086	1045.5		1347	1574	1460.5		A23	A24	#DIV/0!		A23	A24	#DIV/0!		A23	A24	#DIV/0!		A23	A24	#DIV/0!
11	Adiponectin / Acrp30	1128	995	1061.5		873	900	886.5		1309	1212	1260.5		1290	1354	1322		1060	1137	1098.5		1307	1192	1249.5		689	719	704		890	893	891.5		A25	A26	#DIV/0!		A25	A26	#DIV/0!		A25	A26	#DIV/0!		A25	A26	#DIV/0!
12	AgRP	1231	1247	1239		1684	1626	1655		2702	3473	3087.5		3373	3235	3304		1300	1282	1291		2710	2643	2676.5		769	753	761		1233	1137	1185		A27	A28	#DIV/0!		A27	A28	#DIV/0!		A27	A28	#DIV/0!		A27	A28	#DIV/0!
13	ALCAM	893	925	909		942	952	947		1158	1110	1134		984	1229	1106.5		957	1031	994		972	983	977.5		643	670	656.5		914	893	903.5		A29	A30	#DIV/0!		A29	A30	#DIV/0!		A29	A30	#DIV/0!		A29	A30	#DIV/0!
14	Angiogenin	531	557	544		597	579	588		710	775	742.5		616	603	609.5		566	546	556		658	675	666.5		356	415	385.5		453	409	431		B1	B2	#DIV/0!		B1	B2	#DIV/0!		B1	B2	#DIV/0!		B1	B2	#DIV/0!
15	Angiopoietin-1	1332	1464	1398		1188	1079	1133.5		1651	1387	1519		1263	1084	1173.5		1636	1610	1623		1383	1336	1359.5		845	803	824		795	813	804		B3	B4	#DIV/0!		B3	B4	#DIV/0!		B3	B4	#DIV/0!		B3	B4	#DIV/0!
16	Angiopoietin-2	4518	4102	4310		1217	1141	1179		2125	2236	2180.5		1643	1696	1669.5		1612	1634	1623		2178	2077	2127.5		953	887	920		824	982	903		B5	B6	#DIV/0!		B5	B6	#DIV/0!		B5	B6	#DIV/0!		B5	B6	#DIV/0!
17	Angiopoietin-4	4500	4254	4377		2723	2473	2598		4867	5198	5032.5		4149	4133	4141		3339	4276	3807.5		4553	4941	4747		1140	1245	1192.5		1290	1135	1212.5		B7	B8	#DIV/0!		B7	B8	#DIV/0!		B7	B8	#DIV/0!		B7	B8	#DIV/0!
18	Angiopoietin-like 1	2101	1940	2020.5		2408	2319	2363.5		8514	9729	9121.5		6683	5846	6264.5		1902	2057	1979.5		3725	3880	3802.5		959	959	959		934	1049	991.5		B9	B10	#DIV/0!		B9	B10	#DIV/0!		B9	B10	#DIV/0!		B9	B10	#DIV/0!
19	Angiopoietin-like 2	4266	3641	3953.5		1282	1230	1256		1891	1664	1777.5		2055	2213	2134		2606	2480	2543		1519	1371	1445		926	1023	974.5		979	894	936.5		B11	B12	#DIV/0!		B11	B12	#DIV/0!		B11	B12	#DIV/0!		B11	B12	#DIV/0!
20	Angiopoietin-like Factor	3249	4013	3631		1429	1582	1505.5		1295	1891	1593		2037	2283	2160		1640	2250	1945		2085	2030	2057.5		1292	1309	1300.5		1148	966	1057		B13	B14	#DIV/0!		B13	B14	#DIV/0!		B13	B14	#DIV/0!		B13	B14	#DIV/0!
21	Angiostatin	1575	2381	1978		2866	2878	2872		4967	4999	4983		4069	4381	4225		2610	1833	2221.5		2930	2877	2903.5		1416	1250	1333		1082	1115	1098.5		B15	B16	#DIV/0!		B15	B16	#DIV/0!		B15	B16	#DIV/0!		B15	B16	#DIV/0!
22	APJ	2055	2164	2109.5		1777	1688	1732.5		2385	2491	2438		2460	2359	2409.5		2449	2541	2495		2386	2422	2404		1346	1335	1340.5		2095	1957	2026		B17	B18	#DIV/0!		B17	B18	#DIV/0!		B17	B18	#DIV/0!		B17	B18	#DIV/0!
23	APRIL	760	659	709.5		1104	749	926.5		1227	854	1040.5		1800	1025	1412.5		1612	840	1226		1436	1314	1375		553	507	530		634	519	576.5		B19	B20	#DIV/0!		B19	B20	#DIV/0!		B19	B20	#DIV/0!		B19	B20	#DIV/0!
24	AR (Amphiregulin)	1486	1074	1280		993	993	993		2195	2164	2179.5		1946	1416	1681		990	951	970.5		1782	1522	1652		850	751	800.5		805	776	790.5		B21	B22	#DIV/0!		B21	B22	#DIV/0!		B21	B22	#DIV/0!		B21	B22	#DIV/0!
25	Artemin	1097	937	1017		1147	1091	1119		2051	1907	1979		1710	1689	1699.5		1033	1041	1037		1379	1243	1311		713	710	711.5		778	819	798.5		B23	B24	#DIV/0!		B23	B24	#DIV/0!		B23	B24	#DIV/0!		B23	B24	#DIV/0!
26	Axl	915	647	781		1003	967	985		1272	1144	1208		1419	1251	1335		945	804	874.5		968	1021	994.5		841	754	797.5		792	1151	971.5		B25	B26	#DIV/0!		B25	B26	#DIV/0!		B25	B26	#DIV/0!		B25	B26	#DIV/0!
27	B7-1 /CD80	620	655	637.5		694	671	682.5		868	869	868.5		797	702	749.5		762	755	758.5		698	674	686		440	453	446.5		564	534	549		B27	B28	#DIV/0!		B27	B28	#DIV/0!		B27	B28	#DIV/0!		B27	B28	#DIV/0!
28	BAFF R / TNFRSF13C	662	672	667		829	792	810.5		915	894	904.5		1099	1070	1084.5		766	768	767		825	841	833		543	478	510.5		659	598	628.5		B29	B30	#DIV/0!		B29	B30	#DIV/0!		B29	B30	#DIV/0!		B29	B30	#DIV/0!
29	BCMA / TNFRSF17	685	606	645.5		766	751	758.5		641	674	657.5		842	840	841		624	609	616.5		908	927	917.5		466	495	480.5		529	529	529		C1	C2	#DIV/0!		C1	C2	#DIV/0!		C1	C2	#DIV/0!		C1	C2	#DIV/0!
30	BD-1	3410	3695	3552.5		2187	2142	2164.5		674	895	784.5		2423	2524	2473.5		1569	1537	1553		2782	2603	2692.5		1460	1473	1466.5		1604	1567	1585.5		C3	C4	#DIV/0!		C3	C4	#DIV/0!		C3	C4	#DIV/0!		C3	C4	#DIV/0!
31	BDNF	1964	1781	1872.5		1038	947	992.5		1369	1238	1303.5		872	660	766		1393	1329	1361		1355	1233	1294		883	836	859.5		751	815	783		C5	C6	#DIV/0!		C5	C6	#DIV/0!		C5	C6	#DIV/0!		C5	C6	#DIV/0!
32	beta-Catenin	1029	1033	1031		823	876	849.5		975	1111	1043		537	554	545.5		946	831	888.5		3205	3205	3205		573	638	605.5		712	711	711.5		C7	C8	#DIV/0!		C7	C8	#DIV/0!		C7	C8	#DIV/0!		C7	C8	#DIV/0!
33	Bax	1487	1687	1587		2027	2552	2289.5		1306	1410	1358		1275	1697	1486		1348	1924	1636		1507	1430	1468.5		1134	1095	1114.5		891	915	903		C9	C10	#DIV/0!		C9	C10	#DIV/0!		C9	C10	#DIV/0!		C9	C10	#DIV/0!
34	beta-NGF	1988	2379	2183.5		1073	968	1020.5		1237	1095	1166		1434	1640	1537		1140	1139	1139.5		1226	1430	1328		876	940	908		772	780	776		C11	C12	#DIV/0!		C11	C12	#DIV/0!		C11	C12	#DIV/0!		C11	C12	#DIV/0!
35	BIK	941	972	956.5		781	816	798.5		868	897	882.5		1030	967	998.5		1087	1013	1050		1033	1046	1039.5		627	599	613		709	687	698		C13	C14	#DIV/0!		C13	C14	#DIV/0!		C13	C14	#DIV/0!		C13	C14	#DIV/0!
36	BLC / BCA-1 / CXCL13	1144	1247	1195.5		1299	1281	1290		1630	1713	1671.5		1649	1654	1651.5		390	392	391		742	725	733.5		1113	1111	1112		1005	1038	1021.5		C15	C16	#DIV/0!		C15	C16	#DIV/0!		C15	C16	#DIV/0!		C15	C16	#DIV/0!
37	BMP-2	1453	1511	1482		1213	1192	1202.5		1561	1542	1551.5		1912	1939	1925.5		1980	2547	2263.5		1403	1474	1438.5		838	845	841.5		1334	1096	1215		C17	C18	#DIV/0!		C17	C18	#DIV/0!		C17	C18	#DIV/0!		C17	C18	#DIV/0!
38	BMP-3	3555	3114	3334.5		4148	3960	4054		6269	6209	6239		4973	5578	5275.5		3196	2619	2907.5		4406	4447	4426.5		1714	1945	1829.5		1378	1458	1418		C19	C20	#DIV/0!		C19	C20	#DIV/0!		C19	C20	#DIV/0!		C19	C20	#DIV/0!
39	BMP-3b / GDF-10	571	656	613.5		617	633	625		971	871	921		802	735	768.5		782	767	774.5		659	664	661.5		437	460	448.5		482	480	481		C21	C22	#DIV/0!		C21	C22	#DIV/0!		C21	C22	#DIV/0!		C21	C22	#DIV/0!
40	BMP-4	1329	1545	1437		2525	2838	2681.5		3386	4285	3835.5		4158	4827	4492.5		1727	1903	1815		3168	3779	3473.5		1126	1196	1161		1775	2021	1898		C23	C24	#DIV/0!		C23	C24	#DIV/0!		C23	C24	#DIV/0!		C23	C24	#DIV/0!
41	BMP-5	831	1084	957.5		1545	1545	1545		3346	3588	3467		2370	2579	2474.5		1144	1007	1075.5		1888	1875	1881.5		946	1166	1056		990	1074	1032		C25	C26	#DIV/0!		C25	C26	#DIV/0!		C25	C26	#DIV/0!		C25	C26	#DIV/0!
42	BMP-6	867	874	870.5		850	811	830.5		885	949	917		1067	978	1022.5		1256	1342	1299		801	745	773		504	512	508		693	751	722		C27	C28	#DIV/0!		C27	C28	#DIV/0!		C27	C28	#DIV/0!		C27	C28	#DIV/0!
43	BMP-7	914	926	920		1737	1548	1642.5		3720	4042	3881		614	540	577		436	421	428.5		1000	656	828		729	722	725.5		1135	1795	1465		C29	C30	#DIV/0!		C29	C30	#DIV/0!		C29	C30	#DIV/0!		C29	C30	#DIV/0!
44	BMP-8	1370	1389	1379.5		2013	2036	2024.5		808	843	825.5		2723	2622	2672.5		920	1051	985.5		2040	1634	1837		696	765	730.5		900	886	893		D1	D2	#DIV/0!		D1	D2	#DIV/0!		D1	D2	#DIV/0!		D1	D2	#DIV/0!
45	BMP-15	1490	1573	1531.5		1439	1500	1469.5		799	837	818		2669	2295	2482		1168	1442	1305		2172	2778	2475		743	777	760		1044	1049	1046.5		D3	D4	#DIV/0!		D3	D4	#DIV/0!		D3	D4	#DIV/0!		D3	D4	#DIV/0!
46	BMPR-IA / ALK-3	977	927	952		742	720	731		848	895	871.5		958	956	957		878	896	887		775	740	757.5		495	528	511.5		574	610	592		D5	D6	#DIV/0!		D5	D6	#DIV/0!		D5	D6	#DIV/0!		D5	D6	#DIV/0!
47	BMPR-IB / ALK-6	1043	968	1005.5		800	782	791		861	823	842		545	570	557.5		963	942	952.5		1292	1106	1199		680	610	645		687	596	641.5		D7	D8	#DIV/0!		D7	D8	#DIV/0!		D7	D8	#DIV/0!		D7	D8	#DIV/0!
48	BMPR-II	1468	1510	1489		1098	1095	1096.5		1578	1813	1695.5		1637	1545	1591		1913	1937	1925		1723	1363	1543		946	833	889.5		925	924	924.5		D9	D10	#DIV/0!		D9	D10	#DIV/0!		D9	D10	#DIV/0!		D9	D10	#DIV/0!
49	BTC	1628	1409	1518.5		2163	2163	2163		4182	4255	4218.5		2757	2905	2831		2435	2260	2347.5		4249	4221	4235		1459	1466	1462.5		1402	1336	1369		D11	D12	#DIV/0!		D11	D12	#DIV/0!		D11	D12	#DIV/0!		D11	D12	#DIV/0!
50	Cardiotrophin-1 / CT-1	2283	1899	2091		2010	1586	1798		2420	2208	2314		2605	2948	2776.5		1614	1585	1599.5		2419	2626	2522.5		1561	1208	1384.5		1152	1144	1148		D13	D14	#DIV/0!		D13	D14	#DIV/0!		D13	D14	#DIV/0!		D13	D14	#DIV/0!
51	CCL14 / HCC-1 / HCC-3	1444	1356	1400		1786	1842	1814		2676	2503	2589.5		2368	3005	2686.5		1778	1681	1729.5		2257	1905	2081		1164	1136	1150		984	884	934		D15	D16	#DIV/0!		D15	D16	#DIV/0!		D15	D16	#DIV/0!		D15	D16	#DIV/0!
52	CCL28 / VIC	3244	3955	3599.5		9270	11816	10543		14880	16072	15476		12132	13277	12704.5		5064	5649	5356.5		9531	10421	9976		2754	2603	2678.5		3765	3854	3809.5		D17	D18	#DIV/0!		D17	D18	#DIV/0!		D17	D18	#DIV/0!		D17	D18	#DIV/0!
53	CCR1	1448	1335	1391.5		943	909	926		1268	1241	1254.5		812	706	759		7183	7183	7183		1180	1182	1181		974	950	962		976	966	971		D19	D20	#DIV/0!		D19	D20	#DIV/0!		D19	D20	#DIV/0!		D19	D20	#DIV/0!
54	CCR2	1389	1287	1338		933	974	953.5		1066	1076	1071		671	741	706		1799	1668	1733.5		1193	1160	1176.5		862	842	852		853	845	849		D21	D22	#DIV/0!		D21	D22	#DIV/0!		D21	D22	#DIV/0!		D21	D22	#DIV/0!
55	CCR3	3393	3204	3298.5		1641	2376	2008.5		3831	3764	3797.5		4368	4059	4213.5		3497	4035	3766		3166	3315	3240.5		1647	1489	1568		2531	2784	2657.5		D23	D24	#DIV/0!		D23	D24	#DIV/0!		D23	D24	#DIV/0!		D23	D24	#DIV/0!
56	CCR4	2468	3129	2798.5		2604	2763	2683.5		3124	4411	3767.5		3841	3871	3856		2798	2974	2886		3337	3608	3472.5		1086	1489	1287.5		2304	2520	2412		D25	D26	#DIV/0!		D25	D26	#DIV/0!		D25	D26	#DIV/0!		D25	D26	#DIV/0!
57	CCR5	1005	894	949.5		921	833	877		1201	1030	1115.5		1010	1100	1055		842	898	870		730	790	760		626	572	599		676	644	660		D27	D28	#DIV/0!		D27	D28	#DIV/0!		D27	D28	#DIV/0!		D27	D28	#DIV/0!
58	CCR6	1269	1244	1256.5		1014	1064	1039		1433	1539	1486		2095	1722	1908.5		1352	1835	1593.5		2286	2025	2155.5		772	847	809.5		1001	1014	1007.5		D29	D30	#DIV/0!		D29	D30	#DIV/0!		D29	D30	#DIV/0!		D29	D30	#DIV/0!
59	CCR7	2105	2319	2212		1562	1427	1494.5		574	522	548		1701	1480	1590.5		1382	1534	1458		1393	1314	1353.5		956	920	938		840	912	876		E1	E2	#DIV/0!		E1	E2	#DIV/0!		E1	E2	#DIV/0!		E1	E2	#DIV/0!
60	CCR8	694	732	713		701	715	708		578	709	643.5		891	843	867		1930	2096	2013		747	794	770.5		388	452	420		449	470	459.5		E3	E4	#DIV/0!		E3	E4	#DIV/0!		E3	E4	#DIV/0!		E3	E4	#DIV/0!
61	CCR9	1473	1545	1509		1082	1074	1078		890	847	868.5		1229	1349	1289		1142	1035	1088.5		1085	1135	1110		641	563	602		721	1090	905.5		E5	E6	#DIV/0!		E5	E6	#DIV/0!		E5	E6	#DIV/0!		E5	E6	#DIV/0!
62	CD14	1197	1485	1341		1958	1875	1916.5		775	857	816		2235	1986	2110.5		1738	1612	1675		2337	2836	2586.5		760	726	743		1559	1747	1653		E7	E8	#DIV/0!		E7	E8	#DIV/0!		E7	E8	#DIV/0!		E7	E8	#DIV/0!
63	CD27 / TNFRSF7	1292	1233	1262.5		887	853	870		1271	1353	1312		662	806	734		1326	1371	1348.5		1250	1199	1224.5		869	843	856		769	790	779.5		E9	E10	#DIV/0!		E9	E10	#DIV/0!		E9	E10	#DIV/0!		E9	E10	#DIV/0!
64	CD30 / TNFRSF8	1441	1554	1497.5		4198	3920	4059		6377	6567	6472		6244	5667	5955.5		2691	2691	2691		3738	3430	3584		1381	1401	1391		1260	1644	1452		E11	E12	#DIV/0!		E11	E12	#DIV/0!		E11	E12	#DIV/0!		E11	E12	#DIV/0!
65	CD30 Ligand / TNFSF8	1266	1245	1255.5		993	820	906.5		1274	1167	1220.5		1476	1428	1452		1735	1527	1631		1303	1207	1255		680	644	662		1396	945	1170.5		E13	E14	#DIV/0!		E13	E14	#DIV/0!		E13	E14	#DIV/0!		E13	E14	#DIV/0!
66	CD40 / TNFRSF5	2004	1948	1976		1488	1568	1528		2547	2487	2517		2083	2707	2395		2514	3036	2775		2170	2211	2190.5		1081	1166	1123.5		1738	1778	1758		E15	E16	#DIV/0!		E15	E16	#DIV/0!		E15	E16	#DIV/0!		E15	E16	#DIV/0!
67	CD40 Ligand / TNFSF5 /CD154	3837	4395	4116		4056	3172	3614		7009	6645	6827		6516	7459	6987.5		5197	5127	5162		5386	5421	5403.5		1916	1826	1871		1657	1749	1703		E17	E18	#DIV/0!		E17	E18	#DIV/0!		E17	E18	#DIV/0!		E17	E18	#DIV/0!
68	CD 163	1436	1580	1508		1378	1860	1619		2218	1864	2041		2510	2510	2510		1591	1783	1687		2338	2277	2307.5		975	948	961.5		1645	1807	1726		E19	E20	#DIV/0!		E19	E20	#DIV/0!		E19	E20	#DIV/0!		E19	E20	#DIV/0!
69	Cerberus 1	1044	1131	1087.5		839	799	819		891	936	913.5		1158	1093	1125.5		1452	1413	1432.5		1108	1105	1106.5		720	668	694		763	788	775.5		E21	E22	#DIV/0!		E21	E22	#DIV/0!		E21	E22	#DIV/0!		E21	E22	#DIV/0!
70	Chem R23	1435	1415	1425		1178	1125	1151.5		1766	1584	1675		1883	1949	1916		1808	1721	1764.5		1467	1475	1471		874	856	865		904	977	940.5		E23	E24	#DIV/0!		E23	E24	#DIV/0!		E23	E24	#DIV/0!		E23	E24	#DIV/0!
71	Chordin-Like 1	748	696	722		770	712	741		933	857	895		982	1004	993		778	877	827.5		694	855	774.5		417	415	416		614	578	596		E25	E26	#DIV/0!		E25	E26	#DIV/0!		E25	E26	#DIV/0!		E25	E26	#DIV/0!
72	Chordin-Like 2	2164	1468	1816		2178	2304	2241		3167	3299	3233		3787	4324	4055.5		1997	1309	1653		2950	2318	2634		899	815	857		1319	1556	1437.5		E27	E28	#DIV/0!		E27	E28	#DIV/0!		E27	E28	#DIV/0!		E27	E28	#DIV/0!
73	CLC	779	777	778		1086	1075	1080.5		1172	1219	1195.5		1615	1495	1555		976	945	960.5		957	940	948.5		596	582	589		699	780	739.5		E29	E30	#DIV/0!		E29	E30	#DIV/0!		E29	E30	#DIV/0!		E29	E30	#DIV/0!
74	CNTF	3277	3357	3317		3749	4520	4134.5		578	548	563		3241	3241	3241		1645	2073	1859		3197	3086	3141.5		824	944	884		1359	1585	1472		F1	F2	#DIV/0!		F1	F2	#DIV/0!		F1	F2	#DIV/0!		F1	F2	#DIV/0!
75	CNTF R alpha	1688	2133	1910.5		2054	2531	2292.5		550	665	607.5		5230	4453	4841.5		1716	1297	1506.5		2612	2698	2655		1071	1041	1056		1542	1473	1507.5		F3	F4	#DIV/0!		F3	F4	#DIV/0!		F3	F4	#DIV/0!		F3	F4	#DIV/0!
76	Coagulation Factor III / Tissue Factor	805	754	779.5		2791	2753	2772		707	867	787		847	881	864		1015	715	865		758	868	813		653	673	663		550	533	541.5		F5	F6	#DIV/0!		F5	F6	#DIV/0!		F5	F6	#DIV/0!		F5	F6	#DIV/0!
77	CRIM 1	1310	1148	1229		1582	2296	1939		807	848	827.5		2369	2882	2625.5		1032	1274	1153		2492	2092	2292		741	1035	888		1156	1032	1094		F7	F8	#DIV/0!		F7	F8	#DIV/0!		F7	F8	#DIV/0!		F7	F8	#DIV/0!
78	Cripto-1	951	910	930.5		1188	863	1025.5		780	912	846		1430	911	1170.5		335	344	339.5		3234	3416	3325		812	769	790.5		885	1005	945		F9	F10	#DIV/0!		F9	F10	#DIV/0!		F9	F10	#DIV/0!		F9	F10	#DIV/0!
79	CRTH-2	1727	1942	1834.5		2213	2149	2181		3527	3223	3375		3634	2449	3041.5		1825	2307	2066		3093	3010	3051.5		1250	1508	1379		1762	1872	1817		F11	F12	#DIV/0!		F11	F12	#DIV/0!		F11	F12	#DIV/0!		F11	F12	#DIV/0!
80	Cryptic	1615	1929	1772		4136	4547	4341.5		4245	4245	4245		4461	3151	3806		2290	2189	2239.5		4009	4009	4009		1548	1745	1646.5		1016	1018	1017		F13	F14	#DIV/0!		F13	F14	#DIV/0!		F13	F14	#DIV/0!		F13	F14	#DIV/0!
81	Csk	1588	1690	1639		1552	1517	1534.5		1848	1703	1775.5		2061	1750	1905.5		1705	1729	1717		1925	1836	1880.5		1177	1129	1153		1171	1269	1220		F15	F16	#DIV/0!		F15	F16	#DIV/0!		F15	F16	#DIV/0!		F15	F16	#DIV/0!
82	CTACK / CCL27	1568	1298	1433		2830	2838	2834		5975	6029	6002		5385	5672	5528.5		2318	2473	2395.5		2440	2447	2443.5		1037	1537	1287		1332	1467	1399.5		F17	F18	#DIV/0!		F17	F18	#DIV/0!		F17	F18	#DIV/0!		F17	F18	#DIV/0!
83	CTGF / CCN2	1236	970	1103		1190	1074	1132		1585	1662	1623.5		1499	1398	1448.5		1145	1212	1178.5		1499	1608	1553.5		836	759	797.5		1993	2257	2125		F19	F20	#DIV/0!		F19	F20	#DIV/0!		F19	F20	#DIV/0!		F19	F20	#DIV/0!
84	CTLA-4 /CD152	1362	1747	1554.5		2932	2972	2952		5188	5673	5430.5		5312	5679	5495.5		2380	2623	2501.5		3538	3335	3436.5		1092	1705	1398.5		1087	1048	1067.5		F21	F22	#DIV/0!		F21	F22	#DIV/0!		F21	F22	#DIV/0!		F21	F22	#DIV/0!
85	CV-2 / Crossveinless-2	1100	1027	1063.5		1645	1623	1634		2431	2579	2505		2617	2795	2706		1290	1550	1420		1539	1539	1539		1036	902	969		897	947	922		F23	F24	#DIV/0!		F23	F24	#DIV/0!		F23	F24	#DIV/0!		F23	F24	#DIV/0!
86	CXCL14 / BRAK	1727	1644	1685.5		1399	1378	1388.5		1762	1760	1761		4507	4514	4510.5		1690	1883	1786.5		1828	1666	1747		963	1107	1035		1067	1091	1079		F25	F26	#DIV/0!		F25	F26	#DIV/0!		F25	F26	#DIV/0!		F25	F26	#DIV/0!
87	CXCL16	605	614	609.5		674	605	639.5		726	684	705		855	891	873		715	653	684		640	640	640		389	398	393.5		507	592	549.5		F27	F28	#DIV/0!		F27	F28	#DIV/0!		F27	F28	#DIV/0!		F27	F28	#DIV/0!
88	CXCR1 / IL-8 RA	1141	1536	1338.5		1593	1733	1663		1707	1903	1805		1893	2242	2067.5		1083	1345	1214		1240	1463	1351.5		788	1037	912.5		886	1067	976.5		F29	F30	#DIV/0!		F29	F30	#DIV/0!		F29	F30	#DIV/0!		F29	F30	#DIV/0!
89	CXCR2 / IL-8 RB	4876	4014	4445		1183	1113	1148		1642	1568	1605		1192	1136	1164		993	1010	1001.5		1555	1646	1600.5		722	699	710.5		651	606	628.5		G1	G2	#DIV/0!		G1	G2	#DIV/0!		G1	G2	#DIV/0!		G1	G2	#DIV/0!
90	CXCR3	1321	1287	1304		1319	1159	1239		1440	1291	1365.5		1238	1184	1211		1302	1459	1380.5		1146	1144	1145		642	629	635.5		646	728	687		G3	G4	#DIV/0!		G3	G4	#DIV/0!		G3	G4	#DIV/0!		G3	G4	#DIV/0!
91	CXCR4 (fusin)	1871	2015	1943		1835	2027	1931		2521	2488	2504.5		1866	2260	2063		1640	1771	1705.5		1988	2266	2127		748	808	778		1865	1639	1752		G5	G6	#DIV/0!		G5	G6	#DIV/0!		G5	G6	#DIV/0!		G5	G6	#DIV/0!
92	CXCR5 /BLR-1	2675	2779	2727		1687	1505	1596		2136	2203	2169.5		1819	1900	1859.5		2714	2744	2729		1354	1253	1303.5		892	1025	958.5		657	648	652.5		G7	G8	#DIV/0!		G7	G8	#DIV/0!		G7	G8	#DIV/0!		G7	G8	#DIV/0!
93	CXCR6	1235	1168	1201.5		1402	1306	1354		3631	3307	3469		4253	4803	4528		930	979	954.5		1720	1650	1685		1185	1134	1159.5		994	958	976		G9	G10	#DIV/0!		G9	G10	#DIV/0!		G9	G10	#DIV/0!		G9	G10	#DIV/0!
94	D6	1278	1362	1320		1879	1971	1925		1851	1845	1848		1887	1928	1907.5		1595	1343	1469		2076	2013	2044.5		922	951	936.5		1828	1662	1745		G11	G12	#DIV/0!		G11	G12	#DIV/0!		G11	G12	#DIV/0!		G11	G12	#DIV/0!
95	DAN	793	738	765.5		590	597	593.5		621	655	638		492	663	577.5		716	801	758.5		1016	927	971.5		542	554	548		607	654	630.5		G13	G14	#DIV/0!		G13	G14	#DIV/0!		G13	G14	#DIV/0!		G13	G14	#DIV/0!
96	DANCE	1316	1204	1260		1142	1069	1105.5		1595	1336	1465.5		1671	1023	1347		1570	1503	1536.5		1687	1237	1462		864	839	851.5		1341	1181	1261		G15	G16	#DIV/0!		G15	G16	#DIV/0!		G15	G16	#DIV/0!		G15	G16	#DIV/0!
97	DcR3 / TNFRSF6B	1167	1265	1216		933	815	874		1273	1040	1156.5		1032	970	1001		1378	1385	1381.5		1376	1281	1328.5		1117	1066	1091.5		1013	1000	1006.5		G17	G18	#DIV/0!		G17	G18	#DIV/0!		G17	G18	#DIV/0!		G17	G18	#DIV/0!
98	Decorin	1292	1284	1288		1489	1299	1394		1464	1390	1427		1700	1655	1677.5		1447	1527	1487		1429	1388	1408.5		714	677	695.5		1225	1133	1179		G19	G20	#DIV/0!		G19	G20	#DIV/0!		G19	G20	#DIV/0!		G19	G20	#DIV/0!
99	Dkk-1	1104	1051	1077.5		780	699	739.5		843	850	846.5		807	861	834		1091	915	1003		1127	1101	1114		792	831	811.5		852	744	798		G21	G22	#DIV/0!		G21	G22	#DIV/0!		G21	G22	#DIV/0!		G21	G22	#DIV/0!
100	Dkk-3	1476	1548	1512		1089	1197	1143		1716	1768	1742		1998	2056	2027		1891	1713	1802		1334	1221	1277.5		696	767	731.5		913	909	911		G23	G24	#DIV/0!		G23	G24	#DIV/0!		G23	G24	#DIV/0!		G23	G24	#DIV/0!
101	Dkk-4	2527	2232	2379.5		1282	1208	1245		1732	1515	1623.5		2658	2357	2507.5		2945	3266	3105.5		1810	1612	1711		1304	1510	1407		1186	1156	1171		G25	G26	#DIV/0!		G25	G26	#DIV/0!		G25	G26	#DIV/0!		G25	G26	#DIV/0!
102	DR3 / TNFRSF25	756	733	744.5		586	586	586		688	687	687.5		639	715	677		863	777	820		803	846	824.5		501	490	495.5		611	641	626		G27	G28	#DIV/0!		G27	G28	#DIV/0!		G27	G28	#DIV/0!		G27	G28	#DIV/0!
103	DR6 / TNFRSF21	1077	1247	1162		2441	2596	2518.5		5276	5276	5276		4252	4281	4266.5		1596	1563	1579.5		3062	2494	2778		869	725	797		2280	1883	2081.5		G29	G30	#DIV/0!		G29	G30	#DIV/0!		G29	G30	#DIV/0!		G29	G30	#DIV/0!
104	Dtk	921	1013	967		1110	1091	1100.5		1926	2283	2104.5		1046	1039	1042.5		826	990	908		2259	2420	2339.5		544	488	516		556	541	548.5		H1	H2	#DIV/0!		H1	H2	#DIV/0!		H1	H2	#DIV/0!		H1	H2	#DIV/0!
105	EDA-A2	4106	4257	4181.5		4978	4551	4764.5		4030	4343	4186.5		4020	4407	4213.5		3283	3222	3252.5		7258	7782	7520		1465	1453	1459		2961	3332	3146.5		H3	H4	#DIV/0!		H3	H4	#DIV/0!		H3	H4	#DIV/0!		H3	H4	#DIV/0!
106	EDAR	3002	2901	2951.5		719	690	704.5		914	861	887.5		918	788	853		800	888	844		783	783	783		416	434	425		547	547	547		H5	H6	#DIV/0!		H5	H6	#DIV/0!		H5	H6	#DIV/0!		H5	H6	#DIV/0!
107	EDG-1	2303	1967	2135		2825	2964	2894.5		6734	6289	6511.5		5617	4754	5185.5		1528	2238	1883		4045	4426	4235.5		795	773	784		1885	2084	1984.5		H7	H8	#DIV/0!		H7	H8	#DIV/0!		H7	H8	#DIV/0!		H7	H8	#DIV/0!
108	EGF	772	756	764		727	806	766.5		889	831	860		734	771	752.5		663	596	629.5		777	887	832		406	380	393		633	680	656.5		H9	H10	#DIV/0!		H9	H10	#DIV/0!		H9	H10	#DIV/0!		H9	H10	#DIV/0!
109	EGF R / ErbB1	734	820	777		756	841	798.5		886	953	919.5		990	1120	1055		1075	911	993		899	940	919.5		543	594	568.5		986	889	937.5		H11	H12	#DIV/0!		H11	H12	#DIV/0!		H11	H12	#DIV/0!		H11	H12	#DIV/0!
110	EG-VEGF / PK1	1071	1500	1285.5		1795	1865	1830		3365	3450	3407.5		4862	4831	4846.5		913	984	948.5		2437	1916	2176.5		771	894	832.5		1172	1104	1138		H13	H14	#DIV/0!		H13	H14	#DIV/0!		H13	H14	#DIV/0!		H13	H14	#DIV/0!
111	EMAP-II	2035	1754	1894.5		1926	2186	2056		2842	2721	2781.5		3055	3079	3067		2429	2729	2579		2913	2897	2905		1490	1561	1525.5		2377	3016	2696.5		H15	H16	#DIV/0!		H15	H16	#DIV/0!		H15	H16	#DIV/0!		H15	H16	#DIV/0!
112	ENA-78	1917	1780	1848.5		1114	1093	1103.5		1832	1401	1616.5		1771	1709	1740		1355	1355	1355		2026	1774	1900		1494	1325	1409.5		2028	1466	1747		H17	H18	#DIV/0!		H17	H18	#DIV/0!		H17	H18	#DIV/0!		H17	H18	#DIV/0!
113	Endocan	1116	1059	1087.5		800	846	823		881	799	840		915	928	921.5		1316	1240	1278		1070	1037	1053.5		780	700	740		983	911	947		H19	H20	#DIV/0!		H19	H20	#DIV/0!		H19	H20	#DIV/0!		H19	H20	#DIV/0!
114	Endoglin / CD105	1180	1084	1132		2022	1666	1844		4200	3957	4078.5		3066	3306	3186		1491	1580	1535.5		3632	3372	3502		928	1154	1041		805	805	805		H21	H22	#DIV/0!		H21	H22	#DIV/0!		H21	H22	#DIV/0!		H21	H22	#DIV/0!
115	Endostatin	1437	1888	1662.5		1003	1038	1020.5		1207	1326	1266.5		1880	1687	1783.5		2053	1836	1944.5		2041	2292	2166.5		836	873	854.5		1036	1094	1065		H23	H24	#DIV/0!		H23	H24	#DIV/0!		H23	H24	#DIV/0!		H23	H24	#DIV/0!
116	Endothelin	1555	1546	1550.5		2125	1745	1935		3335	3355	3345		8179	8785	8482		1908	2334	2121		4249	3957	4103		232	244	238		295	295	295		H25	H26	#DIV/0!		H25	H26	#DIV/0!		H25	H26	#DIV/0!		H25	H26	#DIV/0!
117	EN-RAGE	969	977	973		713	689	701		756	806	781		965	928	946.5		1108	1085	1096.5		1032	974	1003		618	590	604		768	778	773		H27	H28	#DIV/0!		H27	H28	#DIV/0!		H27	H28	#DIV/0!		H27	H28	#DIV/0!
118	Eotaxin / CCL11	742	729	735.5		587	551	569		1394	653	1023.5		664	611	637.5		762	750	756		859	833	846		499	510	504.5		619	612	615.5		H29	H30	#DIV/0!		H29	H30	#DIV/0!		H29	H30	#DIV/0!		H29	H30	#DIV/0!
119	Eotaxin-2 / MPIF-2	580	597	588.5		621	590	605.5		630	620	625		627	542	584.5		497	518	507.5		591	644	617.5		380	315	347.5		398	360	379		I1	I2	#DIV/0!		I1	I2	#DIV/0!		I1	I2	#DIV/0!		I1	I2	#DIV/0!
120	Eotaxin-3 / CCL26	1709	1285	1497		1076	1255	1165.5		1814	1784	1799		1736	1844	1790		770	798	784		2268	2268	2268		700	825	762.5		774	751	762.5		I3	I4	#DIV/0!		I3	I4	#DIV/0!		I3	I4	#DIV/0!		I3	I4	#DIV/0!
121	Epiregulin	1870	1339	1604.5		835	732	783.5		1259	1001	1130		928	1044	986		904	994	949		1864	1541	1702.5		470	902	686		658	651	654.5		I5	I6	#DIV/0!		I5	I6	#DIV/0!		I5	I6	#DIV/0!		I5	I6	#DIV/0!
122	ErbB2	1208	1430	1319		887	919	903		1302	1301	1301.5		1643	1707	1675		1173	1256	1214.5		1545	1143	1344		608	562	585		636	766	701		I7	I8	#DIV/0!		I7	I8	#DIV/0!		I7	I8	#DIV/0!		I7	I8	#DIV/0!
123	ErbB3	2978	3250	3114		889	944	916.5		1012	902	957		756	678	717		656	662	659		920	964	942		401	413	407		592	538	565		I9	I10	#DIV/0!		I9	I10	#DIV/0!		I9	I10	#DIV/0!		I9	I10	#DIV/0!
124	ErbB4	1234	1127	1180.5		836	854	845		1148	1133	1140.5		638	1227	932.5		754	753	753.5		1087	1042	1064.5		601	577	589		758	862	810		I11	I12	#DIV/0!		I11	I12	#DIV/0!		I11	I12	#DIV/0!		I11	I12	#DIV/0!
125	Erythropoietin	1255	1332	1293.5		2282	2417	2349.5		2510	3408	2959		1959	1986	1972.5		1138	1324	1231		2775	2822	2798.5		1002	875	938.5		1968	1696	1832		I13	I14	#DIV/0!		I13	I14	#DIV/0!		I13	I14	#DIV/0!		I13	I14	#DIV/0!
126	E-Selectin	1249	1356	1302.5		2724	2600	2662		2702	3356	3029		4341	3777	4059		1419	1477	1448		2558	2800	2679		788	839	813.5		2473	2454	2463.5		I15	I16	#DIV/0!		I15	I16	#DIV/0!		I15	I16	#DIV/0!		I15	I16	#DIV/0!
127	FADD	1282	1086	1184		896	844	870		1076	998	1037		1322	1104	1213		1362	1188	1275		1074	1070	1072		708	558	633		1185	948	1066.5		I17	I18	#DIV/0!		I17	I18	#DIV/0!		I17	I18	#DIV/0!		I17	I18	#DIV/0!
128	FAM3B	1225	1225	1225		989	989	989		1248	1078	1163		1454	1209	1331.5		1322	1297	1309.5		1313	1310	1311.5		1062	961	1011.5		1060	1069	1064.5		I19	I20	#DIV/0!		I19	I20	#DIV/0!		I19	I20	#DIV/0!		I19	I20	#DIV/0!
129	Fas / TNFRSF6	1407	1332	1369.5		1195	843	1019		1843	1709	1776		2194	1842	2018		1745	1735	1740		2285	1705	1995		799	652	725.5		1014	987	1000.5		I21	I22	#DIV/0!		I21	I22	#DIV/0!		I21	I22	#DIV/0!		I21	I22	#DIV/0!
130	Fas Ligand	3344	2770	3057		1412	1718	1565		3015	2297	2656		2987	3705	3346		3230	3556	3393		2316	2310	2313		1623	1947	1785		1438	1452	1445		I23	I24	#DIV/0!		I23	I24	#DIV/0!		I23	I24	#DIV/0!		I23	I24	#DIV/0!
131	FGF Basic	2309	2601	2455		1569	1246	1407.5		4738	4734	4736		3620	3430	3525		3506	3423	3464.5		2335	2598	2466.5		949	1170	1059.5		1686	1836	1761		I25	I26	#DIV/0!		I25	I26	#DIV/0!		I25	I26	#DIV/0!		I25	I26	#DIV/0!
132	FGF-BP	1201	1271	1236		855	855	855		717	642	679.5		1574	1109	1341.5		1283	1485	1384		1719	1529	1624		833	828	830.5		353	370	361.5		I27	I28	#DIV/0!		I27	I28	#DIV/0!		I27	I28	#DIV/0!		I27	I28	#DIV/0!
133	FGF R3	1218	1248	1233		711	910	810.5		913	927	920		1241	969	1105		1597	1497	1547		1294	1312	1303		1178	979	1078.5		853	823	838		I29	I30	#DIV/0!		I29	I30	#DIV/0!		I29	I30	#DIV/0!		I29	I30	#DIV/0!
134	FGF R4	903	906	904.5		656	616	636		688	684	686		722	695	708.5		885	895	890		906	739	822.5		609	591	600		548	581	564.5		J1	J2	#DIV/0!		J1	J2	#DIV/0!		J1	J2	#DIV/0!		J1	J2	#DIV/0!
135	FGF R5	1051	1094	1072.5		883	846	864.5		1729	1521	1625		1341	1048	1194.5		818	767	792.5		1919	1663	1791		602	578	590		646	605	625.5		J3	J4	#DIV/0!		J3	J4	#DIV/0!		J3	J4	#DIV/0!		J3	J4	#DIV/0!
136	FGF-4	876	841	858.5		686	641	663.5		1013	788	900.5		892	820	856		710	685	697.5		802	775	788.5		515	499	507		519	491	505		J5	J6	#DIV/0!		J5	J6	#DIV/0!		J5	J6	#DIV/0!		J5	J6	#DIV/0!
137	FGF-5	7749	7855	7802		5584	6077	5830.5		4829	4255	4542		5543	5647	5595		3298	4007	3652.5		9125	8001	8563		2357	2327	2342		5553	5524	5538.5		J7	J8	#DIV/0!		J7	J8	#DIV/0!		J7	J8	#DIV/0!		J7	J8	#DIV/0!
138	FGF-6	866	862	864		779	1024	901.5		1012	1133	1072.5		2649	2628	2638.5		892	600	746		976	957	966.5		446	514	480		615	700	657.5		J9	J10	#DIV/0!		J9	J10	#DIV/0!		J9	J10	#DIV/0!		J9	J10	#DIV/0!
139	FGF-7 / KGF	693	688	690.5		617	633	625		734	705	719.5		740	722	731		485	495	490		701	675	688		447	454	450.5		537	607	572		J11	J12	#DIV/0!		J11	J12	#DIV/0!		J11	J12	#DIV/0!		J11	J12	#DIV/0!
140	FGF-8	786	745	765.5		718	686	702		805	758	781.5		846	877	861.5		784	674	729		832	817	824.5		424	448	436		707	697	702		J13	J14	#DIV/0!		J13	J14	#DIV/0!		J13	J14	#DIV/0!		J13	J14	#DIV/0!
141	FGF-9	935	636	785.5		584	624	604		705	827	766		792	739	765.5		768	614	691		727	723	725		438	431	434.5		689	690	689.5		J15	J16	#DIV/0!		J15	J16	#DIV/0!		J15	J16	#DIV/0!		J15	J16	#DIV/0!
142	FGF-10 / KGF-2	1992	2133	2062.5		1962	1492	1727		2091	2304	2197.5		2414	2477	2445.5		1377	1518	1447.5		1786	1511	1648.5		890	875	882.5		1698	1368	1533		J17	J18	#DIV/0!		J17	J18	#DIV/0!		J17	J18	#DIV/0!		J17	J18	#DIV/0!
143	FGF-11	2153	2096	2124.5		1921	1968	1944.5		2341	2537	2439		3351	2789	3070		2488	2552	2520		3114	3515	3314.5		1699	1779	1739		1470	1373	1421.5		J19	J20	#DIV/0!		J19	J20	#DIV/0!		J19	J20	#DIV/0!		J19	J20	#DIV/0!
144	FGF-12	2425	1764	2094.5		1429	916	1172.5		4038	3972	4005		2033	1418	1725.5		2257	2040	2148.5		1827	1712	1769.5		1106	1335	1220.5		1645	1480	1562.5		J21	J22	#DIV/0!		J21	J22	#DIV/0!		J21	J22	#DIV/0!		J21	J22	#DIV/0!
145	FGF-13 1B	1677	1782	1729.5		3370	3189	3279.5		5292	4728	5010		6022	5395	5708.5		2287	1951	2119		3332	3563	3447.5		1230	1204	1217		2220	1894	2057		J23	J24	#DIV/0!		J23	J24	#DIV/0!		J23	J24	#DIV/0!		J23	J24	#DIV/0!
146	FGF-16	1578	1403	1490.5		2883	3043	2963		4622	4622	4622		4831	5575	5203		1561	1614	1587.5		4951	3998	4474.5		1284	1644	1464		2279	1976	2127.5		J25	J26	#DIV/0!		J25	J26	#DIV/0!		J25	J26	#DIV/0!		J25	J26	#DIV/0!
147	FGF-17	1844	1371	1607.5		1751	1475	1613		1893	1976	1934.5		1869	1816	1842.5		1617	1997	1807		1964	1765	1864.5		992	1002	997		1126	1148	1137		J27	J28	#DIV/0!		J27	J28	#DIV/0!		J27	J28	#DIV/0!		J27	J28	#DIV/0!
148	FGF-18	1507	1321	1414		3277	3968	3622.5		4624	3988	4306		4610	4288	4449		2379	2371	2375		3548	3371	3459.5		1162	1028	1095		1689	1610	1649.5		J29	J30	#DIV/0!		J29	J30	#DIV/0!		J29	J30	#DIV/0!		J29	J30	#DIV/0!
149	FGF-19	583	632	607.5		647	648	647.5		682	646	664		665	705	685		337	320	328.5		699	680	689.5		443	427	435		380	415	397.5		K1	K2	#DIV/0!		K1	K2	#DIV/0!		K1	K2	#DIV/0!		K1	K2	#DIV/0!
150	FGF-20	1812	1964	1888		1504	1684	1594		2377	2096	2236.5		1227	1359	1293		1459	1186	1322.5		1323	1813	1568		634	596	615		913	1115	1014		K3	K4	#DIV/0!		K3	K4	#DIV/0!		K3	K4	#DIV/0!		K3	K4	#DIV/0!
151	FGF-21	516	516	516		492	497	494.5		573	533	553		518	559	538.5		523	422	472.5		634	617	625.5		339	290	314.5		364	381	372.5		K5	K6	#DIV/0!		K5	K6	#DIV/0!		K5	K6	#DIV/0!		K5	K6	#DIV/0!
152	FGF-23	1415	1452	1433.5		1606	1755	1680.5		1443	1427	1435		2145	2169	2157		1328	1419	1373.5		1923	2010	1966.5		756	768	762		1006	823	914.5		K7	K8	#DIV/0!		K7	K8	#DIV/0!		K7	K8	#DIV/0!		K7	K8	#DIV/0!
153	FLRG	942	985	963.5		1160	1262	1211		1244	1035	1139.5		1283	1184	1233.5		758	1007	882.5		1220	1277	1248.5		587	614	600.5		608	761	684.5		K9	K10	#DIV/0!		K9	K10	#DIV/0!		K9	K10	#DIV/0!		K9	K10	#DIV/0!
154	Flt-3 Ligand	1079	1079	1079		1424	1234	1329		1566	1765	1665.5		1703	1927	1815		467	373	420		877	864	870.5		841	600	720.5		1192	1320	1256		K11	K12	#DIV/0!		K11	K12	#DIV/0!		K11	K12	#DIV/0!		K11	K12	#DIV/0!
155	Follistatin	1127	1340	1233.5		1317	1239	1278		1735	1290	1512.5		1717	1405	1561		772	733	752.5		1414	1151	1282.5		698	668	683		1205	954	1079.5		K13	K14	#DIV/0!		K13	K14	#DIV/0!		K13	K14	#DIV/0!		K13	K14	#DIV/0!
156	Follistatin-like 1	548	544	546		529	530	529.5		586	573	579.5		670	624	647		489	508	498.5		556	632	594		352	338	345		575	592	583.5		K15	K16	#DIV/0!		K15	K16	#DIV/0!		K15	K16	#DIV/0!		K15	K16	#DIV/0!
157	Fractalkine	474	487	480.5		455	466	460.5		529	528	528.5		528	551	539.5		486	480	483		579	507	543		292	293	292.5		532	509	520.5		K17	K18	#DIV/0!		K17	K18	#DIV/0!		K17	K18	#DIV/0!		K17	K18	#DIV/0!
158	Frizzled-1	986	1171	1078.5		1455	1614	1534.5		2131	2139	2135		2536	2473	2504.5		836	1212	1024		1781	1776	1778.5		634	613	623.5		1083	1226	1154.5		K19	K20	#DIV/0!		K19	K20	#DIV/0!		K19	K20	#DIV/0!		K19	K20	#DIV/0!
159	Frizzled-3	767	1021	894		1446	1479	1462.5		2172	1787	1979.5		1849	1827	1838		1003	1237	1120		1775	1545	1660		548	626	587		1683	1710	1696.5		K21	K22	#DIV/0!		K21	K22	#DIV/0!		K21	K22	#DIV/0!		K21	K22	#DIV/0!
160	Frizzled-4	2510	3025	2767.5		1981	1553	1767		2082	2235	2158.5		2255	2367	2311		2694	2812	2753		2454	2844	2649		820	1096	958		2689	2722	2705.5		K23	K24	#DIV/0!		K23	K24	#DIV/0!		K23	K24	#DIV/0!		K23	K24	#DIV/0!
161	Frizzled-5	620	535	577.5		578	527	552.5		1082	1091	1086.5		859	813	836		459	475	467		597	469	533		231	289	260		452	358	405		K25	K26	#DIV/0!		K25	K26	#DIV/0!		K25	K26	#DIV/0!		K25	K26	#DIV/0!
162	Frizzled-6	526	479	502.5		656	622	639		862	840	851		731	742	736.5		445	527	486		636	507	571.5		343	335	339		443	339	391		K27	K28	#DIV/0!		K27	K28	#DIV/0!		K27	K28	#DIV/0!		K27	K28	#DIV/0!
163	Frizzled-7	728	792	760		1304	1228	1266		1267	1463	1365		1972	1597	1784.5		931	842	886.5		975	1006	990.5		543	516	529.5		335	316	325.5		K29	K30	#DIV/0!		K29	K30	#DIV/0!		K29	K30	#DIV/0!		K29	K30	#DIV/0!
164	Galectin-3	1101	1192	1146.5		1151	1148	1149.5		1357	1428	1392.5		1248	1380	1314		986	1005	995.5		1451	1442	1446.5		652	606	629		973	983	978		L1	L2	#DIV/0!		L1	L2	#DIV/0!		L1	L2	#DIV/0!		L1	L2	#DIV/0!
165	GASP-1 / WFIKKNRP	710	776	743		1194	936	1065		2770	2770	2770		2170	1874	2022		400	845	622.5		1469	1357	1413		494	562	528		705	695	700		L3	L4	#DIV/0!		L3	L4	#DIV/0!		L3	L4	#DIV/0!		L3	L4	#DIV/0!
166	GASP-2 / WFIKKN	1976	1925	1950.5		1752	1745	1748.5		1767	1654	1710.5		2088	2579	2333.5		1101	1130	1115.5		1884	2617	2250.5		671	685	678		1008	944	976		L5	L6	#DIV/0!		L5	L6	#DIV/0!		L5	L6	#DIV/0!		L5	L6	#DIV/0!
167	GCP-2 / CXCL6	605	525	565		581	570	575.5		660	618	639		600	583	591.5		535	511	523		597	599	598		380	402	391		382	400	391		L7	L8	#DIV/0!		L7	L8	#DIV/0!		L7	L8	#DIV/0!		L7	L8	#DIV/0!
168	GCSF	2486	2214	2350		5229	4809	5019		5251	4997	5124		3886	3697	3791.5		2009	1988	1998.5		4510	4501	4505.5		1435	1437	1436		2738	2908	2823		L9	L10	#DIV/0!		L9	L10	#DIV/0!		L9	L10	#DIV/0!		L9	L10	#DIV/0!
169	G-CSF R / CD 114	686	651	668.5		715	704	709.5		764	717	740.5		2434	2727	2580.5		709	822	765.5		1513	1686	1599.5		517	462	489.5		684	584	634		L11	L12	#DIV/0!		L11	L12	#DIV/0!		L11	L12	#DIV/0!		L11	L12	#DIV/0!
170	GDF1	2033	1680	1856.5		2332	2223	2277.5		2622	3231	2926.5		2568	2935	2751.5		1768	1591	1679.5		2480	2237	2358.5		810	900	855		2757	2902	2829.5		L13	L14	#DIV/0!		L13	L14	#DIV/0!		L13	L14	#DIV/0!		L13	L14	#DIV/0!
171	GDF3	1843	1808	1825.5		2736	2656	2696		2228	2261	2244.5		2787	2012	2399.5		1700	1499	1599.5		2877	3145	3011		1393	1411	1402		1794	2126	1960		L15	L16	#DIV/0!		L15	L16	#DIV/0!		L15	L16	#DIV/0!		L15	L16	#DIV/0!
172	GDF5	1637	1663	1650		2751	2826	2788.5		2818	2831	2824.5		2275	2258	2266.5		1620	1441	1530.5		3233	3242	3237.5		1178	1205	1191.5		2042	1654	1848		L17	L18	#DIV/0!		L17	L18	#DIV/0!		L17	L18	#DIV/0!		L17	L18	#DIV/0!
173	GDF8	1648	1665	1656.5		2914	3092	3003		3005	3462	3233.5		2734	3043	2888.5		1578	1497	1537.5		2817	2608	2712.5		1046	976	1011		2349	2450	2399.5		L19	L20	#DIV/0!		L19	L20	#DIV/0!		L19	L20	#DIV/0!		L19	L20	#DIV/0!
174	GDF9	1833	1706	1769.5		2060	2471	2265.5		2239	1998	2118.5		1578	1817	1697.5		1583	1673	1628		3012	3045	3028.5		1177	1155	1166		2232	2112	2172		L21	L22	#DIV/0!		L21	L22	#DIV/0!		L21	L22	#DIV/0!		L21	L22	#DIV/0!
175	GDF11	2062	2235	2148.5		3271	3504	3387.5		3331	3585	3458		2482	2431	2456.5		2074	1992	2033		4089	4459	4274		1265	1380	1322.5		2780	2779	2779.5		L23	L24	#DIV/0!		L23	L24	#DIV/0!		L23	L24	#DIV/0!		L23	L24	#DIV/0!
176	GDF-15	732	804	768		582	562	572		671	623	647		770	702	736		615	582	598.5		546	547	546.5		318	403	360.5		885	781	833		L25	L26	#DIV/0!		L25	L26	#DIV/0!		L25	L26	#DIV/0!		L25	L26	#DIV/0!
177	GDNF	777	650	713.5		596	643	619.5		704	690	697		749	735	742		508	577	542.5		723	614	668.5		372	353	362.5		539	466	502.5		L27	L28	#DIV/0!		L27	L28	#DIV/0!		L27	L28	#DIV/0!		L27	L28	#DIV/0!
178	GFR alpha-1	636	685	660.5		620	617	618.5		959	785	872		651	918	784.5		621	618	619.5		539	554	546.5		329	245	287		518	500	509		L29	L30	#DIV/0!		L29	L30	#DIV/0!		L29	L30	#DIV/0!		L29	L30	#DIV/0!
179	GFR alpha-2	878	1051	964.5		746	691	718.5		1354	1647	1500.5		1174	1275	1224.5		542	559	550.5		722	725	723.5		457	450	453.5		367	420	393.5		M1	M2	#DIV/0!		M1	M2	#DIV/0!		M1	M2	#DIV/0!		M1	M2	#DIV/0!
180	GFR alpha-3	806	616	711		807	1120	963.5		1633	1220	1426.5		1345	1448	1396.5		633	867	750		1069	1058	1063.5		520	516	518		572	530	551		M3	M4	#DIV/0!		M3	M4	#DIV/0!		M3	M4	#DIV/0!		M3	M4	#DIV/0!
181	GFR alpha-4	1026	987	1006.5		1028	1176	1102		1387	1585	1486		1176	1063	1119.5		699	876	787.5		1457	1269	1363		623	560	591.5		692	696	694		M5	M6	#DIV/0!		M5	M6	#DIV/0!		M5	M6	#DIV/0!		M5	M6	#DIV/0!
182	GITR / TNFRF18	755	904	829.5		818	932	875		984	887	935.5		969	960	964.5		787	671	729		1384	1106	1245		623	573	598		517	520	518.5		M7	M8	#DIV/0!		M7	M8	#DIV/0!		M7	M8	#DIV/0!		M7	M8	#DIV/0!
183	GITR Ligand / TNFSF18	1466	1109	1287.5		1376	1470	1423		1323	1603	1463		1714	2612	2163		798	847	822.5		1879	1490	1684.5		672	600	636		959	1141	1050		M9	M10	#DIV/0!		M9	M10	#DIV/0!		M9	M10	#DIV/0!		M9	M10	#DIV/0!
184	Glucagon	1331	1373	1352		2576	2951	2763.5		1531	1841	1686		2495	2007	2251		1271	1366	1318.5		1244	1360	1302		648	774	711		1219	1415	1317		M11	M12	#DIV/0!		M11	M12	#DIV/0!		M11	M12	#DIV/0!		M11	M12	#DIV/0!
185	Glut1	2146	2684	2415		2073	1989	2031		2065	1961	2013		3068	3354	3211		988	1432	1210		2926	2631	2778.5		792	879	835.5		1752	2174	1963		M13	M14	#DIV/0!		M13	M14	#DIV/0!		M13	M14	#DIV/0!		M13	M14	#DIV/0!
186	Glut2	927	932	929.5		679	723	701		785	752	768.5		1275	949	1112		761	849	805		833	1000	916.5		435	462	448.5		879	859	869		M15	M16	#DIV/0!		M15	M16	#DIV/0!		M15	M16	#DIV/0!		M15	M16	#DIV/0!
187	Glut3	978	1596	1287		1206	1257	1231.5		2030	1791	1910.5		1912	1346	1629		1555	1570	1562.5		2445	2339	2392		587	748	667.5		1383	1039	1211		M17	M18	#DIV/0!		M17	M18	#DIV/0!		M17	M18	#DIV/0!		M17	M18	#DIV/0!
188	Glut5	1745	2374	2059.5		2053	1842	1947.5		1791	1629	1710		2133	2087	2110		1617	1516	1566.5		2494	2261	2377.5		688	701	694.5		2061	1310	1685.5		M19	M20	#DIV/0!		M19	M20	#DIV/0!		M19	M20	#DIV/0!		M19	M20	#DIV/0!
189	Glypican 3	566	517	541.5		474	513	493.5		612	575	593.5		640	612	626		417	439	428		519	478	498.5		302	310	306		491	508	499.5		M21	M22	#DIV/0!		M21	M22	#DIV/0!		M21	M22	#DIV/0!		M21	M22	#DIV/0!
190	Glypican 5	2250	2147	2198.5		2164	2382	2273		4565	4429	4497		4247	4281	4264		2605	2749	2677		4122	4767	4444.5		934	1053	993.5		3237	3644	3440.5		M23	M24	#DIV/0!		M23	M24	#DIV/0!		M23	M24	#DIV/0!		M23	M24	#DIV/0!
191	GM-CSF	2249	2308	2278.5		3610	3893	3751.5		3945	3909	3927		2889	2972	2930.5		1964	1795	1879.5		3919	3990	3954.5		1432	1352	1392		2674	2465	2569.5		M25	M26	#DIV/0!		M25	M26	#DIV/0!		M25	M26	#DIV/0!		M25	M26	#DIV/0!
192	GM-CSF R alpha	790	751	770.5		1077	808	942.5		1312	1583	1447.5		1759	1682	1720.5		596	634	615		748	784	766		501	527	514		571	553	562		M27	M28	#DIV/0!		M27	M28	#DIV/0!		M27	M28	#DIV/0!		M27	M28	#DIV/0!
193	Granzyme A	2458	2694	2576		3261	3658	3459.5		3701	3867	3784		2496	2582	2539		2227	2207	2217		4660	4588	4624		1457	1466	1461.5		2768	2935	2851.5		M29	M30	#DIV/0!		M29	M30	#DIV/0!		M29	M30	#DIV/0!		M29	M30	#DIV/0!
194	GREMLIN	732	737	734.5		1679	1666	1672.5		2416	2442	2429		1175	1182	1178.5		633	613	623		1211	1503	1357		603	577	590		597	654	625.5		N1	N2	#DIV/0!		N1	N2	#DIV/0!		N1	N2	#DIV/0!		N1	N2	#DIV/0!
195	GRO	2277	2209	2243		4194	4196	4195		4285	4069	4177		3083	3288	3185.5		1792	1906	1849		4262	4608	4435		1349	1384	1366.5		2732	2527	2629.5		N3	N4	#DIV/0!		N3	N4	#DIV/0!		N3	N4	#DIV/0!		N3	N4	#DIV/0!
196	GRO-a	1715	1915	1815		2702	2918	2810		3486	3007	3246.5		2263	2728	2495.5		1488	1331	1409.5		4033	3132	3582.5		1168	1093	1130.5		2395	2120	2257.5		N5	N6	#DIV/0!		N5	N6	#DIV/0!		N5	N6	#DIV/0!		N5	N6	#DIV/0!
197	Growth Hormone (GH)	1139	1180	1159.5		3613	3707	3660		5205	5129	5167		2945	2825	2885		1618	1783	1700.5		3221	3396	3308.5		645	899	772		1694	2629	2161.5		N7	N8	#DIV/0!		N7	N8	#DIV/0!		N7	N8	#DIV/0!		N7	N8	#DIV/0!
198	Growth Hormone R (GHR)	1183	1064	1123.5		848	761	804.5		1196	831	1013.5		1162	968	1065		989	869	929		715	663	689		647	533	590		886	965	925.5		N9	N10	#DIV/0!		N9	N10	#DIV/0!		N9	N10	#DIV/0!		N9	N10	#DIV/0!
199	HB-EGF	2767	2838	2802.5		2774	2498	2636		1984	2106	2045		1924	1986	1955		1660	1952	1806		1674	1694	1684		1205	1072	1138.5		2925	2752	2838.5		N11	N12	#DIV/0!		N11	N12	#DIV/0!		N11	N12	#DIV/0!		N11	N12	#DIV/0!
200	HCC-4 / CCL16	559	534	546.5		539	493	516		580	523	551.5		550	494	522		393	423	408		655	687	671		338	401	369.5		810	847	828.5		N13	N14	#DIV/0!		N13	N14	#DIV/0!		N13	N14	#DIV/0!		N13	N14	#DIV/0!
201	HCR / CRAM-A/B	4099	3642	3870.5		7270	7903	7586.5		13675	10613	12144		20417	22630	21523.5		1631	1994	1812.5		8328	7586	7957		1755	2495	2125		4491	4987	4739		N15	N16	#DIV/0!		N15	N16	#DIV/0!		N15	N16	#DIV/0!		N15	N16	#DIV/0!
202	Hepassocin	1001	903	952		1681	1587	1634		2299	1944	2121.5		2497	2033	2265		1310	1110	1210		1930	1877	1903.5		676	707	691.5		949	1447	1198		N17	N18	#DIV/0!		N17	N18	#DIV/0!		N17	N18	#DIV/0!		N17	N18	#DIV/0!
203	GLO-1	4005	3979	3992		5117	4763	4940		5624	5808	5716		5722	5654	5688		3610	3370	3490		4925	4803	4864		1583	1728	1655.5		3321	3432	3376.5		N19	N20	#DIV/0!		N19	N20	#DIV/0!		N19	N20	#DIV/0!		N19	N20	#DIV/0!
204	HGF	597	631	614		1071	1034	1052.5		562	566	564		583	592	587.5		466	480	473		1192	490	841		377	379	378		504	507	505.5		N21	N22	#DIV/0!		N21	N22	#DIV/0!		N21	N22	#DIV/0!		N21	N22	#DIV/0!
205	HGFR	594	628	611		1305	1926	1615.5		1191	2006	1598.5		865	1484	1174.5		508	613	560.5		671	894	782.5		315	433	374		617	604	610.5		N23	N24	#DIV/0!		N23	N24	#DIV/0!		N23	N24	#DIV/0!		N23	N24	#DIV/0!
206	HRG-alpha	1148	1368	1258		1044	1209	1126.5		1608	1773	1690.5		1844	2483	2163.5		913	984	948.5		1721	2200	1960.5		510	530	520		832	1365	1098.5		N25	N26	#DIV/0!		N25	N26	#DIV/0!		N25	N26	#DIV/0!		N25	N26	#DIV/0!
207	HRG-beta 1	604	607	605.5		646	630	638		715	617	666		790	597	693.5		504	498	501		478	510	494		287	296	291.5		534	539	536.5		N27	N28	#DIV/0!		N27	N28	#DIV/0!		N27	N28	#DIV/0!		N27	N28	#DIV/0!
208	HVEM / TNFRSF14	755	739	747		606	577	591.5		655	638	646.5		806	859	832.5		603	588	595.5		589	624	606.5		407	393	400		526	560	543		N29	N30	#DIV/0!		N29	N30	#DIV/0!		N29	N30	#DIV/0!		N29	N30	#DIV/0!
209	I-309	476	492	484		547	471	509		681	552	616.5		603	568	585.5		379	380	379.5		512	540	526		298	467	382.5		337	325	331		O1	O2	#DIV/0!		O1	O2	#DIV/0!		O1	O2	#DIV/0!		O1	O2	#DIV/0!
210	ICAM-1	639	533	586		512	575	543.5		595	570	582.5		518	556	537		496	457	476.5		749	700	724.5		318	363	340.5		945	1010	977.5		O3	O4	#DIV/0!		O3	O4	#DIV/0!		O3	O4	#DIV/0!		O3	O4	#DIV/0!
211	ICAM-2	610	505	557.5		530	530	530		537	630	583.5		528	565	546.5		375	412	393.5		572	734	653		296	216	256		423	392	407.5		O5	O6	#DIV/0!		O5	O6	#DIV/0!		O5	O6	#DIV/0!		O5	O6	#DIV/0!
212	ICAM-3 (CD50)	523	515	519		553	542	547.5		549	582	565.5		536	594	565		523	666	594.5		642	623	632.5		306	315	310.5		431	427	429		O7	O8	#DIV/0!		O7	O8	#DIV/0!		O7	O8	#DIV/0!		O7	O8	#DIV/0!
213	ICAM-5	1118	1023	1070.5		560	616	588		3476	3659	3567.5		1905	1917	1911		948	1391	1169.5		1837	1677	1757		790	859	824.5		1259	1643	1451		O9	O10	#DIV/0!		O9	O10	#DIV/0!		O9	O10	#DIV/0!		O9	O10	#DIV/0!
214	IFN-alpha / beta R1	572	571	571.5		493	528	510.5		555	517	536		632	765	698.5		502	472	487		580	532	556		343	324	333.5		726	598	662		O11	O12	#DIV/0!		O11	O12	#DIV/0!		O11	O12	#DIV/0!		O11	O12	#DIV/0!
215	IFN-alpha / beta R2	1725	1743	1734		687	608	647.5		708	691	699.5		740	770	755		680	623	651.5		914	888	901		578	593	585.5		942	874	908		O13	O14	#DIV/0!		O13	O14	#DIV/0!		O13	O14	#DIV/0!		O13	O14	#DIV/0!
216	IFN-beta	941	898	919.5		769	869	819		934	906	920		1192	1122	1157		1093	1045	1069		976	979	977.5		440	490	465		856	776	816		O15	O16	#DIV/0!		O15	O16	#DIV/0!		O15	O16	#DIV/0!		O15	O16	#DIV/0!
217	IFN-gamma	2516	2483	2499.5		4417	4522	4469.5		4582	4620	4601		3763	3955	3859		1896	2076	1986		4517	4499	4508		1333	1354	1343.5		3161	3398	3279.5		O17	O18	#DIV/0!		O17	O18	#DIV/0!		O17	O18	#DIV/0!		O17	O18	#DIV/0!
218	IFN-gamma R1	654	741	697.5		654	569	611.5		600	613	606.5		702	741	721.5		523	515	519		678	607	642.5		458	414	436		580	617	598.5		O19	O20	#DIV/0!		O19	O20	#DIV/0!		O19	O20	#DIV/0!		O19	O20	#DIV/0!
219	IGFBP-1	726	731	728.5		610	782	696		645	617	631		709	716	712.5		522	507	514.5		633	592	612.5		449	456	452.5		529	539	534		O21	O22	#DIV/0!		O21	O22	#DIV/0!		O21	O22	#DIV/0!		O21	O22	#DIV/0!
220	IGFBP-2	687	665	676		491	567	529		589	575	582		531	563	547		484	493	488.5		495	558	526.5		392	368	380		571	556	563.5		O23	O24	#DIV/0!		O23	O24	#DIV/0!		O23	O24	#DIV/0!		O23	O24	#DIV/0!
221	IGFBP-3	1347	1311	1329		737	681	709		718	749	733.5		1139	987	1063		1054	957	1005.5		739	859	799		644	597	620.5		845	1008	926.5		O25	O26	#DIV/0!		O25	O26	#DIV/0!		O25	O26	#DIV/0!		O25	O26	#DIV/0!
222	IGFBP-4	563	572	567.5		507	462	484.5		540	518	529		532	513	522.5		385	427	406		463	496	479.5		322	316	319		769	749	759		O27	O28	#DIV/0!		O27	O28	#DIV/0!		O27	O28	#DIV/0!		O27	O28	#DIV/0!
223	IGFBP-6	560	558	559		510	517	513.5		495	547	521		556	529	542.5		423	466	444.5		531	522	526.5		320	291	305.5		815	869	842		O29	O30	#DIV/0!		O29	O30	#DIV/0!		O29	O30	#DIV/0!		O29	O30	#DIV/0!
224	IGFBP-rp1 / IGFBP-7	834	686	760		661	512	586.5		685	574	629.5		742	731	736.5		429	371	400		685	630	657.5		233	376	304.5		412	442	427		P1	P2	#DIV/0!		P1	P2	#DIV/0!		P1	P2	#DIV/0!		P1	P2	#DIV/0!
225	IGF-I	438	428	433		436	465	450.5		476	480	478		480	485	482.5		326	322	324		509	505	507		268	341	304.5		331	320	325.5		P3	P4	#DIV/0!		P3	P4	#DIV/0!		P3	P4	#DIV/0!		P3	P4	#DIV/0!
226	IGF-I SR	506	582	544		528	501	514.5		550	534	542		550	524	537		486	481	483.5		699	733	716		399	332	365.5		430	423	426.5		P5	P6	#DIV/0!		P5	P6	#DIV/0!		P5	P6	#DIV/0!		P5	P6	#DIV/0!
227	IGF-II	579	579	579		586	586	586		577	577	577		511	511	511		428	428	428		644	644	644		341	341	341		398	398	398		P7	P7	#DIV/0!		P7	P7	#DIV/0!		P7	P7	#DIV/0!		P7	P7	#DIV/0!
228	IGF-II R	682	726	704		667	656	661.5		691	678	684.5		609	585	597		588	543	565.5		673	754	713.5		411	402	406.5		830	933	881.5		P9	P10	#DIV/0!		P9	P10	#DIV/0!		P9	P10	#DIV/0!		P9	P10	#DIV/0!
229	IL-1 alpha	2044	1893	1968.5		3523	3589	3556		5188	4138	4663		3580	3269	3424.5		1688	1660	1674		3086	3074	3080		1110	1189	1149.5		2958	3371	3164.5		P11	P12	#DIV/0!		P11	P12	#DIV/0!		P11	P12	#DIV/0!		P11	P12	#DIV/0!
230	IL-1 beta	714	684	699		615	523	569		602	735	668.5		674	553	613.5		723	532	627.5		560	634	597		403	411	407		693	642	667.5		P13	P14	#DIV/0!		P13	P14	#DIV/0!		P13	P14	#DIV/0!		P13	P14	#DIV/0!
231	IL-1 F5 / FIL1delta	738	920	829		626	707	666.5		839	780	809.5		1085	1371	1228		726	761	743.5		764	667	715.5		459	492	475.5		741	674	707.5		P15	P16	#DIV/0!		P15	P16	#DIV/0!		P15	P16	#DIV/0!		P15	P16	#DIV/0!
232	IL-1 F6 / FIL1 epsilon	1069	948	1008.5		729	706	717.5		827	831	829		1333	1115	1224		1034	888	961		732	755	743.5		441	414	427.5		788	744	766		P17	P18	#DIV/0!		P17	P18	#DIV/0!		P17	P18	#DIV/0!		P17	P18	#DIV/0!
233	IL-1 F7 / FIL1 zeta	872	880	876		552	520	536		601	704	652.5		896	762	829		812	697	754.5		613	555	584		387	369	378		730	641	685.5		P19	P20	#DIV/0!		P19	P20	#DIV/0!		P19	P20	#DIV/0!		P19	P20	#DIV/0!
234	IL-1 F8 / FIL1 eta	772	744	758		580	771	675.5		776	730	753		750	767	758.5		550	555	552.5		722	711	716.5		393	456	424.5		656	668	662		P21	P22	#DIV/0!		P21	P22	#DIV/0!		P21	P22	#DIV/0!		P21	P22	#DIV/0!
235	IL-1 F9 / IL-1 H1	905	1020	962.5		811	844	827.5		1124	1648	1386		956	976	966		649	596	622.5		726	805	765.5		225	224	224.5		932	920	926		P23	P24	#DIV/0!		P23	P24	#DIV/0!		P23	P24	#DIV/0!		P23	P24	#DIV/0!
236	IL-1 F10 / IL-1HY2	2277	2101	2189		1757	1491	1624		2179	2191	2185		2008	2075	2041.5		1751	2070	1910.5		2228	2263	2245.5		833	729	781		2606	3168	2887		P25	P26	#DIV/0!		P25	P26	#DIV/0!		P25	P26	#DIV/0!		P25	P26	#DIV/0!
237	IL-1 R3 / IL-1 R AcP	661	698	679.5		625	623	624		696	613	654.5		700	553	626.5		450	484	467		572	585	578.5		359	345	352		1174	1199	1186.5		P27	P28	#DIV/0!		P27	P28	#DIV/0!		P27	P28	#DIV/0!		P27	P28	#DIV/0!
238	IL-1 R4 / ST2	628	619	623.5		560	558	559		645	657	651		562	583	572.5		448	446	447		559	605	582		354	345	349.5		1003	1373	1188		P29	P30	#DIV/0!		P29	P30	#DIV/0!		P29	P30	#DIV/0!		P29	P30	#DIV/0!
239	IL-1 R6 / IL-1 Rrp2	1679	1545	1612		1444	1157	1300.5		1633	1525	1579		2222	2375	2298.5		1077	1424	1250.5		2660	2532	2596		442	621	531.5		1613	1491	1552		Q1	Q2	#DIV/0!		Q1	Q2	#DIV/0!		Q1	Q2	#DIV/0!		Q1	Q2	#DIV/0!
240	IL-1 R8	683	640	661.5		520	610	565		697	584	640.5		601	644	622.5		517	558	537.5		841	753	797		316	411	363.5		482	542	512		Q3	Q4	#DIV/0!		Q3	Q4	#DIV/0!		Q3	Q4	#DIV/0!		Q3	Q4	#DIV/0!
241	IL-1 R9	797	778	787.5		565	578	571.5		739	772	755.5		620	501	560.5		511	525	518		651	649	650		355	333	344		858	597	727.5		Q5	Q6	#DIV/0!		Q5	Q6	#DIV/0!		Q5	Q6	#DIV/0!		Q5	Q6	#DIV/0!
242	IL-1 ra	1242	1016	1129		1434	1253	1343.5		1878	1842	1860		1762	1875	1818.5		600	648	624		1558	1355	1456.5		572	558	565		430	502	466		Q7	Q8	#DIV/0!		Q7	Q8	#DIV/0!		Q7	Q8	#DIV/0!		Q7	Q8	#DIV/0!
243	IL-1 sRI	1406	1584	1495		1166	1129	1147.5		2140	2750	2445		809	1039	924		517	821	669		1832	2261	2046.5		661	568	614.5		517	798	657.5		Q9	Q10	#DIV/0!		Q9	Q10	#DIV/0!		Q9	Q10	#DIV/0!		Q9	Q10	#DIV/0!
244	IL-1 sRII	847	732	789.5		814	801	807.5		2174	2124	2149		724	844	784		620	574	597		940	699	819.5		410	396	403		737	628	682.5		Q11	Q12	#DIV/0!		Q11	Q12	#DIV/0!		Q11	Q12	#DIV/0!		Q11	Q12	#DIV/0!
245	IL-2	2396	2418	2407		4265	4226	4245.5		4482	4423	4452.5		3499	3343	3421		1897	1865	1881		4236	4465	4350.5		1251	1397	1324		2850	2688	2769		Q13	Q14	#DIV/0!		Q13	Q14	#DIV/0!		Q13	Q14	#DIV/0!		Q13	Q14	#DIV/0!
246	IL-2 R alpha	1043	1114	1078.5		786	786	786		1083	960	1021.5		1098	1096	1097		719	772	745.5		1020	985	1002.5		520	575	547.5		779	701	740		Q15	Q16	#DIV/0!		Q15	Q16	#DIV/0!		Q15	Q16	#DIV/0!		Q15	Q16	#DIV/0!
247	IL-2 R beta /CD122	1568	1395	1481.5		1102	1087	1094.5		1068	1172	1120		1572	1468	1520		659	730	694.5		570	573	571.5		795	804	799.5		1209	1119	1164		Q17	Q18	#DIV/0!		Q17	Q18	#DIV/0!		Q17	Q18	#DIV/0!		Q17	Q18	#DIV/0!
248	IL-2 R gamma	1452	1179	1315.5		1059	1084	1071.5		1098	1272	1185		1043	1063	1053		729	688	708.5		2970	3527	3248.5		626	633	629.5		788	905	846.5		Q19	Q20	#DIV/0!		Q19	Q20	#DIV/0!		Q19	Q20	#DIV/0!		Q19	Q20	#DIV/0!
249	IL-3	1146	1033	1089.5		1606	1571	1588.5		1492	1466	1479		1779	1554	1666.5		723	619	671		1477	2686	2081.5		584	633	608.5		1026	977	1001.5		Q21	Q22	#DIV/0!		Q21	Q22	#DIV/0!		Q21	Q22	#DIV/0!		Q21	Q22	#DIV/0!
250	IL-3 R alpha	879	770	824.5		588	628	608		592	597	594.5		746	709	727.5		400	431	415.5		625	552	588.5		533	465	499		577	568	572.5		Q23	Q24	#DIV/0!		Q23	Q24	#DIV/0!		Q23	Q24	#DIV/0!		Q23	Q24	#DIV/0!
251	IL-4	920	768	844		844	851	847.5		1014	909	961.5		1048	1159	1103.5		595	623	609		651	649	650		444	412	428		614	558	586		Q25	Q26	#DIV/0!		Q25	Q26	#DIV/0!		Q25	Q26	#DIV/0!		Q25	Q26	#DIV/0!
252	IL-4 R	1343	974	1158.5		632	656	644		818	829	823.5		1063	894	978.5		1130	1111	1120.5		739	711	725		727	558	642.5		4742	5175	4958.5		Q27	Q28	#DIV/0!		Q27	Q28	#DIV/0!		Q27	Q28	#DIV/0!		Q27	Q28	#DIV/0!
253	IL-5	1833	1991	1912		3591	3578	3584.5		3462	3757	3609.5		2720	2807	2763.5		1532	1726	1629		3069	3482	3275.5		1172	1210	1191		2539	2454	2496.5		Q29	Q30	#DIV/0!		Q29	Q30	#DIV/0!		Q29	Q30	#DIV/0!		Q29	Q30	#DIV/0!
254	IL-5 R alpha	919	976	947.5		729	680	704.5		1102	1183	1142.5		1456	1364	1410		571	590	580.5		817	832	824.5		513	462	487.5		417	425	421		R1	R2	#DIV/0!		R1	R2	#DIV/0!		R1	R2	#DIV/0!		R1	R2	#DIV/0!
255	IL-6	1626	1762	1694		3552	3735	3643.5		3416	3557	3486.5		2480	2732	2606		1387	1343	1365		2993	3097	3045		1171	1168	1169.5		1870	1921	1895.5		R3	R4	#DIV/0!		R3	R4	#DIV/0!		R3	R4	#DIV/0!		R3	R4	#DIV/0!
256	IL-6 R	778	717	747.5		646	597	621.5		710	678	694		657	629	643		560	590	575		924	897	910.5		474	527	500.5		419	413	416		R5	R6	#DIV/0!		R5	R6	#DIV/0!		R5	R6	#DIV/0!		R5	R6	#DIV/0!
257	IL-7	2429	2223	2326		3912	3919	3915.5		3920	4302	4111		3385	3538	3461.5		1936	1891	1913.5		4097	4178	4137.5		1310	1314	1312		2445	2639	2542		R7	R8	#DIV/0!		R7	R8	#DIV/0!		R7	R8	#DIV/0!		R7	R8	#DIV/0!
258	IL-7 R alpha	1676	1833	1754.5		803	824	813.5		1493	1051	1272		1358	1069	1213.5		970	1030	1000		2032	2119	2075.5		781	689	735		1225	1408	1316.5		R9	R10	#DIV/0!		R9	R10	#DIV/0!		R9	R10	#DIV/0!		R9	R10	#DIV/0!
259	IL-8	1582	1858	1720		3046	2950	2998		3110	3135	3122.5		2463	2837	2650		1300	1387	1343.5		2655	2571	2613		1132	1047	1089.5		1710	1637	1673.5		R11	R12	#DIV/0!		R11	R12	#DIV/0!		R11	R12	#DIV/0!		R11	R12	#DIV/0!
260	IL-9	1021	847	934		1233	1265	1249		1233	1304	1268.5		1349	1356	1352.5		712	664	688		1918	1806	1862		640	660	650		1004	936	970		R13	R14	#DIV/0!		R13	R14	#DIV/0!		R13	R14	#DIV/0!		R13	R14	#DIV/0!
261	IL-10	2275	2177	2226		3850	4076	3963		4100	4188	4144		3099	3279	3189		1579	1665	1622		3809	3964	3886.5		1186	1268	1227		2584	2488	2536		R15	R16	#DIV/0!		R15	R16	#DIV/0!		R15	R16	#DIV/0!		R15	R16	#DIV/0!
262	IL-10 R alpha	932	924	928		761	706	733.5		791	678	734.5		1086	1026	1056		623	626	624.5		956	763	859.5		756	688	722		579	561	570		R17	R18	#DIV/0!		R17	R18	#DIV/0!		R17	R18	#DIV/0!		R17	R18	#DIV/0!
263	IL-10 R beta	929	990	959.5		1228	877	1052.5		1035	1071	1053		1442	1233	1337.5		581	662	621.5		2173	1492	1832.5		617	952	784.5		869	1011	940		R19	R20	#DIV/0!		R19	R20	#DIV/0!		R19	R20	#DIV/0!		R19	R20	#DIV/0!
264	IL-11	990	930	960		799	720	759.5		802	747	774.5		947	807	877		605	602	603.5		723	701	712		302	304	303		648	686	667		R21	R22	#DIV/0!		R21	R22	#DIV/0!		R21	R22	#DIV/0!		R21	R22	#DIV/0!
265	IL-12 p40	708	781	744.5		828	872	850		892	961	926.5		1933	1449	1691		860	847	853.5		629	717	673		589	622	605.5		589	758	673.5		R23	R24	#DIV/0!		R23	R24	#DIV/0!		R23	R24	#DIV/0!		R23	R24	#DIV/0!
266	IL-12 p70	1256	1018	1137		1537	1537	1537		1139	1773	1456		1800	1685	1742.5		827	769	798		1328	1185	1256.5		665	674	669.5		908	834	871		R25	R26	#DIV/0!		R25	R26	#DIV/0!		R25	R26	#DIV/0!		R25	R26	#DIV/0!
267	IL-12 R beta 1	719	685	702		748	753	750.5		780	725	752.5		931	1018	974.5		586	513	549.5		630	640	635		308	636	472		776	415	595.5		R27	R28	#DIV/0!		R27	R28	#DIV/0!		R27	R28	#DIV/0!		R27	R28	#DIV/0!
268	IL-12 R beta 2	593	591	592		711	664	687.5		583	648	615.5		719	840	779.5		497	454	475.5		545	592	568.5		321	298	309.5		3420	3125	3272.5		R29	R30	#DIV/0!		R29	R30	#DIV/0!		R29	R30	#DIV/0!		R29	R30	#DIV/0!
269	IL-13	2181	2176	2178.5		3443	3318	3380.5		4071	4107	4089		3577	3136	3356.5		1687	1567	1627		3336	3641	3488.5		1191	1321	1256		2124	2134	2129		S1	S2	#DIV/0!		S1	S2	#DIV/0!		S1	S2	#DIV/0!		S1	S2	#DIV/0!
270	IL-13 R alpha 1	2222	2197	2209.5		2658	2224	2441		3778	3427	3602.5		3333	3640	3486.5		1639	1350	1494.5		2233	2283	2258		842	832	837		1284	999	1141.5		S3	S4	#DIV/0!		S3	S4	#DIV/0!		S3	S4	#DIV/0!		S3	S4	#DIV/0!
271	IL-13 R alpha 2	1126	1081	1103.5		747	732	739.5		594	598	596		841	823	832		823	832	827.5		800	845	822.5		552	336	444		472	425	448.5		S5	S6	#DIV/0!		S5	S6	#DIV/0!		S5	S6	#DIV/0!		S5	S6	#DIV/0!
272	IL-15	1666	1638	1652		3204	3304	3254		3162	3245	3203.5		2482	2638	2560		1386	1401	1393.5		3619	3044	3331.5		1090	1091	1090.5		1750	1820	1785		S7	S8	#DIV/0!		S7	S8	#DIV/0!		S7	S8	#DIV/0!		S7	S8	#DIV/0!
273	IL-15 R alpha	1808	1683	1745.5		1738	1704	1721		1832	1789	1810.5		1938	1843	1890.5		1376	1450	1413		2959	2941	2950		786	772	779		1793	1573	1683		S9	S10	#DIV/0!		S9	S10	#DIV/0!		S9	S10	#DIV/0!		S9	S10	#DIV/0!
274	IL-16	445	511	478		543	488	515.5		569	498	533.5		494	515	504.5		418	381	399.5		695	637	666		335	319	327		401	411	406		S11	S12	#DIV/0!		S11	S12	#DIV/0!		S11	S12	#DIV/0!		S11	S12	#DIV/0!
275	IL-17	686	777	731.5		855	827	841		863	776	819.5		738	786	762		602	602	602		1032	799	915.5		345	394	369.5		556	574	565		S13	S14	#DIV/0!		S13	S14	#DIV/0!		S13	S14	#DIV/0!		S13	S14	#DIV/0!
276	IL-17B	1780	2394	2087		901	902	901.5		1558	1512	1535		2732	2360	2546		1778	1671	1724.5		2266	2362	2314		953	927	940		1173	1158	1165.5		S15	S16	#DIV/0!		S15	S16	#DIV/0!		S15	S16	#DIV/0!		S15	S16	#DIV/0!
277	IL-17B R	1909	2219	2064		996	1147	1071.5		1757	1570	1663.5		2482	2131	2306.5		1370	1497	1433.5		1261	1250	1255.5		861	736	798.5		1276	1032	1154		S17	S18	#DIV/0!		S17	S18	#DIV/0!		S17	S18	#DIV/0!		S17	S18	#DIV/0!
278	IL-17C	619	569	594		548	536	542		559	561	560		821	649	735		552	483	517.5		619	510	564.5		360	325	342.5		479	452	465.5		S19	S20	#DIV/0!		S19	S20	#DIV/0!		S19	S20	#DIV/0!		S19	S20	#DIV/0!
279	IL-17D	1277	1139	1208		849	682	765.5		1072	985	1028.5		1671	1467	1569		1416	1364	1390		783	782	782.5		561	512	536.5		834	785	809.5		S21	S22	#DIV/0!		S21	S22	#DIV/0!		S21	S22	#DIV/0!		S21	S22	#DIV/0!
280	IL-17E	759	749	754		583	547	565		826	676	751		636	740	688		541	471	506		555	528	541.5		408	420	414		509	445	477		S23	S24	#DIV/0!		S23	S24	#DIV/0!		S23	S24	#DIV/0!		S23	S24	#DIV/0!
281	IL-17F	640	566	603		667	699	683		603	668	635.5		821	834	827.5		481	458	469.5		525	471	498		493	382	437.5		434	388	411		S25	S26	#DIV/0!		S25	S26	#DIV/0!		S25	S26	#DIV/0!		S25	S26	#DIV/0!
282	IL-17R	582	627	604.5		666	773	719.5		657	597	627		720	801	760.5		437	465	451		533	602	567.5		401	437	419		343	389	366		S27	S28	#DIV/0!		S27	S28	#DIV/0!		S27	S28	#DIV/0!		S27	S28	#DIV/0!
283	IL-17RC	1077	790	933.5		817	765	791		806	805	805.5		928	1135	1031.5		805	744	774.5		668	768	718		494	529	511.5		3115	3089	3102		S29	S30	#DIV/0!		S29	S30	#DIV/0!		S29	S30	#DIV/0!		S29	S30	#DIV/0!
284	IL-17RD	1863	2488	2175.5		1656	2119	1887.5		1762	1728	1745		1429	1667	1548		3178	3158	3168		3024	3463	3243.5		982	1136	1059		3249	3153	3201		T9	T10	#DIV/0!		T9	T10	#DIV/0!		T9	T10	#DIV/0!		T9	T10	#DIV/0!
285	IL-18 BPa	764	608	686		625	737	681		667	562	614.5		638	620	629		583	525	554		673	625	649		427	403	415		499	469	484		T11	T12	#DIV/0!		T11	T12	#DIV/0!		T11	T12	#DIV/0!		T11	T12	#DIV/0!
286	IL-18 R alpha /IL-1 R5	1379	1366	1372.5		1545	1547	1546		1119	1098	1108.5		1492	1322	1407		836	819	827.5		1220	1595	1407.5		738	798	768		1339	1437	1388		T13	T14	#DIV/0!		T13	T14	#DIV/0!		T13	T14	#DIV/0!		T13	T14	#DIV/0!
287	IL-18 R beta /AcPL	466	483	474.5		470	491	480.5		553	485	519		487	476	481.5		333	334	333.5		540	551	545.5		365	364	364.5		390	398	394		T15	T16	#DIV/0!		T15	T16	#DIV/0!		T15	T16	#DIV/0!		T15	T16	#DIV/0!
288	IL-19	1730	2067	1898.5		790	905	847.5		1326	1230	1278		1254	1256	1255		1368	1324	1346		2675	1603	2139		1256	1025	1140.5		2008	2230	2119		T17	T18	#DIV/0!		T17	T18	#DIV/0!		T17	T18	#DIV/0!		T17	T18	#DIV/0!
289	IL-20	805	724	764.5		576	689	632.5		560	579	569.5		740	698	719		595	504	549.5		609	573	591		458	431	444.5		450	446	448		T19	T20	#DIV/0!		T19	T20	#DIV/0!		T19	T20	#DIV/0!		T19	T20	#DIV/0!
290	IL-20 R alpha	889	971	930		1984	2183	2083.5		1939	2251	2095		2136	2433	2284.5		890	827	858.5		1621	1761	1691		541	529	535		958	792	875		T21	T22	#DIV/0!		T21	T22	#DIV/0!		T21	T22	#DIV/0!		T21	T22	#DIV/0!
291	IL-20 R beta	1136	986	1061		798	755	776.5		895	834	864.5		1338	1303	1320.5		927	887	907		708	747	727.5		590	604	597		739	849	794		T23	T24	#DIV/0!		T23	T24	#DIV/0!		T23	T24	#DIV/0!		T23	T24	#DIV/0!
292	IL-21	1368	1444	1406		2764	2932	2848		2657	3051	2854		2286	2326	2306		1057	1080	1068.5		2347	2511	2429		875	890	882.5		1187	1278	1232.5		T25	T26	#DIV/0!		T25	T26	#DIV/0!		T25	T26	#DIV/0!		T25	T26	#DIV/0!
293	IL-21 R	921	1099	1010		3121	2984	3052.5		1840	1949	1894.5		3166	2964	3065		1256	976	1116		1564	1883	1723.5		665	566	615.5		687	725	706		T27	T28	#DIV/0!		T27	T28	#DIV/0!		T27	T28	#DIV/0!		T27	T28	#DIV/0!
294	IL-22	762	904	833		601	595	598		564	537	550.5		620	669	644.5		1205	777	991		633	677	655		390	454	422		459	582	520.5		T29	T30	#DIV/0!		T29	T30	#DIV/0!		T29	T30	#DIV/0!		T29	T30	#DIV/0!
295	IL-22 BP	460	521	490.5		499	517	508		558	565	561.5		473	475	474		390	368	379		537	526	531.5		295	297	296		320	359	339.5		U1	U2	#DIV/0!		U1	U2	#DIV/0!		U1	U2	#DIV/0!		U1	U2	#DIV/0!
296	IL-22 R	1159	1679	1419		995	1712	1353.5		1178	1248	1213		1338	970	1154		723	1262	992.5		1437	1534	1485.5		498	508	503		662	770	716		U3	U4	#DIV/0!		U3	U4	#DIV/0!		U3	U4	#DIV/0!		U3	U4	#DIV/0!
297	IL-23	652	708	680		801	1094	947.5		705	883	794		1122	857	989.5		753	732	742.5		946	894	920		368	414	391		744	563	653.5		U5	U6	#DIV/0!		U5	U6	#DIV/0!		U5	U6	#DIV/0!		U5	U6	#DIV/0!
298	IL-23 R	1601	1449	1525		961	833	897		2052	2610	2331		1262	1151	1206.5		1596	1472	1534		2760	2926	2843		602	728	665		680	905	792.5		U7	U8	#DIV/0!		U7	U8	#DIV/0!		U7	U8	#DIV/0!		U7	U8	#DIV/0!
299	IL-24	1115	970	1042.5		584	551	567.5		678	603	640.5		819	716	767.5		809	761	785		1544	874	1209		513	524	518.5		848	681	764.5		U9	U10	#DIV/0!		U9	U10	#DIV/0!		U9	U10	#DIV/0!		U9	U10	#DIV/0!
300	IL-26	9274	9849	9561.5		7655	7973	7814		6532	5989	6260.5		6650	7076	6863		7916	7956	7936		7729	7388	7558.5		4845	5516	5180.5		6394	6985	6689.5		U11	U12	#DIV/0!		U11	U12	#DIV/0!		U11	U12	#DIV/0!		U11	U12	#DIV/0!
301	IL-27	1093	1193	1143		1024	807	915.5		1412	1194	1303		1306	1122	1214		1228	1216	1222		1374	1702	1538		594	551	572.5		1004	1601	1302.5		U13	U14	#DIV/0!		U13	U14	#DIV/0!		U13	U14	#DIV/0!		U13	U14	#DIV/0!
302	IL-28A	1540	1407	1473.5		1012	965	988.5		1682	1658	1670		1855	1778	1816.5		1141	1172	1156.5		1237	1563	1400		499	488	493.5		1015	1048	1031.5		U15	U16	#DIV/0!		U15	U16	#DIV/0!		U15	U16	#DIV/0!		U15	U16	#DIV/0!
303	IL-29	1156	857	1006.5		2055	1639	1847		3147	3147	3147		2958	3156	3057		740	593	666.5		1571	814	1192.5		498	369	433.5		706	592	649		U17	U18	#DIV/0!		U17	U18	#DIV/0!		U17	U18	#DIV/0!		U17	U18	#DIV/0!
304	IL-31	666	548	607		561	518	539.5		498	507	502.5		550	651	600.5		426	339	382.5		559	518	538.5		367	305	336		445	424	434.5		U19	U20	#DIV/0!		U19	U20	#DIV/0!		U19	U20	#DIV/0!		U19	U20	#DIV/0!
305	IL-31 RA	577	549	563		519	561	540		529	507	518		547	602	574.5		343	344	343.5		496	447	471.5		322	308	315		414	438	426		U21	U22	#DIV/0!		U21	U22	#DIV/0!		U21	U22	#DIV/0!		U21	U22	#DIV/0!
306	BACE-1	1136	1050	1093		763	784	773.5		742	788	765		1374	1362	1368		634	646	640		580	544	562		416	441	428.5		570	531	550.5		U23	U24	#DIV/0!		U23	U24	#DIV/0!		U23	U24	#DIV/0!		U23	U24	#DIV/0!
307	FACX	475	455	465		507	520	513.5		511	532	521.5		666	696	681		395	340	367.5		448	436	442		335	287	311		313	328	320.5		U25	U26	#DIV/0!		U25	U26	#DIV/0!		U25	U26	#DIV/0!		U25	U26	#DIV/0!
308	Insulin	527	700	613.5		600	608	604		639	647	643		636	631	633.5		487	477	482		1163	1455	1309		360	411	385.5		590	592	591		U27	U28	#DIV/0!		U27	U28	#DIV/0!		U27	U28	#DIV/0!		U27	U28	#DIV/0!
309	Insulin R	959	1279	1119		1775	1924	1849.5		1476	1559	1517.5		1334	526	930		2246	2323	2284.5		1472	1514	1493		902	962	932		942	1526	1234		U29	U30	#DIV/0!		U29	U30	#DIV/0!		U29	U30	#DIV/0!		U29	U30	#DIV/0!
310	Insulysin / IDE	651	587	619		699	914	806.5		1193	1038	1115.5		954	1104	1029		593	484	538.5		633	629	631		191	219	205		612	579	595.5		V1	V2	#DIV/0!		V1	V2	#DIV/0!		V1	V2	#DIV/0!		V1	V2	#DIV/0!
311	IP-10	453	468	460.5		495	478	486.5		465	440	452.5		579	528	553.5		373	369	371		526	495	510.5		214	245	229.5		300	289	294.5		V3	V4	#DIV/0!		V3	V4	#DIV/0!		V3	V4	#DIV/0!		V3	V4	#DIV/0!
312	I-TAC / CXCL11	672	847	759.5		682	654	668		654	603	628.5		809	659	734		640	503	571.5		791	744	767.5		216	228	222		509	447	478		V5	V6	#DIV/0!		V5	V6	#DIV/0!		V5	V6	#DIV/0!		V5	V6	#DIV/0!
313	Kininostatin / kininogen	704	634	669		600	653	626.5		755	623	689		837	802	819.5		603	557	580		686	676	681		193	205	199		383	480	431.5		V7	V8	#DIV/0!		V7	V8	#DIV/0!		V7	V8	#DIV/0!		V7	V8	#DIV/0!
314	Kremen-1	1336	1267	1301.5		737	1080	908.5		1026	1100	1063		1141	1238	1189.5		910	1176	1043		2126	2619	2372.5		201	207	204		712	1018	865		V9	V10	#DIV/0!		V9	V10	#DIV/0!		V9	V10	#DIV/0!		V9	V10	#DIV/0!
315	Kremen-2	1635	1690	1662.5		918	1251	1084.5		1089	1488	1288.5		965	1523	1244		1437	1291	1364		1856	1410	1633		205	203	204		1237	1168	1202.5		V11	V12	#DIV/0!		V11	V12	#DIV/0!		V11	V12	#DIV/0!		V11	V12	#DIV/0!
316	Latent TGF-beta bp1	692	725	708.5		567	444	505.5		626	635	630.5		594	620	607		421	431	426		696	678	687		194	201	197.5		457	401	429		V13	V14	#DIV/0!		V13	V14	#DIV/0!		V13	V14	#DIV/0!		V13	V14	#DIV/0!
317	LBP	596	599	597.5		514	561	537.5		724	654	689		796	753	774.5		473	490	481.5		651	662	656.5		192	185	188.5		925	1027	976		V15	V16	#DIV/0!		V15	V16	#DIV/0!		V15	V16	#DIV/0!		V15	V16	#DIV/0!
318	Lck	903	877	890		1176	1282	1229		1111	1139	1125		1128	1138	1133		742	725	733.5		1120	1052	1086		207	248	227.5		722	639	680.5		V17	V18	#DIV/0!		V17	V18	#DIV/0!		V17	V18	#DIV/0!		V17	V18	#DIV/0!
319	LECT2	1433	1092	1262.5		484	535	509.5		694	677	685.5		835	896	865.5		1071	1453	1262		1352	1092	1222		198	189	193.5		578	630	604		V19	V20	#DIV/0!		V19	V20	#DIV/0!		V19	V20	#DIV/0!		V19	V20	#DIV/0!
320	Lefty - A	767	807	787		687	651	669		735	685	710		745	893	819		511	572	541.5		671	538	604.5		197	201	199		562	657	609.5		V21	V22	#DIV/0!		V21	V22	#DIV/0!		V21	V22	#DIV/0!		V21	V22	#DIV/0!
321	Leptin (OB)	450	447	448.5		465	494	479.5		707	422	564.5		572	560	566		294	291	292.5		421	440	430.5		198	198	198		308	300	304		V23	V24	#DIV/0!		V23	V24	#DIV/0!		V23	V24	#DIV/0!		V23	V24	#DIV/0!
322	Leptin R	655	613	634		533	594	563.5		601	673	637		761	624	692.5		446	414	430		481	512	496.5		202	197	199.5		405	401	403		V25	V26	#DIV/0!		V25	V26	#DIV/0!		V25	V26	#DIV/0!		V25	V26	#DIV/0!
323	LFA-1 alpha	756	988	872		630	632	631		674	576	625		769	769	769		625	670	647.5		1038	1032	1035		172	173	172.5		810	623	716.5		V27	V28	#DIV/0!		V27	V28	#DIV/0!		V27	V28	#DIV/0!		V27	V28	#DIV/0!
324	LIF	1429	1455	1442		729	774	751.5		641	642	641.5		923	904	913.5		788	905	846.5		547	618	582.5		169	207	188		385	646	515.5		V29	V30	#DIV/0!		V29	V30	#DIV/0!		V29	V30	#DIV/0!		V29	V30	#DIV/0!
325	LIF R alpha	1615	1725	1670		460	543	501.5		505	479	492		607	536	571.5		702	613	657.5		1195	1153	1174		281	194	237.5		455	633	544		W1	W2	#DIV/0!		W1	W2	#DIV/0!		W1	W2	#DIV/0!		W1	W2	#DIV/0!
326	LIGHT / TNFSF14	423	411	417		590	597	593.5		745	569	657		738	763	750.5		309	309	309		505	525	515		218	223	220.5		295	305	300		W3	W4	#DIV/0!		W3	W4	#DIV/0!		W3	W4	#DIV/0!		W3	W4	#DIV/0!
327	Lipocalin-1	537	469	503		775	626	700.5		680	695	687.5		1026	804	915		354	325	339.5		638	561	599.5		193	196	194.5		358	362	360		W5	W6	#DIV/0!		W5	W6	#DIV/0!		W5	W6	#DIV/0!		W5	W6	#DIV/0!
328	Lipocalin-2	450	403	426.5		1114	908	1011		1111	971	1041		1332	1116	1224		315	312	313.5		567	570	568.5		282	199	240.5		354	379	366.5		W7	W8	#DIV/0!		W7	W8	#DIV/0!		W7	W8	#DIV/0!		W7	W8	#DIV/0!
329	LRP-1	803	950	876.5		524	511	517.5		543	550	546.5		644	556	600		653	612	632.5		1411	1711	1561		198	202	200		613	684	648.5		W9	W10	#DIV/0!		W9	W10	#DIV/0!		W9	W10	#DIV/0!		W9	W10	#DIV/0!
330	LRP-6	556	497	526.5		729	640	684.5		710	642	676		885	747	816		446	404	425		782	654	718		198	188	193		462	452	457		W11	W12	#DIV/0!		W11	W12	#DIV/0!		W11	W12	#DIV/0!		W11	W12	#DIV/0!
331	L-Selectin (CD62L)	790	756	773		895	826	860.5		944	881	912.5		1105	1180	1142.5		432	377	404.5		1035	1115	1075		188	192	190		702	730	716		W13	W14	#DIV/0!		W13	W14	#DIV/0!		W13	W14	#DIV/0!		W13	W14	#DIV/0!
332	Lymphotactin / XCL1	460	435	447.5		505	461	483		447	459	453		478	489	483.5		332	316	324		635	614	624.5		195	178	186.5		402	432	417		W15	W16	#DIV/0!		W15	W16	#DIV/0!		W15	W16	#DIV/0!		W15	W16	#DIV/0!
333	Lymphotoxin beta / TNFSF3	1592	1655	1623.5		910	768	839		1011	1098	1054.5		1335	1394	1364.5		1560	1674	1617		1405	1037	1221		193	195	194		940	974	957		W17	W18	#DIV/0!		W17	W18	#DIV/0!		W17	W18	#DIV/0!		W17	W18	#DIV/0!
334	Lymphotoxin beta R / TNFRSF3	501	495	498		494	476	485		598	485	541.5		512	493	502.5		357	362	359.5		543	565	554		188	193	190.5		879	847	863		W19	W20	#DIV/0!		W19	W20	#DIV/0!		W19	W20	#DIV/0!		W19	W20	#DIV/0!
335	MAC-1	954	729	841.5		1038	1010	1024		1361	1218	1289.5		1619	1861	1740		428	398	413		657	717	687		182	190	186		546	455	500.5		W21	W22	#DIV/0!		W21	W22	#DIV/0!		W21	W22	#DIV/0!		W21	W22	#DIV/0!
336	MCP-1	1079	1244	1161.5		1413	1430	1421.5		1216	1366	1291		1065	1184	1124.5		1096	899	997.5		1838	1538	1688		201	190	195.5		1001	1092	1046.5		W23	W24	#DIV/0!		W23	W24	#DIV/0!		W23	W24	#DIV/0!		W23	W24	#DIV/0!
337	MCP-2	792	806	799		634	655	644.5		621	584	602.5		971	925	948		485	457	471		662	652	657		206	208	207		571	543	557		W25	W26	#DIV/0!		W25	W26	#DIV/0!		W25	W26	#DIV/0!		W25	W26	#DIV/0!
338	MCP-3	410	429	419.5		509	503	506		534	536	535		738	690	714		331	330	330.5		478	497	487.5		208	159	183.5		282	343	312.5		W27	W28	#DIV/0!		W27	W28	#DIV/0!		W27	W28	#DIV/0!		W27	W28	#DIV/0!
339	MCP-4 / CCL13	434	864	649		505	562	533.5		458	463	460.5		633	541	587		388	350	369		565	652	608.5		166	167	166.5		408	376	392		W29	W30	#DIV/0!		W29	W30	#DIV/0!		W29	W30	#DIV/0!		W29	W30	#DIV/0!
340	M-CSF	521	487	504		1336	1026	1181		997	996	996.5		771	963	867		356	330	343		792	817	804.5		196	193	194.5		411	364	387.5		X1	X2	#DIV/0!		X1	X2	#DIV/0!		X1	X2	#DIV/0!		X1	X2	#DIV/0!
341	M-CSF R	475	446	460.5		595	500	547.5		778	529	653.5		589	627	608		283	295	289		504	550	527		240	255	247.5		286	305	295.5		X3	X4	#DIV/0!		X3	X4	#DIV/0!		X3	X4	#DIV/0!		X3	X4	#DIV/0!
342	MDC	352	353	352.5		458	441	449.5		453	437	445		424	425	424.5		275	273	274		491	499	495		309	241	275		289	316	302.5		X5	X6	#DIV/0!		X5	X6	#DIV/0!		X5	X6	#DIV/0!		X5	X6	#DIV/0!
343	MFG-E8	707	667	687		896	708	802		877	763	820		1064	1029	1046.5		332	327	329.5		1032	994	1013		393	367	380		586	520	553		X7	X8	#DIV/0!		X7	X8	#DIV/0!		X7	X8	#DIV/0!		X7	X8	#DIV/0!
344	MFRP	1158	1536	1347		1250	1456	1353		1750	1808	1779		1660	1985	1822.5		327	600	463.5		1848	2111	1979.5		357	377	367		823	957	890		X9	X10	#DIV/0!		X9	X10	#DIV/0!		X9	X10	#DIV/0!		X9	X10	#DIV/0!
345	MICA	387	396	391.5		612	572	592		740	618	679		723	529	626		293	291	292		576	499	537.5		237	254	245.5		358	352	355		X11	X12	#DIV/0!		X11	X12	#DIV/0!		X11	X12	#DIV/0!		X11	X12	#DIV/0!
346	MIF	559	646	602.5		967	771	869		789	831	810		954	799	876.5		344	323	333.5		749	747	748		290	300	295		519	507	513		X13	X14	#DIV/0!		X13	X14	#DIV/0!		X13	X14	#DIV/0!		X13	X14	#DIV/0!
347	MIG	1065	1226	1145.5		1150	1264	1207		1090	1192	1141		948	1196	1072		314	305	309.5		1510	1561	1535.5		660	769	714.5		1082	1140	1111		X15	X16	#DIV/0!		X15	X16	#DIV/0!		X15	X16	#DIV/0!		X15	X16	#DIV/0!
348	MIP-1a	611	620	615.5		451	467	459		729	536	632.5		562	546	554		302	323	312.5		859	844	851.5		326	296	311		575	473	524		X17	X18	#DIV/0!		X17	X18	#DIV/0!		X17	X18	#DIV/0!		X17	X18	#DIV/0!
349	MIP-1b	917	910	913.5		1002	1026	1014		1039	962	1000.5		1099	1090	1094.5		587	566	576.5		835	828	831.5		527	549	538		541	546	543.5		X19	X20	#DIV/0!		X19	X20	#DIV/0!		X19	X20	#DIV/0!		X19	X20	#DIV/0!
350	MIP-1d	466	470	468		511	818	664.5		456	464	460		486	588	537		412	289	350.5		528	470	499		248	235	241.5		283	315	299		X21	X22	#DIV/0!		X21	X22	#DIV/0!		X21	X22	#DIV/0!		X21	X22	#DIV/0!
351	MIP 2	1058	1760	1409		1141	1187	1164		1519	1624	1571.5		1443	1539	1491		308	297	302.5		1019	1010	1014.5		436	447	441.5		618	637	627.5		X23	X24	#DIV/0!		X23	X24	#DIV/0!		X23	X24	#DIV/0!		X23	X24	#DIV/0!
352	MIP-3 alpha	436	391	413.5		570	580	575		537	491	514		833	668	750.5		277	278	277.5		476	527	501.5		217	186	201.5		311	291	301		X25	X26	#DIV/0!		X25	X26	#DIV/0!		X25	X26	#DIV/0!		X25	X26	#DIV/0!
353	MIP-3 beta	1136	1155	1145.5		1476	1368	1422		1245	1374	1309.5		1522	1537	1529.5		266	272	269		595	727	661		770	699	734.5		977	932	954.5		X27	X28	#DIV/0!		X27	X28	#DIV/0!		X27	X28	#DIV/0!		X27	X28	#DIV/0!
354	MMP-1	453	553	503		505	514	509.5		422	484	453		486	494	490		310	291	300.5		659	658	658.5		231	187	209		283	318	300.5		X29	X30	#DIV/0!		X29	X30	#DIV/0!		X29	X30	#DIV/0!		X29	X30	#DIV/0!
355	MMP-2	723	722	722.5		1825	1819	1822		1732	1710	1721		1768	1925	1846.5		703	668	685.5		812	954	883		435	386	410.5		378	395	386.5		Y1	Y2	#DIV/0!		Y1	Y2	#DIV/0!		Y1	Y2	#DIV/0!		Y1	Y2	#DIV/0!
356	MMP-3	461	508	484.5		1002	1230	1116		1322	1409	1365.5		1046	1491	1268.5		310	338	324		589	679	634		296	321	308.5		267	306	286.5		Y3	Y4	#DIV/0!		Y3	Y4	#DIV/0!		Y3	Y4	#DIV/0!		Y3	Y4	#DIV/0!
357	MMP-7	543	536	539.5		567	553	560		530	554	542		685	676	680.5		428	422	425		597	574	585.5		246	277	261.5		347	364	355.5		Y5	Y6	#DIV/0!		Y5	Y6	#DIV/0!		Y5	Y6	#DIV/0!		Y5	Y6	#DIV/0!
358	MMP-8	559	894	726.5		1027	1025	1026		1041	951	996		1394	1085	1239.5		331	307	319		812	745	778.5		353	323	338		456	391	423.5		Y7	Y8	#DIV/0!		Y7	Y8	#DIV/0!		Y7	Y8	#DIV/0!		Y7	Y8	#DIV/0!
359	MMP-9	402	418	410		437	474	455.5		491	478	484.5		591	489	540		296	277	286.5		681	735	708		262	265	263.5		333	354	343.5		Y9	Y10	#DIV/0!		Y9	Y10	#DIV/0!		Y9	Y10	#DIV/0!		Y9	Y10	#DIV/0!
360	MMP-10	979	989	984		1313	1333	1323		1179	1335	1257		1671	1726	1698.5		662	536	599		921	704	812.5		513	418	465.5		497	480	488.5		Y11	Y12	#DIV/0!		Y11	Y12	#DIV/0!		Y11	Y12	#DIV/0!		Y11	Y12	#DIV/0!
361	MMP-11 /Stromelysin-3	2268	2996	2632		900	1331	1115.5		1914	1820	1867		1272	1537	1404.5		1522	1586	1554		1960	2158	2059		658	639	648.5		1653	1848	1750.5		Y13	Y14	#DIV/0!		Y13	Y14	#DIV/0!		Y13	Y14	#DIV/0!		Y13	Y14	#DIV/0!
362	MMP-12	449	475	462		420	470	445		487	518	502.5		459	443	451		279	288	283.5		604	663	633.5		297	272	284.5		362	370	366		Y15	Y16	#DIV/0!		Y15	Y16	#DIV/0!		Y15	Y16	#DIV/0!		Y15	Y16	#DIV/0!
363	MMP-13	464	409	436.5		469	458	463.5		547	458	502.5		566	488	527		300	302	301		502	507	504.5		292	271	281.5		359	345	352		Y17	Y18	#DIV/0!		Y17	Y18	#DIV/0!		Y17	Y18	#DIV/0!		Y17	Y18	#DIV/0!
364	MMP-14	1128	1355	1241.5		422	455	438.5		434	443	438.5		483	489	486		295	265	280		598	552	575		275	289	282		391	420	405.5		Y19	Y20	#DIV/0!		Y19	Y20	#DIV/0!		Y19	Y20	#DIV/0!		Y19	Y20	#DIV/0!
365	MMP-15	1228	1181	1204.5		542	659	600.5		671	672	671.5		513	514	513.5		708	624	666		819	853	836		489	455	472		841	767	804		Y21	Y22	#DIV/0!		Y21	Y22	#DIV/0!		Y21	Y22	#DIV/0!		Y21	Y22	#DIV/0!
366	MMP-16 / MT3-MMP	1361	1800	1580.5		639	838	738.5		1224	1067	1145.5		1654	1826	1740		737	560	648.5		904	875	889.5		528	594	561		631	613	622		Y23	Y24	#DIV/0!		Y23	Y24	#DIV/0!		Y23	Y24	#DIV/0!		Y23	Y24	#DIV/0!
367	MMP-19	583	598	590.5		662	651	656.5		704	655	679.5		727	613	670		412	450	431		743	570	656.5		408	336	372		419	425	422		Y25	Y26	#DIV/0!		Y25	Y26	#DIV/0!		Y25	Y26	#DIV/0!		Y25	Y26	#DIV/0!
368	MMP-20	1403	1367	1385		2286	2324	2305		2588	2375	2481.5		2866	2719	2792.5		1654	2133	1893.5		1409	1490	1449.5		823	833	828		1162	994	1078		Y27	Y28	#DIV/0!		Y27	Y28	#DIV/0!		Y27	Y28	#DIV/0!		Y27	Y28	#DIV/0!
369	MMP-24 / MT5-MMP	1084	997	1040.5		977	1057	1017		723	970	846.5		954	1871	1412.5		740	731	735.5		1136	858	997		404	391	397.5		551	882	716.5		Y29	Y30	#DIV/0!		Y29	Y30	#DIV/0!		Y29	Y30	#DIV/0!		Y29	Y30	#DIV/0!
370	MMP-25 / MT6-MMP	517	505	511		870	750	810		974	948	961		1353	1323	1338		233	352	292.5		605	632	618.5		273	234	253.5		313	294	303.5		Z1	Z2	#DIV/0!		Z1	Z2	#DIV/0!		Z1	Z2	#DIV/0!		Z1	Z2	#DIV/0!
371	MSP alpha Chain	530	491	510.5		1654	1963	1808.5		1454	1302	1378		1580	2045	1812.5		346	379	362.5		665	667	666		288	311	299.5		301	302	301.5		Z3	Z4	#DIV/0!		Z3	Z4	#DIV/0!		Z3	Z4	#DIV/0!		Z3	Z4	#DIV/0!
372	Musk	653	789	721		1305	1326	1315.5		1222	1343	1282.5		1252	1344	1298		307	322	314.5		930	961	945.5		522	536	529		461	508	484.5		Z5	Z6	#DIV/0!		Z5	Z6	#DIV/0!		Z5	Z6	#DIV/0!		Z5	Z6	#DIV/0!
373	NAP-2	349	350	349.5		435	402	418.5		413	412	412.5		423	374	398.5		316	249	282.5		522	589	555.5		253	234	243.5		298	303	300.5		Z7	Z8	#DIV/0!		Z7	Z8	#DIV/0!		Z7	Z8	#DIV/0!		Z7	Z8	#DIV/0!
374	NCAM-1 / CD56	636	767	701.5		550	525	537.5		544	538	541		659	594	626.5		265	394	329.5		1047	783	915		327	285	306		452	403	427.5		Z9	Z10	#DIV/0!		Z9	Z10	#DIV/0!		Z9	Z10	#DIV/0!		Z9	Z10	#DIV/0!
375	Neuritin	661	675	668		623	661	642		624	544	584		737	846	791.5		349	515	432		715	600	657.5		357	363	360		464	415	439.5		Z11	Z12	#DIV/0!		Z11	Z12	#DIV/0!		Z11	Z12	#DIV/0!		Z11	Z12	#DIV/0!
376	NeuroD1	732	519	625.5		580	486	533		714	735	724.5		675	879	777		428	380	404		582	580	581		324	265	294.5		513	405	459		Z13	Z14	#DIV/0!		Z13	Z14	#DIV/0!		Z13	Z14	#DIV/0!		Z13	Z14	#DIV/0!
377	Neuropilin-2	1040	993	1016.5		680	879	779.5		891	886	888.5		854	1116	985		330	629	479.5		764	908	836		355	382	368.5		523	528	525.5		Z15	Z16	#DIV/0!		Z15	Z16	#DIV/0!		Z15	Z16	#DIV/0!		Z15	Z16	#DIV/0!
378	Neurturin	1265	1192	1228.5		678	551	614.5		661	739	700		951	971	961		628	331	479.5		686	598	642		264	256	260		437	419	428		Z17	Z18	#DIV/0!		Z17	Z18	#DIV/0!		Z17	Z18	#DIV/0!		Z17	Z18	#DIV/0!
379	NGF R	961	917	939		908	982	945		1575	1728	1651.5		2003	2021	2012		300	456	378		666	540	603		427	387	407		444	485	464.5		Z19	Z20	#DIV/0!		Z19	Z20	#DIV/0!		Z19	Z20	#DIV/0!		Z19	Z20	#DIV/0!
380	Nidgen-1	1140	1382	1261		690	736	713		712	698	705		849	806	827.5		379	274	326.5		535	544	539.5		293	262	277.5		493	397	445		Z21	Z22	#DIV/0!		Z21	Z22	#DIV/0!		Z21	Z22	#DIV/0!		Z21	Z22	#DIV/0!
381	NOV / CCN3	1183	1164	1173.5		752	916	834		904	997	950.5		1268	1146	1207		367	393	380		879	925	902		427	431	429		419	464	441.5		Z23	Z24	#DIV/0!		Z23	Z24	#DIV/0!		Z23	Z24	#DIV/0!		Z23	Z24	#DIV/0!
382	NrCAM	798	729	763.5		575	572	573.5		540	497	518.5		911	685	798		324	400	362		490	495	492.5		368	315	341.5		348	350	349		Z25	Z26	#DIV/0!		Z25	Z26	#DIV/0!		Z25	Z26	#DIV/0!		Z25	Z26	#DIV/0!
383	NRG1 Isoform GGF2	1308	1300	1304		886	853	869.5		1093	1083	1088		1582	1395	1488.5		600	578	589		809	653	731		413	306	359.5		571	538	554.5		Z27	Z28	#DIV/0!		Z27	Z28	#DIV/0!		Z27	Z28	#DIV/0!		Z27	Z28	#DIV/0!
384	NRG2	812	822	817		1033	1122	1077.5		1157	987	1072		1430	1183	1306.5		939	548	743.5		828	844	836		417	449	433		532	529	530.5		Z29	Z30	#DIV/0!		Z29	Z30	#DIV/0!		Z29	Z30	#DIV/0!		Z29	Z30	#DIV/0!
385	NRG3	698	761	729.5		1322	1286	1304		1358	1672	1515		1502	1755	1628.5		596	601	598.5		1200	1469	1334.5		542	612	577		513	511	512		AA1	AA2	#DIV/0!		AA1	AA2	#DIV/0!		AA1	AA2	#DIV/0!		AA1	AA2	#DIV/0!
386	NT-3	354	359	356.5		440	435	437.5		528	547	537.5		549	560	554.5		257	255	256		479	510	494.5		224	225	224.5		256	247	251.5		AA3	AA4	#DIV/0!		AA3	AA4	#DIV/0!		AA3	AA4	#DIV/0!		AA3	AA4	#DIV/0!
387	NT-4	446	474	460		976	1240	1108		1215	1016	1115.5		1319	1316	1317.5		286	281	283.5		564	573	568.5		251	250	250.5		285	315	300		AA5	AA6	#DIV/0!		AA5	AA6	#DIV/0!		AA5	AA6	#DIV/0!		AA5	AA6	#DIV/0!
388	Orexin A	538	539	538.5		596	520	558		579	582	580.5		684	681	682.5		412	418	415		680	899	789.5		225	215	220		414	417	415.5		AA7	AA8	#DIV/0!		AA7	AA8	#DIV/0!		AA7	AA8	#DIV/0!		AA7	AA8	#DIV/0!
389	Orexin B	3611	3498	3554.5		1263	1691	1477		2509	2148	2328.5		1954	2577	2265.5		1400	1925	1662.5		3463	3553	3508		414	367	390.5		1654	1443	1548.5		AA9	AA10	#DIV/0!		AA9	AA10	#DIV/0!		AA9	AA10	#DIV/0!		AA9	AA10	#DIV/0!
390	OSM	608	677	642.5		10047	11079	10563		3075	3674	3374.5		3798	3385	3591.5		397	326	361.5		729	687	708		324	276	300		412	387	399.5		AA11	AA12	#DIV/0!		AA11	AA12	#DIV/0!		AA11	AA12	#DIV/0!		AA11	AA12	#DIV/0!
391	Osteoactivin / GPNMB	989	1547	1268		1183	1239	1211		860	1488	1174		1011	1602	1306.5		580	872	726		1072	1350	1211		198	195	196.5		638	868	753		AA13	AA14	#DIV/0!		AA13	AA14	#DIV/0!		AA13	AA14	#DIV/0!		AA13	AA14	#DIV/0!
392	Osteocrin	954	1477	1215.5		686	950	818		1153	1231	1192		654	1292	973		526	893	709.5		1295	1154	1224.5		198	207	202.5		666	774	720		AA15	AA16	#DIV/0!		AA15	AA16	#DIV/0!		AA15	AA16	#DIV/0!		AA15	AA16	#DIV/0!
393	Osteoprotegerin / TNFRSF11B	419	483	451		389	390	389.5		488	429	458.5		429	510	469.5		260	248	254		595	571	583		188	194	191		303	289	296		AA17	AA18	#DIV/0!		AA17	AA18	#DIV/0!		AA17	AA18	#DIV/0!		AA17	AA18	#DIV/0!
394	OX40 Ligand / TNFSF4	1611	1551	1581		974	716	845		2594	2632	2613		2176	1680	1928		665	803	734		1205	1129	1167		181	192	186.5		861	1159	1010		AA19	AA20	#DIV/0!		AA19	AA20	#DIV/0!		AA19	AA20	#DIV/0!		AA19	AA20	#DIV/0!
395	PARC / CCL18	1275	1219	1247		1323	1027	1175		773	698	735.5		989	854	921.5		439	422	430.5		857	715	786		182	183	182.5		531	465	498		AA21	AA22	#DIV/0!		AA21	AA22	#DIV/0!		AA21	AA22	#DIV/0!		AA21	AA22	#DIV/0!
396	PD-ECGF	826	673	749.5		684	514	599		584	542	563		825	643	734		359	393	376		578	649	613.5		195	229	212		386	361	373.5		AA23	AA24	#DIV/0!		AA23	AA24	#DIV/0!		AA23	AA24	#DIV/0!		AA23	AA24	#DIV/0!
397	PDGF R alpha	953	962	957.5		956	1072	1014		935	888	911.5		6179	5613	5896		442	458	450		914	961	937.5		246	243	244.5		584	439	511.5		AA25	AA26	#DIV/0!		AA25	AA26	#DIV/0!		AA25	AA26	#DIV/0!		AA25	AA26	#DIV/0!
398	PDGF R beta	1095	642	868.5		1462	1282	1372		1093	1177	1135		921	1652	1286.5		433	329	381		838	1200	1019		182	166	174		382	429	405.5		AA27	AA28	#DIV/0!		AA27	AA28	#DIV/0!		AA27	AA28	#DIV/0!		AA27	AA28	#DIV/0!
399	PDGF-AA	511	513	512		607	609	608		700	571	635.5		882	713	797.5		325	268	296.5		613	536	574.5		157	157	157		335	347	341		AA29	AA30	#DIV/0!		AA29	AA30	#DIV/0!		AA29	AA30	#DIV/0!		AA29	AA30	#DIV/0!
400	PDGF-AB	481	491	486		495	494	494.5		649	809	729		670	613	641.5		315	298	306.5		513	494	503.5		219	241	230		271	256	263.5		AB1	AB2	#DIV/0!		AB1	AB2	#DIV/0!		AB1	AB2	#DIV/0!		AB1	AB2	#DIV/0!
401	PDGF-BB	464	585	524.5		457	484	470.5		535	563	549		547	580	563.5		261	265	263		478	467	472.5		205	221	213		258	253	255.5		AB3	AB4	#DIV/0!		AB3	AB4	#DIV/0!		AB3	AB4	#DIV/0!		AB3	AB4	#DIV/0!
402	PDGF-C	935	1167	1051		931	1027	979		1450	1317	1383.5		1594	1162	1378		627	521	574		1003	1141	1072		438	401	419.5		394	423	408.5		AB5	AB6	#DIV/0!		AB5	AB6	#DIV/0!		AB5	AB6	#DIV/0!		AB5	AB6	#DIV/0!
403	PDGF-D	683	761	722		527	468	497.5		534	494	514		603	484	543.5		369	291	330		557	1192	874.5		275	257	266		351	348	349.5		AB7	AB8	#DIV/0!		AB7	AB8	#DIV/0!		AB7	AB8	#DIV/0!		AB7	AB8	#DIV/0!
404	PECAM-1 /CD31	370	369	369.5		510	490	500		713	707	710		505	535	520		285	250	267.5		817	677	747		236	237	236.5		325	330	327.5		AB9	AB10	#DIV/0!		AB9	AB10	#DIV/0!		AB9	AB10	#DIV/0!		AB9	AB10	#DIV/0!
405	Pentraxin3 / TSG-14	508	438	473		542	535	538.5		624	516	570		573	502	537.5		373	294	333.5		684	629	656.5		279	268	273.5		422	407	414.5		AB11	AB12	#DIV/0!		AB11	AB12	#DIV/0!		AB11	AB12	#DIV/0!		AB11	AB12	#DIV/0!
406	Persephin	588	551	569.5		706	592	649		664	679	671.5		697	789	743		318	312	315		649	611	630		316	284	300		378	379	378.5		AB13	AB14	#DIV/0!		AB13	AB14	#DIV/0!		AB13	AB14	#DIV/0!		AB13	AB14	#DIV/0!
407	PF4 / CXCL4	893	794	843.5		2135	2278	2206.5		2157	1976	2066.5		1523	1056	1289.5		477	449	463		750	813	781.5		354	197	275.5		512	490	501		AB15	AB16	#DIV/0!		AB15	AB16	#DIV/0!		AB15	AB16	#DIV/0!		AB15	AB16	#DIV/0!
408	PlGF	546	606	576		440	426	433		484	408	446		537	438	487.5		283	254	268.5		595	515	555		259	249	254		337	311	324		AB17	AB18	#DIV/0!		AB17	AB18	#DIV/0!		AB17	AB18	#DIV/0!		AB17	AB18	#DIV/0!
409	PLUNC	1117	1334	1225.5		645	573	609		728	796	762		798	881	839.5		365	423	394		746	669	707.5		456	340	398		630	451	540.5		AB19	AB20	#DIV/0!		AB19	AB20	#DIV/0!		AB19	AB20	#DIV/0!		AB19	AB20	#DIV/0!
410	Pref-1	1578	1450	1514		754	755	754.5		938	965	951.5		1403	982	1192.5		654	627	640.5		503	533	518		328	347	337.5		436	451	443.5		AB21	AB22	#DIV/0!		AB21	AB22	#DIV/0!		AB21	AB22	#DIV/0!		AB21	AB22	#DIV/0!
411	Progranulin	1505	1185	1345		669	697	683		710	692	701		808	769	788.5		539	426	482.5		572	576	574		301	295	298		593	560	576.5		AB23	AB24	#DIV/0!		AB23	AB24	#DIV/0!		AB23	AB24	#DIV/0!		AB23	AB24	#DIV/0!
412	Prolactin	929	1030	979.5		648	793	720.5		817	1051	934		1026	1211	1118.5		771	815	793		777	886	831.5		407	217	312		505	468	486.5		AB25	AB26	#DIV/0!		AB25	AB26	#DIV/0!		AB25	AB26	#DIV/0!		AB25	AB26	#DIV/0!
413	P-selectin	772	562	667		574	693	633.5		671	753	712		974	1020	997		406	458	432		576	670	623		300	303	301.5		387	343	365		AB27	AB28	#DIV/0!		AB27	AB28	#DIV/0!		AB27	AB28	#DIV/0!		AB27	AB28	#DIV/0!
414	RAGE	774	847	810.5		643	706	674.5		581	557	569		821	601	711		599	322	460.5		686	637	661.5		153	158	155.5		348	407	377.5		AB29	AB30	#DIV/0!		AB29	AB30	#DIV/0!		AB29	AB30	#DIV/0!		AB29	AB30	#DIV/0!
415	RANK / TNFRSF11A	495	543	519		670	580	625		1120	670	895		977	695	836		348	345	346.5		601	614	607.5		190	226	208		302	310	306		AC1	AC2	#DIV/0!		AC1	AC2	#DIV/0!		AC1	AC2	#DIV/0!		AC1	AC2	#DIV/0!
416	RANTES	568	432	500		419	424	421.5		494	452	473		399	426	412.5		256	259	257.5		451	468	459.5		217	225	221		250	252	251		AC3	AC4	#DIV/0!		AC3	AC4	#DIV/0!		AC3	AC4	#DIV/0!		AC3	AC4	#DIV/0!
417	RELM beta	805	784	794.5		526	545	535.5		544	728	636		772	622	697		444	407	425.5		976	858	917		374	393	383.5		306	358	332		AC5	AC6	#DIV/0!		AC5	AC6	#DIV/0!		AC5	AC6	#DIV/0!		AC5	AC6	#DIV/0!
418	RELT / TNFRSF19L	1094	888	991		929	1041	985		1437	1268	1352.5		957	1623	1290		827	586	706.5		2609	2625	2617		683	398	540.5		449	442	445.5		AC7	AC8	#DIV/0!		AC7	AC8	#DIV/0!		AC7	AC8	#DIV/0!		AC7	AC8	#DIV/0!
419	ROBO4	761	992	876.5		682	677	679.5		813	737	775		850	833	841.5		552	588	570		1699	1866	1782.5		320	322	321		533	510	521.5		AC9	AC10	#DIV/0!		AC9	AC10	#DIV/0!		AC9	AC10	#DIV/0!		AC9	AC10	#DIV/0!
420	S100 A8/A9	597	734	665.5		815	913	864		720	795	757.5		639	569	604		396	393	394.5		847	805	826		485	473	479		569	506	537.5		AC11	AC12	#DIV/0!		AC11	AC12	#DIV/0!		AC11	AC12	#DIV/0!		AC11	AC12	#DIV/0!
421	S100A10	640	1150	895		522	500	511		469	485	477		469	494	481.5		293	310	301.5		633	591	612		285	279	282		372	355	363.5		AC13	AC14	#DIV/0!		AC13	AC14	#DIV/0!		AC13	AC14	#DIV/0!		AC13	AC14	#DIV/0!
422	SAA	1821	2083	1952		859	944	901.5		1182	1159	1170.5		1440	1377	1408.5		657	703	680		1172	1334	1253		323	306	314.5		442	458	450		AC15	AC16	#DIV/0!		AC15	AC16	#DIV/0!		AC15	AC16	#DIV/0!		AC15	AC16	#DIV/0!
423	SCF	1260	1529	1394.5		448	397	422.5		418	419	418.5		554	402	478		248	231	239.5		555	524	539.5		225	211	218		304	290	297		AC17	AC18	#DIV/0!		AC17	AC18	#DIV/0!		AC17	AC18	#DIV/0!		AC17	AC18	#DIV/0!
424	SCF R /CD117	790	802	796		466	437	451.5		478	441	459.5		699	494	596.5		285	289	287		621	524	572.5		288	289	288.5		320	337	328.5		AC19	AC20	#DIV/0!		AC19	AC20	#DIV/0!		AC19	AC20	#DIV/0!		AC19	AC20	#DIV/0!
425	SDF-1 / CXCL12	690	583	636.5		776	593	684.5		1099	865	982		978	1126	1052		301	404	352.5		628	547	587.5		299	261	280		335	316	325.5		AC21	AC22	#DIV/0!		AC21	AC22	#DIV/0!		AC21	AC22	#DIV/0!		AC21	AC22	#DIV/0!
426	sFRP-1	605	559	582		494	474	484		578	568	573		513	554	533.5		318	319	318.5		522	529	525.5		189	184	186.5		354	319	336.5		AC23	AC24	#DIV/0!		AC23	AC24	#DIV/0!		AC23	AC24	#DIV/0!		AC23	AC24	#DIV/0!
427	sFRP-3	698	642	670		530	696	613		538	521	529.5		576	525	550.5		394	349	371.5		530	559	544.5		196	186	191		371	353	362		AC25	AC26	#DIV/0!		AC25	AC26	#DIV/0!		AC25	AC26	#DIV/0!		AC25	AC26	#DIV/0!
428	sFRP-4	604	597	600.5		548	632	590		514	478	496		675	689	682		478	406	442		574	602	588		177	179	178		314	333	323.5		AC27	AC28	#DIV/0!		AC27	AC28	#DIV/0!		AC27	AC28	#DIV/0!		AC27	AC28	#DIV/0!
429	sgp130	647	648	647.5		558	556	557		472	515	493.5		718	497	607.5		298	273	285.5		651	605	628		158	159	158.5		322	336	329		AC29	AC30	#DIV/0!		AC29	AC30	#DIV/0!		AC29	AC30	#DIV/0!		AC29	AC30	#DIV/0!
430	SIGIRR	2310	2077	2193.5		2978	3233	3105.5		4151	4295	4223		5675	5360	5517.5		1519	1525	1522		2904	3259	3081.5		344	692	518		999	1067	1033		AD1	AD2	#DIV/0!		AD1	AD2	#DIV/0!		AD1	AD2	#DIV/0!		AD1	AD2	#DIV/0!
431	Siglec-5/CD170	551	435	493		998	767	882.5		1371	1014	1192.5		1302	1571	1436.5		270	269	269.5		538	493	515.5		261	246	253.5		262	245	253.5		AD3	AD4	#DIV/0!		AD3	AD4	#DIV/0!		AD3	AD4	#DIV/0!		AD3	AD4	#DIV/0!
432	Siglec-9	622	554	588		914	888	901		1296	1113	1204.5		1598	1047	1322.5		297	309	303		651	828	739.5		378	330	354		353	279	316		AD5	AD6	#DIV/0!		AD5	AD6	#DIV/0!		AD5	AD6	#DIV/0!		AD5	AD6	#DIV/0!
433	SLPI	624	546	585		746	839	792.5		921	821	871		1012	1588	1300		357	361	359		1619	754	1186.5		289	278	283.5		350	339	344.5		AD7	AD8	#DIV/0!		AD7	AD8	#DIV/0!		AD7	AD8	#DIV/0!		AD7	AD8	#DIV/0!
434	Smad 1	484	503	493.5		857	671	764		688	551	619.5		893	677	785		317	285	301		1720	714	1217		236	229	232.5		323	334	328.5		AD9	AD10	#DIV/0!		AD9	AD10	#DIV/0!		AD9	AD10	#DIV/0!		AD9	AD10	#DIV/0!
435	Smad 4	1197	1526	1361.5		1008	1026	1017		840	795	817.5		1530	1452	1491		471	410	440.5		1091	983	1037		378	350	364		378	423	400.5		AD11	AD12	#DIV/0!		AD11	AD12	#DIV/0!		AD11	AD12	#DIV/0!		AD11	AD12	#DIV/0!
436	Smad 5	577	588	582.5		548	505	526.5		624	624	624		575	589	582		409	415	412		682	734	708		304	277	290.5		419	385	402		AD13	AD14	#DIV/0!		AD13	AD14	#DIV/0!		AD13	AD14	#DIV/0!		AD13	AD14	#DIV/0!
437	Smad 7	2380	2300	2340		1144	1141	1142.5		2020	1874	1947		2104	2321	2212.5		912	1089	1000.5		1495	1260	1377.5		580	610	595		1199	1361	1280		AD15	AD16	#DIV/0!		AD15	AD16	#DIV/0!		AD15	AD16	#DIV/0!		AD15	AD16	#DIV/0!
438	Smad 8	1090	923	1006.5		464	464	464		638	705	671.5		511	537	524		551	625	588		910	926	918		329	319	324		420	641	530.5		AD17	AD18	#DIV/0!		AD17	AD18	#DIV/0!		AD17	AD18	#DIV/0!		AD17	AD18	#DIV/0!
439	Prdx6	1289	973	1131		638	532	585		603	535	569		725	713	719		862	706	784		755	1036	895.5		575	675	625		582	546	564		AD19	AD20	#DIV/0!		AD19	AD20	#DIV/0!		AD19	AD20	#DIV/0!		AD19	AD20	#DIV/0!
440	Soggy-1	815	937	876		492	529	510.5		670	583	626.5		864	880	872		511	492	501.5		599	664	631.5		417	315	366		446	419	432.5		AD21	AD22	#DIV/0!		AD21	AD22	#DIV/0!		AD21	AD22	#DIV/0!		AD21	AD22	#DIV/0!
441	Sonic Hedgehog (Shh N-terminal)	649	608	628.5		708	682	695		692	716	704		1061	803	932		340	395	367.5		524	545	534.5		298	308	303		364	341	352.5		AD23	AD24	#DIV/0!		AD23	AD24	#DIV/0!		AD23	AD24	#DIV/0!		AD23	AD24	#DIV/0!
442	SPARC	441	415	428		646	609	627.5		758	541	649.5		1184	886	1035		326	286	306		495	555	525		185	174	179.5		299	297	298		AD25	AD26	#DIV/0!		AD25	AD26	#DIV/0!		AD25	AD26	#DIV/0!		AD25	AD26	#DIV/0!
443	Spinesin	1764	1257	1510.5		764	1068	916		1364	1484	1424		1804	1685	1744.5		651	873	762		863	818	840.5		424	359	391.5		469	591	530		AD27	AD28	#DIV/0!		AD27	AD28	#DIV/0!		AD27	AD28	#DIV/0!		AD27	AD28	#DIV/0!
444	TACI / TNFRSF13B	1588	1037	1312.5		889	1055	972		1319	1084	1201.5		1581	1733	1657		660	679	669.5		939	820	879.5		200	192	196		731	807	769		AD29	AD30	#DIV/0!		AD29	AD30	#DIV/0!		AD29	AD30	#DIV/0!		AD29	AD30	#DIV/0!
445	Tarc	375	375	375		413	385	399		738	539	638.5		429	428	428.5		237	235	236		402	384	393		198	215	206.5		234	221	227.5		AE1	AE2	#DIV/0!		AE1	AE2	#DIV/0!		AE1	AE2	#DIV/0!		AE1	AE2	#DIV/0!
446	TCCR / WSX-1	472	520	496		499	480	489.5		639	562	600.5		698	607	652.5		266	277	271.5		515	564	539.5		235	223	229		286	295	290.5		AE3	AE4	#DIV/0!		AE3	AE4	#DIV/0!		AE3	AE4	#DIV/0!		AE3	AE4	#DIV/0!
447	TECK / CCL25	1040	1022	1031		1480	1086	1283		1406	1234	1320		1385	1417	1401		263	267	265		940	859	899.5		351	194	272.5		472	412	442		AE5	AE6	#DIV/0!		AE5	AE6	#DIV/0!		AE5	AE6	#DIV/0!		AE5	AE6	#DIV/0!
448	TFPI	518	538	528		529	515	522		673	671	672		663	607	635		264	241	252.5		561	536	548.5		301	296	298.5		281	274	277.5		AE7	AE8	#DIV/0!		AE7	AE8	#DIV/0!		AE7	AE8	#DIV/0!		AE7	AE8	#DIV/0!
449	TGF-alpha	412	384	398		431	452	441.5		471	456	463.5		416	442	429		248	248	248		578	584	581		224	214	219		284	307	295.5		AE9	AE10	#DIV/0!		AE9	AE10	#DIV/0!		AE9	AE10	#DIV/0!		AE9	AE10	#DIV/0!
450	TGF-beta 1	1480	1020	1250		2799	2733	2766		2297	2432	2364.5		2139	2236	2187.5		318	286	302		982	885	933.5		673	667	670		852	1024	938		AE11	AE12	#DIV/0!		AE11	AE12	#DIV/0!		AE11	AE12	#DIV/0!		AE11	AE12	#DIV/0!
451	TGF-beta 2	664	705	684.5		881	699	790		766	700	733		792	899	845.5		272	274	273		648	622	635		334	309	321.5		387	354	370.5		AE13	AE14	#DIV/0!		AE13	AE14	#DIV/0!		AE13	AE14	#DIV/0!		AE13	AE14	#DIV/0!
452	TGF-beta 3	309	304	306.5		368	368	368		353	374	363.5		337	340	338.5		216	206	211		493	557	525		164	164	164		207	215	211		AE15	AE16	#DIV/0!		AE15	AE16	#DIV/0!		AE15	AE16	#DIV/0!		AE15	AE16	#DIV/0!
453	TGF-beta 5	1860	1671	1765.5		1565	1548	1556.5		1251	1200	1225.5		1848	1481	1664.5		344	290	317		1408	1801	1604.5		188	182	185		560	597	578.5		AE17	AE18	#DIV/0!		AE17	AE18	#DIV/0!		AE17	AE18	#DIV/0!		AE17	AE18	#DIV/0!
454	TGF-beta RI / ALK-5	1516	1502	1509		1109	1554	1331.5		1610	1555	1582.5		1836	1998	1917		320	295	307.5		1217	1365	1291		268	654	461		2876	3391	3133.5		AE19	AE20	#DIV/0!		AE19	AE20	#DIV/0!		AE19	AE20	#DIV/0!		AE19	AE20	#DIV/0!
455	TGF-beta RII	674	551	612.5		510	502	506		557	522	539.5		702	694	698		281	269	275		504	528	516		217	211	214		337	532	434.5		AE21	AE22	#DIV/0!		AE21	AE22	#DIV/0!		AE21	AE22	#DIV/0!		AE21	AE22	#DIV/0!
456	Grb2	658	744	701		995	836	915.5		1367	1287	1327		1544	1309	1426.5		347	287	317		664	681	672.5		204	213	208.5		656	562	609		AE23	AE24	#DIV/0!		AE23	AE24	#DIV/0!		AE23	AE24	#DIV/0!		AE23	AE24	#DIV/0!
457	TGF-beta RIII	697	653	675		544	510	527		574	643	608.5		725	591	658		328	283	305.5		585	573	579		212	198	205		433	386	409.5		AE25	AE26	#DIV/0!		AE25	AE26	#DIV/0!		AE25	AE26	#DIV/0!		AE25	AE26	#DIV/0!
458	Thrombopoietin (TPO)	790	765	777.5		481	563	522		484	610	547		598	601	599.5		336	264	300		591	638	614.5		246	163	204.5		339	300	319.5		AE27	AE28	#DIV/0!		AE27	AE28	#DIV/0!		AE27	AE28	#DIV/0!		AE27	AE28	#DIV/0!
459	TPX	589	558	573.5		1506	1741	1623.5		1255	1583	1419		1006	1004	1005		326	309	317.5		616	653	634.5		152	161	156.5		521	521	521		AE29	AE30	#DIV/0!		AE29	AE30	#DIV/0!		AE29	AE30	#DIV/0!		AE29	AE30	#DIV/0!
460	Thrombospondin-1	1098	1196	1147		1029	1146	1087.5		1086	1263	1174.5		1068	1316	1192		250	246	248		1166	939	1052.5		376	333	354.5		487	433	460		AF1	AF2	#DIV/0!		AF1	AF2	#DIV/0!		AF1	AF2	#DIV/0!		AF1	AF2	#DIV/0!
461	Thrombospondin-2	1524	1625	1574.5		1220	1003	1111.5		1665	1797	1731		1650	1793	1721.5		248	246	247		1111	1152	1131.5		505	148	326.5		318	343	330.5		AF3	AF4	#DIV/0!		AF3	AF4	#DIV/0!		AF3	AF4	#DIV/0!		AF3	AF4	#DIV/0!
462	Thrombospondin-4	1686	1239	1462.5		648	946	797		978	1160	1069		871	1438	1154.5		251	250	250.5		843	826	834.5		144	525	334.5		368	364	366		AF5	AF6	#DIV/0!		AF5	AF6	#DIV/0!		AF5	AF6	#DIV/0!		AF5	AF6	#DIV/0!
463	Thymopoietin	970	1024	997		1326	1393	1359.5		2096	2465	2280.5		2082	2061	2071.5		228	233	230.5		1670	1689	1679.5		534	266	400		494	485	489.5		AF7	AF8	#DIV/0!		AF7	AF8	#DIV/0!		AF7	AF8	#DIV/0!		AF7	AF8	#DIV/0!
464	Tie-1	567	550	558.5		565	529	547		532	524	528		550	544	547		207	243	225		624	631	627.5		284	217	250.5		313	335	324		AF9	AF10	#DIV/0!		AF9	AF10	#DIV/0!		AF9	AF10	#DIV/0!		AF9	AF10	#DIV/0!
465	Tie-2	385	367	376		537	477	507		486	445	465.5		421	397	409		227	236	231.5		573	595	584		198	260	229		309	289	299		AF11	AF12	#DIV/0!		AF11	AF12	#DIV/0!		AF11	AF12	#DIV/0!		AF11	AF12	#DIV/0!
466	TIMP-1	587	634	610.5		467	422	444.5		479	468	473.5		432	560	496		190	227	208.5		632	630	631		262	213	237.5		324	313	318.5		AF13	AF14	#DIV/0!		AF13	AF14	#DIV/0!		AF13	AF14	#DIV/0!		AF13	AF14	#DIV/0!
467	TIMP-2	644	670	657		405	424	414.5		474	460	467		513	467	490		215	236	225.5		541	559	550		201	375	288		319	311	315		AF15	AF16	#DIV/0!		AF15	AF16	#DIV/0!		AF15	AF16	#DIV/0!		AF15	AF16	#DIV/0!
468	TIMP-3	885	721	803		757	701	729		835	916	875.5		967	1050	1008.5		234	218	226		608	588	598		299	252	275.5		326	327	326.5		AF17	AF18	#DIV/0!		AF17	AF18	#DIV/0!		AF17	AF18	#DIV/0!		AF17	AF18	#DIV/0!
469	TIMP-4	491	447	469		417	403	410		658	766	712		481	459	470		232	213	222.5		553	483	518		247	227	237		312	303	307.5		AF19	AF20	#DIV/0!		AF19	AF20	#DIV/0!		AF19	AF20	#DIV/0!		AF19	AF20	#DIV/0!
470	TL1A / TNFSF15	428	399	413.5		459	437	448		525	473	499		537	510	523.5		219	241	230		450	496	473		186	328	257		331	353	342		AF21	AF22	#DIV/0!		AF21	AF22	#DIV/0!		AF21	AF22	#DIV/0!		AF21	AF22	#DIV/0!
471	TLR1	1213	1520	1366.5		1706	1589	1647.5		1395	1238	1316.5		1543	1290	1416.5		234	237	235.5		520	504	512		381	404	392.5		421	429	425		AF23	AF24	#DIV/0!		AF23	AF24	#DIV/0!		AF23	AF24	#DIV/0!		AF23	AF24	#DIV/0!
472	TLR2	690	982	836		1313	991	1152		679	572	625.5		778	717	747.5		235	243	239		557	555	556		335	395	365		403	330	366.5		AF25	AF26	#DIV/0!		AF25	AF26	#DIV/0!		AF25	AF26	#DIV/0!		AF25	AF26	#DIV/0!
473	TLR3	1201	1107	1154		1155	1187	1171		568	853	710.5		914	615	764.5		229	226	227.5		829	696	762.5		324	623	473.5		347	331	339		AF27	AF28	#DIV/0!		AF27	AF28	#DIV/0!		AF27	AF28	#DIV/0!		AF27	AF28	#DIV/0!
474	TLR4	1533	1419	1476		1628	1857	1742.5		1620	1726	1673		2935	2838	2886.5		291	266	278.5		649	645	647		668	147	407.5		543	579	561		AF29	AF30	#DIV/0!		AF29	AF30	#DIV/0!		AF29	AF30	#DIV/0!		AF29	AF30	#DIV/0!
475	TMEFF1 / Tomoregulin-1	743	712	727.5		965	965	965		1291	1558	1424.5		1172	1354	1263		245	252	248.5		980	1089	1034.5		174	156	165		367	410	388.5		AG1	AG2	#DIV/0!		AG1	AG2	#DIV/0!		AG1	AG2	#DIV/0!		AG1	AG2	#DIV/0!
476	TMEFF2	665	839	752		477	489	483		611	589	600		555	559	557		241	238	239.5		539	576	557.5		159	162	160.5		337	353	345		AG3	AG4	#DIV/0!		AG3	AG4	#DIV/0!		AG3	AG4	#DIV/0!		AG3	AG4	#DIV/0!
477	TNF-alpha	1883	1471	1677		2444	2425	2434.5		3497	3286	3391.5		2309	2758	2533.5		252	251	251.5		1575	1250	1412.5		164	161	162.5		742	727	734.5		AG5	AG6	#DIV/0!		AG5	AG6	#DIV/0!		AG5	AG6	#DIV/0!		AG5	AG6	#DIV/0!
478	TNF-beta	1128	1052	1090		3081	3187	3134		2550	2854	2702		1946	2418	2182		224	240	232		1428	1475	1451.5		159	146	152.5		675	769	722		AG7	AG8	#DIV/0!		AG7	AG8	#DIV/0!		AG7	AG8	#DIV/0!		AG7	AG8	#DIV/0!
479	TNF RI / TNFRSF1A	573	513	543		468	511	489.5		518	487	502.5		464	514	489		219	239	229		695	687	691		160	163	161.5		330	292	311		AG9	AG10	#DIV/0!		AG9	AG10	#DIV/0!		AG9	AG10	#DIV/0!		AG9	AG10	#DIV/0!
480	TNF RII / TNFRSF1B	543	523	533		522	507	514.5		537	497	517		475	462	468.5		245	230	237.5		716	612	664		161	158	159.5		331	291	311		AG11	AG12	#DIV/0!		AG11	AG12	#DIV/0!		AG11	AG12	#DIV/0!		AG11	AG12	#DIV/0!
481	TRADD	1280	1219	1249.5		1279	1052	1165.5		2120	1939	2029.5		2006	1240	1623		176	189	182.5		763	694	728.5		160	155	157.5		366	343	354.5		AG13	AG14	#DIV/0!		AG13	AG14	#DIV/0!		AG13	AG14	#DIV/0!		AG13	AG14	#DIV/0!
482	TRAIL / TNFSF10	550	623	586.5		582	666	624		753	781	767		571	700	635.5		267	224	245.5		567	533	550		160	156	158		313	323	318		AG15	AG16	#DIV/0!		AG15	AG16	#DIV/0!		AG15	AG16	#DIV/0!		AG15	AG16	#DIV/0!
483	TRAIL R1 / DR4 / TNFRSF10A	1596	1343	1469.5		1181	865	1023		860	517	688.5		1662	1216	1439		225	212	218.5		560	583	571.5		164	158	161		409	403	406		AG17	AG18	#DIV/0!		AG17	AG18	#DIV/0!		AG17	AG18	#DIV/0!		AG17	AG18	#DIV/0!
484	TRAIL R2 / DR5 / TNFRSF10B	988	1136	1062		713	1013	863		499	516	507.5		2033	1822	1927.5		216	348	282		581	495	538		157	153	155		424	433	428.5		AG19	AG20	#DIV/0!		AG19	AG20	#DIV/0!		AG19	AG20	#DIV/0!		AG19	AG20	#DIV/0!
485	TRAIL R3 / TNFRSF10C	513	498	505.5		552	552	552		750	837	793.5		673	662	667.5		233	203	218		520	549	534.5		170	156	163		353	377	365		AG21	AG22	#DIV/0!		AG21	AG22	#DIV/0!		AG21	AG22	#DIV/0!		AG21	AG22	#DIV/0!
486	TRAIL R4 / TNFRSF10D	580	568	574		500	439	469.5		756	730	743		640	662	651		236	233	234.5		588	525	556.5		160	161	160.5		359	338	348.5		AG23	AG24	#DIV/0!		AG23	AG24	#DIV/0!		AG23	AG24	#DIV/0!		AG23	AG24	#DIV/0!
487	TRANCE	510	502	506		597	508	552.5		722	528	625		883	917	900		242	234	238		544	544	544		157	161	159		329	309	319		AG25	AG26	#DIV/0!		AG25	AG26	#DIV/0!		AG25	AG26	#DIV/0!		AG25	AG26	#DIV/0!
488	TREM-1	636	563	599.5		599	533	566		505	672	588.5		408	430	419		234	237	235.5		650	639	644.5		153	147	150		258	279	268.5		AG27	AG28	#DIV/0!		AG27	AG28	#DIV/0!		AG27	AG28	#DIV/0!		AG27	AG28	#DIV/0!
489	TROY / TNFRSF19	669	709	689		514	517	515.5		435	467	451		496	505	500.5		276	244	260		708	649	678.5		137	138	137.5		324	348	336		AG29	AG30	#DIV/0!		AG29	AG30	#DIV/0!		AG29	AG30	#DIV/0!		AG29	AG30	#DIV/0!
490	TSG-6	1421	1884	1652.5		780	861	820.5		3249	3272	3260.5		1554	1099	1326.5		258	291	274.5		938	1328	1133		165	276	220.5		421	351	386		AH1	AH2	#DIV/0!		AH1	AH2	#DIV/0!		AH1	AH2	#DIV/0!		AH1	AH2	#DIV/0!
491	TSLP R	457	453	455		466	475	470.5		613	636	624.5		544	587	565.5		246	252	249		467	519	493		221	214	217.5		247	353	300		AH3	AH4	#DIV/0!		AH3	AH4	#DIV/0!		AH3	AH4	#DIV/0!		AH3	AH4	#DIV/0!
492	TWEAK / TNFSF12	1049	720	884.5		645	713	679		1286	856	1071		1182	1057	1119.5		244	225	234.5		1033	1098	1065.5		337	367	352		433	426	429.5		AH5	AH6	#DIV/0!		AH5	AH6	#DIV/0!		AH5	AH6	#DIV/0!		AH5	AH6	#DIV/0!
493	TWEAK R / TNFRSF12	685	689	687		443	428	435.5		742	674	708		627	568	597.5		228	232	230		694	553	623.5		315	275	295		358	296	327		AH7	AH8	#DIV/0!		AH7	AH8	#DIV/0!		AH7	AH8	#DIV/0!		AH7	AH8	#DIV/0!
494	Ubiquitin+1	591	940	765.5		1225	1186	1205.5		1967	1796	1881.5		1064	1489	1276.5		301	237	269		1754	2055	1904.5		533	313	423		427	399	413		AH9	AH10	#DIV/0!		AH9	AH10	#DIV/0!		AH9	AH10	#DIV/0!		AH9	AH10	#DIV/0!
495	uPA	444	441	442.5		528	495	511.5		484	501	492.5		496	496	496		238	229	233.5		593	579	586		268	254	261		267	273	270		AH11	AH12	#DIV/0!		AH11	AH12	#DIV/0!		AH11	AH12	#DIV/0!		AH11	AH12	#DIV/0!
496	uPAR	481	444	462.5		465	444	454.5		696	726	711		436	417	426.5		200	232	216		587	584	585.5		220	244	232		255	260	257.5		AH13	AH14	#DIV/0!		AH13	AH14	#DIV/0!		AH13	AH14	#DIV/0!		AH13	AH14	#DIV/0!
497	Vasorin	1374	1543	1458.5		1020	1154	1087		1529	1529	1529		1635	1472	1553.5		211	204	207.5		1836	1801	1818.5		386	385	385.5		363	400	381.5		AH15	AH16	#DIV/0!		AH15	AH16	#DIV/0!		AH15	AH16	#DIV/0!		AH15	AH16	#DIV/0!
498	VCAM-1 (CD106)	660	539	599.5		458	472	465		694	611	652.5		561	539	550		211	212	211.5		555	547	551		248	259	253.5		289	294	291.5		AH17	AH18	#DIV/0!		AH17	AH18	#DIV/0!		AH17	AH18	#DIV/0!		AH17	AH18	#DIV/0!
499	VE-Cadherin	1008	1058	1033		1110	1110	1110		1612	1812	1712		1825	1990	1907.5		225	174	199.5		3783	3783	3783		341	462	401.5		461	475	468		AH19	AH20	#DIV/0!		AH19	AH20	#DIV/0!		AH19	AH20	#DIV/0!		AH19	AH20	#DIV/0!
500	VEGF	540	591	565.5		480	494	487		753	708	730.5		797	811	804		273	227	250		522	530	526		357	252	304.5		351	315	333		AH21	AH22	#DIV/0!		AH21	AH22	#DIV/0!		AH21	AH22	#DIV/0!		AH21	AH22	#DIV/0!
501	VEGF R2 (KDR)	739	571	655		574	521	547.5		904	582	743		1141	709	925		225	240	232.5		533	656	594.5		348	283	315.5		386	286	336		AH23	AH24	#DIV/0!		AH23	AH24	#DIV/0!		AH23	AH24	#DIV/0!		AH23	AH24	#DIV/0!
502	VEGF R3	415	349	382		415	416	415.5		433	407	420		466	440	453		231	229	230		623	511	567		217	172	194.5		257	258	257.5		AH25	AH26	#DIV/0!		AH25	AH26	#DIV/0!		AH25	AH26	#DIV/0!		AH25	AH26	#DIV/0!
503	VEGF-B	418	404	411		438	466	452		486	476	481		538	592	565		224	243	233.5		618	675	646.5		181	166	173.5		261	259	260		AH27	AH28	#DIV/0!		AH27	AH28	#DIV/0!		AH27	AH28	#DIV/0!		AH27	AH28	#DIV/0!
504	VEGF-C	649	1077	863		495	793	644		575	586	580.5		615	546	580.5		240	367	303.5		717	649	683		65535	65535	65535		261	317	289		AH29	AH30	#DIV/0!		AH29	AH30	#DIV/0!		AH29	AH30	#DIV/0!		AH29	AH30	#DIV/0!
505	VEGF-D	650	630	640		546	586	566		722	830	776		644	636	640		315	335	325		713	796	754.5		256	218	237		369	339	354		AI1	AI2	#DIV/0!		AI1	AI2	#DIV/0!		AI1	AI2	#DIV/0!		AI1	AI2	#DIV/0!
506	VEGI / TNFSF15	455	491	473		430	460	445		600	593	596.5		540	575	557.5		254	243	248.5		516	665	590.5		235	590	412.5		276	319	297.5		AI3	AI4	#DIV/0!		AI3	AI4	#DIV/0!		AI3	AI4	#DIV/0!		AI3	AI4	#DIV/0!
507	WIF-1	1201	1185	1193		1728	1786	1757		2691	2633	2662		3162	3307	3234.5		240	250	245		3102	3685	3393.5		706	250	478		701	513	607		AI5	AI6	#DIV/0!		AI5	AI6	#DIV/0!		AI5	AI6	#DIV/0!		AI5	AI6	#DIV/0!
508	WISP-1 / CCN4	581	511	546		442	448	445		567	602	584.5		583	543	563		230	227	228.5		559	578	568.5		259	461	360		280	289	284.5		AI7	AI8	#DIV/0!		AI7	AI8	#DIV/0!		AI7	AI8	#DIV/0!		AI7	AI8	#DIV/0!
509	XEDAR	960	939	949.5		1023	1080	1051.5		1692	1622	1657		1457	1046	1251.5		244	249	246.5		1262	1302	1282		401	154	277.5		669	674	671.5		AI9	AI10	#DIV/0!		AI9	AI10	#DIV/0!		AI9	AI10	#DIV/0!		AI9	AI10	#DIV/0!
[truncated: 36 more columns]

## Sheet: Average 1
	RayBio® Human Biotin-Label Based Antibody Arrays -- Human L-507, Glass Slide
	With Background
		-LACTB 6h	-LACTB 1 day	-LACTB 3 days	-LACTB 6 days	+LACTB 6h	+LACTB 1 day	+LACTB 3 days	+LACTB 6 days	Sample 9	Sample 10	Sample 11	Sample 12	Sample 13	Sample 14	Sample 15	Sample 16	Sample 17	Sample 18	Sample 19	Sample 20	Sample 21	Sample 22	Sample 23	Sample 24
1	Positive Control	41812.9	41909.9	41245	41886.4	37375.9	41928	36119.6	35501.4	#DIV/0!	#DIV/0!	#DIV/0!	#DIV/0!	#DIV/0!	#DIV/0!	#DIV/0!	#DIV/0!	#DIV/0!	#DIV/0!	#DIV/0!	#DIV/0!	#DIV/0!	#DIV/0!	#DIV/0!	#DIV/0!
2	Neg	430.111	464.111	568.778	424.722	242.556	609.889	1162.39	319.944	#DIV/0!	#DIV/0!	#DIV/0!	#DIV/0!	#DIV/0!	#DIV/0!	#DIV/0!	#DIV/0!	#DIV/0!	#DIV/0!	#DIV/0!	#DIV/0!	#DIV/0!	#DIV/0!	#DIV/0!	#DIV/0!
3	6Ckine	1207.5	1001	1138.5	1305	1378.5	1144.5	786	779.5	#DIV/0!	#DIV/0!	#DIV/0!	#DIV/0!	#DIV/0!	#DIV/0!	#DIV/0!	#DIV/0!	#DIV/0!	#DIV/0!	#DIV/0!	#DIV/0!	#DIV/0!	#DIV/0!	#DIV/0!	#DIV/0!
4	Activin A	11756	1179	1316	1592.5	1297	1406.5	856.5	817.5	#DIV/0!	#DIV/0!	#DIV/0!	#DIV/0!	#DIV/0!	#DIV/0!	#DIV/0!	#DIV/0!	#DIV/0!	#DIV/0!	#DIV/0!	#DIV/0!	#DIV/0!	#DIV/0!	#DIV/0!	#DIV/0!
5	Activin B	1058.5	1064.5	1362	1188.5	1196.5	1156	798.5	787	#DIV/0!	#DIV/0!	#DIV/0!	#DIV/0!	#DIV/0!	#DIV/0!	#DIV/0!	#DIV/0!	#DIV/0!	#DIV/0!	#DIV/0!	#DIV/0!	#DIV/0!	#DIV/0!	#DIV/0!	#DIV/0!
6	Activin C	1852.5	1843.5	2814	2445.5	2147.5	3812	1519	2104.5	#DIV/0!	#DIV/0!	#DIV/0!	#DIV/0!	#DIV/0!	#DIV/0!	#DIV/0!	#DIV/0!	#DIV/0!	#DIV/0!	#DIV/0!	#DIV/0!	#DIV/0!	#DIV/0!	#DIV/0!	#DIV/0!
7	Activin RIA / ALK-2	1274	1093.5	1978	1828	1157.5	1198	938.5	1027.5	#DIV/0!	#DIV/0!	#DIV/0!	#DIV/0!	#DIV/0!	#DIV/0!	#DIV/0!	#DIV/0!	#DIV/0!	#DIV/0!	#DIV/0!	#DIV/0!	#DIV/0!	#DIV/0!	#DIV/0!	#DIV/0!
8	Activin RIB / ALK-4	2004	1935.5	3617	2829.5	1524	2788	1011.5	1657	#DIV/0!	#DIV/0!	#DIV/0!	#DIV/0!	#DIV/0!	#DIV/0!	#DIV/0!	#DIV/0!	#DIV/0!	#DIV/0!	#DIV/0!	#DIV/0!	#DIV/0!	#DIV/0!	#DIV/0!	#DIV/0!
9	Activin RII A/B	1142.5	900.5	1349	1572	1137	1355	864	789	#DIV/0!	#DIV/0!	#DIV/0!	#DIV/0!	#DIV/0!	#DIV/0!	#DIV/0!	#DIV/0!	#DIV/0!	#DIV/0!	#DIV/0!	#DIV/0!	#DIV/0!	#DIV/0!	#DIV/0!	#DIV/0!
10	Activin RIIA	1558.5	1771	4156.5	2948	1789.5	4037	1045.5	1460.5	#DIV/0!	#DIV/0!	#DIV/0!	#DIV/0!	#DIV/0!	#DIV/0!	#DIV/0!	#DIV/0!	#DIV/0!	#DIV/0!	#DIV/0!	#DIV/0!	#DIV/0!	#DIV/0!	#DIV/0!	#DIV/0!
11	Adiponectin / Acrp30	1061.5	886.5	1260.5	1322	1098.5	1249.5	704	891.5	#DIV/0!	#DIV/0!	#DIV/0!	#DIV/0!	#DIV/0!	#DIV/0!	#DIV/0!	#DIV/0!	#DIV/0!	#DIV/0!	#DIV/0!	#DIV/0!	#DIV/0!	#DIV/0!	#DIV/0!	#DIV/0!
12	AgRP	1239	1655	3087.5	3304	1291	2676.5	761	1185	#DIV/0!	#DIV/0!	#DIV/0!	#DIV/0!	#DIV/0!	#DIV/0!	#DIV/0!	#DIV/0!	#DIV/0!	#DIV/0!	#DIV/0!	#DIV/0!	#DIV/0!	#DIV/0!	#DIV/0!	#DIV/0!
13	ALCAM	909	947	1134	1106.5	994	977.5	656.5	903.5	#DIV/0!	#DIV/0!	#DIV/0!	#DIV/0!	#DIV/0!	#DIV/0!	#DIV/0!	#DIV/0!	#DIV/0!	#DIV/0!	#DIV/0!	#DIV/0!	#DIV/0!	#DIV/0!	#DIV/0!	#DIV/0!
14	Angiogenin	544	588	742.5	609.5	556	666.5	385.5	431	#DIV/0!	#DIV/0!	#DIV/0!	#DIV/0!	#DIV/0!	#DIV/0!	#DIV/0!	#DIV/0!	#DIV/0!	#DIV/0!	#DIV/0!	#DIV/0!	#DIV/0!	#DIV/0!	#DIV/0!	#DIV/0!
15	Angiopoietin-1	1398	1133.5	1519	1173.5	1623	1359.5	824	804	#DIV/0!	#DIV/0!	#DIV/0!	#DIV/0!	#DIV/0!	#DIV/0!	#DIV/0!	#DIV/0!	#DIV/0!	#DIV/0!	#DIV/0!	#DIV/0!	#DIV/0!	#DIV/0!	#DIV/0!	#DIV/0!
16	Angiopoietin-2	4310	1179	2180.5	1669.5	1623	2127.5	920	903	#DIV/0!	#DIV/0!	#DIV/0!	#DIV/0!	#DIV/0!	#DIV/0!	#DIV/0!	#DIV/0!	#DIV/0!	#DIV/0!	#DIV/0!	#DIV/0!	#DIV/0!	#DIV/0!	#DIV/0!	#DIV/0!
17	Angiopoietin-4	4377	2598	5032.5	4141	3807.5	4747	1192.5	1212.5	#DIV/0!	#DIV/0!	#DIV/0!	#DIV/0!	#DIV/0!	#DIV/0!	#DIV/0!	#DIV/0!	#DIV/0!	#DIV/0!	#DIV/0!	#DIV/0!	#DIV/0!	#DIV/0!	#DIV/0!	#DIV/0!
18	Angiopoietin-like 1	2020.5	2363.5	9121.5	6264.5	1979.5	3802.5	959	991.5	#DIV/0!	#DIV/0!	#DIV/0!	#DIV/0!	#DIV/0!	#DIV/0!	#DIV/0!	#DIV/0!	#DIV/0!	#DIV/0!	#DIV/0!	#DIV/0!	#DIV/0!	#DIV/0!	#DIV/0!	#DIV/0!
19	Angiopoietin-like 2	3953.5	1256	1777.5	2134	2543	1445	974.5	936.5	#DIV/0!	#DIV/0!	#DIV/0!	#DIV/0!	#DIV/0!	#DIV/0!	#DIV/0!	#DIV/0!	#DIV/0!	#DIV/0!	#DIV/0!	#DIV/0!	#DIV/0!	#DIV/0!	#DIV/0!	#DIV/0!
20	Angiopoietin-like Factor	3631	1505.5	1593	2160	1945	2057.5	1300.5	1057	#DIV/0!	#DIV/0!	#DIV/0!	#DIV/0!	#DIV/0!	#DIV/0!	#DIV/0!	#DIV/0!	#DIV/0!	#DIV/0!	#DIV/0!	#DIV/0!	#DIV/0!	#DIV/0!	#DIV/0!	#DIV/0!
21	Angiostatin	1978	2872	4983	4225	2221.5	2903.5	1333	1098.5	#DIV/0!	#DIV/0!	#DIV/0!	#DIV/0!	#DIV/0!	#DIV/0!	#DIV/0!	#DIV/0!	#DIV/0!	#DIV/0!	#DIV/0!	#DIV/0!	#DIV/0!	#DIV/0!	#DIV/0!	#DIV/0!
22	APJ	2109.5	1732.5	2438	2409.5	2495	2404	1340.5	2026	#DIV/0!	#DIV/0!	#DIV/0!	#DIV/0!	#DIV/0!	#DIV/0!	#DIV/0!	#DIV/0!	#DIV/0!	#DIV/0!	#DIV/0!	#DIV/0!	#DIV/0!	#DIV/0!	#DIV/0!	#DIV/0!
23	APRIL	709.5	926.5	1040.5	1412.5	1226	1375	530	576.5	#DIV/0!	#DIV/0!	#DIV/0!	#DIV/0!	#DIV/0!	#DIV/0!	#DIV/0!	#DIV/0!	#DIV/0!	#DIV/0!	#DIV/0!	#DIV/0!	#DIV/0!	#DIV/0!	#DIV/0!	#DIV/0!
24	AR (Amphiregulin)	1280	993	2179.5	1681	970.5	1652	800.5	790.5	#DIV/0!	#DIV/0!	#DIV/0!	#DIV/0!	#DIV/0!	#DIV/0!	#DIV/0!	#DIV/0!	#DIV/0!	#DIV/0!	#DIV/0!	#DIV/0!	#DIV/0!	#DIV/0!	#DIV/0!	#DIV/0!
25	Artemin	1017	1119	1979	1699.5	1037	1311	711.5	798.5	#DIV/0!	#DIV/0!	#DIV/0!	#DIV/0!	#DIV/0!	#DIV/0!	#DIV/0!	#DIV/0!	#DIV/0!	#DIV/0!	#DIV/0!	#DIV/0!	#DIV/0!	#DIV/0!	#DIV/0!	#DIV/0!
26	Axl	781	985	1208	1335	874.5	994.5	797.5	971.5	#DIV/0!	#DIV/0!	#DIV/0!	#DIV/0!	#DIV/0!	#DIV/0!	#DIV/0!	#DIV/0!	#DIV/0!	#DIV/0!	#DIV/0!	#DIV/0!	#DIV/0!	#DIV/0!	#DIV/0!	#DIV/0!
27	B7-1 /CD80	637.5	682.5	868.5	749.5	758.5	686	446.5	549	#DIV/0!	#DIV/0!	#DIV/0!	#DIV/0!	#DIV/0!	#DIV/0!	#DIV/0!	#DIV/0!	#DIV/0!	#DIV/0!	#DIV/0!	#DIV/0!	#DIV/0!	#DIV/0!	#DIV/0!	#DIV/0!
28	BAFF R / TNFRSF13C	667	810.5	904.5	1084.5	767	833	510.5	628.5	#DIV/0!	#DIV/0!	#DIV/0!	#DIV/0!	#DIV/0!	#DIV/0!	#DIV/0!	#DIV/0!	#DIV/0!	#DIV/0!	#DIV/0!	#DIV/0!	#DIV/0!	#DIV/0!	#DIV/0!	#DIV/0!
29	BCMA / TNFRSF17	645.5	758.5	657.5	841	616.5	917.5	480.5	529	#DIV/0!	#DIV/0!	#DIV/0!	#DIV/0!	#DIV/0!	#DIV/0!	#DIV/0!	#DIV/0!	#DIV/0!	#DIV/0!	#DIV/0!	#DIV/0!	#DIV/0!	#DIV/0!	#DIV/0!	#DIV/0!
30	BD-1	3552.5	2164.5	784.5	2473.5	1553	2692.5	1466.5	1585.5	#DIV/0!	#DIV/0!	#DIV/0!	#DIV/0!	#DIV/0!	#DIV/0!	#DIV/0!	#DIV/0!	#DIV/0!	#DIV/0!	#DIV/0!	#DIV/0!	#DIV/0!	#DIV/0!	#DIV/0!	#DIV/0!
31	BDNF	1872.5	992.5	1303.5	766	1361	1294	859.5	783	#DIV/0!	#DIV/0!	#DIV/0!	#DIV/0!	#DIV/0!	#DIV/0!	#DIV/0!	#DIV/0!	#DIV/0!	#DIV/0!	#DIV/0!	#DIV/0!	#DIV/0!	#DIV/0!	#DIV/0!	#DIV/0!
32	beta-Catenin	1031	849.5	1043	545.5	888.5	3205	605.5	711.5	#DIV/0!	#DIV/0!	#DIV/0!	#DIV/0!	#DIV/0!	#DIV/0!	#DIV/0!	#DIV/0!	#DIV/0!	#DIV/0!	#DIV/0!	#DIV/0!	#DIV/0!	#DIV/0!	#DIV/0!	#DIV/0!
33	Bax	1587	2289.5	1358	1486	1636	1468.5	1114.5	903	#DIV/0!	#DIV/0!	#DIV/0!	#DIV/0!	#DIV/0!	#DIV/0!	#DIV/0!	#DIV/0!	#DIV/0!	#DIV/0!	#DIV/0!	#DIV/0!	#DIV/0!	#DIV/0!	#DIV/0!	#DIV/0!
34	beta-NGF	2183.5	1020.5	1166	1537	1139.5	1328	908	776	#DIV/0!	#DIV/0!	#DIV/0!	#DIV/0!	#DIV/0!	#DIV/0!	#DIV/0!	#DIV/0!	#DIV/0!	#DIV/0!	#DIV/0!	#DIV/0!	#DIV/0!	#DIV/0!	#DIV/0!	#DIV/0!
35	BIK	956.5	798.5	882.5	998.5	1050	1039.5	613	698	#DIV/0!	#DIV/0!	#DIV/0!	#DIV/0!	#DIV/0!	#DIV/0!	#DIV/0!	#DIV/0!	#DIV/0!	#DIV/0!	#DIV/0!	#DIV/0!	#DIV/0!	#DIV/0!	#DIV/0!	#DIV/0!
36	BLC / BCA-1 / CXCL13	1195.5	1290	1671.5	1651.5	391	733.5	1112	1021.5	#DIV/0!	#DIV/0!	#DIV/0!	#DIV/0!	#DIV/0!	#DIV/0!	#DIV/0!	#DIV/0!	#DIV/0!	#DIV/0!	#DIV/0!	#DIV/0!	#DIV/0!	#DIV/0!	#DIV/0!	#DIV/0!
37	BMP-2	1482	1202.5	1551.5	1925.5	2263.5	1438.5	841.5	1215	#DIV/0!	#DIV/0!	#DIV/0!	#DIV/0!	#DIV/0!	#DIV/0!	#DIV/0!	#DIV/0!	#DIV/0!	#DIV/0!	#DIV/0!	#DIV/0!	#DIV/0!	#DIV/0!	#DIV/0!	#DIV/0!
38	BMP-3	3334.5	4054	6239	5275.5	2907.5	4426.5	1829.5	1418	#DIV/0!	#DIV/0!	#DIV/0!	#DIV/0!	#DIV/0!	#DIV/0!	#DIV/0!	#DIV/0!	#DIV/0!	#DIV/0!	#DIV/0!	#DIV/0!	#DIV/0!	#DIV/0!	#DIV/0!	#DIV/0!
39	BMP-3b / GDF-10	613.5	625	921	768.5	774.5	661.5	448.5	481	#DIV/0!	#DIV/0!	#DIV/0!	#DIV/0!	#DIV/0!	#DIV/0!	#DIV/0!	#DIV/0!	#DIV/0!	#DIV/0!	#DIV/0!	#DIV/0!	#DIV/0!	#DIV/0!	#DIV/0!	#DIV/0!
40	BMP-4	1437	2681.5	3835.5	4492.5	1815	3473.5	1161	1898	#DIV/0!	#DIV/0!	#DIV/0!	#DIV/0!	#DIV/0!	#DIV/0!	#DIV/0!	#DIV/0!	#DIV/0!	#DIV/0!	#DIV/0!	#DIV/0!	#DIV/0!	#DIV/0!	#DIV/0!	#DIV/0!
41	BMP-5	957.5	1545	3467	2474.5	1075.5	1881.5	1056	1032	#DIV/0!	#DIV/0!	#DIV/0!	#DIV/0!	#DIV/0!	#DIV/0!	#DIV/0!	#DIV/0!	#DIV/0!	#DIV/0!	#DIV/0!	#DIV/0!	#DIV/0!	#DIV/0!	#DIV/0!	#DIV/0!
42	BMP-6	870.5	830.5	917	1022.5	1299	773	508	722	#DIV/0!	#DIV/0!	#DIV/0!	#DIV/0!	#DIV/0!	#DIV/0!	#DIV/0!	#DIV/0!	#DIV/0!	#DIV/0!	#DIV/0!	#DIV/0!	#DIV/0!	#DIV/0!	#DIV/0!	#DIV/0!
43	BMP-7	920	1642.5	3881	577	428.5	828	725.5	1465	#DIV/0!	#DIV/0!	#DIV/0!	#DIV/0!	#DIV/0!	#DIV/0!	#DIV/0!	#DIV/0!	#DIV/0!	#DIV/0!	#DIV/0!	#DIV/0!	#DIV/0!	#DIV/0!	#DIV/0!	#DIV/0!
44	BMP-8	1379.5	2024.5	825.5	2672.5	985.5	1837	730.5	893	#DIV/0!	#DIV/0!	#DIV/0!	#DIV/0!	#DIV/0!	#DIV/0!	#DIV/0!	#DIV/0!	#DIV/0!	#DIV/0!	#DIV/0!	#DIV/0!	#DIV/0!	#DIV/0!	#DIV/0!	#DIV/0!
45	BMP-15	1531.5	1469.5	818	2482	1305	2475	760	1046.5	#DIV/0!	#DIV/0!	#DIV/0!	#DIV/0!	#DIV/0!	#DIV/0!	#DIV/0!	#DIV/0!	#DIV/0!	#DIV/0!	#DIV/0!	#DIV/0!	#DIV/0!	#DIV/0!	#DIV/0!	#DIV/0!
46	BMPR-IA / ALK-3	952	731	871.5	957	887	757.5	511.5	592	#DIV/0!	#DIV/0!	#DIV/0!	#DIV/0!	#DIV/0!	#DIV/0!	#DIV/0!	#DIV/0!	#DIV/0!	#DIV/0!	#DIV/0!	#DIV/0!	#DIV/0!	#DIV/0!	#DIV/0!	#DIV/0!
47	BMPR-IB / ALK-6	1005.5	791	842	557.5	952.5	1199	645	641.5	#DIV/0!	#DIV/0!	#DIV/0!	#DIV/0!	#DIV/0!	#DIV/0!	#DIV/0!	#DIV/0!	#DIV/0!	#DIV/0!	#DIV/0!	#DIV/0!	#DIV/0!	#DIV/0!	#DIV/0!	#DIV/0!
48	BMPR-II	1489	1096.5	1695.5	1591	1925	1543	889.5	924.5	#DIV/0!	#DIV/0!	#DIV/0!	#DIV/0!	#DIV/0!	#DIV/0!	#DIV/0!	#DIV/0!	#DIV/0!	#DIV/0!	#DIV/0!	#DIV/0!	#DIV/0!	#DIV/0!	#DIV/0!	#DIV/0!
49	BTC	1518.5	2163	4218.5	2831	2347.5	4235	1462.5	1369	#DIV/0!	#DIV/0!	#DIV/0!	#DIV/0!	#DIV/0!	#DIV/0!	#DIV/0!	#DIV/0!	#DIV/0!	#DIV/0!	#DIV/0!	#DIV/0!	#DIV/0!	#DIV/0!	#DIV/0!	#DIV/0!
50	Cardiotrophin-1 / CT-1	2091	1798	2314	2776.5	1599.5	2522.5	1384.5	1148	#DIV/0!	#DIV/0!	#DIV/0!	#DIV/0!	#DIV/0!	#DIV/0!	#DIV/0!	#DIV/0!	#DIV/0!	#DIV/0!	#DIV/0!	#DIV/0!	#DIV/0!	#DIV/0!	#DIV/0!	#DIV/0!
51	CCL14 / HCC-1 / HCC-3	1400	1814	2589.5	2686.5	1729.5	2081	1150	934	#DIV/0!	#DIV/0!	#DIV/0!	#DIV/0!	#DIV/0!	#DIV/0!	#DIV/0!	#DIV/0!	#DIV/0!	#DIV/0!	#DIV/0!	#DIV/0!	#DIV/0!	#DIV/0!	#DIV/0!	#DIV/0!
52	CCL28 / VIC	3599.5	10543	15476	12704.5	5356.5	9976	2678.5	3809.5	#DIV/0!	#DIV/0!	#DIV/0!	#DIV/0!	#DIV/0!	#DIV/0!	#DIV/0!	#DIV/0!	#DIV/0!	#DIV/0!	#DIV/0!	#DIV/0!	#DIV/0!	#DIV/0!	#DIV/0!	#DIV/0!
53	CCR1	1391.5	926	1254.5	759	7183	1181	962	971	#DIV/0!	#DIV/0!	#DIV/0!	#DIV/0!	#DIV/0!	#DIV/0!	#DIV/0!	#DIV/0!	#DIV/0!	#DIV/0!	#DIV/0!	#DIV/0!	#DIV/0!	#DIV/0!	#DIV/0!	#DIV/0!
54	CCR2	1338	953.5	1071	706	1733.5	1176.5	852	849	#DIV/0!	#DIV/0!	#DIV/0!	#DIV/0!	#DIV/0!	#DIV/0!	#DIV/0!	#DIV/0!	#DIV/0!	#DIV/0!	#DIV/0!	#DIV/0!	#DIV/0!	#DIV/0!	#DIV/0!	#DIV/0!
55	CCR3	3298.5	2008.5	3797.5	4213.5	3766	3240.5	1568	2657.5	#DIV/0!	#DIV/0!	#DIV/0!	#DIV/0!	#DIV/0!	#DIV/0!	#DIV/0!	#DIV/0!	#DIV/0!	#DIV/0!	#DIV/0!	#DIV/0!	#DIV/0!	#DIV/0!	#DIV/0!	#DIV/0!
56	CCR4	2798.5	2683.5	3767.5	3856	2886	3472.5	1287.5	2412	#DIV/0!	#DIV/0!	#DIV/0!	#DIV/0!	#DIV/0!	#DIV/0!	#DIV/0!	#DIV/0!	#DIV/0!	#DIV/0!	#DIV/0!	#DIV/0!	#DIV/0!	#DIV/0!	#DIV/0!	#DIV/0!
57	CCR5	949.5	877	1115.5	1055	870	760	599	660	#DIV/0!	#DIV/0!	#DIV/0!	#DIV/0!	#DIV/0!	#DIV/0!	#DIV/0!	#DIV/0!	#DIV/0!	#DIV/0!	#DIV/0!	#DIV/0!	#DIV/0!	#DIV/0!	#DIV/0!	#DIV/0!
58	CCR6	1256.5	1039	1486	1908.5	1593.5	2155.5	809.5	1007.5	#DIV/0!	#DIV/0!	#DIV/0!	#DIV/0!	#DIV/0!	#DIV/0!	#DIV/0!	#DIV/0!	#DIV/0!	#DIV/0!	#DIV/0!	#DIV/0!	#DIV/0!	#DIV/0!	#DIV/0!	#DIV/0!
59	CCR7	2212	1494.5	548	1590.5	1458	1353.5	938	876	#DIV/0!	#DIV/0!	#DIV/0!	#DIV/0!	#DIV/0!	#DIV/0!	#DIV/0!	#DIV/0!	#DIV/0!	#DIV/0!	#DIV/0!	#DIV/0!	#DIV/0!	#DIV/0!	#DIV/0!	#DIV/0!
60	CCR8	713	708	643.5	867	2013	770.5	420	459.5	#DIV/0!	#DIV/0!	#DIV/0!	#DIV/0!	#DIV/0!	#DIV/0!	#DIV/0!	#DIV/0!	#DIV/0!	#DIV/0!	#DIV/0!	#DIV/0!	#DIV/0!	#DIV/0!	#DIV/0!	#DIV/0!
61	CCR9	1509	1078	868.5	1289	1088.5	1110	602	905.5	#DIV/0!	#DIV/0!	#DIV/0!	#DIV/0!	#DIV/0!	#DIV/0!	#DIV/0!	#DIV/0!	#DIV/0!	#DIV/0!	#DIV/0!	#DIV/0!	#DIV/0!	#DIV/0!	#DIV/0!	#DIV/0!
62	CD14	1341	1916.5	816	2110.5	1675	2586.5	743	1653	#DIV/0!	#DIV/0!	#DIV/0!	#DIV/0!	#DIV/0!	#DIV/0!	#DIV/0!	#DIV/0!	#DIV/0!	#DIV/0!	#DIV/0!	#DIV/0!	#DIV/0!	#DIV/0!	#DIV/0!	#DIV/0!
63	CD27 / TNFRSF7	1262.5	870	1312	734	1348.5	1224.5	856	779.5	#DIV/0!	#DIV/0!	#DIV/0!	#DIV/0!	#DIV/0!	#DIV/0!	#DIV/0!	#DIV/0!	#DIV/0!	#DIV/0!	#DIV/0!	#DIV/0!	#DIV/0!	#DIV/0!	#DIV/0!	#DIV/0!
64	CD30 / TNFRSF8	1497.5	4059	6472	5955.5	2691	3584	1391	1452	#DIV/0!	#DIV/0!	#DIV/0!	#DIV/0!	#DIV/0!	#DIV/0!	#DIV/0!	#DIV/0!	#DIV/0!	#DIV/0!	#DIV/0!	#DIV/0!	#DIV/0!	#DIV/0!	#DIV/0!	#DIV/0!
65	CD30 Ligand / TNFSF8	1255.5	906.5	1220.5	1452	1631	1255	662	1170.5	#DIV/0!	#DIV/0!	#DIV/0!	#DIV/0!	#DIV/0!	#DIV/0!	#DIV/0!	#DIV/0!	#DIV/0!	#DIV/0!	#DIV/0!	#DIV/0!	#DIV/0!	#DIV/0!	#DIV/0!	#DIV/0!
66	CD40 / TNFRSF5	1976	1528	2517	2395	2775	2190.5	1123.5	1758	#DIV/0!	#DIV/0!	#DIV/0!	#DIV/0!	#DIV/0!	#DIV/0!	#DIV/0!	#DIV/0!	#DIV/0!	#DIV/0!	#DIV/0!	#DIV/0!	#DIV/0!	#DIV/0!	#DIV/0!	#DIV/0!
67	CD40 Ligand / TNFSF5 /CD154	4116	3614	6827	6987.5	5162	5403.5	1871	1703	#DIV/0!	#DIV/0!	#DIV/0!	#DIV/0!	#DIV/0!	#DIV/0!	#DIV/0!	#DIV/0!	#DIV/0!	#DIV/0!	#DIV/0!	#DIV/0!	#DIV/0!	#DIV/0!	#DIV/0!	#DIV/0!
68	CD 163	1508	1619	2041	2510	1687	2307.5	961.5	1726	#DIV/0!	#DIV/0!	#DIV/0!	#DIV/0!	#DIV/0!	#DIV/0!	#DIV/0!	#DIV/0!	#DIV/0!	#DIV/0!	#DIV/0!	#DIV/0!	#DIV/0!	#DIV/0!	#DIV/0!	#DIV/0!
69	Cerberus 1	1087.5	819	913.5	1125.5	1432.5	1106.5	694	775.5	#DIV/0!	#DIV/0!	#DIV/0!	#DIV/0!	#DIV/0!	#DIV/0!	#DIV/0!	#DIV/0!	#DIV/0!	#DIV/0!	#DIV/0!	#DIV/0!	#DIV/0!	#DIV/0!	#DIV/0!	#DIV/0!
70	Chem R23	1425	1151.5	1675	1916	1764.5	1471	865	940.5	#DIV/0!	#DIV/0!	#DIV/0!	#DIV/0!	#DIV/0!	#DIV/0!	#DIV/0!	#DIV/0!	#DIV/0!	#DIV/0!	#DIV/0!	#DIV/0!	#DIV/0!	#DIV/0!	#DIV/0!	#DIV/0!
71	Chordin-Like 1	722	741	895	993	827.5	774.5	416	596	#DIV/0!	#DIV/0!	#DIV/0!	#DIV/0!	#DIV/0!	#DIV/0!	#DIV/0!	#DIV/0!	#DIV/0!	#DIV/0!	#DIV/0!	#DIV/0!	#DIV/0!	#DIV/0!	#DIV/0!	#DIV/0!
72	Chordin-Like 2	1816	2241	3233	4055.5	1653	2634	857	1437.5	#DIV/0!	#DIV/0!	#DIV/0!	#DIV/0!	#DIV/0!	#DIV/0!	#DIV/0!	#DIV/0!	#DIV/0!	#DIV/0!	#DIV/0!	#DIV/0!	#DIV/0!	#DIV/0!	#DIV/0!	#DIV/0!
73	CLC	778	1080.5	1195.5	1555	960.5	948.5	589	739.5	#DIV/0!	#DIV/0!	#DIV/0!	#DIV/0!	#DIV/0!	#DIV/0!	#DIV/0!	#DIV/0!	#DIV/0!	#DIV/0!	#DIV/0!	#DIV/0!	#DIV/0!	#DIV/0!	#DIV/0!	#DIV/0!
74	CNTF	3317	4134.5	563	3241	1859	3141.5	884	1472	#DIV/0!	#DIV/0!	#DIV/0!	#DIV/0!	#DIV/0!	#DIV/0!	#DIV/0!	#DIV/0!	#DIV/0!	#DIV/0!	#DIV/0!	#DIV/0!	#DIV/0!	#DIV/0!	#DIV/0!	#DIV/0!
75	CNTF R alpha	1910.5	2292.5	607.5	4841.5	1506.5	2655	1056	1507.5	#DIV/0!	#DIV/0!	#DIV/0!	#DIV/0!	#DIV/0!	#DIV/0!	#DIV/0!	#DIV/0!	#DIV/0!	#DIV/0!	#DIV/0!	#DIV/0!	#DIV/0!	#DIV/0!	#DIV/0!	#DIV/0!
76	Coagulation Factor III / Tissue Factor	779.5	2772	787	864	865	813	663	541.5	#DIV/0!	#DIV/0!	#DIV/0!	#DIV/0!	#DIV/0!	#DIV/0!	#DIV/0!	#DIV/0!	#DIV/0!	#DIV/0!	#DIV/0!	#DIV/0!	#DIV/0!	#DIV/0!	#DIV/0!	#DIV/0!
77	CRIM 1	1229	1939	827.5	2625.5	1153	2292	888	1094	#DIV/0!	#DIV/0!	#DIV/0!	#DIV/0!	#DIV/0!	#DIV/0!	#DIV/0!	#DIV/0!	#DIV/0!	#DIV/0!	#DIV/0!	#DIV/0!	#DIV/0!	#DIV/0!	#DIV/0!	#DIV/0!
78	Cripto-1	930.5	1025.5	846	1170.5	339.5	3325	790.5	945	#DIV/0!	#DIV/0!	#DIV/0!	#DIV/0!	#DIV/0!	#DIV/0!	#DIV/0!	#DIV/0!	#DIV/0!	#DIV/0!	#DIV/0!	#DIV/0!	#DIV/0!	#DIV/0!	#DIV/0!	#DIV/0!
79	CRTH-2	1834.5	2181	3375	3041.5	2066	3051.5	1379	1817	#DIV/0!	#DIV/0!	#DIV/0!	#DIV/0!	#DIV/0!	#DIV/0!	#DIV/0!	#DIV/0!	#DIV/0!	#DIV/0!	#DIV/0!	#DIV/0!	#DIV/0!	#DIV/0!	#DIV/0!	#DIV/0!
80	Cryptic	1772	4341.5	4245	3806	2239.5	4009	1646.5	1017	#DIV/0!	#DIV/0!	#DIV/0!	#DIV/0!	#DIV/0!	#DIV/0!	#DIV/0!	#DIV/0!	#DIV/0!	#DIV/0!	#DIV/0!	#DIV/0!	#DIV/0!	#DIV/0!	#DIV/0!	#DIV/0!
81	Csk	1639	1534.5	1775.5	1905.5	1717	1880.5	1153	1220	#DIV/0!	#DIV/0!	#DIV/0!	#DIV/0!	#DIV/0!	#DIV/0!	#DIV/0!	#DIV/0!	#DIV/0!	#DIV/0!	#DIV/0!	#DIV/0!	#DIV/0!	#DIV/0!	#DIV/0!	#DIV/0!
82	CTACK / CCL27	1433	2834	6002	5528.5	2395.5	2443.5	1287	1399.5	#DIV/0!	#DIV/0!	#DIV/0!	#DIV/0!	#DIV/0!	#DIV/0!	#DIV/0!	#DIV/0!	#DIV/0!	#DIV/0!	#DIV/0!	#DIV/0!	#DIV/0!	#DIV/0!	#DIV/0!	#DIV/0!
83	CTGF / CCN2	1103	1132	1623.5	1448.5	1178.5	1553.5	797.5	2125	#DIV/0!	#DIV/0!	#DIV/0!	#DIV/0!	#DIV/0!	#DIV/0!	#DIV/0!	#DIV/0!	#DIV/0!	#DIV/0!	#DIV/0!	#DIV/0!	#DIV/0!	#DIV/0!	#DIV/0!	#DIV/0!
84	CTLA-4 /CD152	1554.5	2952	5430.5	5495.5	2501.5	3436.5	1398.5	1067.5	#DIV/0!	#DIV/0!	#DIV/0!	#DIV/0!	#DIV/0!	#DIV/0!	#DIV/0!	#DIV/0!	#DIV/0!	#DIV/0!	#DIV/0!	#DIV/0!	#DIV/0!	#DIV/0!	#DIV/0!	#DIV/0!
85	CV-2 / Crossveinless-2	1063.5	1634	2505	2706	1420	1539	969	922	#DIV/0!	#DIV/0!	#DIV/0!	#DIV/0!	#DIV/0!	#DIV/0!	#DIV/0!	#DIV/0!	#DIV/0!	#DIV/0!	#DIV/0!	#DIV/0!	#DIV/0!	#DIV/0!	#DIV/0!	#DIV/0!
86	CXCL14 / BRAK	1685.5	1388.5	1761	4510.5	1786.5	1747	1035	1079	#DIV/0!	#DIV/0!	#DIV/0!	#DIV/0!	#DIV/0!	#DIV/0!	#DIV/0!	#DIV/0!	#DIV/0!	#DIV/0!	#DIV/0!	#DIV/0!	#DIV/0!	#DIV/0!	#DIV/0!	#DIV/0!
87	CXCL16	609.5	639.5	705	873	684	640	393.5	549.5	#DIV/0!	#DIV/0!	#DIV/0!	#DIV/0!	#DIV/0!	#DIV/0!	#DIV/0!	#DIV/0!	#DIV/0!	#DIV/0!	#DIV/0!	#DIV/0!	#DIV/0!	#DIV/0!	#DIV/0!	#DIV/0!
88	CXCR1 / IL-8 RA	1338.5	1663	1805	2067.5	1214	1351.5	912.5	976.5	#DIV/0!	#DIV/0!	#DIV/0!	#DIV/0!	#DIV/0!	#DIV/0!	#DIV/0!	#DIV/0!	#DIV/0!	#DIV/0!	#DIV/0!	#DIV/0!	#DIV/0!	#DIV/0!	#DIV/0!	#DIV/0!
89	CXCR2 / IL-8 RB	4445	1148	1605	1164	1001.5	1600.5	710.5	628.5	#DIV/0!	#DIV/0!	#DIV/0!	#DIV/0!	#DIV/0!	#DIV/0!	#DIV/0!	#DIV/0!	#DIV/0!	#DIV/0!	#DIV/0!	#DIV/0!	#DIV/0!	#DIV/0!	#DIV/0!	#DIV/0!
90	CXCR3	1304	1239	1365.5	1211	1380.5	1145	635.5	687	#DIV/0!	#DIV/0!	#DIV/0!	#DIV/0!	#DIV/0!	#DIV/0!	#DIV/0!	#DIV/0!	#DIV/0!	#DIV/0!	#DIV/0!	#DIV/0!	#DIV/0!	#DIV/0!	#DIV/0!	#DIV/0!
91	CXCR4 (fusin)	1943	1931	2504.5	2063	1705.5	2127	778	1752	#DIV/0!	#DIV/0!	#DIV/0!	#DIV/0!	#DIV/0!	#DIV/0!	#DIV/0!	#DIV/0!	#DIV/0!	#DIV/0!	#DIV/0!	#DIV/0!	#DIV/0!	#DIV/0!	#DIV/0!	#DIV/0!
92	CXCR5 /BLR-1	2727	1596	2169.5	1859.5	2729	1303.5	958.5	652.5	#DIV/0!	#DIV/0!	#DIV/0!	#DIV/0!	#DIV/0!	#DIV/0!	#DIV/0!	#DIV/0!	#DIV/0!	#DIV/0!	#DIV/0!	#DIV/0!	#DIV/0!	#DIV/0!	#DIV/0!	#DIV/0!
93	CXCR6	1201.5	1354	3469	4528	954.5	1685	1159.5	976	#DIV/0!	#DIV/0!	#DIV/0!	#DIV/0!	#DIV/0!	#DIV/0!	#DIV/0!	#DIV/0!	#DIV/0!	#DIV/0!	#DIV/0!	#DIV/0!	#DIV/0!	#DIV/0!	#DIV/0!	#DIV/0!
94	D6	1320	1925	1848	1907.5	1469	2044.5	936.5	1745	#DIV/0!	#DIV/0!	#DIV/0!	#DIV/0!	#DIV/0!	#DIV/0!	#DIV/0!	#DIV/0!	#DIV/0!	#DIV/0!	#DIV/0!	#DIV/0!	#DIV/0!	#DIV/0!	#DIV/0!	#DIV/0!
95	DAN	765.5	593.5	638	577.5	758.5	971.5	548	630.5	#DIV/0!	#DIV/0!	#DIV/0!	#DIV/0!	#DIV/0!	#DIV/0!	#DIV/0!	#DIV/0!	#DIV/0!	#DIV/0!	#DIV/0!	#DIV/0!	#DIV/0!	#DIV/0!	#DIV/0!	#DIV/0!
96	DANCE	1260	1105.5	1465.5	1347	1536.5	1462	851.5	1261	#DIV/0!	#DIV/0!	#DIV/0!	#DIV/0!	#DIV/0!	#DIV/0!	#DIV/0!	#DIV/0!	#DIV/0!	#DIV/0!	#DIV/0!	#DIV/0!	#DIV/0!	#DIV/0!	#DIV/0!	#DIV/0!
97	DcR3 / TNFRSF6B	1216	874	1156.5	1001	1381.5	1328.5	1091.5	1006.5	#DIV/0!	#DIV/0!	#DIV/0!	#DIV/0!	#DIV/0!	#DIV/0!	#DIV/0!	#DIV/0!	#DIV/0!	#DIV/0!	#DIV/0!	#DIV/0!	#DIV/0!	#DIV/0!	#DIV/0!	#DIV/0!
98	Decorin	1288	1394	1427	1677.5	1487	1408.5	695.5	1179	#DIV/0!	#DIV/0!	#DIV/0!	#DIV/0!	#DIV/0!	#DIV/0!	#DIV/0!	#DIV/0!	#DIV/0!	#DIV/0!	#DIV/0!	#DIV/0!	#DIV/0!	#DIV/0!	#DIV/0!	#DIV/0!
99	Dkk-1	1077.5	739.5	846.5	834	1003	1114	811.5	798	#DIV/0!	#DIV/0!	#DIV/0!	#DIV/0!	#DIV/0!	#DIV/0!	#DIV/0!	#DIV/0!	#DIV/0!	#DIV/0!	#DIV/0!	#DIV/0!	#DIV/0!	#DIV/0!	#DIV/0!	#DIV/0!
100	Dkk-3	1512	1143	1742	2027	1802	1277.5	731.5	911	#DIV/0!	#DIV/0!	#DIV/0!	#DIV/0!	#DIV/0!	#DIV/0!	#DIV/0!	#DIV/0!	#DIV/0!	#DIV/0!	#DIV/0!	#DIV/0!	#DIV/0!	#DIV/0!	#DIV/0!	#DIV/0!
101	Dkk-4	2379.5	1245	1623.5	2507.5	3105.5	1711	1407	1171	#DIV/0!	#DIV/0!	#DIV/0!	#DIV/0!	#DIV/0!	#DIV/0!	#DIV/0!	#DIV/0!	#DIV/0!	#DIV/0!	#DIV/0!	#DIV/0!	#DIV/0!	#DIV/0!	#DIV/0!	#DIV/0!
102	DR3 / TNFRSF25	744.5	586	687.5	677	820	824.5	495.5	626	#DIV/0!	#DIV/0!	#DIV/0!	#DIV/0!	#DIV/0!	#DIV/0!	#DIV/0!	#DIV/0!	#DIV/0!	#DIV/0!	#DIV/0!	#DIV/0!	#DIV/0!	#DIV/0!	#DIV/0!	#DIV/0!
103	DR6 / TNFRSF21	1162	2518.5	5276	4266.5	1579.5	2778	797	2081.5	#DIV/0!	#DIV/0!	#DIV/0!	#DIV/0!	#DIV/0!	#DIV/0!	#DIV/0!	#DIV/0!	#DIV/0!	#DIV/0!	#DIV/0!	#DIV/0!	#DIV/0!	#DIV/0!	#DIV/0!	#DIV/0!
104	Dtk	967	1100.5	2104.5	1042.5	908	2339.5	516	548.5	#DIV/0!	#DIV/0!	#DIV/0!	#DIV/0!	#DIV/0!	#DIV/0!	#DIV/0!	#DIV/0!	#DIV/0!	#DIV/0!	#DIV/0!	#DIV/0!	#DIV/0!	#DIV/0!	#DIV/0!	#DIV/0!
105	EDA-A2	4181.5	4764.5	4186.5	4213.5	3252.5	7520	1459	3146.5	#DIV/0!	#DIV/0!	#DIV/0!	#DIV/0!	#DIV/0!	#DIV/0!	#DIV/0!	#DIV/0!	#DIV/0!	#DIV/0!	#DIV/0!	#DIV/0!	#DIV/0!	#DIV/0!	#DIV/0!	#DIV/0!
106	EDAR	2951.5	704.5	887.5	853	844	783	425	547	#DIV/0!	#DIV/0!	#DIV/0!	#DIV/0!	#DIV/0!	#DIV/0!	#DIV/0!	#DIV/0!	#DIV/0!	#DIV/0!	#DIV/0!	#DIV/0!	#DIV/0!	#DIV/0!	#DIV/0!	#DIV/0!
107	EDG-1	2135	2894.5	6511.5	5185.5	1883	4235.5	784	1984.5	#DIV/0!	#DIV/0!	#DIV/0!	#DIV/0!	#DIV/0!	#DIV/0!	#DIV/0!	#DIV/0!	#DIV/0!	#DIV/0!	#DIV/0!	#DIV/0!	#DIV/0!	#DIV/0!	#DIV/0!	#DIV/0!
108	EGF	764	766.5	860	752.5	629.5	832	393	656.5	#DIV/0!	#DIV/0!	#DIV/0!	#DIV/0!	#DIV/0!	#DIV/0!	#DIV/0!	#DIV/0!	#DIV/0!	#DIV/0!	#DIV/0!	#DIV/0!	#DIV/0!	#DIV/0!	#DIV/0!	#DIV/0!
109	EGF R / ErbB1	777	798.5	919.5	1055	993	919.5	568.5	937.5	#DIV/0!	#DIV/0!	#DIV/0!	#DIV/0!	#DIV/0!	#DIV/0!	#DIV/0!	#DIV/0!	#DIV/0!	#DIV/0!	#DIV/0!	#DIV/0!	#DIV/0!	#DIV/0!	#DIV/0!	#DIV/0!
110	EG-VEGF / PK1	1285.5	1830	3407.5	4846.5	948.5	2176.5	832.5	1138	#DIV/0!	#DIV/0!	#DIV/0!	#DIV/0!	#DIV/0!	#DIV/0!	#DIV/0!	#DIV/0!	#DIV/0!	#DIV/0!	#DIV/0!	#DIV/0!	#DIV/0!	#DIV/0!	#DIV/0!	#DIV/0!
111	EMAP-II	1894.5	2056	2781.5	3067	2579	2905	1525.5	2696.5	#DIV/0!	#DIV/0!	#DIV/0!	#DIV/0!	#DIV/0!	#DIV/0!	#DIV/0!	#DIV/0!	#DIV/0!	#DIV/0!	#DIV/0!	#DIV/0!	#DIV/0!	#DIV/0!	#DIV/0!	#DIV/0!
112	ENA-78	1848.5	1103.5	1616.5	1740	1355	1900	1409.5	1747	#DIV/0!	#DIV/0!	#DIV/0!	#DIV/0!	#DIV/0!	#DIV/0!	#DIV/0!	#DIV/0!	#DIV/0!	#DIV/0!	#DIV/0!	#DIV/0!	#DIV/0!	#DIV/0!	#DIV/0!	#DIV/0!
113	Endocan	1087.5	823	840	921.5	1278	1053.5	740	947	#DIV/0!	#DIV/0!	#DIV/0!	#DIV/0!	#DIV/0!	#DIV/0!	#DIV/0!	#DIV/0!	#DIV/0!	#DIV/0!	#DIV/0!	#DIV/0!	#DIV/0!	#DIV/0!	#DIV/0!	#DIV/0!
114	Endoglin / CD105	1132	1844	4078.5	3186	1535.5	3502	1041	805	#DIV/0!	#DIV/0!	#DIV/0!	#DIV/0!	#DIV/0!	#DIV/0!	#DIV/0!	#DIV/0!	#DIV/0!	#DIV/0!	#DIV/0!	#DIV/0!	#DIV/0!	#DIV/0!	#DIV/0!	#DIV/0!
115	Endostatin	1662.5	1020.5	1266.5	1783.5	1944.5	2166.5	854.5	1065	#DIV/0!	#DIV/0!	#DIV/0!	#DIV/0!	#DIV/0!	#DIV/0!	#DIV/0!	#DIV/0!	#DIV/0!	#DIV/0!	#DIV/0!	#DIV/0!	#DIV/0!	#DIV/0!	#DIV/0!	#DIV/0!
116	Endothelin	1550.5	1935	3345	8482	2121	4103	238	295	#DIV/0!	#DIV/0!	#DIV/0!	#DIV/0!	#DIV/0!	#DIV/0!	#DIV/0!	#DIV/0!	#DIV/0!	#DIV/0!	#DIV/0!	#DIV/0!	#DIV/0!	#DIV/0!	#DIV/0!	#DIV/0!
117	EN-RAGE	973	701	781	946.5	1096.5	1003	604	773	#DIV/0!	#DIV/0!	#DIV/0!	#DIV/0!	#DIV/0!	#DIV/0!	#DIV/0!	#DIV/0!	#DIV/0!	#DIV/0!	#DIV/0!	#DIV/0!	#DIV/0!	#DIV/0!	#DIV/0!	#DIV/0!
118	Eotaxin / CCL11	735.5	569	1023.5	637.5	756	846	504.5	615.5	#DIV/0!	#DIV/0!	#DIV/0!	#DIV/0!	#DIV/0!	#DIV/0!	#DIV/0!	#DIV/0!	#DIV/0!	#DIV/0!	#DIV/0!	#DIV/0!	#DIV/0!	#DIV/0!	#DIV/0!	#DIV/0!
119	Eotaxin-2 / MPIF-2	588.5	605.5	625	584.5	507.5	617.5	347.5	379	#DIV/0!	#DIV/0!	#DIV/0!	#DIV/0!	#DIV/0!	#DIV/0!	#DIV/0!	#DIV/0!	#DIV/0!	#DIV/0!	#DIV/0!	#DIV/0!	#DIV/0!	#DIV/0!	#DIV/0!	#DIV/0!
120	Eotaxin-3 / CCL26	1497	1165.5	1799	1790	784	2268	762.5	762.5	#DIV/0!	#DIV/0!	#DIV/0!	#DIV/0!	#DIV/0!	#DIV/0!	#DIV/0!	#DIV/0!	#DIV/0!	#DIV/0!	#DIV/0!	#DIV/0!	#DIV/0!	#DIV/0!	#DIV/0!	#DIV/0!
121	Epiregulin	1604.5	783.5	1130	986	949	1702.5	686	654.5	#DIV/0!	#DIV/0!	#DIV/0!	#DIV/0!	#DIV/0!	#DIV/0!	#DIV/0!	#DIV/0!	#DIV/0!	#DIV/0!	#DIV/0!	#DIV/0!	#DIV/0!	#DIV/0!	#DIV/0!	#DIV/0!
122	ErbB2	1319	903	1301.5	1675	1214.5	1344	585	701	#DIV/0!	#DIV/0!	#DIV/0!	#DIV/0!	#DIV/0!	#DIV/0!	#DIV/0!	#DIV/0!	#DIV/0!	#DIV/0!	#DIV/0!	#DIV/0!	#DIV/0!	#DIV/0!	#DIV/0!	#DIV/0!
123	ErbB3	3114	916.5	957	717	659	942	407	565	#DIV/0!	#DIV/0!	#DIV/0!	#DIV/0!	#DIV/0!	#DIV/0!	#DIV/0!	#DIV/0!	#DIV/0!	#DIV/0!	#DIV/0!	#DIV/0!	#DIV/0!	#DIV/0!	#DIV/0!	#DIV/0!
124	ErbB4	1180.5	845	1140.5	932.5	753.5	1064.5	589	810	#DIV/0!	#DIV/0!	#DIV/0!	#DIV/0!	#DIV/0!	#DIV/0!	#DIV/0!	#DIV/0!	#DIV/0!	#DIV/0!	#DIV/0!	#DIV/0!	#DIV/0!	#DIV/0!	#DIV/0!	#DIV/0!
125	Erythropoietin	1293.5	2349.5	2959	1972.5	1231	2798.5	938.5	1832	#DIV/0!	#DIV/0!	#DIV/0!	#DIV/0!	#DIV/0!	#DIV/0!	#DIV/0!	#DIV/0!	#DIV/0!	#DIV/0!	#DIV/0!	#DIV/0!	#DIV/0!	#DIV/0!	#DIV/0!	#DIV/0!
126	E-Selectin	1302.5	2662	3029	4059	1448	2679	813.5	2463.5	#DIV/0!	#DIV/0!	#DIV/0!	#DIV/0!	#DIV/0!	#DIV/0!	#DIV/0!	#DIV/0!	#DIV/0!	#DIV/0!	#DIV/0!	#DIV/0!	#DIV/0!	#DIV/0!	#DIV/0!	#DIV/0!
127	FADD	1184	870	1037	1213	1275	1072	633	1066.5	#DIV/0!	#DIV/0!	#DIV/0!	#DIV/0!	#DIV/0!	#DIV/0!	#DIV/0!	#DIV/0!	#DIV/0!	#DIV/0!	#DIV/0!	#DIV/0!	#DIV/0!	#DIV/0!	#DIV/0!	#DIV/0!
128	FAM3B	1225	989	1163	1331.5	1309.5	1311.5	1011.5	1064.5	#DIV/0!	#DIV/0!	#DIV/0!	#DIV/0!	#DIV/0!	#DIV/0!	#DIV/0!	#DIV/0!	#DIV/0!	#DIV/0!	#DIV/0!	#DIV/0!	#DIV/0!	#DIV/0!	#DIV/0!	#DIV/0!
129	Fas / TNFRSF6	1369.5	1019	1776	2018	1740	1995	725.5	1000.5	#DIV/0!	#DIV/0!	#DIV/0!	#DIV/0!	#DIV/0!	#DIV/0!	#DIV/0!	#DIV/0!	#DIV/0!	#DIV/0!	#DIV/0!	#DIV/0!	#DIV/0!	#DIV/0!	#DIV/0!	#DIV/0!
130	Fas Ligand	3057	1565	2656	3346	3393	2313	1785	1445	#DIV/0!	#DIV/0!	#DIV/0!	#DIV/0!	#DIV/0!	#DIV/0!	#DIV/0!	#DIV/0!	#DIV/0!	#DIV/0!	#DIV/0!	#DIV/0!	#DIV/0!	#DIV/0!	#DIV/0!	#DIV/0!
131	FGF Basic	2455	1407.5	4736	3525	3464.5	2466.5	1059.5	1761	#DIV/0!	#DIV/0!	#DIV/0!	#DIV/0!	#DIV/0!	#DIV/0!	#DIV/0!	#DIV/0!	#DIV/0!	#DIV/0!	#DIV/0!	#DIV/0!	#DIV/0!	#DIV/0!	#DIV/0!	#DIV/0!
132	FGF-BP	1236	855	679.5	1341.5	1384	1624	830.5	361.5	#DIV/0!	#DIV/0!	#DIV/0!	#DIV/0!	#DIV/0!	#DIV/0!	#DIV/0!	#DIV/0!	#DIV/0!	#DIV/0!	#DIV/0!	#DIV/0!	#DIV/0!	#DIV/0!	#DIV/0!	#DIV/0!
133	FGF R3	1233	810.5	920	1105	1547	1303	1078.5	838	#DIV/0!	#DIV/0!	#DIV/0!	#DIV/0!	#DIV/0!	#DIV/0!	#DIV/0!	#DIV/0!	#DIV/0!	#DIV/0!	#DIV/0!	#DIV/0!	#DIV/0!	#DIV/0!	#DIV/0!	#DIV/0!
134	FGF R4	904.5	636	686	708.5	890	822.5	600	564.5	#DIV/0!	#DIV/0!	#DIV/0!	#DIV/0!	#DIV/0!	#DIV/0!	#DIV/0!	#DIV/0!	#DIV/0!	#DIV/0!	#DIV/0!	#DIV/0!	#DIV/0!	#DIV/0!	#DIV/0!	#DIV/0!
135	FGF R5	1072.5	864.5	1625	1194.5	792.5	1791	590	625.5	#DIV/0!	#DIV/0!	#DIV/0!	#DIV/0!	#DIV/0!	#DIV/0!	#DIV/0!	#DIV/0!	#DIV/0!	#DIV/0!	#DIV/0!	#DIV/0!	#DIV/0!	#DIV/0!	#DIV/0!	#DIV/0!
136	FGF-4	858.5	663.5	900.5	856	697.5	788.5	507	505	#DIV/0!	#DIV/0!	#DIV/0!	#DIV/0!	#DIV/0!	#DIV/0!	#DIV/0!	#DIV/0!	#DIV/0!	#DIV/0!	#DIV/0!	#DIV/0!	#DIV/0!	#DIV/0!	#DIV/0!	#DIV/0!
137	FGF-5	7802	5830.5	4542	5595	3652.5	8563	2342	5538.5	#DIV/0!	#DIV/0!	#DIV/0!	#DIV/0!	#DIV/0!	#DIV/0!	#DIV/0!	#DIV/0!	#DIV/0!	#DIV/0!	#DIV/0!	#DIV/0!	#DIV/0!	#DIV/0!	#DIV/0!	#DIV/0!
138	FGF-6	864	901.5	1072.5	2638.5	746	966.5	480	657.5	#DIV/0!	#DIV/0!	#DIV/0!	#DIV/0!	#DIV/0!	#DIV/0!	#DIV/0!	#DIV/0!	#DIV/0!	#DIV/0!	#DIV/0!	#DIV/0!	#DIV/0!	#DIV/0!	#DIV/0!	#DIV/0!
139	FGF-7 / KGF	690.5	625	719.5	731	490	688	450.5	572	#DIV/0!	#DIV/0!	#DIV/0!	#DIV/0!	#DIV/0!	#DIV/0!	#DIV/0!	#DIV/0!	#DIV/0!	#DIV/0!	#DIV/0!	#DIV/0!	#DIV/0!	#DIV/0!	#DIV/0!	#DIV/0!
140	FGF-8	765.5	702	781.5	861.5	729	824.5	436	702	#DIV/0!	#DIV/0!	#DIV/0!	#DIV/0!	#DIV/0!	#DIV/0!	#DIV/0!	#DIV/0!	#DIV/0!	#DIV/0!	#DIV/0!	#DIV/0!	#DIV/0!	#DIV/0!	#DIV/0!	#DIV/0!
141	FGF-9	785.5	604	766	765.5	691	725	434.5	689.5	#DIV/0!	#DIV/0!	#DIV/0!	#DIV/0!	#DIV/0!	#DIV/0!	#DIV/0!	#DIV/0!	#DIV/0!	#DIV/0!	#DIV/0!	#DIV/0!	#DIV/0!	#DIV/0!	#DIV/0!	#DIV/0!
142	FGF-10 / KGF-2	2062.5	1727	2197.5	2445.5	1447.5	1648.5	882.5	1533	#DIV/0!	#DIV/0!	#DIV/0!	#DIV/0!	#DIV/0!	#DIV/0!	#DIV/0!	#DIV/0!	#DIV/0!	#DIV/0!	#DIV/0!	#DIV/0!	#DIV/0!	#DIV/0!	#DIV/0!	#DIV/0!
143	FGF-11	2124.5	1944.5	2439	3070	2520	3314.5	1739	1421.5	#DIV/0!	#DIV/0!	#DIV/0!	#DIV/0!	#DIV/0!	#DIV/0!	#DIV/0!	#DIV/0!	#DIV/0!	#DIV/0!	#DIV/0!	#DIV/0!	#DIV/0!	#DIV/0!	#DIV/0!	#DIV/0!
144	FGF-12	2094.5	1172.5	4005	1725.5	2148.5	1769.5	1220.5	1562.5	#DIV/0!	#DIV/0!	#DIV/0!	#DIV/0!	#DIV/0!	#DIV/0!	#DIV/0!	#DIV/0!	#DIV/0!	#DIV/0!	#DIV/0!	#DIV/0!	#DIV/0!	#DIV/0!	#DIV/0!	#DIV/0!
145	FGF-13 1B	1729.5	3279.5	5010	5708.5	2119	3447.5	1217	2057	#DIV/0!	#DIV/0!	#DIV/0!	#DIV/0!	#DIV/0!	#DIV/0!	#DIV/0!	#DIV/0!	#DIV/0!	#DIV/0!	#DIV/0!	#DIV/0!	#DIV/0!	#DIV/0!	#DIV/0!	#DIV/0!
146	FGF-16	1490.5	2963	4622	5203	1587.5	4474.5	1464	2127.5	#DIV/0!	#DIV/0!	#DIV/0!	#DIV/0!	#DIV/0!	#DIV/0!	#DIV/0!	#DIV/0!	#DIV/0!	#DIV/0!	#DIV/0!	#DIV/0!	#DIV/0!	#DIV/0!	#DIV/0!	#DIV/0!
147	FGF-17	1607.5	1613	1934.5	1842.5	1807	1864.5	997	1137	#DIV/0!	#DIV/0!	#DIV/0!	#DIV/0!	#DIV/0!	#DIV/0!	#DIV/0!	#DIV/0!	#DIV/0!	#DIV/0!	#DIV/0!	#DIV/0!	#DIV/0!	#DIV/0!	#DIV/0!	#DIV/0!
148	FGF-18	1414	3622.5	4306	4449	2375	3459.5	1095	1649.5	#DIV/0!	#DIV/0!	#DIV/0!	#DIV/0!	#DIV/0!	#DIV/0!	#DIV/0!	#DIV/0!	#DIV/0!	#DIV/0!	#DIV/0!	#DIV/0!	#DIV/0!	#DIV/0!	#DIV/0!	#DIV/0!
149	FGF-19	607.5	647.5	664	685	328.5	689.5	435	397.5	#DIV/0!	#DIV/0!	#DIV/0!	#DIV/0!	#DIV/0!	#DIV/0!	#DIV/0!	#DIV/0!	#DIV/0!	#DIV/0!	#DIV/0!	#DIV/0!	#DIV/0!	#DIV/0!	#DIV/0!	#DIV/0!
150	FGF-20	1888	1594	2236.5	1293	1322.5	1568	615	1014	#DIV/0!	#DIV/0!	#DIV/0!	#DIV/0!	#DIV/0!	#DIV/0!	#DIV/0!	#DIV/0!	#DIV/0!	#DIV/0!	#DIV/0!	#DIV/0!	#DIV/0!	#DIV/0!	#DIV/0!	#DIV/0!
151	FGF-21	516	494.5	553	538.5	472.5	625.5	314.5	372.5	#DIV/0!	#DIV/0!	#DIV/0!	#DIV/0!	#DIV/0!	#DIV/0!	#DIV/0!	#DIV/0!	#DIV/0!	#DIV/0!	#DIV/0!	#DIV/0!	#DIV/0!	#DIV/0!	#DIV/0!	#DIV/0!
152	FGF-23	1433.5	1680.5	1435	2157	1373.5	1966.5	762	914.5	#DIV/0!	#DIV/0!	#DIV/0!	#DIV/0!	#DIV/0!	#DIV/0!	#DIV/0!	#DIV/0!	#DIV/0!	#DIV/0!	#DIV/0!	#DIV/0!	#DIV/0!	#DIV/0!	#DIV/0!	#DIV/0!
153	FLRG	963.5	1211	1139.5	1233.5	882.5	1248.5	600.5	684.5	#DIV/0!	#DIV/0!	#DIV/0!	#DIV/0!	#DIV/0!	#DIV/0!	#DIV/0!	#DIV/0!	#DIV/0!	#DIV/0!	#DIV/0!	#DIV/0!	#DIV/0!	#DIV/0!	#DIV/0!	#DIV/0!
154	Flt-3 Ligand	1079	1329	1665.5	1815	420	870.5	720.5	1256	#DIV/0!	#DIV/0!	#DIV/0!	#DIV/0!	#DIV/0!	#DIV/0!	#DIV/0!	#DIV/0!	#DIV/0!	#DIV/0!	#DIV/0!	#DIV/0!	#DIV/0!	#DIV/0!	#DIV/0!	#DIV/0!
155	Follistatin	1233.5	1278	1512.5	1561	752.5	1282.5	683	1079.5	#DIV/0!	#DIV/0!	#DIV/0!	#DIV/0!	#DIV/0!	#DIV/0!	#DIV/0!	#DIV/0!	#DIV/0!	#DIV/0!	#DIV/0!	#DIV/0!	#DIV/0!	#DIV/0!	#DIV/0!	#DIV/0!
156	Follistatin-like 1	546	529.5	579.5	647	498.5	594	345	583.5	#DIV/0!	#DIV/0!	#DIV/0!	#DIV/0!	#DIV/0!	#DIV/0!	#DIV/0!	#DIV/0!	#DIV/0!	#DIV/0!	#DIV/0!	#DIV/0!	#DIV/0!	#DIV/0!	#DIV/0!	#DIV/0!
157	Fractalkine	480.5	460.5	528.5	539.5	483	543	292.5	520.5	#DIV/0!	#DIV/0!	#DIV/0!	#DIV/0!	#DIV/0!	#DIV/0!	#DIV/0!	#DIV/0!	#DIV/0!	#DIV/0!	#DIV/0!	#DIV/0!	#DIV/0!	#DIV/0!	#DIV/0!	#DIV/0!
158	Frizzled-1	1078.5	1534.5	2135	2504.5	1024	1778.5	623.5	1154.5	#DIV/0!	#DIV/0!	#DIV/0!	#DIV/0!	#DIV/0!	#DIV/0!	#DIV/0!	#DIV/0!	#DIV/0!	#DIV/0!	#DIV/0!	#DIV/0!	#DIV/0!	#DIV/0!	#DIV/0!	#DIV/0!
159	Frizzled-3	894	1462.5	1979.5	1838	1120	1660	587	1696.5	#DIV/0!	#DIV/0!	#DIV/0!	#DIV/0!	#DIV/0!	#DIV/0!	#DIV/0!	#DIV/0!	#DIV/0!	#DIV/0!	#DIV/0!	#DIV/0!	#DIV/0!	#DIV/0!	#DIV/0!	#DIV/0!
160	Frizzled-4	2767.5	1767	2158.5	2311	2753	2649	958	2705.5	#DIV/0!	#DIV/0!	#DIV/0!	#DIV/0!	#DIV/0!	#DIV/0!	#DIV/0!	#DIV/0!	#DIV/0!	#DIV/0!	#DIV/0!	#DIV/0!	#DIV/0!	#DIV/0!	#DIV/0!	#DIV/0!
161	Frizzled-5	577.5	552.5	1086.5	836	467	533	260	405	#DIV/0!	#DIV/0!	#DIV/0!	#DIV/0!	#DIV/0!	#DIV/0!	#DIV/0!	#DIV/0!	#DIV/0!	#DIV/0!	#DIV/0!	#DIV/0!	#DIV/0!	#DIV/0!	#DIV/0!	#DIV/0!
162	Frizzled-6	502.5	639	851	736.5	486	571.5	339	391	#DIV/0!	#DIV/0!	#DIV/0!	#DIV/0!	#DIV/0!	#DIV/0!	#DIV/0!	#DIV/0!	#DIV/0!	#DIV/0!	#DIV/0!	#DIV/0!	#DIV/0!	#DIV/0!	#DIV/0!	#DIV/0!
163	Frizzled-7	760	1266	1365	1784.5	886.5	990.5	529.5	325.5	#DIV/0!	#DIV/0!	#DIV/0!	#DIV/0!	#DIV/0!	#DIV/0!	#DIV/0!	#DIV/0!	#DIV/0!	#DIV/0!	#DIV/0!	#DIV/0!	#DIV/0!	#DIV/0!	#DIV/0!	#DIV/0!
164	Galectin-3	1146.5	1149.5	1392.5	1314	995.5	1446.5	629	978	#DIV/0!	#DIV/0!	#DIV/0!	#DIV/0!	#DIV/0!	#DIV/0!	#DIV/0!	#DIV/0!	#DIV/0!	#DIV/0!	#DIV/0!	#DIV/0!	#DIV/0!	#DIV/0!	#DIV/0!	#DIV/0!
165	GASP-1 / WFIKKNRP	743	1065	2770	2022	622.5	1413	528	700	#DIV/0!	#DIV/0!	#DIV/0!	#DIV/0!	#DIV/0!	#DIV/0!	#DIV/0!	#DIV/0!	#DIV/0!	#DIV/0!	#DIV/0!	#DIV/0!	#DIV/0!	#DIV/0!	#DIV/0!	#DIV/0!
166	GASP-2 / WFIKKN	1950.5	1748.5	1710.5	2333.5	1115.5	2250.5	678	976	#DIV/0!	#DIV/0!	#DIV/0!	#DIV/0!	#DIV/0!	#DIV/0!	#DIV/0!	#DIV/0!	#DIV/0!	#DIV/0!	#DIV/0!	#DIV/0!	#DIV/0!	#DIV/0!	#DIV/0!	#DIV/0!
167	GCP-2 / CXCL6	565	575.5	639	591.5	523	598	391	391	#DIV/0!	#DIV/0!	#DIV/0!	#DIV/0!	#DIV/0!	#DIV/0!	#DIV/0!	#DIV/0!	#DIV/0!	#DIV/0!	#DIV/0!	#DIV/0!	#DIV/0!	#DIV/0!	#DIV/0!	#DIV/0!
168	GCSF	2350	5019	5124	3791.5	1998.5	4505.5	1436	2823	#DIV/0!	#DIV/0!	#DIV/0!	#DIV/0!	#DIV/0!	#DIV/0!	#DIV/0!	#DIV/0!	#DIV/0!	#DIV/0!	#DIV/0!	#DIV/0!	#DIV/0!	#DIV/0!	#DIV/0!	#DIV/0!
169	G-CSF R / CD 114	668.5	709.5	740.5	2580.5	765.5	1599.5	489.5	634	#DIV/0!	#DIV/0!	#DIV/0!	#DIV/0!	#DIV/0!	#DIV/0!	#DIV/0!	#DIV/0!	#DIV/0!	#DIV/0!	#DIV/0!	#DIV/0!	#DIV/0!	#DIV/0!	#DIV/0!	#DIV/0!
170	GDF1	1856.5	2277.5	2926.5	2751.5	1679.5	2358.5	855	2829.5	#DIV/0!	#DIV/0!	#DIV/0!	#DIV/0!	#DIV/0!	#DIV/0!	#DIV/0!	#DIV/0!	#DIV/0!	#DIV/0!	#DIV/0!	#DIV/0!	#DIV/0!	#DIV/0!	#DIV/0!	#DIV/0!
171	GDF3	1825.5	2696	2244.5	2399.5	1599.5	3011	1402	1960	#DIV/0!	#DIV/0!	#DIV/0!	#DIV/0!	#DIV/0!	#DIV/0!	#DIV/0!	#DIV/0!	#DIV/0!	#DIV/0!	#DIV/0!	#DIV/0!	#DIV/0!	#DIV/0!	#DIV/0!	#DIV/0!
172	GDF5	1650	2788.5	2824.5	2266.5	1530.5	3237.5	1191.5	1848	#DIV/0!	#DIV/0!	#DIV/0!	#DIV/0!	#DIV/0!	#DIV/0!	#DIV/0!	#DIV/0!	#DIV/0!	#DIV/0!	#DIV/0!	#DIV/0!	#DIV/0!	#DIV/0!	#DIV/0!	#DIV/0!
173	GDF8	1656.5	3003	3233.5	2888.5	1537.5	2712.5	1011	2399.5	#DIV/0!	#DIV/0!	#DIV/0!	#DIV/0!	#DIV/0!	#DIV/0!	#DIV/0!	#DIV/0!	#DIV/0!	#DIV/0!	#DIV/0!	#DIV/0!	#DIV/0!	#DIV/0!	#DIV/0!	#DIV/0!
174	GDF9	1769.5	2265.5	2118.5	1697.5	1628	3028.5	1166	2172	#DIV/0!	#DIV/0!	#DIV/0!	#DIV/0!	#DIV/0!	#DIV/0!	#DIV/0!	#DIV/0!	#DIV/0!	#DIV/0!	#DIV/0!	#DIV/0!	#DIV/0!	#DIV/0!	#DIV/0!	#DIV/0!
175	GDF11	2148.5	3387.5	3458	2456.5	2033	4274	1322.5	2779.5	#DIV/0!	#DIV/0!	#DIV/0!	#DIV/0!	#DIV/0!	#DIV/0!	#DIV/0!	#DIV/0!	#DIV/0!	#DIV/0!	#DIV/0!	#DIV/0!	#DIV/0!	#DIV/0!	#DIV/0!	#DIV/0!
176	GDF-15	768	572	647	736	598.5	546.5	360.5	833	#DIV/0!	#DIV/0!	#DIV/0!	#DIV/0!	#DIV/0!	#DIV/0!	#DIV/0!	#DIV/0!	#DIV/0!	#DIV/0!	#DIV/0!	#DIV/0!	#DIV/0!	#DIV/0!	#DIV/0!	#DIV/0!
177	GDNF	713.5	619.5	697	742	542.5	668.5	362.5	502.5	#DIV/0!	#DIV/0!	#DIV/0!	#DIV/0!	#DIV/0!	#DIV/0!	#DIV/0!	#DIV/0!	#DIV/0!	#DIV/0!	#DIV/0!	#DIV/0!	#DIV/0!	#DIV/0!	#DIV/0!	#DIV/0!
178	GFR alpha-1	660.5	618.5	872	784.5	619.5	546.5	287	509	#DIV/0!	#DIV/0!	#DIV/0!	#DIV/0!	#DIV/0!	#DIV/0!	#DIV/0!	#DIV/0!	#DIV/0!	#DIV/0!	#DIV/0!	#DIV/0!	#DIV/0!	#DIV/0!	#DIV/0!	#DIV/0!
179	GFR alpha-2	964.5	718.5	1500.5	1224.5	550.5	723.5	453.5	393.5	#DIV/0!	#DIV/0!	#DIV/0!	#DIV/0!	#DIV/0!	#DIV/0!	#DIV/0!	#DIV/0!	#DIV/0!	#DIV/0!	#DIV/0!	#DIV/0!	#DIV/0!	#DIV/0!	#DIV/0!	#DIV/0!
180	GFR alpha-3	711	963.5	1426.5	1396.5	750	1063.5	518	551	#DIV/0!	#DIV/0!	#DIV/0!	#DIV/0!	#DIV/0!	#DIV/0!	#DIV/0!	#DIV/0!	#DIV/0!	#DIV/0!	#DIV/0!	#DIV/0!	#DIV/0!	#DIV/0!	#DIV/0!	#DIV/0!
181	GFR alpha-4	1006.5	1102	1486	1119.5	787.5	1363	591.5	694	#DIV/0!	#DIV/0!	#DIV/0!	#DIV/0!	#DIV/0!	#DIV/0!	#DIV/0!	#DIV/0!	#DIV/0!	#DIV/0!	#DIV/0!	#DIV/0!	#DIV/0!	#DIV/0!	#DIV/0!	#DIV/0!
182	GITR / TNFRF18	829.5	875	935.5	964.5	729	1245	598	518.5	#DIV/0!	#DIV/0!	#DIV/0!	#DIV/0!	#DIV/0!	#DIV/0!	#DIV/0!	#DIV/0!	#DIV/0!	#DIV/0!	#DIV/0!	#DIV/0!	#DIV/0!	#DIV/0!	#DIV/0!	#DIV/0!
183	GITR Ligand / TNFSF18	1287.5	1423	1463	2163	822.5	1684.5	636	1050	#DIV/0!	#DIV/0!	#DIV/0!	#DIV/0!	#DIV/0!	#DIV/0!	#DIV/0!	#DIV/0!	#DIV/0!	#DIV/0!	#DIV/0!	#DIV/0!	#DIV/0!	#DIV/0!	#DIV/0!	#DIV/0!
184	Glucagon	1352	2763.5	1686	2251	1318.5	1302	711	1317	#DIV/0!	#DIV/0!	#DIV/0!	#DIV/0!	#DIV/0!	#DIV/0!	#DIV/0!	#DIV/0!	#DIV/0!	#DIV/0!	#DIV/0!	#DIV/0!	#DIV/0!	#DIV/0!	#DIV/0!	#DIV/0!
185	Glut1	2415	2031	2013	3211	1210	2778.5	835.5	1963	#DIV/0!	#DIV/0!	#DIV/0!	#DIV/0!	#DIV/0!	#DIV/0!	#DIV/0!	#DIV/0!	#DIV/0!	#DIV/0!	#DIV/0!	#DIV/0!	#DIV/0!	#DIV/0!	#DIV/0!	#DIV/0!
186	Glut2	929.5	701	768.5	1112	805	916.5	448.5	869	#DIV/0!	#DIV/0!	#DIV/0!	#DIV/0!	#DIV/0!	#DIV/0!	#DIV/0!	#DIV/0!	#DIV/0!	#DIV/0!	#DIV/0!	#DIV/0!	#DIV/0!	#DIV/0!	#DIV/0!	#DIV/0!
187	Glut3	1287	1231.5	1910.5	1629	1562.5	2392	667.5	1211	#DIV/0!	#DIV/0!	#DIV/0!	#DIV/0!	#DIV/0!	#DIV/0!	#DIV/0!	#DIV/0!	#DIV/0!	#DIV/0!	#DIV/0!	#DIV/0!	#DIV/0!	#DIV/0!	#DIV/0!	#DIV/0!
188	Glut5	2059.5	1947.5	1710	2110	1566.5	2377.5	694.5	1685.5	#DIV/0!	#DIV/0!	#DIV/0!	#DIV/0!	#DIV/0!	#DIV/0!	#DIV/0!	#DIV/0!	#DIV/0!	#DIV/0!	#DIV/0!	#DIV/0!	#DIV/0!	#DIV/0!	#DIV/0!	#DIV/0!
189	Glypican 3	541.5	493.5	593.5	626	428	498.5	306	499.5	#DIV/0!	#DIV/0!	#DIV/0!	#DIV/0!	#DIV/0!	#DIV/0!	#DIV/0!	#DIV/0!	#DIV/0!	#DIV/0!	#DIV/0!	#DIV/0!	#DIV/0!	#DIV/0!	#DIV/0!	#DIV/0!
190	Glypican 5	2198.5	2273	4497	4264	2677	4444.5	993.5	3440.5	#DIV/0!	#DIV/0!	#DIV/0!	#DIV/0!	#DIV/0!	#DIV/0!	#DIV/0!	#DIV/0!	#DIV/0!	#DIV/0!	#DIV/0!	#DIV/0!	#DIV/0!	#DIV/0!	#DIV/0!	#DIV/0!
191	GM-CSF	2278.5	3751.5	3927	2930.5	1879.5	3954.5	1392	2569.5	#DIV/0!	#DIV/0!	#DIV/0!	#DIV/0!	#DIV/0!	#DIV/0!	#DIV/0!	#DIV/0!	#DIV/0!	#DIV/0!	#DIV/0!	#DIV/0!	#DIV/0!	#DIV/0!	#DIV/0!	#DIV/0!
192	GM-CSF R alpha	770.5	942.5	1447.5	1720.5	615	766	514	562	#DIV/0!	#DIV/0!	#DIV/0!	#DIV/0!	#DIV/0!	#DIV/0!	#DIV/0!	#DIV/0!	#DIV/0!	#DIV/0!	#DIV/0!	#DIV/0!	#DIV/0!	#DIV/0!	#DIV/0!	#DIV/0!
193	Granzyme A	2576	3459.5	3784	2539	2217	4624	1461.5	2851.5	#DIV/0!	#DIV/0!	#DIV/0!	#DIV/0!	#DIV/0!	#DIV/0!	#DIV/0!	#DIV/0!	#DIV/0!	#DIV/0!	#DIV/0!	#DIV/0!	#DIV/0!	#DIV/0!	#DIV/0!	#DIV/0!
194	GREMLIN	734.5	1672.5	2429	1178.5	623	1357	590	625.5	#DIV/0!	#DIV/0!	#DIV/0!	#DIV/0!	#DIV/0!	#DIV/0!	#DIV/0!	#DIV/0!	#DIV/0!	#DIV/0!	#DIV/0!	#DIV/0!	#DIV/0!	#DIV/0!	#DIV/0!	#DIV/0!
195	GRO	2243	4195	4177	3185.5	1849	4435	1366.5	2629.5	#DIV/0!	#DIV/0!	#DIV/0!	#DIV/0!	#DIV/0!	#DIV/0!	#DIV/0!	#DIV/0!	#DIV/0!	#DIV/0!	#DIV/0!	#DIV/0!	#DIV/0!	#DIV/0!	#DIV/0!	#DIV/0!
196	GRO-a	1815	2810	3246.5	2495.5	1409.5	3582.5	1130.5	2257.5	#DIV/0!	#DIV/0!	#DIV/0!	#DIV/0!	#DIV/0!	#DIV/0!	#DIV/0!	#DIV/0!	#DIV/0!	#DIV/0!	#DIV/0!	#DIV/0!	#DIV/0!	#DIV/0!	#DIV/0!	#DIV/0!
197	Growth Hormone (GH)	1159.5	3660	5167	2885	1700.5	3308.5	772	2161.5	#DIV/0!	#DIV/0!	#DIV/0!	#DIV/0!	#DIV/0!	#DIV/0!	#DIV/0!	#DIV/0!	#DIV/0!	#DIV/0!	#DIV/0!	#DIV/0!	#DIV/0!	#DIV/0!	#DIV/0!	#DIV/0!
198	Growth Hormone R (GHR)	1123.5	804.5	1013.5	1065	929	689	590	925.5	#DIV/0!	#DIV/0!	#DIV/0!	#DIV/0!	#DIV/0!	#DIV/0!	#DIV/0!	#DIV/0!	#DIV/0!	#DIV/0!	#DIV/0!	#DIV/0!	#DIV/0!	#DIV/0!	#DIV/0!	#DIV/0!
199	HB-EGF	2802.5	2636	2045	1955	1806	1684	1138.5	2838.5	#DIV/0!	#DIV/0!	#DIV/0!	#DIV/0!	#DIV/0!	#DIV/0!	#DIV/0!	#DIV/0!	#DIV/0!	#DIV/0!	#DIV/0!	#DIV/0!	#DIV/0!	#DIV/0!	#DIV/0!	#DIV/0!
200	HCC-4 / CCL16	546.5	516	551.5	522	408	671	369.5	828.5	#DIV/0!	#DIV/0!	#DIV/0!	#DIV/0!	#DIV/0!	#DIV/0!	#DIV/0!	#DIV/0!	#DIV/0!	#DIV/0!	#DIV/0!	#DIV/0!	#DIV/0!	#DIV/0!	#DIV/0!	#DIV/0!
201	HCR / CRAM-A/B	3870.5	7586.5	12144	21523.5	1812.5	7957	2125	4739	#DIV/0!	#DIV/0!	#DIV/0!	#DIV/0!	#DIV/0!	#DIV/0!	#DIV/0!	#DIV/0!	#DIV/0!	#DIV/0!	#DIV/0!	#DIV/0!	#DIV/0!	#DIV/0!	#DIV/0!	#DIV/0!
202	Hepassocin	952	1634	2121.5	2265	1210	1903.5	691.5	1198	#DIV/0!	#DIV/0!	#DIV/0!	#DIV/0!	#DIV/0!	#DIV/0!	#DIV/0!	#DIV/0!	#DIV/0!	#DIV/0!	#DIV/0!	#DIV/0!	#DIV/0!	#DIV/0!	#DIV/0!	#DIV/0!
203	GLO-1	3992	4940	5716	5688	3490	4864	1655.5	3376.5	#DIV/0!	#DIV/0!	#DIV/0!	#DIV/0!	#DIV/0!	#DIV/0!	#DIV/0!	#DIV/0!	#DIV/0!	#DIV/0!	#DIV/0!	#DIV/0!	#DIV/0!	#DIV/0!	#DIV/0!	#DIV/0!
204	HGF	614	1052.5	564	587.5	473	841	378	505.5	#DIV/0!	#DIV/0!	#DIV/0!	#DIV/0!	#DIV/0!	#DIV/0!	#DIV/0!	#DIV/0!	#DIV/0!	#DIV/0!	#DIV/0!	#DIV/0!	#DIV/0!	#DIV/0!	#DIV/0!	#DIV/0!
205	HGFR	611	1615.5	1598.5	1174.5	560.5	782.5	374	610.5	#DIV/0!	#DIV/0!	#DIV/0!	#DIV/0!	#DIV/0!	#DIV/0!	#DIV/0!	#DIV/0!	#DIV/0!	#DIV/0!	#DIV/0!	#DIV/0!	#DIV/0!	#DIV/0!	#DIV/0!	#DIV/0!
206	HRG-alpha	1258	1126.5	1690.5	2163.5	948.5	1960.5	520	1098.5	#DIV/0!	#DIV/0!	#DIV/0!	#DIV/0!	#DIV/0!	#DIV/0!	#DIV/0!	#DIV/0!	#DIV/0!	#DIV/0!	#DIV/0!	#DIV/0!	#DIV/0!	#DIV/0!	#DIV/0!	#DIV/0!
207	HRG-beta 1	605.5	638	666	693.5	501	494	291.5	536.5	#DIV/0!	#DIV/0!	#DIV/0!	#DIV/0!	#DIV/0!	#DIV/0!	#DIV/0!	#DIV/0!	#DIV/0!	#DIV/0!	#DIV/0!	#DIV/0!	#DIV/0!	#DIV/0!	#DIV/0!	#DIV/0!
208	HVEM / TNFRSF14	747	591.5	646.5	832.5	595.5	606.5	400	543	#DIV/0!	#DIV/0!	#DIV/0!	#DIV/0!	#DIV/0!	#DIV/0!	#DIV/0!	#DIV/0!	#DIV/0!	#DIV/0!	#DIV/0!	#DIV/0!	#DIV/0!	#DIV/0!	#DIV/0!	#DIV/0!
209	I-309	484	509	616.5	585.5	379.5	526	382.5	331	#DIV/0!	#DIV/0!	#DIV/0!	#DIV/0!	#DIV/0!	#DIV/0!	#DIV/0!	#DIV/0!	#DIV/0!	#DIV/0!	#DIV/0!	#DIV/0!	#DIV/0!	#DIV/0!	#DIV/0!	#DIV/0!
210	ICAM-1	586	543.5	582.5	537	476.5	724.5	340.5	977.5	#DIV/0!	#DIV/0!	#DIV/0!	#DIV/0!	#DIV/0!	#DIV/0!	#DIV/0!	#DIV/0!	#DIV/0!	#DIV/0!	#DIV/0!	#DIV/0!	#DIV/0!	#DIV/0!	#DIV/0!	#DIV/0!
211	ICAM-2	557.5	530	583.5	546.5	393.5	653	256	407.5	#DIV/0!	#DIV/0!	#DIV/0!	#DIV/0!	#DIV/0!	#DIV/0!	#DIV/0!	#DIV/0!	#DIV/0!	#DIV/0!	#DIV/0!	#DIV/0!	#DIV/0!	#DIV/0!	#DIV/0!	#DIV/0!
212	ICAM-3 (CD50)	519	547.5	565.5	565	594.5	632.5	310.5	429	#DIV/0!	#DIV/0!	#DIV/0!	#DIV/0!	#DIV/0!	#DIV/0!	#DIV/0!	#DIV/0!	#DIV/0!	#DIV/0!	#DIV/0!	#DIV/0!	#DIV/0!	#DIV/0!	#DIV/0!	#DIV/0!
213	ICAM-5	1070.5	588	3567.5	1911	1169.5	1757	824.5	1451	#DIV/0!	#DIV/0!	#DIV/0!	#DIV/0!	#DIV/0!	#DIV/0!	#DIV/0!	#DIV/0!	#DIV/0!	#DIV/0!	#DIV/0!	#DIV/0!	#DIV/0!	#DIV/0!	#DIV/0!	#DIV/0!
214	IFN-alpha / beta R1	571.5	510.5	536	698.5	487	556	333.5	662	#DIV/0!	#DIV/0!	#DIV/0!	#DIV/0!	#DIV/0!	#DIV/0!	#DIV/0!	#DIV/0!	#DIV/0!	#DIV/0!	#DIV/0!	#DIV/0!	#DIV/0!	#DIV/0!	#DIV/0!	#DIV/0!
215	IFN-alpha / beta R2	1734	647.5	699.5	755	651.5	901	585.5	908	#DIV/0!	#DIV/0!	#DIV/0!	#DIV/0!	#DIV/0!	#DIV/0!	#DIV/0!	#DIV/0!	#DIV/0!	#DIV/0!	#DIV/0!	#DIV/0!	#DIV/0!	#DIV/0!	#DIV/0!	#DIV/0!
216	IFN-beta	919.5	819	920	1157	1069	977.5	465	816	#DIV/0!	#DIV/0!	#DIV/0!	#DIV/0!	#DIV/0!	#DIV/0!	#DIV/0!	#DIV/0!	#DIV/0!	#DIV/0!	#DIV/0!	#DIV/0!	#DIV/0!	#DIV/0!	#DIV/0!	#DIV/0!
217	IFN-gamma	2499.5	4469.5	4601	3859	1986	4508	1343.5	3279.5	#DIV/0!	#DIV/0!	#DIV/0!	#DIV/0!	#DIV/0!	#DIV/0!	#DIV/0!	#DIV/0!	#DIV/0!	#DIV/0!	#DIV/0!	#DIV/0!	#DIV/0!	#DIV/0!	#DIV/0!	#DIV/0!
218	IFN-gamma R1	697.5	611.5	606.5	721.5	519	642.5	436	598.5	#DIV/0!	#DIV/0!	#DIV/0!	#DIV/0!	#DIV/0!	#DIV/0!	#DIV/0!	#DIV/0!	#DIV/0!	#DIV/0!	#DIV/0!	#DIV/0!	#DIV/0!	#DIV/0!	#DIV/0!	#DIV/0!
219	IGFBP-1	728.5	696	631	712.5	514.5	612.5	452.5	534	#DIV/0!	#DIV/0!	#DIV/0!	#DIV/0!	#DIV/0!	#DIV/0!	#DIV/0!	#DIV/0!	#DIV/0!	#DIV/0!	#DIV/0!	#DIV/0!	#DIV/0!	#DIV/0!	#DIV/0!	#DIV/0!
220	IGFBP-2	676	529	582	547	488.5	526.5	380	563.5	#DIV/0!	#DIV/0!	#DIV/0!	#DIV/0!	#DIV/0!	#DIV/0!	#DIV/0!	#DIV/0!	#DIV/0!	#DIV/0!	#DIV/0!	#DIV/0!	#DIV/0!	#DIV/0!	#DIV/0!	#DIV/0!
221	IGFBP-3	1329	709	733.5	1063	1005.5	799	620.5	926.5	#DIV/0!	#DIV/0!	#DIV/0!	#DIV/0!	#DIV/0!	#DIV/0!	#DIV/0!	#DIV/0!	#DIV/0!	#DIV/0!	#DIV/0!	#DIV/0!	#DIV/0!	#DIV/0!	#DIV/0!	#DIV/0!
222	IGFBP-4	567.5	484.5	529	522.5	406	479.5	319	759	#DIV/0!	#DIV/0!	#DIV/0!	#DIV/0!	#DIV/0!	#DIV/0!	#DIV/0!	#DIV/0!	#DIV/0!	#DIV/0!	#DIV/0!	#DIV/0!	#DIV/0!	#DIV/0!	#DIV/0!	#DIV/0!
223	IGFBP-6	559	513.5	521	542.5	444.5	526.5	305.5	842	#DIV/0!	#DIV/0!	#DIV/0!	#DIV/0!	#DIV/0!	#DIV/0!	#DIV/0!	#DIV/0!	#DIV/0!	#DIV/0!	#DIV/0!	#DIV/0!	#DIV/0!	#DIV/0!	#DIV/0!	#DIV/0!
224	IGFBP-rp1 / IGFBP-7	760	586.5	629.5	736.5	400	657.5	304.5	427	#DIV/0!	#DIV/0!	#DIV/0!	#DIV/0!	#DIV/0!	#DIV/0!	#DIV/0!	#DIV/0!	#DIV/0!	#DIV/0!	#DIV/0!	#DIV/0!	#DIV/0!	#DIV/0!	#DIV/0!	#DIV/0!
225	IGF-I	433	450.5	478	482.5	324	507	304.5	325.5	#DIV/0!	#DIV/0!	#DIV/0!	#DIV/0!	#DIV/0!	#DIV/0!	#DIV/0!	#DIV/0!	#DIV/0!	#DIV/0!	#DIV/0!	#DIV/0!	#DIV/0!	#DIV/0!	#DIV/0!	#DIV/0!
226	IGF-I SR	544	514.5	542	537	483.5	716	365.5	426.5	#DIV/0!	#DIV/0!	#DIV/0!	#DIV/0!	#DIV/0!	#DIV/0!	#DIV/0!	#DIV/0!	#DIV/0!	#DIV/0!	#DIV/0!	#DIV/0!	#DIV/0!	#DIV/0!	#DIV/0!	#DIV/0!
227	IGF-II	579	586	577	511	428	644	341	398	#DIV/0!	#DIV/0!	#DIV/0!	#DIV/0!	#DIV/0!	#DIV/0!	#DIV/0!	#DIV/0!	#DIV/0!	#DIV/0!	#DIV/0!	#DIV/0!	#DIV/0!	#DIV/0!	#DIV/0!	#DIV/0!
228	IGF-II R	704	661.5	684.5	597	565.5	713.5	406.5	881.5	#DIV/0!	#DIV/0!	#DIV/0!	#DIV/0!	#DIV/0!	#DIV/0!	#DIV/0!	#DIV/0!	#DIV/0!	#DIV/0!	#DIV/0!	#DIV/0!	#DIV/0!	#DIV/0!	#DIV/0!	#DIV/0!
229	IL-1 alpha	1968.5	3556	4663	3424.5	1674	3080	1149.5	3164.5	#DIV/0!	#DIV/0!	#DIV/0!	#DIV/0!	#DIV/0!	#DIV/0!	#DIV/0!	#DIV/0!	#DIV/0!	#DIV/0!	#DIV/0!	#DIV/0!	#DIV/0!	#DIV/0!	#DIV/0!	#DIV/0!
230	IL-1 beta	699	569	668.5	613.5	627.5	597	407	667.5	#DIV/0!	#DIV/0!	#DIV/0!	#DIV/0!	#DIV/0!	#DIV/0!	#DIV/0!	#DIV/0!	#DIV/0!	#DIV/0!	#DIV/0!	#DIV/0!	#DIV/0!	#DIV/0!	#DIV/0!	#DIV/0!
231	IL-1 F5 / FIL1delta	829	666.5	809.5	1228	743.5	715.5	475.5	707.5	#DIV/0!	#DIV/0!	#DIV/0!	#DIV/0!	#DIV/0!	#DIV/0!	#DIV/0!	#DIV/0!	#DIV/0!	#DIV/0!	#DIV/0!	#DIV/0!	#DIV/0!	#DIV/0!	#DIV/0!	#DIV/0!
232	IL-1 F6 / FIL1 epsilon	1008.5	717.5	829	1224	961	743.5	427.5	766	#DIV/0!	#DIV/0!	#DIV/0!	#DIV/0!	#DIV/0!	#DIV/0!	#DIV/0!	#DIV/0!	#DIV/0!	#DIV/0!	#DIV/0!	#DIV/0!	#DIV/0!	#DIV/0!	#DIV/0!	#DIV/0!
233	IL-1 F7 / FIL1 zeta	876	536	652.5	829	754.5	584	378	685.5	#DIV/0!	#DIV/0!	#DIV/0!	#DIV/0!	#DIV/0!	#DIV/0!	#DIV/0!	#DIV/0!	#DIV/0!	#DIV/0!	#DIV/0!	#DIV/0!	#DIV/0!	#DIV/0!	#DIV/0!	#DIV/0!
234	IL-1 F8 / FIL1 eta	758	675.5	753	758.5	552.5	716.5	424.5	662	#DIV/0!	#DIV/0!	#DIV/0!	#DIV/0!	#DIV/0!	#DIV/0!	#DIV/0!	#DIV/0!	#DIV/0!	#DIV/0!	#DIV/0!	#DIV/0!	#DIV/0!	#DIV/0!	#DIV/0!	#DIV/0!
235	IL-1 F9 / IL-1 H1	962.5	827.5	1386	966	622.5	765.5	224.5	926	#DIV/0!	#DIV/0!	#DIV/0!	#DIV/0!	#DIV/0!	#DIV/0!	#DIV/0!	#DIV/0!	#DIV/0!	#DIV/0!	#DIV/0!	#DIV/0!	#DIV/0!	#DIV/0!	#DIV/0!	#DIV/0!
236	IL-1 F10 / IL-1HY2	2189	1624	2185	2041.5	1910.5	2245.5	781	2887	#DIV/0!	#DIV/0!	#DIV/0!	#DIV/0!	#DIV/0!	#DIV/0!	#DIV/0!	#DIV/0!	#DIV/0!	#DIV/0!	#DIV/0!	#DIV/0!	#DIV/0!	#DIV/0!	#DIV/0!	#DIV/0!
237	IL-1 R3 / IL-1 R AcP	679.5	624	654.5	626.5	467	578.5	352	1186.5	#DIV/0!	#DIV/0!	#DIV/0!	#DIV/0!	#DIV/0!	#DIV/0!	#DIV/0!	#DIV/0!	#DIV/0!	#DIV/0!	#DIV/0!	#DIV/0!	#DIV/0!	#DIV/0!	#DIV/0!	#DIV/0!
238	IL-1 R4 / ST2	623.5	559	651	572.5	447	582	349.5	1188	#DIV/0!	#DIV/0!	#DIV/0!	#DIV/0!	#DIV/0!	#DIV/0!	#DIV/0!	#DIV/0!	#DIV/0!	#DIV/0!	#DIV/0!	#DIV/0!	#DIV/0!	#DIV/0!	#DIV/0!	#DIV/0!
239	IL-1 R6 / IL-1 Rrp2	1612	1300.5	1579	2298.5	1250.5	2596	531.5	1552	#DIV/0!	#DIV/0!	#DIV/0!	#DIV/0!	#DIV/0!	#DIV/0!	#DIV/0!	#DIV/0!	#DIV/0!	#DIV/0!	#DIV/0!	#DIV/0!	#DIV/0!	#DIV/0!	#DIV/0!	#DIV/0!
240	IL-1 R8	661.5	565	640.5	622.5	537.5	797	363.5	512	#DIV/0!	#DIV/0!	#DIV/0!	#DIV/0!	#DIV/0!	#DIV/0!	#DIV/0!	#DIV/0!	#DIV/0!	#DIV/0!	#DIV/0!	#DIV/0!	#DIV/0!	#DIV/0!	#DIV/0!	#DIV/0!
241	IL-1 R9	787.5	571.5	755.5	560.5	518	650	344	727.5	#DIV/0!	#DIV/0!	#DIV/0!	#DIV/0!	#DIV/0!	#DIV/0!	#DIV/0!	#DIV/0!	#DIV/0!	#DIV/0!	#DIV/0!	#DIV/0!	#DIV/0!	#DIV/0!	#DIV/0!	#DIV/0!
242	IL-1 ra	1129	1343.5	1860	1818.5	624	1456.5	565	466	#DIV/0!	#DIV/0!	#DIV/0!	#DIV/0!	#DIV/0!	#DIV/0!	#DIV/0!	#DIV/0!	#DIV/0!	#DIV/0!	#DIV/0!	#DIV/0!	#DIV/0!	#DIV/0!	#DIV/0!	#DIV/0!
243	IL-1 sRI	1495	1147.5	2445	924	669	2046.5	614.5	657.5	#DIV/0!	#DIV/0!	#DIV/0!	#DIV/0!	#DIV/0!	#DIV/0!	#DIV/0!	#DIV/0!	#DIV/0!	#DIV/0!	#DIV/0!	#DIV/0!	#DIV/0!	#DIV/0!	#DIV/0!	#DIV/0!
244	IL-1 sRII	789.5	807.5	2149	784	597	819.5	403	682.5	#DIV/0!	#DIV/0!	#DIV/0!	#DIV/0!	#DIV/0!	#DIV/0!	#DIV/0!	#DIV/0!	#DIV/0!	#DIV/0!	#DIV/0!	#DIV/0!	#DIV/0!	#DIV/0!	#DIV/0!	#DIV/0!
245	IL-2	2407	4245.5	4452.5	3421	1881	4350.5	1324	2769	#DIV/0!	#DIV/0!	#DIV/0!	#DIV/0!	#DIV/0!	#DIV/0!	#DIV/0!	#DIV/0!	#DIV/0!	#DIV/0!	#DIV/0!	#DIV/0!	#DIV/0!	#DIV/0!	#DIV/0!	#DIV/0!
246	IL-2 R alpha	1078.5	786	1021.5	1097	745.5	1002.5	547.5	740	#DIV/0!	#DIV/0!	#DIV/0!	#DIV/0!	#DIV/0!	#DIV/0!	#DIV/0!	#DIV/0!	#DIV/0!	#DIV/0!	#DIV/0!	#DIV/0!	#DIV/0!	#DIV/0!	#DIV/0!	#DIV/0!
247	IL-2 R beta /CD122	1481.5	1094.5	1120	1520	694.5	571.5	799.5	1164	#DIV/0!	#DIV/0!	#DIV/0!	#DIV/0!	#DIV/0!	#DIV/0!	#DIV/0!	#DIV/0!	#DIV/0!	#DIV/0!	#DIV/0!	#DIV/0!	#DIV/0!	#DIV/0!	#DIV/0!	#DIV/0!
248	IL-2 R gamma	1315.5	1071.5	1185	1053	708.5	3248.5	629.5	846.5	#DIV/0!	#DIV/0!	#DIV/0!	#DIV/0!	#DIV/0!	#DIV/0!	#DIV/0!	#DIV/0!	#DIV/0!	#DIV/0!	#DIV/0!	#DIV/0!	#DIV/0!	#DIV/0!	#DIV/0!	#DIV/0!
249	IL-3	1089.5	1588.5	1479	1666.5	671	2081.5	608.5	1001.5	#DIV/0!	#DIV/0!	#DIV/0!	#DIV/0!	#DIV/0!	#DIV/0!	#DIV/0!	#DIV/0!	#DIV/0!	#DIV/0!	#DIV/0!	#DIV/0!	#DIV/0!	#DIV/0!	#DIV/0!	#DIV/0!
250	IL-3 R alpha	824.5	608	594.5	727.5	415.5	588.5	499	572.5	#DIV/0!	#DIV/0!	#DIV/0!	#DIV/0!	#DIV/0!	#DIV/0!	#DIV/0!	#DIV/0!	#DIV/0!	#DIV/0!	#DIV/0!	#DIV/0!	#DIV/0!	#DIV/0!	#DIV/0!	#DIV/0!
251	IL-4	844	847.5	961.5	1103.5	609	650	428	586	#DIV/0!	#DIV/0!	#DIV/0!	#DIV/0!	#DIV/0!	#DIV/0!	#DIV/0!	#DIV/0!	#DIV/0!	#DIV/0!	#DIV/0!	#DIV/0!	#DIV/0!	#DIV/0!	#DIV/0!	#DIV/0!
252	IL-4 R	1158.5	644	823.5	978.5	1120.5	725	642.5	4958.5	#DIV/0!	#DIV/0!	#DIV/0!	#DIV/0!	#DIV/0!	#DIV/0!	#DIV/0!	#DIV/0!	#DIV/0!	#DIV/0!	#DIV/0!	#DIV/0!	#DIV/0!	#DIV/0!	#DIV/0!	#DIV/0!
253	IL-5	1912	3584.5	3609.5	2763.5	1629	3275.5	1191	2496.5	#DIV/0!	#DIV/0!	#DIV/0!	#DIV/0!	#DIV/0!	#DIV/0!	#DIV/0!	#DIV/0!	#DIV/0!	#DIV/0!	#DIV/0!	#DIV/0!	#DIV/0!	#DIV/0!	#DIV/0!	#DIV/0!
254	IL-5 R alpha	947.5	704.5	1142.5	1410	580.5	824.5	487.5	421	#DIV/0!	#DIV/0!	#DIV/0!	#DIV/0!	#DIV/0!	#DIV/0!	#DIV/0!	#DIV/0!	#DIV/0!	#DIV/0!	#DIV/0!	#DIV/0!	#DIV/0!	#DIV/0!	#DIV/0!	#DIV/0!
255	IL-6	1694	3643.5	3486.5	2606	1365	3045	1169.5	1895.5	#DIV/0!	#DIV/0!	#DIV/0!	#DIV/0!	#DIV/0!	#DIV/0!	#DIV/0!	#DIV/0!	#DIV/0!	#DIV/0!	#DIV/0!	#DIV/0!	#DIV/0!	#DIV/0!	#DIV/0!	#DIV/0!
256	IL-6 R	747.5	621.5	694	643	575	910.5	500.5	416	#DIV/0!	#DIV/0!	#DIV/0!	#DIV/0!	#DIV/0!	#DIV/0!	#DIV/0!	#DIV/0!	#DIV/0!	#DIV/0!	#DIV/0!	#DIV/0!	#DIV/0!	#DIV/0!	#DIV/0!	#DIV/0!
257	IL-7	2326	3915.5	4111	3461.5	1913.5	4137.5	1312	2542	#DIV/0!	#DIV/0!	#DIV/0!	#DIV/0!	#DIV/0!	#DIV/0!	#DIV/0!	#DIV/0!	#DIV/0!	#DIV/0!	#DIV/0!	#DIV/0!	#DIV/0!	#DIV/0!	#DIV/0!	#DIV/0!
258	IL-7 R alpha	1754.5	813.5	1272	1213.5	1000	2075.5	735	1316.5	#DIV/0!	#DIV/0!	#DIV/0!	#DIV/0!	#DIV/0!	#DIV/0!	#DIV/0!	#DIV/0!	#DIV/0!	#DIV/0!	#DIV/0!	#DIV/0!	#DIV/0!	#DIV/0!	#DIV/0!	#DIV/0!
259	IL-8	1720	2998	3122.5	2650	1343.5	2613	1089.5	1673.5	#DIV/0!	#DIV/0!	#DIV/0!	#DIV/0!	#DIV/0!	#DIV/0!	#DIV/0!	#DIV/0!	#DIV/0!	#DIV/0!	#DIV/0!	#DIV/0!	#DIV/0!	#DIV/0!	#DIV/0!	#DIV/0!
260	IL-9	934	1249	1268.5	1352.5	688	1862	650	970	#DIV/0!	#DIV/0!	#DIV/0!	#DIV/0!	#DIV/0!	#DIV/0!	#DIV/0!	#DIV/0!	#DIV/0!	#DIV/0!	#DIV/0!	#DIV/0!	#DIV/0!	#DIV/0!	#DIV/0!	#DIV/0!
261	IL-10	2226	3963	4144	3189	1622	3886.5	1227	2536	#DIV/0!	#DIV/0!	#DIV/0!	#DIV/0!	#DIV/0!	#DIV/0!	#DIV/0!	#DIV/0!	#DIV/0!	#DIV/0!	#DIV/0!	#DIV/0!	#DIV/0!	#DIV/0!	#DIV/0!	#DIV/0!
262	IL-10 R alpha	928	733.5	734.5	1056	624.5	859.5	722	570	#DIV/0!	#DIV/0!	#DIV/0!	#DIV/0!	#DIV/0!	#DIV/0!	#DIV/0!	#DIV/0!	#DIV/0!	#DIV/0!	#DIV/0!	#DIV/0!	#DIV/0!	#DIV/0!	#DIV/0!	#DIV/0!
263	IL-10 R beta	959.5	1052.5	1053	1337.5	621.5	1832.5	784.5	940	#DIV/0!	#DIV/0!	#DIV/0!	#DIV/0!	#DIV/0!	#DIV/0!	#DIV/0!	#DIV/0!	#DIV/0!	#DIV/0!	#DIV/0!	#DIV/0!	#DIV/0!	#DIV/0!	#DIV/0!	#DIV/0!
264	IL-11	960	759.5	774.5	877	603.5	712	303	667	#DIV/0!	#DIV/0!	#DIV/0!	#DIV/0!	#DIV/0!	#DIV/0!	#DIV/0!	#DIV/0!	#DIV/0!	#DIV/0!	#DIV/0!	#DIV/0!	#DIV/0!	#DIV/0!	#DIV/0!	#DIV/0!
265	IL-12 p40	744.5	850	926.5	1691	853.5	673	605.5	673.5	#DIV/0!	#DIV/0!	#DIV/0!	#DIV/0!	#DIV/0!	#DIV/0!	#DIV/0!	#DIV/0!	#DIV/0!	#DIV/0!	#DIV/0!	#DIV/0!	#DIV/0!	#DIV/0!	#DIV/0!	#DIV/0!
266	IL-12 p70	1137	1537	1456	1742.5	798	1256.5	669.5	871	#DIV/0!	#DIV/0!	#DIV/0!	#DIV/0!	#DIV/0!	#DIV/0!	#DIV/0!	#DIV/0!	#DIV/0!	#DIV/0!	#DIV/0!	#DIV/0!	#DIV/0!	#DIV/0!	#DIV/0!	#DIV/0!
267	IL-12 R beta 1	702	750.5	752.5	974.5	549.5	635	472	595.5	#DIV/0!	#DIV/0!	#DIV/0!	#DIV/0!	#DIV/0!	#DIV/0!	#DIV/0!	#DIV/0!	#DIV/0!	#DIV/0!	#DIV/0!	#DIV/0!	#DIV/0!	#DIV/0!	#DIV/0!	#DIV/0!
268	IL-12 R beta 2	592	687.5	615.5	779.5	475.5	568.5	309.5	3272.5	#DIV/0!	#DIV/0!	#DIV/0!	#DIV/0!	#DIV/0!	#DIV/0!	#DIV/0!	#DIV/0!	#DIV/0!	#DIV/0!	#DIV/0!	#DIV/0!	#DIV/0!	#DIV/0!	#DIV/0!	#DIV/0!
269	IL-13	2178.5	3380.5	4089	3356.5	1627	3488.5	1256	2129	#DIV/0!	#DIV/0!	#DIV/0!	#DIV/0!	#DIV/0!	#DIV/0!	#DIV/0!	#DIV/0!	#DIV/0!	#DIV/0!	#DIV/0!	#DIV/0!	#DIV/0!	#DIV/0!	#DIV/0!	#DIV/0!
270	IL-13 R alpha 1	2209.5	2441	3602.5	3486.5	1494.5	2258	837	1141.5	#DIV/0!	#DIV/0!	#DIV/0!	#DIV/0!	#DIV/0!	#DIV/0!	#DIV/0!	#DIV/0!	#DIV/0!	#DIV/0!	#DIV/0!	#DIV/0!	#DIV/0!	#DIV/0!	#DIV/0!	#DIV/0!
271	IL-13 R alpha 2	1103.5	739.5	596	832	827.5	822.5	444	448.5	#DIV/0!	#DIV/0!	#DIV/0!	#DIV/0!	#DIV/0!	#DIV/0!	#DIV/0!	#DIV/0!	#DIV/0!	#DIV/0!	#DIV/0!	#DIV/0!	#DIV/0!	#DIV/0!	#DIV/0!	#DIV/0!
272	IL-15	1652	3254	3203.5	2560	1393.5	3331.5	1090.5	1785	#DIV/0!	#DIV/0!	#DIV/0!	#DIV/0!	#DIV/0!	#DIV/0!	#DIV/0!	#DIV/0!	#DIV/0!	#DIV/0!	#DIV/0!	#DIV/0!	#DIV/0!	#DIV/0!	#DIV/0!	#DIV/0!
273	IL-15 R alpha	1745.5	1721	1810.5	1890.5	1413	2950	779	1683	#DIV/0!	#DIV/0!	#DIV/0!	#DIV/0!	#DIV/0!	#DIV/0!	#DIV/0!	#DIV/0!	#DIV/0!	#DIV/0!	#DIV/0!	#DIV/0!	#DIV/0!	#DIV/0!	#DIV/0!	#DIV/0!
274	IL-16	478	515.5	533.5	504.5	399.5	666	327	406	#DIV/0!	#DIV/0!	#DIV/0!	#DIV/0!	#DIV/0!	#DIV/0!	#DIV/0!	#DIV/0!	#DIV/0!	#DIV/0!	#DIV/0!	#DIV/0!	#DIV/0!	#DIV/0!	#DIV/0!	#DIV/0!
275	IL-17	731.5	841	819.5	762	602	915.5	369.5	565	#DIV/0!	#DIV/0!	#DIV/0!	#DIV/0!	#DIV/0!	#DIV/0!	#DIV/0!	#DIV/0!	#DIV/0!	#DIV/0!	#DIV/0!	#DIV/0!	#DIV/0!	#DIV/0!	#DIV/0!	#DIV/0!
276	IL-17B	2087	901.5	1535	2546	1724.5	2314	940	1165.5	#DIV/0!	#DIV/0!	#DIV/0!	#DIV/0!	#DIV/0!	#DIV/0!	#DIV/0!	#DIV/0!	#DIV/0!	#DIV/0!	#DIV/0!	#DIV/0!	#DIV/0!	#DIV/0!	#DIV/0!	#DIV/0!
277	IL-17B R	2064	1071.5	1663.5	2306.5	1433.5	1255.5	798.5	1154	#DIV/0!	#DIV/0!	#DIV/0!	#DIV/0!	#DIV/0!	#DIV/0!	#DIV/0!	#DIV/0!	#DIV/0!	#DIV/0!	#DIV/0!	#DIV/0!	#DIV/0!	#DIV/0!	#DIV/0!	#DIV/0!
278	IL-17C	594	542	560	735	517.5	564.5	342.5	465.5	#DIV/0!	#DIV/0!	#DIV/0!	#DIV/0!	#DIV/0!	#DIV/0!	#DIV/0!	#DIV/0!	#DIV/0!	#DIV/0!	#DIV/0!	#DIV/0!	#DIV/0!	#DIV/0!	#DIV/0!	#DIV/0!
279	IL-17D	1208	765.5	1028.5	1569	1390	782.5	536.5	809.5	#DIV/0!	#DIV/0!	#DIV/0!	#DIV/0!	#DIV/0!	#DIV/0!	#DIV/0!	#DIV/0!	#DIV/0!	#DIV/0!	#DIV/0!	#DIV/0!	#DIV/0!	#DIV/0!	#DIV/0!	#DIV/0!
280	IL-17E	754	565	751	688	506	541.5	414	477	#DIV/0!	#DIV/0!	#DIV/0!	#DIV/0!	#DIV/0!	#DIV/0!	#DIV/0!	#DIV/0!	#DIV/0!	#DIV/0!	#DIV/0!	#DIV/0!	#DIV/0!	#DIV/0!	#DIV/0!	#DIV/0!
281	IL-17F	603	683	635.5	827.5	469.5	498	437.5	411	#DIV/0!	#DIV/0!	#DIV/0!	#DIV/0!	#DIV/0!	#DIV/0!	#DIV/0!	#DIV/0!	#DIV/0!	#DIV/0!	#DIV/0!	#DIV/0!	#DIV/0!	#DIV/0!	#DIV/0!	#DIV/0!
282	IL-17R	604.5	719.5	627	760.5	451	567.5	419	366	#DIV/0!	#DIV/0!	#DIV/0!	#DIV/0!	#DIV/0!	#DIV/0!	#DIV/0!	#DIV/0!	#DIV/0!	#DIV/0!	#DIV/0!	#DIV/0!	#DIV/0!	#DIV/0!	#DIV/0!	#DIV/0!
283	IL-17RC	933.5	791	805.5	1031.5	774.5	718	511.5	3102	#DIV/0!	#DIV/0!	#DIV/0!	#DIV/0!	#DIV/0!	#DIV/0!	#DIV/0!	#DIV/0!	#DIV/0!	#DIV/0!	#DIV/0!	#DIV/0!	#DIV/0!	#DIV/0!	#DIV/0!	#DIV/0!
284	IL-17RD	2175.5	1887.5	1745	1548	3168	3243.5	1059	3201	#DIV/0!	#DIV/0!	#DIV/0!	#DIV/0!	#DIV/0!	#DIV/0!	#DIV/0!	#DIV/0!	#DIV/0!	#DIV/0!	#DIV/0!	#DIV/0!	#DIV/0!	#DIV/0!	#DIV/0!	#DIV/0!
285	IL-18 BPa	686	681	614.5	629	554	649	415	484	#DIV/0!	#DIV/0!	#DIV/0!	#DIV/0!	#DIV/0!	#DIV/0!	#DIV/0!	#DIV/0!	#DIV/0!	#DIV/0!	#DIV/0!	#DIV/0!	#DIV/0!	#DIV/0!	#DIV/0!	#DIV/0!
286	IL-18 R alpha /IL-1 R5	1372.5	1546	1108.5	1407	827.5	1407.5	768	1388	#DIV/0!	#DIV/0!	#DIV/0!	#DIV/0!	#DIV/0!	#DIV/0!	#DIV/0!	#DIV/0!	#DIV/0!	#DIV/0!	#DIV/0!	#DIV/0!	#DIV/0!	#DIV/0!	#DIV/0!	#DIV/0!
287	IL-18 R beta /AcPL	474.5	480.5	519	481.5	333.5	545.5	364.5	394	#DIV/0!	#DIV/0!	#DIV/0!	#DIV/0!	#DIV/0!	#DIV/0!	#DIV/0!	#DIV/0!	#DIV/0!	#DIV/0!	#DIV/0!	#DIV/0!	#DIV/0!	#DIV/0!	#DIV/0!	#DIV/0!
288	IL-19	1898.5	847.5	1278	1255	1346	2139	1140.5	2119	#DIV/0!	#DIV/0!	#DIV/0!	#DIV/0!	#DIV/0!	#DIV/0!	#DIV/0!	#DIV/0!	#DIV/0!	#DIV/0!	#DIV/0!	#DIV/0!	#DIV/0!	#DIV/0!	#DIV/0!	#DIV/0!
289	IL-20	764.5	632.5	569.5	719	549.5	591	444.5	448	#DIV/0!	#DIV/0!	#DIV/0!	#DIV/0!	#DIV/0!	#DIV/0!	#DIV/0!	#DIV/0!	#DIV/0!	#DIV/0!	#DIV/0!	#DIV/0!	#DIV/0!	#DIV/0!	#DIV/0!	#DIV/0!
290	IL-20 R alpha	930	2083.5	2095	2284.5	858.5	1691	535	875	#DIV/0!	#DIV/0!	#DIV/0!	#DIV/0!	#DIV/0!	#DIV/0!	#DIV/0!	#DIV/0!	#DIV/0!	#DIV/0!	#DIV/0!	#DIV/0!	#DIV/0!	#DIV/0!	#DIV/0!	#DIV/0!
291	IL-20 R beta	1061	776.5	864.5	1320.5	907	727.5	597	794	#DIV/0!	#DIV/0!	#DIV/0!	#DIV/0!	#DIV/0!	#DIV/0!	#DIV/0!	#DIV/0!	#DIV/0!	#DIV/0!	#DIV/0!	#DIV/0!	#DIV/0!	#DIV/0!	#DIV/0!	#DIV/0!
292	IL-21	1406	2848	2854	2306	1068.5	2429	882.5	1232.5	#DIV/0!	#DIV/0!	#DIV/0!	#DIV/0!	#DIV/0!	#DIV/0!	#DIV/0!	#DIV/0!	#DIV/0!	#DIV/0!	#DIV/0!	#DIV/0!	#DIV/0!	#DIV/0!	#DIV/0!	#DIV/0!
293	IL-21 R	1010	3052.5	1894.5	3065	1116	1723.5	615.5	706	#DIV/0!	#DIV/0!	#DIV/0!	#DIV/0!	#DIV/0!	#DIV/0!	#DIV/0!	#DIV/0!	#DIV/0!	#DIV/0!	#DIV/0!	#DIV/0!	#DIV/0!	#DIV/0!	#DIV/0!	#DIV/0!
294	IL-22	833	598	550.5	644.5	991	655	422	520.5	#DIV/0!	#DIV/0!	#DIV/0!	#DIV/0!	#DIV/0!	#DIV/0!	#DIV/0!	#DIV/0!	#DIV/0!	#DIV/0!	#DIV/0!	#DIV/0!	#DIV/0!	#DIV/0!	#DIV/0!	#DIV/0!
295	IL-22 BP	490.5	508	561.5	474	379	531.5	296	339.5	#DIV/0!	#DIV/0!	#DIV/0!	#DIV/0!	#DIV/0!	#DIV/0!	#DIV/0!	#DIV/0!	#DIV/0!	#DIV/0!	#DIV/0!	#DIV/0!	#DIV/0!	#DIV/0!	#DIV/0!	#DIV/0!
296	IL-22 R	1419	1353.5	1213	1154	992.5	1485.5	503	716	#DIV/0!	#DIV/0!	#DIV/0!	#DIV/0!	#DIV/0!	#DIV/0!	#DIV/0!	#DIV/0!	#DIV/0!	#DIV/0!	#DIV/0!	#DIV/0!	#DIV/0!	#DIV/0!	#DIV/0!	#DIV/0!
297	IL-23	680	947.5	794	989.5	742.5	920	391	653.5	#DIV/0!	#DIV/0!	#DIV/0!	#DIV/0!	#DIV/0!	#DIV/0!	#DIV/0!	#DIV/0!	#DIV/0!	#DIV/0!	#DIV/0!	#DIV/0!	#DIV/0!	#DIV/0!	#DIV/0!	#DIV/0!
298	IL-23 R	1525	897	2331	1206.5	1534	2843	665	792.5	#DIV/0!	#DIV/0!	#DIV/0!	#DIV/0!	#DIV/0!	#DIV/0!	#DIV/0!	#DIV/0!	#DIV/0!	#DIV/0!	#DIV/0!	#DIV/0!	#DIV/0!	#DIV/0!	#DIV/0!	#DIV/0!
299	IL-24	1042.5	567.5	640.5	767.5	785	1209	518.5	764.5	#DIV/0!	#DIV/0!	#DIV/0!	#DIV/0!	#DIV/0!	#DIV/0!	#DIV/0!	#DIV/0!	#DIV/0!	#DIV/0!	#DIV/0!	#DIV/0!	#DIV/0!	#DIV/0!	#DIV/0!	#DIV/0!
300	IL-26	9561.5	7814	6260.5	6863	7936	7558.5	5180.5	6689.5	#DIV/0!	#DIV/0!	#DIV/0!	#DIV/0!	#DIV/0!	#DIV/0!	#DIV/0!	#DIV/0!	#DIV/0!	#DIV/0!	#DIV/0!	#DIV/0!	#DIV/0!	#DIV/0!	#DIV/0!	#DIV/0!
301	IL-27	1143	915.5	1303	1214	1222	1538	572.5	1302.5	#DIV/0!	#DIV/0!	#DIV/0!	#DIV/0!	#DIV/0!	#DIV/0!	#DIV/0!	#DIV/0!	#DIV/0!	#DIV/0!	#DIV/0!	#DIV/0!	#DIV/0!	#DIV/0!	#DIV/0!	#DIV/0!
302	IL-28A	1473.5	988.5	1670	1816.5	1156.5	1400	493.5	1031.5	#DIV/0!	#DIV/0!	#DIV/0!	#DIV/0!	#DIV/0!	#DIV/0!	#DIV/0!	#DIV/0!	#DIV/0!	#DIV/0!	#DIV/0!	#DIV/0!	#DIV/0!	#DIV/0!	#DIV/0!	#DIV/0!
303	IL-29	1006.5	1847	3147	3057	666.5	1192.5	433.5	649	#DIV/0!	#DIV/0!	#DIV/0!	#DIV/0!	#DIV/0!	#DIV/0!	#DIV/0!	#DIV/0!	#DIV/0!	#DIV/0!	#DIV/0!	#DIV/0!	#DIV/0!	#DIV/0!	#DIV/0!	#DIV/0!
304	IL-31	607	539.5	502.5	600.5	382.5	538.5	336	434.5	#DIV/0!	#DIV/0!	#DIV/0!	#DIV/0!	#DIV/0!	#DIV/0!	#DIV/0!	#DIV/0!	#DIV/0!	#DIV/0!	#DIV/0!	#DIV/0!	#DIV/0!	#DIV/0!	#DIV/0!	#DIV/0!
305	IL-31 RA	563	540	518	574.5	343.5	471.5	315	426	#DIV/0!	#DIV/0!	#DIV/0!	#DIV/0!	#DIV/0!	#DIV/0!	#DIV/0!	#DIV/0!	#DIV/0!	#DIV/0!	#DIV/0!	#DIV/0!	#DIV/0!	#DIV/0!	#DIV/0!	#DIV/0!
306	BACE-1	1093	773.5	765	1368	640	562	428.5	550.5	#DIV/0!	#DIV/0!	#DIV/0!	#DIV/0!	#DIV/0!	#DIV/0!	#DIV/0!	#DIV/0!	#DIV/0!	#DIV/0!	#DIV/0!	#DIV/0!	#DIV/0!	#DIV/0!	#DIV/0!	#DIV/0!
307	FACX	465	513.5	521.5	681	367.5	442	311	320.5	#DIV/0!	#DIV/0!	#DIV/0!	#DIV/0!	#DIV/0!	#DIV/0!	#DIV/0!	#DIV/0!	#DIV/0!	#DIV/0!	#DIV/0!	#DIV/0!	#DIV/0!	#DIV/0!	#DIV/0!	#DIV/0!
308	Insulin	613.5	604	643	633.5	482	1309	385.5	591	#DIV/0!	#DIV/0!	#DIV/0!	#DIV/0!	#DIV/0!	#DIV/0!	#DIV/0!	#DIV/0!	#DIV/0!	#DIV/0!	#DIV/0!	#DIV/0!	#DIV/0!	#DIV/0!	#DIV/0!	#DIV/0!
309	Insulin R	1119	1849.5	1517.5	930	2284.5	1493	932	1234	#DIV/0!	#DIV/0!	#DIV/0!	#DIV/0!	#DIV/0!	#DIV/0!	#DIV/0!	#DIV/0!	#DIV/0!	#DIV/0!	#DIV/0!	#DIV/0!	#DIV/0!	#DIV/0!	#DIV/0!	#DIV/0!
310	Insulysin / IDE	619	806.5	1115.5	1029	538.5	631	205	595.5	#DIV/0!	#DIV/0!	#DIV/0!	#DIV/0!	#DIV/0!	#DIV/0!	#DIV/0!	#DIV/0!	#DIV/0!	#DIV/0!	#DIV/0!	#DIV/0!	#DIV/0!	#DIV/0!	#DIV/0!	#DIV/0!
311	IP-10	460.5	486.5	452.5	553.5	371	510.5	229.5	294.5	#DIV/0!	#DIV/0!	#DIV/0!	#DIV/0!	#DIV/0!	#DIV/0!	#DIV/0!	#DIV/0!	#DIV/0!	#DIV/0!	#DIV/0!	#DIV/0!	#DIV/0!	#DIV/0!	#DIV/0!	#DIV/0!
312	I-TAC / CXCL11	759.5	668	628.5	734	571.5	767.5	222	478	#DIV/0!	#DIV/0!	#DIV/0!	#DIV/0!	#DIV/0!	#DIV/0!	#DIV/0!	#DIV/0!	#DIV/0!	#DIV/0!	#DIV/0!	#DIV/0!	#DIV/0!	#DIV/0!	#DIV/0!	#DIV/0!
313	Kininostatin / kininogen	669	626.5	689	819.5	580	681	199	431.5	#DIV/0!	#DIV/0!	#DIV/0!	#DIV/0!	#DIV/0!	#DIV/0!	#DIV/0!	#DIV/0!	#DIV/0!	#DIV/0!	#DIV/0!	#DIV/0!	#DIV/0!	#DIV/0!	#DIV/0!	#DIV/0!
314	Kremen-1	1301.5	908.5	1063	1189.5	1043	2372.5	204	865	#DIV/0!	#DIV/0!	#DIV/0!	#DIV/0!	#DIV/0!	#DIV/0!	#DIV/0!	#DIV/0!	#DIV/0!	#DIV/0!	#DIV/0!	#DIV/0!	#DIV/0!	#DIV/0!	#DIV/0!	#DIV/0!
315	Kremen-2	1662.5	1084.5	1288.5	1244	1364	1633	204	1202.5	#DIV/0!	#DIV/0!	#DIV/0!	#DIV/0!	#DIV/0!	#DIV/0!	#DIV/0!	#DIV/0!	#DIV/0!	#DIV/0!	#DIV/0!	#DIV/0!	#DIV/0!	#DIV/0!	#DIV/0!	#DIV/0!
316	Latent TGF-beta bp1	708.5	505.5	630.5	607	426	687	197.5	429	#DIV/0!	#DIV/0!	#DIV/0!	#DIV/0!	#DIV/0!	#DIV/0!	#DIV/0!	#DIV/0!	#DIV/0!	#DIV/0!	#DIV/0!	#DIV/0!	#DIV/0!	#DIV/0!	#DIV/0!	#DIV/0!
317	LBP	597.5	537.5	689	774.5	481.5	656.5	188.5	976	#DIV/0!	#DIV/0!	#DIV/0!	#DIV/0!	#DIV/0!	#DIV/0!	#DIV/0!	#DIV/0!	#DIV/0!	#DIV/0!	#DIV/0!	#DIV/0!	#DIV/0!	#DIV/0!	#DIV/0!	#DIV/0!
318	Lck	890	1229	1125	1133	733.5	1086	227.5	680.5	#DIV/0!	#DIV/0!	#DIV/0!	#DIV/0!	#DIV/0!	#DIV/0!	#DIV/0!	#DIV/0!	#DIV/0!	#DIV/0!	#DIV/0!	#DIV/0!	#DIV/0!	#DIV/0!	#DIV/0!	#DIV/0!
319	LECT2	1262.5	509.5	685.5	865.5	1262	1222	193.5	604	#DIV/0!	#DIV/0!	#DIV/0!	#DIV/0!	#DIV/0!	#DIV/0!	#DIV/0!	#DIV/0!	#DIV/0!	#DIV/0!	#DIV/0!	#DIV/0!	#DIV/0!	#DIV/0!	#DIV/0!	#DIV/0!
320	Lefty - A	787	669	710	819	541.5	604.5	199	609.5	#DIV/0!	#DIV/0!	#DIV/0!	#DIV/0!	#DIV/0!	#DIV/0!	#DIV/0!	#DIV/0!	#DIV/0!	#DIV/0!	#DIV/0!	#DIV/0!	#DIV/0!	#DIV/0!	#DIV/0!	#DIV/0!
321	Leptin (OB)	448.5	479.5	564.5	566	292.5	430.5	198	304	#DIV/0!	#DIV/0!	#DIV/0!	#DIV/0!	#DIV/0!	#DIV/0!	#DIV/0!	#DIV/0!	#DIV/0!	#DIV/0!	#DIV/0!	#DIV/0!	#DIV/0!	#DIV/0!	#DIV/0!	#DIV/0!
322	Leptin R	634	563.5	637	692.5	430	496.5	199.5	403	#DIV/0!	#DIV/0!	#DIV/0!	#DIV/0!	#DIV/0!	#DIV/0!	#DIV/0!	#DIV/0!	#DIV/0!	#DIV/0!	#DIV/0!	#DIV/0!	#DIV/0!	#DIV/0!	#DIV/0!	#DIV/0!
323	LFA-1 alpha	872	631	625	769	647.5	1035	172.5	716.5	#DIV/0!	#DIV/0!	#DIV/0!	#DIV/0!	#DIV/0!	#DIV/0!	#DIV/0!	#DIV/0!	#DIV/0!	#DIV/0!	#DIV/0!	#DIV/0!	#DIV/0!	#DIV/0!	#DIV/0!	#DIV/0!
324	LIF	1442	751.5	641.5	913.5	846.5	582.5	188	515.5	#DIV/0!	#DIV/0!	#DIV/0!	#DIV/0!	#DIV/0!	#DIV/0!	#DIV/0!	#DIV/0!	#DIV/0!	#DIV/0!	#DIV/0!	#DIV/0!	#DIV/0!	#DIV/0!	#DIV/0!	#DIV/0!
325	LIF R alpha	1670	501.5	492	571.5	657.5	1174	237.5	544	#DIV/0!	#DIV/0!	#DIV/0!	#DIV/0!	#DIV/0!	#DIV/0!	#DIV/0!	#DIV/0!	#DIV/0!	#DIV/0!	#DIV/0!	#DIV/0!	#DIV/0!	#DIV/0!	#DIV/0!	#DIV/0!
326	LIGHT / TNFSF14	417	593.5	657	750.5	309	515	220.5	300	#DIV/0!	#DIV/0!	#DIV/0!	#DIV/0!	#DIV/0!	#DIV/0!	#DIV/0!	#DIV/0!	#DIV/0!	#DIV/0!	#DIV/0!	#DIV/0!	#DIV/0!	#DIV/0!	#DIV/0!	#DIV/0!
327	Lipocalin-1	503	700.5	687.5	915	339.5	599.5	194.5	360	#DIV/0!	#DIV/0!	#DIV/0!	#DIV/0!	#DIV/0!	#DIV/0!	#DIV/0!	#DIV/0!	#DIV/0!	#DIV/0!	#DIV/0!	#DIV/0!	#DIV/0!	#DIV/0!	#DIV/0!	#DIV/0!
328	Lipocalin-2	426.5	1011	1041	1224	313.5	568.5	240.5	366.5	#DIV/0!	#DIV/0!	#DIV/0!	#DIV/0!	#DIV/0!	#DIV/0!	#DIV/0!	#DIV/0!	#DIV/0!	#DIV/0!	#DIV/0!	#DIV/0!	#DIV/0!	#DIV/0!	#DIV/0!	#DIV/0!
329	LRP-1	876.5	517.5	546.5	600	632.5	1561	200	648.5	#DIV/0!	#DIV/0!	#DIV/0!	#DIV/0!	#DIV/0!	#DIV/0!	#DIV/0!	#DIV/0!	#DIV/0!	#DIV/0!	#DIV/0!	#DIV/0!	#DIV/0!	#DIV/0!	#DIV/0!	#DIV/0!
330	LRP-6	526.5	684.5	676	816	425	718	193	457	#DIV/0!	#DIV/0!	#DIV/0!	#DIV/0!	#DIV/0!	#DIV/0!	#DIV/0!	#DIV/0!	#DIV/0!	#DIV/0!	#DIV/0!	#DIV/0!	#DIV/0!	#DIV/0!	#DIV/0!	#DIV/0!
331	L-Selectin (CD62L)	773	860.5	912.5	1142.5	404.5	1075	190	716	#DIV/0!	#DIV/0!	#DIV/0!	#DIV/0!	#DIV/0!	#DIV/0!	#DIV/0!	#DIV/0!	#DIV/0!	#DIV/0!	#DIV/0!	#DIV/0!	#DIV/0!	#DIV/0!	#DIV/0!	#DIV/0!
332	Lymphotactin / XCL1	447.5	483	453	483.5	324	624.5	186.5	417	#DIV/0!	#DIV/0!	#DIV/0!	#DIV/0!	#DIV/0!	#DIV/0!	#DIV/0!	#DIV/0!	#DIV/0!	#DIV/0!	#DIV/0!	#DIV/0!	#DIV/0!	#DIV/0!	#DIV/0!	#DIV/0!
333	Lymphotoxin beta / TNFSF3	1623.5	839	1054.5	1364.5	1617	1221	194	957	#DIV/0!	#DIV/0!	#DIV/0!	#DIV/0!	#DIV/0!	#DIV/0!	#DIV/0!	#DIV/0!	#DIV/0!	#DIV/0!	#DIV/0!	#DIV/0!	#DIV/0!	#DIV/0!	#DIV/0!	#DIV/0!
334	Lymphotoxin beta R / TNFRSF3	498	485	541.5	502.5	359.5	554	190.5	863	#DIV/0!	#DIV/0!	#DIV/0!	#DIV/0!	#DIV/0!	#DIV/0!	#DIV/0!	#DIV/0!	#DIV/0!	#DIV/0!	#DIV/0!	#DIV/0!	#DIV/0!	#DIV/0!	#DIV/0!	#DIV/0!
335	MAC-1	841.5	1024	1289.5	1740	413	687	186	500.5	#DIV/0!	#DIV/0!	#DIV/0!	#DIV/0!	#DIV/0!	#DIV/0!	#DIV/0!	#DIV/0!	#DIV/0!	#DIV/0!	#DIV/0!	#DIV/0!	#DIV/0!	#DIV/0!	#DIV/0!	#DIV/0!
336	MCP-1	1161.5	1421.5	1291	1124.5	997.5	1688	195.5	1046.5	#DIV/0!	#DIV/0!	#DIV/0!	#DIV/0!	#DIV/0!	#DIV/0!	#DIV/0!	#DIV/0!	#DIV/0!	#DIV/0!	#DIV/0!	#DIV/0!	#DIV/0!	#DIV/0!	#DIV/0!	#DIV/0!
337	MCP-2	799	644.5	602.5	948	471	657	207	557	#DIV/0!	#DIV/0!	#DIV/0!	#DIV/0!	#DIV/0!	#DIV/0!	#DIV/0!	#DIV/0!	#DIV/0!	#DIV/0!	#DIV/0!	#DIV/0!	#DIV/0!	#DIV/0!	#DIV/0!	#DIV/0!
338	MCP-3	419.5	506	535	714	330.5	487.5	183.5	312.5	#DIV/0!	#DIV/0!	#DIV/0!	#DIV/0!	#DIV/0!	#DIV/0!	#DIV/0!	#DIV/0!	#DIV/0!	#DIV/0!	#DIV/0!	#DIV/0!	#DIV/0!	#DIV/0!	#DIV/0!	#DIV/0!
339	MCP-4 / CCL13	649	533.5	460.5	587	369	608.5	166.5	392	#DIV/0!	#DIV/0!	#DIV/0!	#DIV/0!	#DIV/0!	#DIV/0!	#DIV/0!	#DIV/0!	#DIV/0!	#DIV/0!	#DIV/0!	#DIV/0!	#DIV/0!	#DIV/0!	#DIV/0!	#DIV/0!
340	M-CSF	504	1181	996.5	867	343	804.5	194.5	387.5	#DIV/0!	#DIV/0!	#DIV/0!	#DIV/0!	#DIV/0!	#DIV/0!	#DIV/0!	#DIV/0!	#DIV/0!	#DIV/0!	#DIV/0!	#DIV/0!	#DIV/0!	#DIV/0!	#DIV/0!	#DIV/0!
341	M-CSF R	460.5	547.5	653.5	608	289	527	247.5	295.5	#DIV/0!	#DIV/0!	#DIV/0!	#DIV/0!	#DIV/0!	#DIV/0!	#DIV/0!	#DIV/0!	#DIV/0!	#DIV/0!	#DIV/0!	#DIV/0!	#DIV/0!	#DIV/0!	#DIV/0!	#DIV/0!
342	MDC	352.5	449.5	445	424.5	274	495	275	302.5	#DIV/0!	#DIV/0!	#DIV/0!	#DIV/0!	#DIV/0!	#DIV/0!	#DIV/0!	#DIV/0!	#DIV/0!	#DIV/0!	#DIV/0!	#DIV/0!	#DIV/0!	#DIV/0!	#DIV/0!	#DIV/0!
343	MFG-E8	687	802	820	1046.5	329.5	1013	380	553	#DIV/0!	#DIV/0!	#DIV/0!	#DIV/0!	#DIV/0!	#DIV/0!	#DIV/0!	#DIV/0!	#DIV/0!	#DIV/0!	#DIV/0!	#DIV/0!	#DIV/0!	#DIV/0!	#DIV/0!	#DIV/0!
344	MFRP	1347	1353	1779	1822.5	463.5	1979.5	367	890	#DIV/0!	#DIV/0!	#DIV/0!	#DIV/0!	#DIV/0!	#DIV/0!	#DIV/0!	#DIV/0!	#DIV/0!	#DIV/0!	#DIV/0!	#DIV/0!	#DIV/0!	#DIV/0!	#DIV/0!	#DIV/0!
345	MICA	391.5	592	679	626	292	537.5	245.5	355	#DIV/0!	#DIV/0!	#DIV/0!	#DIV/0!	#DIV/0!	#DIV/0!	#DIV/0!	#DIV/0!	#DIV/0!	#DIV/0!	#DIV/0!	#DIV/0!	#DIV/0!	#DIV/0!	#DIV/0!	#DIV/0!
346	MIF	602.5	869	810	876.5	333.5	748	295	513	#DIV/0!	#DIV/0!	#DIV/0!	#DIV/0!	#DIV/0!	#DIV/0!	#DIV/0!	#DIV/0!	#DIV/0!	#DIV/0!	#DIV/0!	#DIV/0!	#DIV/0!	#DIV/0!	#DIV/0!	#DIV/0!
347	MIG	1145.5	1207	1141	1072	309.5	1535.5	714.5	1111	#DIV/0!	#DIV/0!	#DIV/0!	#DIV/0!	#DIV/0!	#DIV/0!	#DIV/0!	#DIV/0!	#DIV/0!	#DIV/0!	#DIV/0!	#DIV/0!	#DIV/0!	#DIV/0!	#DIV/0!	#DIV/0!
348	MIP-1a	615.5	459	632.5	554	312.5	851.5	311	524	#DIV/0!	#DIV/0!	#DIV/0!	#DIV/0!	#DIV/0!	#DIV/0!	#DIV/0!	#DIV/0!	#DIV/0!	#DIV/0!	#DIV/0!	#DIV/0!	#DIV/0!	#DIV/0!	#DIV/0!	#DIV/0!
349	MIP-1b	913.5	1014	1000.5	1094.5	576.5	831.5	538	543.5	#DIV/0!	#DIV/0!	#DIV/0!	#DIV/0!	#DIV/0!	#DIV/0!	#DIV/0!	#DIV/0!	#DIV/0!	#DIV/0!	#DIV/0!	#DIV/0!	#DIV/0!	#DIV/0!	#DIV/0!	#DIV/0!
350	MIP-1d	468	664.5	460	537	350.5	499	241.5	299	#DIV/0!	#DIV/0!	#DIV/0!	#DIV/0!	#DIV/0!	#DIV/0!	#DIV/0!	#DIV/0!	#DIV/0!	#DIV/0!	#DIV/0!	#DIV/0!	#DIV/0!	#DIV/0!	#DIV/0!	#DIV/0!
351	MIP 2	1409	1164	1571.5	1491	302.5	1014.5	441.5	627.5	#DIV/0!	#DIV/0!	#DIV/0!	#DIV/0!	#DIV/0!	#DIV/0!	#DIV/0!	#DIV/0!	#DIV/0!	#DIV/0!	#DIV/0!	#DIV/0!	#DIV/0!	#DIV/0!	#DIV/0!	#DIV/0!
352	MIP-3 alpha	413.5	575	514	750.5	277.5	501.5	201.5	301	#DIV/0!	#DIV/0!	#DIV/0!	#DIV/0!	#DIV/0!	#DIV/0!	#DIV/0!	#DIV/0!	#DIV/0!	#DIV/0!	#DIV/0!	#DIV/0!	#DIV/0!	#DIV/0!	#DIV/0!	#DIV/0!
353	MIP-3 beta	1145.5	1422	1309.5	1529.5	269	661	734.5	954.5	#DIV/0!	#DIV/0!	#DIV/0!	#DIV/0!	#DIV/0!	#DIV/0!	#DIV/0!	#DIV/0!	#DIV/0!	#DIV/0!	#DIV/0!	#DIV/0!	#DIV/0!	#DIV/0!	#DIV/0!	#DIV/0!
354	MMP-1	503	509.5	453	490	300.5	658.5	209	300.5	#DIV/0!	#DIV/0!	#DIV/0!	#DIV/0!	#DIV/0!	#DIV/0!	#DIV/0!	#DIV/0!	#DIV/0!	#DIV/0!	#DIV/0!	#DIV/0!	#DIV/0!	#DIV/0!	#DIV/0!	#DIV/0!
355	MMP-2	722.5	1822	1721	1846.5	685.5	883	410.5	386.5	#DIV/0!	#DIV/0!	#DIV/0!	#DIV/0!	#DIV/0!	#DIV/0!	#DIV/0!	#DIV/0!	#DIV/0!	#DIV/0!	#DIV/0!	#DIV/0!	#DIV/0!	#DIV/0!	#DIV/0!	#DIV/0!
356	MMP-3	484.5	1116	1365.5	1268.5	324	634	308.5	286.5	#DIV/0!	#DIV/0!	#DIV/0!	#DIV/0!	#DIV/0!	#DIV/0!	#DIV/0!	#DIV/0!	#DIV/0!	#DIV/0!	#DIV/0!	#DIV/0!	#DIV/0!	#DIV/0!	#DIV/0!	#DIV/0!
357	MMP-7	539.5	560	542	680.5	425	585.5	261.5	355.5	#DIV/0!	#DIV/0!	#DIV/0!	#DIV/0!	#DIV/0!	#DIV/0!	#DIV/0!	#DIV/0!	#DIV/0!	#DIV/0!	#DIV/0!	#DIV/0!	#DIV/0!	#DIV/0!	#DIV/0!	#DIV/0!
358	MMP-8	726.5	1026	996	1239.5	319	778.5	338	423.5	#DIV/0!	#DIV/0!	#DIV/0!	#DIV/0!	#DIV/0!	#DIV/0!	#DIV/0!	#DIV/0!	#DIV/0!	#DIV/0!	#DIV/0!	#DIV/0!	#DIV/0!	#DIV/0!	#DIV/0!	#DIV/0!
359	MMP-9	410	455.5	484.5	540	286.5	708	263.5	343.5	#DIV/0!	#DIV/0!	#DIV/0!	#DIV/0!	#DIV/0!	#DIV/0!	#DIV/0!	#DIV/0!	#DIV/0!	#DIV/0!	#DIV/0!	#DIV/0!	#DIV/0!	#DIV/0!	#DIV/0!	#DIV/0!
360	MMP-10	984	1323	1257	1698.5	599	812.5	465.5	488.5	#DIV/0!	#DIV/0!	#DIV/0!	#DIV/0!	#DIV/0!	#DIV/0!	#DIV/0!	#DIV/0!	#DIV/0!	#DIV/0!	#DIV/0!	#DIV/0!	#DIV/0!	#DIV/0!	#DIV/0!	#DIV/0!
361	MMP-11 /Stromelysin-3	2632	1115.5	1867	1404.5	1554	2059	648.5	1750.5	#DIV/0!	#DIV/0!	#DIV/0!	#DIV/0!	#DIV/0!	#DIV/0!	#DIV/0!	#DIV/0!	#DIV/0!	#DIV/0!	#DIV/0!	#DIV/0!	#DIV/0!	#DIV/0!	#DIV/0!	#DIV/0!
362	MMP-12	462	445	502.5	451	283.5	633.5	284.5	366	#DIV/0!	#DIV/0!	#DIV/0!	#DIV/0!	#DIV/0!	#DIV/0!	#DIV/0!	#DIV/0!	#DIV/0!	#DIV/0!	#DIV/0!	#DIV/0!	#DIV/0!	#DIV/0!	#DIV/0!	#DIV/0!
363	MMP-13	436.5	463.5	502.5	527	301	504.5	281.5	352	#DIV/0!	#DIV/0!	#DIV/0!	#DIV/0!	#DIV/0!	#DIV/0!	#DIV/0!	#DIV/0!	#DIV/0!	#DIV/0!	#DIV/0!	#DIV/0!	#DIV/0!	#DIV/0!	#DIV/0!	#DIV/0!
364	MMP-14	1241.5	438.5	438.5	486	280	575	282	405.5	#DIV/0!	#DIV/0!	#DIV/0!	#DIV/0!	#DIV/0!	#DIV/0!	#DIV/0!	#DIV/0!	#DIV/0!	#DIV/0!	#DIV/0!	#DIV/0!	#DIV/0!	#DIV/0!	#DIV/0!	#DIV/0!
365	MMP-15	1204.5	600.5	671.5	513.5	666	836	472	804	#DIV/0!	#DIV/0!	#DIV/0!	#DIV/0!	#DIV/0!	#DIV/0!	#DIV/0!	#DIV/0!	#DIV/0!	#DIV/0!	#DIV/0!	#DIV/0!	#DIV/0!	#DIV/0!	#DIV/0!	#DIV/0!
366	MMP-16 / MT3-MMP	1580.5	738.5	1145.5	1740	648.5	889.5	561	622	#DIV/0!	#DIV/0!	#DIV/0!	#DIV/0!	#DIV/0!	#DIV/0!	#DIV/0!	#DIV/0!	#DIV/0!	#DIV/0!	#DIV/0!	#DIV/0!	#DIV/0!	#DIV/0!	#DIV/0!	#DIV/0!
367	MMP-19	590.5	656.5	679.5	670	431	656.5	372	422	#DIV/0!	#DIV/0!	#DIV/0!	#DIV/0!	#DIV/0!	#DIV/0!	#DIV/0!	#DIV/0!	#DIV/0!	#DIV/0!	#DIV/0!	#DIV/0!	#DIV/0!	#DIV/0!	#DIV/0!	#DIV/0!
368	MMP-20	1385	2305	2481.5	2792.5	1893.5	1449.5	828	1078	#DIV/0!	#DIV/0!	#DIV/0!	#DIV/0!	#DIV/0!	#DIV/0!	#DIV/0!	#DIV/0!	#DIV/0!	#DIV/0!	#DIV/0!	#DIV/0!	#DIV/0!	#DIV/0!	#DIV/0!	#DIV/0!
369	MMP-24 / MT5-MMP	1040.5	1017	846.5	1412.5	735.5	997	397.5	716.5	#DIV/0!	#DIV/0!	#DIV/0!	#DIV/0!	#DIV/0!	#DIV/0!	#DIV/0!	#DIV/0!	#DIV/0!	#DIV/0!	#DIV/0!	#DIV/0!	#DIV/0!	#DIV/0!	#DIV/0!	#DIV/0!
370	MMP-25 / MT6-MMP	511	810	961	1338	292.5	618.5	253.5	303.5	#DIV/0!	#DIV/0!	#DIV/0!	#DIV/0!	#DIV/0!	#DIV/0!	#DIV/0!	#DIV/0!	#DIV/0!	#DIV/0!	#DIV/0!	#DIV/0!	#DIV/0!	#DIV/0!	#DIV/0!	#DIV/0!
371	MSP alpha Chain	510.5	1808.5	1378	1812.5	362.5	666	299.5	301.5	#DIV/0!	#DIV/0!	#DIV/0!	#DIV/0!	#DIV/0!	#DIV/0!	#DIV/0!	#DIV/0!	#DIV/0!	#DIV/0!	#DIV/0!	#DIV/0!	#DIV/0!	#DIV/0!	#DIV/0!	#DIV/0!
372	Musk	721	1315.5	1282.5	1298	314.5	945.5	529	484.5	#DIV/0!	#DIV/0!	#DIV/0!	#DIV/0!	#DIV/0!	#DIV/0!	#DIV/0!	#DIV/0!	#DIV/0!	#DIV/0!	#DIV/0!	#DIV/0!	#DIV/0!	#DIV/0!	#DIV/0!	#DIV/0!
373	NAP-2	349.5	418.5	412.5	398.5	282.5	555.5	243.5	300.5	#DIV/0!	#DIV/0!	#DIV/0!	#DIV/0!	#DIV/0!	#DIV/0!	#DIV/0!	#DIV/0!	#DIV/0!	#DIV/0!	#DIV/0!	#DIV/0!	#DIV/0!	#DIV/0!	#DIV/0!	#DIV/0!
374	NCAM-1 / CD56	701.5	537.5	541	626.5	329.5	915	306	427.5	#DIV/0!	#DIV/0!	#DIV/0!	#DIV/0!	#DIV/0!	#DIV/0!	#DIV/0!	#DIV/0!	#DIV/0!	#DIV/0!	#DIV/0!	#DIV/0!	#DIV/0!	#DIV/0!	#DIV/0!	#DIV/0!
375	Neuritin	668	642	584	791.5	432	657.5	360	439.5	#DIV/0!	#DIV/0!	#DIV/0!	#DIV/0!	#DIV/0!	#DIV/0!	#DIV/0!	#DIV/0!	#DIV/0!	#DIV/0!	#DIV/0!	#DIV/0!	#DIV/0!	#DIV/0!	#DIV/0!	#DIV/0!
376	NeuroD1	625.5	533	724.5	777	404	581	294.5	459	#DIV/0!	#DIV/0!	#DIV/0!	#DIV/0!	#DIV/0!	#DIV/0!	#DIV/0!	#DIV/0!	#DIV/0!	#DIV/0!	#DIV/0!	#DIV/0!	#DIV/0!	#DIV/0!	#DIV/0!	#DIV/0!
377	Neuropilin-2	1016.5	779.5	888.5	985	479.5	836	368.5	525.5	#DIV/0!	#DIV/0!	#DIV/0!	#DIV/0!	#DIV/0!	#DIV/0!	#DIV/0!	#DIV/0!	#DIV/0!	#DIV/0!	#DIV/0!	#DIV/0!	#DIV/0!	#DIV/0!	#DIV/0!	#DIV/0!
378	Neurturin	1228.5	614.5	700	961	479.5	642	260	428	#DIV/0!	#DIV/0!	#DIV/0!	#DIV/0!	#DIV/0!	#DIV/0!	#DIV/0!	#DIV/0!	#DIV/0!	#DIV/0!	#DIV/0!	#DIV/0!	#DIV/0!	#DIV/0!	#DIV/0!	#DIV/0!
379	NGF R	939	945	1651.5	2012	378	603	407	464.5	#DIV/0!	#DIV/0!	#DIV/0!	#DIV/0!	#DIV/0!	#DIV/0!	#DIV/0!	#DIV/0!	#DIV/0!	#DIV/0!	#DIV/0!	#DIV/0!	#DIV/0!	#DIV/0!	#DIV/0!	#DIV/0!
380	Nidgen-1	1261	713	705	827.5	326.5	539.5	277.5	445	#DIV/0!	#DIV/0!	#DIV/0!	#DIV/0!	#DIV/0!	#DIV/0!	#DIV/0!	#DIV/0!	#DIV/0!	#DIV/0!	#DIV/0!	#DIV/0!	#DIV/0!	#DIV/0!	#DIV/0!	#DIV/0!
381	NOV / CCN3	1173.5	834	950.5	1207	380	902	429	441.5	#DIV/0!	#DIV/0!	#DIV/0!	#DIV/0!	#DIV/0!	#DIV/0!	#DIV/0!	#DIV/0!	#DIV/0!	#DIV/0!	#DIV/0!	#DIV/0!	#DIV/0!	#DIV/0!	#DIV/0!	#DIV/0!
382	NrCAM	763.5	573.5	518.5	798	362	492.5	341.5	349	#DIV/0!	#DIV/0!	#DIV/0!	#DIV/0!	#DIV/0!	#DIV/0!	#DIV/0!	#DIV/0!	#DIV/0!	#DIV/0!	#DIV/0!	#DIV/0!	#DIV/0!	#DIV/0!	#DIV/0!	#DIV/0!
383	NRG1 Isoform GGF2	1304	869.5	1088	1488.5	589	731	359.5	554.5	#DIV/0!	#DIV/0!	#DIV/0!	#DIV/0!	#DIV/0!	#DIV/0!	#DIV/0!	#DIV/0!	#DIV/0!	#DIV/0!	#DIV/0!	#DIV/0!	#DIV/0!	#DIV/0!	#DIV/0!	#DIV/0!
384	NRG2	817	1077.5	1072	1306.5	743.5	836	433	530.5	#DIV/0!	#DIV/0!	#DIV/0!	#DIV/0!	#DIV/0!	#DIV/0!	#DIV/0!	#DIV/0!	#DIV/0!	#DIV/0!	#DIV/0!	#DIV/0!	#DIV/0!	#DIV/0!	#DIV/0!	#DIV/0!
385	NRG3	729.5	1304	1515	1628.5	598.5	1334.5	577	512	#DIV/0!	#DIV/0!	#DIV/0!	#DIV/0!	#DIV/0!	#DIV/0!	#DIV/0!	#DIV/0!	#DIV/0!	#DIV/0!	#DIV/0!	#DIV/0!	#DIV/0!	#DIV/0!	#DIV/0!	#DIV/0!
386	NT-3	356.5	437.5	537.5	554.5	256	494.5	224.5	251.5	#DIV/0!	#DIV/0!	#DIV/0!	#DIV/0!	#DIV/0!	#DIV/0!	#DIV/0!	#DIV/0!	#DIV/0!	#DIV/0!	#DIV/0!	#DIV/0!	#DIV/0!	#DIV/0!	#DIV/0!	#DIV/0!
387	NT-4	460	1108	1115.5	1317.5	283.5	568.5	250.5	300	#DIV/0!	#DIV/0!	#DIV/0!	#DIV/0!	#DIV/0!	#DIV/0!	#DIV/0!	#DIV/0!	#DIV/0!	#DIV/0!	#DIV/0!	#DIV/0!	#DIV/0!	#DIV/0!	#DIV/0!	#DIV/0!
388	Orexin A	538.5	558	580.5	682.5	415	789.5	220	415.5	#DIV/0!	#DIV/0!	#DIV/0!	#DIV/0!	#DIV/0!	#DIV/0!	#DIV/0!	#DIV/0!	#DIV/0!	#DIV/0!	#DIV/0!	#DIV/0!	#DIV/0!	#DIV/0!	#DIV/0!	#DIV/0!
389	Orexin B	3554.5	1477	2328.5	2265.5	1662.5	3508	390.5	1548.5	#DIV/0!	#DIV/0!	#DIV/0!	#DIV/0!	#DIV/0!	#DIV/0!	#DIV/0!	#DIV/0!	#DIV/0!	#DIV/0!	#DIV/0!	#DIV/0!	#DIV/0!	#DIV/0!	#DIV/0!	#DIV/0!
390	OSM	642.5	10563	3374.5	3591.5	361.5	708	300	399.5	#DIV/0!	#DIV/0!	#DIV/0!	#DIV/0!	#DIV/0!	#DIV/0!	#DIV/0!	#DIV/0!	#DIV/0!	#DIV/0!	#DIV/0!	#DIV/0!	#DIV/0!	#DIV/0!	#DIV/0!	#DIV/0!
391	Osteoactivin / GPNMB	1268	1211	1174	1306.5	726	1211	196.5	753	#DIV/0!	#DIV/0!	#DIV/0!	#DIV/0!	#DIV/0!	#DIV/0!	#DIV/0!	#DIV/0!	#DIV/0!	#DIV/0!	#DIV/0!	#DIV/0!	#DIV/0!	#DIV/0!	#DIV/0!	#DIV/0!
392	Osteocrin	1215.5	818	1192	973	709.5	1224.5	202.5	720	#DIV/0!	#DIV/0!	#DIV/0!	#DIV/0!	#DIV/0!	#DIV/0!	#DIV/0!	#DIV/0!	#DIV/0!	#DIV/0!	#DIV/0!	#DIV/0!	#DIV/0!	#DIV/0!	#DIV/0!	#DIV/0!
393	Osteoprotegerin / TNFRSF11B	451	389.5	458.5	469.5	254	583	191	296	#DIV/0!	#DIV/0!	#DIV/0!	#DIV/0!	#DIV/0!	#DIV/0!	#DIV/0!	#DIV/0!	#DIV/0!	#DIV/0!	#DIV/0!	#DIV/0!	#DIV/0!	#DIV/0!	#DIV/0!	#DIV/0!
394	OX40 Ligand / TNFSF4	1581	845	2613	1928	734	1167	186.5	1010	#DIV/0!	#DIV/0!	#DIV/0!	#DIV/0!	#DIV/0!	#DIV/0!	#DIV/0!	#DIV/0!	#DIV/0!	#DIV/0!	#DIV/0!	#DIV/0!	#DIV/0!	#DIV/0!	#DIV/0!	#DIV/0!
395	PARC / CCL18	1247	1175	735.5	921.5	430.5	786	182.5	498	#DIV/0!	#DIV/0!	#DIV/0!	#DIV/0!	#DIV/0!	#DIV/0!	#DIV/0!	#DIV/0!	#DIV/0!	#DIV/0!	#DIV/0!	#DIV/0!	#DIV/0!	#DIV/0!	#DIV/0!	#DIV/0!
396	PD-ECGF	749.5	599	563	734	376	613.5	212	373.5	#DIV/0!	#DIV/0!	#DIV/0!	#DIV/0!	#DIV/0!	#DIV/0!	#DIV/0!	#DIV/0!	#DIV/0!	#DIV/0!	#DIV/0!	#DIV/0!	#DIV/0!	#DIV/0!	#DIV/0!	#DIV/0!
397	PDGF R alpha	957.5	1014	911.5	5896	450	937.5	244.5	511.5	#DIV/0!	#DIV/0!	#DIV/0!	#DIV/0!	#DIV/0!	#DIV/0!	#DIV/0!	#DIV/0!	#DIV/0!	#DIV/0!	#DIV/0!	#DIV/0!	#DIV/0!	#DIV/0!	#DIV/0!	#DIV/0!
398	PDGF R beta	868.5	1372	1135	1286.5	381	1019	174	405.5	#DIV/0!	#DIV/0!	#DIV/0!	#DIV/0!	#DIV/0!	#DIV/0!	#DIV/0!	#DIV/0!	#DIV/0!	#DIV/0!	#DIV/0!	#DIV/0!	#DIV/0!	#DIV/0!	#DIV/0!	#DIV/0!
399	PDGF-AA	512	608	635.5	797.5	296.5	574.5	157	341	#DIV/0!	#DIV/0!	#DIV/0!	#DIV/0!	#DIV/0!	#DIV/0!	#DIV/0!	#DIV/0!	#DIV/0!	#DIV/0!	#DIV/0!	#DIV/0!	#DIV/0!	#DIV/0!	#DIV/0!	#DIV/0!
400	PDGF-AB	486	494.5	729	641.5	306.5	503.5	230	263.5	#DIV/0!	#DIV/0!	#DIV/0!	#DIV/0!	#DIV/0!	#DIV/0!	#DIV/0!	#DIV/0!	#DIV/0!	#DIV/0!	#DIV/0!	#DIV/0!	#DIV/0!	#DIV/0!	#DIV/0!	#DIV/0!
401	PDGF-BB	524.5	470.5	549	563.5	263	472.5	213	255.5	#DIV/0!	#DIV/0!	#DIV/0!	#DIV/0!	#DIV/0!	#DIV/0!	#DIV/0!	#DIV/0!	#DIV/0!	#DIV/0!	#DIV/0!	#DIV/0!	#DIV/0!	#DIV/0!	#DIV/0!	#DIV/0!
402	PDGF-C	1051	979	1383.5	1378	574	1072	419.5	408.5	#DIV/0!	#DIV/0!	#DIV/0!	#DIV/0!	#DIV/0!	#DIV/0!	#DIV/0!	#DIV/0!	#DIV/0!	#DIV/0!	#DIV/0!	#DIV/0!	#DIV/0!	#DIV/0!	#DIV/0!	#DIV/0!
403	PDGF-D	722	497.5	514	543.5	330	874.5	266	349.5	#DIV/0!	#DIV/0!	#DIV/0!	#DIV/0!	#DIV/0!	#DIV/0!	#DIV/0!	#DIV/0!	#DIV/0!	#DIV/0!	#DIV/0!	#DIV/0!	#DIV/0!	#DIV/0!	#DIV/0!	#DIV/0!
404	PECAM-1 /CD31	369.5	500	710	520	267.5	747	236.5	327.5	#DIV/0!	#DIV/0!	#DIV/0!	#DIV/0!	#DIV/0!	#DIV/0!	#DIV/0!	#DIV/0!	#DIV/0!	#DIV/0!	#DIV/0!	#DIV/0!	#DIV/0!	#DIV/0!	#DIV/0!	#DIV/0!
405	Pentraxin3 / TSG-14	473	538.5	570	537.5	333.5	656.5	273.5	414.5	#DIV/0!	#DIV/0!	#DIV/0!	#DIV/0!	#DIV/0!	#DIV/0!	#DIV/0!	#DIV/0!	#DIV/0!	#DIV/0!	#DIV/0!	#DIV/0!	#DIV/0!	#DIV/0!	#DIV/0!	#DIV/0!
406	Persephin	569.5	649	671.5	743	315	630	300	378.5	#DIV/0!	#DIV/0!	#DIV/0!	#DIV/0!	#DIV/0!	#DIV/0!	#DIV/0!	#DIV/0!	#DIV/0!	#DIV/0!	#DIV/0!	#DIV/0!	#DIV/0!	#DIV/0!	#DIV/0!	#DIV/0!
407	PF4 / CXCL4	843.5	2206.5	2066.5	1289.5	463	781.5	275.5	501	#DIV/0!	#DIV/0!	#DIV/0!	#DIV/0!	#DIV/0!	#DIV/0!	#DIV/0!	#DIV/0!	#DIV/0!	#DIV/0!	#DIV/0!	#DIV/0!	#DIV/0!	#DIV/0!	#DIV/0!	#DIV/0!
408	PlGF	576	433	446	487.5	268.5	555	254	324	#DIV/0!	#DIV/0!	#DIV/0!	#DIV/0!	#DIV/0!	#DIV/0!	#DIV/0!	#DIV/0!	#DIV/0!	#DIV/0!	#DIV/0!	#DIV/0!	#DIV/0!	#DIV/0!	#DIV/0!	#DIV/0!
409	PLUNC	1225.5	609	762	839.5	394	707.5	398	540.5	#DIV/0!	#DIV/0!	#DIV/0!	#DIV/0!	#DIV/0!	#DIV/0!	#DIV/0!	#DIV/0!	#DIV/0!	#DIV/0!	#DIV/0!	#DIV/0!	#DIV/0!	#DIV/0!	#DIV/0!	#DIV/0!
410	Pref-1	1514	754.5	951.5	1192.5	640.5	518	337.5	443.5	#DIV/0!	#DIV/0!	#DIV/0!	#DIV/0!	#DIV/0!	#DIV/0!	#DIV/0!	#DIV/0!	#DIV/0!	#DIV/0!	#DIV/0!	#DIV/0!	#DIV/0!	#DIV/0!	#DIV/0!	#DIV/0!
411	Progranulin	1345	683	701	788.5	482.5	574	298	576.5	#DIV/0!	#DIV/0!	#DIV/0!	#DIV/0!	#DIV/0!	#DIV/0!	#DIV/0!	#DIV/0!	#DIV/0!	#DIV/0!	#DIV/0!	#DIV/0!	#DIV/0!	#DIV/0!	#DIV/0!	#DIV/0!
412	Prolactin	979.5	720.5	934	1118.5	793	831.5	312	486.5	#DIV/0!	#DIV/0!	#DIV/0!	#DIV/0!	#DIV/0!	#DIV/0!	#DIV/0!	#DIV/0!	#DIV/0!	#DIV/0!	#DIV/0!	#DIV/0!	#DIV/0!	#DIV/0!	#DIV/0!	#DIV/0!
413	P-selectin	667	633.5	712	997	432	623	301.5	365	#DIV/0!	#DIV/0!	#DIV/0!	#DIV/0!	#DIV/0!	#DIV/0!	#DIV/0!	#DIV/0!	#DIV/0!	#DIV/0!	#DIV/0!	#DIV/0!	#DIV/0!	#DIV/0!	#DIV/0!	#DIV/0!
414	RAGE	810.5	674.5	569	711	460.5	661.5	155.5	377.5	#DIV/0!	#DIV/0!	#DIV/0!	#DIV/0!	#DIV/0!	#DIV/0!	#DIV/0!	#DIV/0!	#DIV/0!	#DIV/0!	#DIV/0!	#DIV/0!	#DIV/0!	#DIV/0!	#DIV/0!	#DIV/0!
415	RANK / TNFRSF11A	519	625	895	836	346.5	607.5	208	306	#DIV/0!	#DIV/0!	#DIV/0!	#DIV/0!	#DIV/0!	#DIV/0!	#DIV/0!	#DIV/0!	#DIV/0!	#DIV/0!	#DIV/0!	#DIV/0!	#DIV/0!	#DIV/0!	#DIV/0!	#DIV/0!
416	RANTES	500	421.5	473	412.5	257.5	459.5	221	251	#DIV/0!	#DIV/0!	#DIV/0!	#DIV/0!	#DIV/0!	#DIV/0!	#DIV/0!	#DIV/0!	#DIV/0!	#DIV/0!	#DIV/0!	#DIV/0!	#DIV/0!	#DIV/0!	#DIV/0!	#DIV/0!
417	RELM beta	794.5	535.5	636	697	425.5	917	383.5	332	#DIV/0!	#DIV/0!	#DIV/0!	#DIV/0!	#DIV/0!	#DIV/0!	#DIV/0!	#DIV/0!	#DIV/0!	#DIV/0!	#DIV/0!	#DIV/0!	#DIV/0!	#DIV/0!	#DIV/0!	#DIV/0!
418	RELT / TNFRSF19L	991	985	1352.5	1290	706.5	2617	540.5	445.5	#DIV/0!	#DIV/0!	#DIV/0!	#DIV/0!	#DIV/0!	#DIV/0!	#DIV/0!	#DIV/0!	#DIV/0!	#DIV/0!	#DIV/0!	#DIV/0!	#DIV/0!	#DIV/0!	#DIV/0!	#DIV/0!
419	ROBO4	876.5	679.5	775	841.5	570	1782.5	321	521.5	#DIV/0!	#DIV/0!	#DIV/0!	#DIV/0!	#DIV/0!	#DIV/0!	#DIV/0!	#DIV/0!	#DIV/0!	#DIV/0!	#DIV/0!	#DIV/0!	#DIV/0!	#DIV/0!	#DIV/0!	#DIV/0!
420	S100 A8/A9	665.5	864	757.5	604	394.5	826	479	537.5	#DIV/0!	#DIV/0!	#DIV/0!	#DIV/0!	#DIV/0!	#DIV/0!	#DIV/0!	#DIV/0!	#DIV/0!	#DIV/0!	#DIV/0!	#DIV/0!	#DIV/0!	#DIV/0!	#DIV/0!	#DIV/0!
421	S100A10	895	511	477	481.5	301.5	612	282	363.5	#DIV/0!	#DIV/0!	#DIV/0!	#DIV/0!	#DIV/0!	#DIV/0!	#DIV/0!	#DIV/0!	#DIV/0!	#DIV/0!	#DIV/0!	#DIV/0!	#DIV/0!	#DIV/0!	#DIV/0!	#DIV/0!
422	SAA	1952	901.5	1170.5	1408.5	680	1253	314.5	450	#DIV/0!	#DIV/0!	#DIV/0!	#DIV/0!	#DIV/0!	#DIV/0!	#DIV/0!	#DIV/0!	#DIV/0!	#DIV/0!	#DIV/0!	#DIV/0!	#DIV/0!	#DIV/0!	#DIV/0!	#DIV/0!
423	SCF	1394.5	422.5	418.5	478	239.5	539.5	218	297	#DIV/0!	#DIV/0!	#DIV/0!	#DIV/0!	#DIV/0!	#DIV/0!	#DIV/0!	#DIV/0!	#DIV/0!	#DIV/0!	#DIV/0!	#DIV/0!	#DIV/0!	#DIV/0!	#DIV/0!	#DIV/0!
424	SCF R /CD117	796	451.5	459.5	596.5	287	572.5	288.5	328.5	#DIV/0!	#DIV/0!	#DIV/0!	#DIV/0!	#DIV/0!	#DIV/0!	#DIV/0!	#DIV/0!	#DIV/0!	#DIV/0!	#DIV/0!	#DIV/0!	#DIV/0!	#DIV/0!	#DIV/0!	#DIV/0!
425	SDF-1 / CXCL12	636.5	684.5	982	1052	352.5	587.5	280	325.5	#DIV/0!	#DIV/0!	#DIV/0!	#DIV/0!	#DIV/0!	#DIV/0!	#DIV/0!	#DIV/0!	#DIV/0!	#DIV/0!	#DIV/0!	#DIV/0!	#DIV/0!	#DIV/0!	#DIV/0!	#DIV/0!
426	sFRP-1	582	484	573	533.5	318.5	525.5	186.5	336.5	#DIV/0!	#DIV/0!	#DIV/0!	#DIV/0!	#DIV/0!	#DIV/0!	#DIV/0!	#DIV/0!	#DIV/0!	#DIV/0!	#DIV/0!	#DIV/0!	#DIV/0!	#DIV/0!	#DIV/0!	#DIV/0!
427	sFRP-3	670	613	529.5	550.5	371.5	544.5	191	362	#DIV/0!	#DIV/0!	#DIV/0!	#DIV/0!	#DIV/0!	#DIV/0!	#DIV/0!	#DIV/0!	#DIV/0!	#DIV/0!	#DIV/0!	#DIV/0!	#DIV/0!	#DIV/0!	#DIV/0!	#DIV/0!
428	sFRP-4	600.5	590	496	682	442	588	178	323.5	#DIV/0!	#DIV/0!	#DIV/0!	#DIV/0!	#DIV/0!	#DIV/0!	#DIV/0!	#DIV/0!	#DIV/0!	#DIV/0!	#DIV/0!	#DIV/0!	#DIV/0!	#DIV/0!	#DIV/0!	#DIV/0!
429	sgp130	647.5	557	493.5	607.5	285.5	628	158.5	329	#DIV/0!	#DIV/0!	#DIV/0!	#DIV/0!	#DIV/0!	#DIV/0!	#DIV/0!	#DIV/0!	#DIV/0!	#DIV/0!	#DIV/0!	#DIV/0!	#DIV/0!	#DIV/0!	#DIV/0!	#DIV/0!
430	SIGIRR	2193.5	3105.5	4223	5517.5	1522	3081.5	518	1033	#DIV/0!	#DIV/0!	#DIV/0!	#DIV/0!	#DIV/0!	#DIV/0!	#DIV/0!	#DIV/0!	#DIV/0!	#DIV/0!	#DIV/0!	#DIV/0!	#DIV/0!	#DIV/0!	#DIV/0!	#DIV/0!
431	Siglec-5/CD170	493	882.5	1192.5	1436.5	269.5	515.5	253.5	253.5	#DIV/0!	#DIV/0!	#DIV/0!	#DIV/0!	#DIV/0!	#DIV/0!	#DIV/0!	#DIV/0!	#DIV/0!	#DIV/0!	#DIV/0!	#DIV/0!	#DIV/0!	#DIV/0!	#DIV/0!	#DIV/0!
432	Siglec-9	588	901	1204.5	1322.5	303	739.5	354	316	#DIV/0!	#DIV/0!	#DIV/0!	#DIV/0!	#DIV/0!	#DIV/0!	#DIV/0!	#DIV/0!	#DIV/0!	#DIV/0!	#DIV/0!	#DIV/0!	#DIV/0!	#DIV/0!	#DIV/0!	#DIV/0!
433	SLPI	585	792.5	871	1300	359	1186.5	283.5	344.5	#DIV/0!	#DIV/0!	#DIV/0!	#DIV/0!	#DIV/0!	#DIV/0!	#DIV/0!	#DIV/0!	#DIV/0!	#DIV/0!	#DIV/0!	#DIV/0!	#DIV/0!	#DIV/0!	#DIV/0!	#DIV/0!
434	Smad 1	493.5	764	619.5	785	301	1217	232.5	328.5	#DIV/0!	#DIV/0!	#DIV/0!	#DIV/0!	#DIV/0!	#DIV/0!	#DIV/0!	#DIV/0!	#DIV/0!	#DIV/0!	#DIV/0!	#DIV/0!	#DIV/0!	#DIV/0!	#DIV/0!	#DIV/0!
435	Smad 4	1361.5	1017	817.5	1491	440.5	1037	364	400.5	#DIV/0!	#DIV/0!	#DIV/0!	#DIV/0!	#DIV/0!	#DIV/0!	#DIV/0!	#DIV/0!	#DIV/0!	#DIV/0!	#DIV/0!	#DIV/0!	#DIV/0!	#DIV/0!	#DIV/0!	#DIV/0!
436	Smad 5	582.5	526.5	624	582	412	708	290.5	402	#DIV/0!	#DIV/0!	#DIV/0!	#DIV/0!	#DIV/0!	#DIV/0!	#DIV/0!	#DIV/0!	#DIV/0!	#DIV/0!	#DIV/0!	#DIV/0!	#DIV/0!	#DIV/0!	#DIV/0!	#DIV/0!
437	Smad 7	2340	1142.5	1947	2212.5	1000.5	1377.5	595	1280	#DIV/0!	#DIV/0!	#DIV/0!	#DIV/0!	#DIV/0!	#DIV/0!	#DIV/0!	#DIV/0!	#DIV/0!	#DIV/0!	#DIV/0!	#DIV/0!	#DIV/0!	#DIV/0!	#DIV/0!	#DIV/0!
438	Smad 8	1006.5	464	671.5	524	588	918	324	530.5	#DIV/0!	#DIV/0!	#DIV/0!	#DIV/0!	#DIV/0!	#DIV/0!	#DIV/0!	#DIV/0!	#DIV/0!	#DIV/0!	#DIV/0!	#DIV/0!	#DIV/0!	#DIV/0!	#DIV/0!	#DIV/0!
439	Prdx6	1131	585	569	719	784	895.5	625	564	#DIV/0!	#DIV/0!	#DIV/0!	#DIV/0!	#DIV/0!	#DIV/0!	#DIV/0!	#DIV/0!	#DIV/0!	#DIV/0!	#DIV/0!	#DIV/0!	#DIV/0!	#DIV/0!	#DIV/0!	#DIV/0!
440	Soggy-1	876	510.5	626.5	872	501.5	631.5	366	432.5	#DIV/0!	#DIV/0!	#DIV/0!	#DIV/0!	#DIV/0!	#DIV/0!	#DIV/0!	#DIV/0!	#DIV/0!	#DIV/0!	#DIV/0!	#DIV/0!	#DIV/0!	#DIV/0!	#DIV/0!	#DIV/0!
441	Sonic Hedgehog (Shh N-terminal)	628.5	695	704	932	367.5	534.5	303	352.5	#DIV/0!	#DIV/0!	#DIV/0!	#DIV/0!	#DIV/0!	#DIV/0!	#DIV/0!	#DIV/0!	#DIV/0!	#DIV/0!	#DIV/0!	#DIV/0!	#DIV/0!	#DIV/0!	#DIV/0!	#DIV/0!
442	SPARC	428	627.5	649.5	1035	306	525	179.5	298	#DIV/0!	#DIV/0!	#DIV/0!	#DIV/0!	#DIV/0!	#DIV/0!	#DIV/0!	#DIV/0!	#DIV/0!	#DIV/0!	#DIV/0!	#DIV/0!	#DIV/0!	#DIV/0!	#DIV/0!	#DIV/0!
443	Spinesin	1510.5	916	1424	1744.5	762	840.5	391.5	530	#DIV/0!	#DIV/0!	#DIV/0!	#DIV/0!	#DIV/0!	#DIV/0!	#DIV/0!	#DIV/0!	#DIV/0!	#DIV/0!	#DIV/0!	#DIV/0!	#DIV/0!	#DIV/0!	#DIV/0!	#DIV/0!
444	TACI / TNFRSF13B	1312.5	972	1201.5	1657	669.5	879.5	196	769	#DIV/0!	#DIV/0!	#DIV/0!	#DIV/0!	#DIV/0!	#DIV/0!	#DIV/0!	#DIV/0!	#DIV/0!	#DIV/0!	#DIV/0!	#DIV/0!	#DIV/0!	#DIV/0!	#DIV/0!	#DIV/0!
445	Tarc	375	399	638.5	428.5	236	393	206.5	227.5	#DIV/0!	#DIV/0!	#DIV/0!	#DIV/0!	#DIV/0!	#DIV/0!	#DIV/0!	#DIV/0!	#DIV/0!	#DIV/0!	#DIV/0!	#DIV/0!	#DIV/0!	#DIV/0!	#DIV/0!	#DIV/0!
446	TCCR / WSX-1	496	489.5	600.5	652.5	271.5	539.5	229	290.5	#DIV/0!	#DIV/0!	#DIV/0!	#DIV/0!	#DIV/0!	#DIV/0!	#DIV/0!	#DIV/0!	#DIV/0!	#DIV/0!	#DIV/0!	#DIV/0!	#DIV/0!	#DIV/0!	#DIV/0!	#DIV/0!
447	TECK / CCL25	1031	1283	1320	1401	265	899.5	272.5	442	#DIV/0!	#DIV/0!	#DIV/0!	#DIV/0!	#DIV/0!	#DIV/0!	#DIV/0!	#DIV/0!	#DIV/0!	#DIV/0!	#DIV/0!	#DIV/0!	#DIV/0!	#DIV/0!	#DIV/0!	#DIV/0!
448	TFPI	528	522	672	635	252.5	548.5	298.5	277.5	#DIV/0!	#DIV/0!	#DIV/0!	#DIV/0!	#DIV/0!	#DIV/0!	#DIV/0!	#DIV/0!	#DIV/0!	#DIV/0!	#DIV/0!	#DIV/0!	#DIV/0!	#DIV/0!	#DIV/0!	#DIV/0!
449	TGF-alpha	398	441.5	463.5	429	248	581	219	295.5	#DIV/0!	#DIV/0!	#DIV/0!	#DIV/0!	#DIV/0!	#DIV/0!	#DIV/0!	#DIV/0!	#DIV/0!	#DIV/0!	#DIV/0!	#DIV/0!	#DIV/0!	#DIV/0!	#DIV/0!	#DIV/0!
450	TGF-beta 1	1250	2766	2364.5	2187.5	302	933.5	670	938	#DIV/0!	#DIV/0!	#DIV/0!	#DIV/0!	#DIV/0!	#DIV/0!	#DIV/0!	#DIV/0!	#DIV/0!	#DIV/0!	#DIV/0!	#DIV/0!	#DIV/0!	#DIV/0!	#DIV/0!	#DIV/0!
451	TGF-beta 2	684.5	790	733	845.5	273	635	321.5	370.5	#DIV/0!	#DIV/0!	#DIV/0!	#DIV/0!	#DIV/0!	#DIV/0!	#DIV/0!	#DIV/0!	#DIV/0!	#DIV/0!	#DIV/0!	#DIV/0!	#DIV/0!	#DIV/0!	#DIV/0!	#DIV/0!
452	TGF-beta 3	306.5	368	363.5	338.5	211	525	164	211	#DIV/0!	#DIV/0!	#DIV/0!	#DIV/0!	#DIV/0!	#DIV/0!	#DIV/0!	#DIV/0!	#DIV/0!	#DIV/0!	#DIV/0!	#DIV/0!	#DIV/0!	#DIV/0!	#DIV/0!	#DIV/0!
453	TGF-beta 5	1765.5	1556.5	1225.5	1664.5	317	1604.5	185	578.5	#DIV/0!	#DIV/0!	#DIV/0!	#DIV/0!	#DIV/0!	#DIV/0!	#DIV/0!	#DIV/0!	#DIV/0!	#DIV/0!	#DIV/0!	#DIV/0!	#DIV/0!	#DIV/0!	#DIV/0!	#DIV/0!
454	TGF-beta RI / ALK-5	1509	1331.5	1582.5	1917	307.5	1291	461	3133.5	#DIV/0!	#DIV/0!	#DIV/0!	#DIV/0!	#DIV/0!	#DIV/0!	#DIV/0!	#DIV/0!	#DIV/0!	#DIV/0!	#DIV/0!	#DIV/0!	#DIV/0!	#DIV/0!	#DIV/0!	#DIV/0!
455	TGF-beta RII	612.5	506	539.5	698	275	516	214	434.5	#DIV/0!	#DIV/0!	#DIV/0!	#DIV/0!	#DIV/0!	#DIV/0!	#DIV/0!	#DIV/0!	#DIV/0!	#DIV/0!	#DIV/0!	#DIV/0!	#DIV/0!	#DIV/0!	#DIV/0!	#DIV/0!
456	Grb2	701	915.5	1327	1426.5	317	672.5	208.5	609	#DIV/0!	#DIV/0!	#DIV/0!	#DIV/0!	#DIV/0!	#DIV/0!	#DIV/0!	#DIV/0!	#DIV/0!	#DIV/0!	#DIV/0!	#DIV/0!	#DIV/0!	#DIV/0!	#DIV/0!	#DIV/0!
457	TGF-beta RIII	675	527	608.5	658	305.5	579	205	409.5	#DIV/0!	#DIV/0!	#DIV/0!	#DIV/0!	#DIV/0!	#DIV/0!	#DIV/0!	#DIV/0!	#DIV/0!	#DIV/0!	#DIV/0!	#DIV/0!	#DIV/0!	#DIV/0!	#DIV/0!	#DIV/0!
458	Thrombopoietin (TPO)	777.5	522	547	599.5	300	614.5	204.5	319.5	#DIV/0!	#DIV/0!	#DIV/0!	#DIV/0!	#DIV/0!	#DIV/0!	#DIV/0!	#DIV/0!	#DIV/0!	#DIV/0!	#DIV/0!	#DIV/0!	#DIV/0!	#DIV/0!	#DIV/0!	#DIV/0!
459	TPX	573.5	1623.5	1419	1005	317.5	634.5	156.5	521	#DIV/0!	#DIV/0!	#DIV/0!	#DIV/0!	#DIV/0!	#DIV/0!	#DIV/0!	#DIV/0!	#DIV/0!	#DIV/0!	#DIV/0!	#DIV/0!	#DIV/0!	#DIV/0!	#DIV/0!	#DIV/0!
460	Thrombospondin-1	1147	1087.5	1174.5	1192	248	1052.5	354.5	460	#DIV/0!	#DIV/0!	#DIV/0!	#DIV/0!	#DIV/0!	#DIV/0!	#DIV/0!	#DIV/0!	#DIV/0!	#DIV/0!	#DIV/0!	#DIV/0!	#DIV/0!	#DIV/0!	#DIV/0!	#DIV/0!
461	Thrombospondin-2	1574.5	1111.5	1731	1721.5	247	1131.5	326.5	330.5	#DIV/0!	#DIV/0!	#DIV/0!	#DIV/0!	#DIV/0!	#DIV/0!	#DIV/0!	#DIV/0!	#DIV/0!	#DIV/0!	#DIV/0!	#DIV/0!	#DIV/0!	#DIV/0!	#DIV/0!	#DIV/0!
462	Thrombospondin-4	1462.5	797	1069	1154.5	250.5	834.5	334.5	366	#DIV/0!	#DIV/0!	#DIV/0!	#DIV/0!	#DIV/0!	#DIV/0!	#DIV/0!	#DIV/0!	#DIV/0!	#DIV/0!	#DIV/0!	#DIV/0!	#DIV/0!	#DIV/0!	#DIV/0!	#DIV/0!
463	Thymopoietin	997	1359.5	2280.5	2071.5	230.5	1679.5	400	489.5	#DIV/0!	#DIV/0!	#DIV/0!	#DIV/0!	#DIV/0!	#DIV/0!	#DIV/0!	#DIV/0!	#DIV/0!	#DIV/0!	#DIV/0!	#DIV/0!	#DIV/0!	#DIV/0!	#DIV/0!	#DIV/0!
464	Tie-1	558.5	547	528	547	225	627.5	250.5	324	#DIV/0!	#DIV/0!	#DIV/0!	#DIV/0!	#DIV/0!	#DIV/0!	#DIV/0!	#DIV/0!	#DIV/0!	#DIV/0!	#DIV/0!	#DIV/0!	#DIV/0!	#DIV/0!	#DIV/0!	#DIV/0!
465	Tie-2	376	507	465.5	409	231.5	584	229	299	#DIV/0!	#DIV/0!	#DIV/0!	#DIV/0!	#DIV/0!	#DIV/0!	#DIV/0!	#DIV/0!	#DIV/0!	#DIV/0!	#DIV/0!	#DIV/0!	#DIV/0!	#DIV/0!	#DIV/0!	#DIV/0!
466	TIMP-1	610.5	444.5	473.5	496	208.5	631	237.5	318.5	#DIV/0!	#DIV/0!	#DIV/0!	#DIV/0!	#DIV/0!	#DIV/0!	#DIV/0!	#DIV/0!	#DIV/0!	#DIV/0!	#DIV/0!	#DIV/0!	#DIV/0!	#DIV/0!	#DIV/0!	#DIV/0!
467	TIMP-2	657	414.5	467	490	225.5	550	288	315	#DIV/0!	#DIV/0!	#DIV/0!	#DIV/0!	#DIV/0!	#DIV/0!	#DIV/0!	#DIV/0!	#DIV/0!	#DIV/0!	#DIV/0!	#DIV/0!	#DIV/0!	#DIV/0!	#DIV/0!	#DIV/0!
468	TIMP-3	803	729	875.5	1008.5	226	598	275.5	326.5	#DIV/0!	#DIV/0!	#DIV/0!	#DIV/0!	#DIV/0!	#DIV/0!	#DIV/0!	#DIV/0!	#DIV/0!	#DIV/0!	#DIV/0!	#DIV/0!	#DIV/0!	#DIV/0!	#DIV/0!	#DIV/0!
469	TIMP-4	469	410	712	470	222.5	518	237	307.5	#DIV/0!	#DIV/0!	#DIV/0!	#DIV/0!	#DIV/0!	#DIV/0!	#DIV/0!	#DIV/0!	#DIV/0!	#DIV/0!	#DIV/0!	#DIV/0!	#DIV/0!	#DIV/0!	#DIV/0!	#DIV/0!
470	TL1A / TNFSF15	413.5	448	499	523.5	230	473	257	342	#DIV/0!	#DIV/0!	#DIV/0!	#DIV/0!	#DIV/0!	#DIV/0!	#DIV/0!	#DIV/0!	#DIV/0!	#DIV/0!	#DIV/0!	#DIV/0!	#DIV/0!	#DIV/0!	#DIV/0!	#DIV/0!
471	TLR1	1366.5	1647.5	1316.5	1416.5	235.5	512	392.5	425	#DIV/0!	#DIV/0!	#DIV/0!	#DIV/0!	#DIV/0!	#DIV/0!	#DIV/0!	#DIV/0!	#DIV/0!	#DIV/0!	#DIV/0!	#DIV/0!	#DIV/0!	#DIV/0!	#DIV/0!	#DIV/0!
472	TLR2	836	1152	625.5	747.5	239	556	365	366.5	#DIV/0!	#DIV/0!	#DIV/0!	#DIV/0!	#DIV/0!	#DIV/0!	#DIV/0!	#DIV/0!	#DIV/0!	#DIV/0!	#DIV/0!	#DIV/0!	#DIV/0!	#DIV/0!	#DIV/0!	#DIV/0!
473	TLR3	1154	1171	710.5	764.5	227.5	762.5	473.5	339	#DIV/0!	#DIV/0!	#DIV/0!	#DIV/0!	#DIV/0!	#DIV/0!	#DIV/0!	#DIV/0!	#DIV/0!	#DIV/0!	#DIV/0!	#DIV/0!	#DIV/0!	#DIV/0!	#DIV/0!	#DIV/0!
474	TLR4	1476	1742.5	1673	2886.5	278.5	647	407.5	561	#DIV/0!	#DIV/0!	#DIV/0!	#DIV/0!	#DIV/0!	#DIV/0!	#DIV/0!	#DIV/0!	#DIV/0!	#DIV/0!	#DIV/0!	#DIV/0!	#DIV/0!	#DIV/0!	#DIV/0!	#DIV/0!
475	TMEFF1 / Tomoregulin-1	727.5	965	1424.5	1263	248.5	1034.5	165	388.5	#DIV/0!	#DIV/0!	#DIV/0!	#DIV/0!	#DIV/0!	#DIV/0!	#DIV/0!	#DIV/0!	#DIV/0!	#DIV/0!	#DIV/0!	#DIV/0!	#DIV/0!	#DIV/0!	#DIV/0!	#DIV/0!
476	TMEFF2	752	483	600	557	239.5	557.5	160.5	345	#DIV/0!	#DIV/0!	#DIV/0!	#DIV/0!	#DIV/0!	#DIV/0!	#DIV/0!	#DIV/0!	#DIV/0!	#DIV/0!	#DIV/0!	#DIV/0!	#DIV/0!	#DIV/0!	#DIV/0!	#DIV/0!
477	TNF-alpha	1677	2434.5	3391.5	2533.5	251.5	1412.5	162.5	734.5	#DIV/0!	#DIV/0!	#DIV/0!	#DIV/0!	#DIV/0!	#DIV/0!	#DIV/0!	#DIV/0!	#DIV/0!	#DIV/0!	#DIV/0!	#DIV/0!	#DIV/0!	#DIV/0!	#DIV/0!	#DIV/0!
478	TNF-beta	1090	3134	2702	2182	232	1451.5	152.5	722	#DIV/0!	#DIV/0!	#DIV/0!	#DIV/0!	#DIV/0!	#DIV/0!	#DIV/0!	#DIV/0!	#DIV/0!	#DIV/0!	#DIV/0!	#DIV/0!	#DIV/0!	#DIV/0!	#DIV/0!	#DIV/0!
479	TNF RI / TNFRSF1A	543	489.5	502.5	489	229	691	161.5	311	#DIV/0!	#DIV/0!	#DIV/0!	#DIV/0!	#DIV/0!	#DIV/0!	#DIV/0!	#DIV/0!	#DIV/0!	#DIV/0!	#DIV/0!	#DIV/0!	#DIV/0!	#DIV/0!	#DIV/0!	#DIV/0!
480	TNF RII / TNFRSF1B	533	514.5	517	468.5	237.5	664	159.5	311	#DIV/0!	#DIV/0!	#DIV/0!	#DIV/0!	#DIV/0!	#DIV/0!	#DIV/0!	#DIV/0!	#DIV/0!	#DIV/0!	#DIV/0!	#DIV/0!	#DIV/0!	#DIV/0!	#DIV/0!	#DIV/0!
481	TRADD	1249.5	1165.5	2029.5	1623	182.5	728.5	157.5	354.5	#DIV/0!	#DIV/0!	#DIV/0!	#DIV/0!	#DIV/0!	#DIV/0!	#DIV/0!	#DIV/0!	#DIV/0!	#DIV/0!	#DIV/0!	#DIV/0!	#DIV/0!	#DIV/0!	#DIV/0!	#DIV/0!
482	TRAIL / TNFSF10	586.5	624	767	635.5	245.5	550	158	318	#DIV/0!	#DIV/0!	#DIV/0!	#DIV/0!	#DIV/0!	#DIV/0!	#DIV/0!	#DIV/0!	#DIV/0!	#DIV/0!	#DIV/0!	#DIV/0!	#DIV/0!	#DIV/0!	#DIV/0!	#DIV/0!
483	TRAIL R1 / DR4 / TNFRSF10A	1469.5	1023	688.5	1439	218.5	571.5	161	406	#DIV/0!	#DIV/0!	#DIV/0!	#DIV/0!	#DIV/0!	#DIV/0!	#DIV/0!	#DIV/0!	#DIV/0!	#DIV/0!	#DIV/0!	#DIV/0!	#DIV/0!	#DIV/0!	#DIV/0!	#DIV/0!
484	TRAIL R2 / DR5 / TNFRSF10B	1062	863	507.5	1927.5	282	538	155	428.5	#DIV/0!	#DIV/0!	#DIV/0!	#DIV/0!	#DIV/0!	#DIV/0!	#DIV/0!	#DIV/0!	#DIV/0!	#DIV/0!	#DIV/0!	#DIV/0!	#DIV/0!	#DIV/0!	#DIV/0!	#DIV/0!
485	TRAIL R3 / TNFRSF10C	505.5	552	793.5	667.5	218	534.5	163	365	#DIV/0!	#DIV/0!	#DIV/0!	#DIV/0!	#DIV/0!	#DIV/0!	#DIV/0!	#DIV/0!	#DIV/0!	#DIV/0!	#DIV/0!	#DIV/0!	#DIV/0!	#DIV/0!	#DIV/0!	#DIV/0!
486	TRAIL R4 / TNFRSF10D	574	469.5	743	651	234.5	556.5	160.5	348.5	#DIV/0!	#DIV/0!	#DIV/0!	#DIV/0!	#DIV/0!	#DIV/0!	#DIV/0!	#DIV/0!	#DIV/0!	#DIV/0!	#DIV/0!	#DIV/0!	#DIV/0!	#DIV/0!	#DIV/0!	#DIV/0!
487	TRANCE	506	552.5	625	900	238	544	159	319	#DIV/0!	#DIV/0!	#DIV/0!	#DIV/0!	#DIV/0!	#DIV/0!	#DIV/0!	#DIV/0!	#DIV/0!	#DIV/0!	#DIV/0!	#DIV/0!	#DIV/0!	#DIV/0!	#DIV/0!	#DIV/0!
488	TREM-1	599.5	566	588.5	419	235.5	644.5	150	268.5	#DIV/0!	#DIV/0!	#DIV/0!	#DIV/0!	#DIV/0!	#DIV/0!	#DIV/0!	#DIV/0!	#DIV/0!	#DIV/0!	#DIV/0!	#DIV/0!	#DIV/0!	#DIV/0!	#DIV/0!	#DIV/0!
489	TROY / TNFRSF19	689	515.5	451	500.5	260	678.5	137.5	336	#DIV/0!	#DIV/0!	#DIV/0!	#DIV/0!	#DIV/0!	#DIV/0!	#DIV/0!	#DIV/0!	#DIV/0!	#DIV/0!	#DIV/0!	#DIV/0!	#DIV/0!	#DIV/0!	#DIV/0!	#DIV/0!
490	TSG-6	1652.5	820.5	3260.5	1326.5	274.5	1133	220.5	386	#DIV/0!	#DIV/0!	#DIV/0!	#DIV/0!	#DIV/0!	#DIV/0!	#DIV/0!	#DIV/0!	#DIV/0!	#DIV/0!	#DIV/0!	#DIV/0!	#DIV/0!	#DIV/0!	#DIV/0!	#DIV/0!
491	TSLP R	455	470.5	624.5	565.5	249	493	217.5	300	#DIV/0!	#DIV/0!	#DIV/0!	#DIV/0!	#DIV/0!	#DIV/0!	#DIV/0!	#DIV/0!	#DIV/0!	#DIV/0!	#DIV/0!	#DIV/0!	#DIV/0!	#DIV/0!	#DIV/0!	#DIV/0!
492	TWEAK / TNFSF12	884.5	679	1071	1119.5	234.5	1065.5	352	429.5	#DIV/0!	#DIV/0!	#DIV/0!	#DIV/0!	#DIV/0!	#DIV/0!	#DIV/0!	#DIV/0!	#DIV/0!	#DIV/0!	#DIV/0!	#DIV/0!	#DIV/0!	#DIV/0!	#DIV/0!	#DIV/0!
493	TWEAK R / TNFRSF12	687	435.5	708	597.5	230	623.5	295	327	#DIV/0!	#DIV/0!	#DIV/0!	#DIV/0!	#DIV/0!	#DIV/0!	#DIV/0!	#DIV/0!	#DIV/0!	#DIV/0!	#DIV/0!	#DIV/0!	#DIV/0!	#DIV/0!	#DIV/0!	#DIV/0!
494	Ubiquitin+1	765.5	1205.5	1881.5	1276.5	269	1904.5	423	413	#DIV/0!	#DIV/0!	#DIV/0!	#DIV/0!	#DIV/0!	#DIV/0!	#DIV/0!	#DIV/0!	#DIV/0!	#DIV/0!	#DIV/0!	#DIV/0!	#DIV/0!	#DIV/0!	#DIV/0!	#DIV/0!
495	uPA	442.5	511.5	492.5	496	233.5	586	261	270	#DIV/0!	#DIV/0!	#DIV/0!	#DIV/0!	#DIV/0!	#DIV/0!	#DIV/0!	#DIV/0!	#DIV/0!	#DIV/0!	#DIV/0!	#DIV/0!	#DIV/0!	#DIV/0!	#DIV/0!	#DIV/0!
496	uPAR	462.5	454.5	711	426.5	216	585.5	232	257.5	#DIV/0!	#DIV/0!	#DIV/0!	#DIV/0!	#DIV/0!	#DIV/0!	#DIV/0!	#DIV/0!	#DIV/0!	#DIV/0!	#DIV/0!	#DIV/0!	#DIV/0!	#DIV/0!	#DIV/0!	#DIV/0!
497	Vasorin	1458.5	1087	1529	1553.5	207.5	1818.5	385.5	381.5	#DIV/0!	#DIV/0!	#DIV/0!	#DIV/0!	#DIV/0!	#DIV/0!	#DIV/0!	#DIV/0!	#DIV/0!	#DIV/0!	#DIV/0!	#DIV/0!	#DIV/0!	#DIV/0!	#DIV/0!	#DIV/0!
498	VCAM-1 (CD106)	599.5	465	652.5	550	211.5	551	253.5	291.5	#DIV/0!	#DIV/0!	#DIV/0!	#DIV/0!	#DIV/0!	#DIV/0!	#DIV/0!	#DIV/0!	#DIV/0!	#DIV/0!	#DIV/0!	#DIV/0!	#DIV/0!	#DIV/0!	#DIV/0!	#DIV/0!
499	VE-Cadherin	1033	1110	1712	1907.5	199.5	3783	401.5	468	#DIV/0!	#DIV/0!	#DIV/0!	#DIV/0!	#DIV/0!	#DIV/0!	#DIV/0!	#DIV/0!	#DIV/0!	#DIV/0!	#DIV/0!	#DIV/0!	#DIV/0!	#DIV/0!	#DIV/0!	#DIV/0!
500	VEGF	565.5	487	730.5	804	250	526	304.5	333	#DIV/0!	#DIV/0!	#DIV/0!	#DIV/0!	#DIV/0!	#DIV/0!	#DIV/0!	#DIV/0!	#DIV/0!	#DIV/0!	#DIV/0!	#DIV/0!	#DIV/0!	#DIV/0!	#DIV/0!	#DIV/0!
501	VEGF R2 (KDR)	655	547.5	743	925	232.5	594.5	315.5	336	#DIV/0!	#DIV/0!	#DIV/0!	#DIV/0!	#DIV/0!	#DIV/0!	#DIV/0!	#DIV/0!	#DIV/0!	#DIV/0!	#DIV/0!	#DIV/0!	#DIV/0!	#DIV/0!	#DIV/0!	#DIV/0!
502	VEGF R3	382	415.5	420	453	230	567	194.5	257.5	#DIV/0!	#DIV/0!	#DIV/0!	#DIV/0!	#DIV/0!	#DIV/0!	#DIV/0!	#DIV/0!	#DIV/0!	#DIV/0!	#DIV/0!	#DIV/0!	#DIV/0!	#DIV/0!	#DIV/0!	#DIV/0!
503	VEGF-B	411	452	481	565	233.5	646.5	173.5	260	#DIV/0!	#DIV/0!	#DIV/0!	#DIV/0!	#DIV/0!	#DIV/0!	#DIV/0!	#DIV/0!	#DIV/0!	#DIV/0!	#DIV/0!	#DIV/0!	#DIV/0!	#DIV/0!	#DIV/0!	#DIV/0!
504	VEGF-C	863	644	580.5	580.5	303.5	683	65535	289	#DIV/0!	#DIV/0!	#DIV/0!	#DIV/0!	#DIV/0!	#DIV/0!	#DIV/0!	#DIV/0!	#DIV/0!	#DIV/0!	#DIV/0!	#DIV/0!	#DIV/0!	#DIV/0!	#DIV/0!	#DIV/0!
505	VEGF-D	640	566	776	640	325	754.5	237	354	#DIV/0!	#DIV/0!	#DIV/0!	#DIV/0!	#DIV/0!	#DIV/0!	#DIV/0!	#DIV/0!	#DIV/0!	#DIV/0!	#DIV/0!	#DIV/0!	#DIV/0!	#DIV/0!	#DIV/0!	#DIV/0!
506	VEGI / TNFSF15	473	445	596.5	557.5	248.5	590.5	412.5	297.5	#DIV/0!	#DIV/0!	#DIV/0!	#DIV/0!	#DIV/0!	#DIV/0!	#DIV/0!	#DIV/0!	#DIV/0!	#DIV/0!	#DIV/0!	#DIV/0!	#DIV/0!	#DIV/0!	#DIV/0!	#DIV/0!
507	WIF-1	1193	1757	2662	3234.5	245	3393.5	478	607	#DIV/0!	#DIV/0!	#DIV/0!	#DIV/0!	#DIV/0!	#DIV/0!	#DIV/0!	#DIV/0!	#DIV/0!	#DIV/0!	#DIV/0!	#DIV/0!	#DIV/0!	#DIV/0!	#DIV/0!	#DIV/0!
508	WISP-1 / CCN4	546	445	584.5	563	228.5	568.5	360	284.5	#DIV/0!	#DIV/0!	#DIV/0!	#DIV/0!	#DIV/0!	#DIV/0!	#DIV/0!	#DIV/0!	#DIV/0!	#DIV/0!	#DIV/0!	#DIV/0!	#DIV/0!	#DIV/0!	#DIV/0!	#DIV/0!
509	XEDAR	949.5	1051.5	1657	1251.5	246.5	1282	277.5	671.5	#DIV/0!	#DIV/0!	#DIV/0!	#DIV/0!	#DIV/0!	#DIV/0!	#DIV/0!	#DIV/0!	#DIV/0!	#DIV/0!	#DIV/0!	#DIV/0!	#DIV/0!	#DIV/0!	#DIV/0!	#DIV/0!

## Sheet: Average-w-bkg
	RayBio® Human Biotin-Label Based Antibody Arrays -- Human L-507, Glass Slide
	With Background
		-LACTB 6h	-LACTB 1 day	-LACTB 3 days	-LACTB 6 days	+LACTB 6h	+LACTB 1 day	+LACTB 3 days	+LACTB 6 days	Sample 9	Sample 10	Sample 11	Sample 12	Sample 13	Sample 14	Sample 15	Sample 16	Sample 17	Sample 18	Sample 19	Sample 20	Sample 21	Sample 22	Sample 23	Sample 24
1	Positive Control	41812.9	41909.9	41245	41886.4	37375.9	41928	36119.6	35501.4	#DIV/0!	#DIV/0!	#DIV/0!	#DIV/0!	#DIV/0!	#DIV/0!	#DIV/0!	#DIV/0!	#DIV/0!	#DIV/0!	#DIV/0!	#DIV/0!	#DIV/0!	#DIV/0!	#DIV/0!	#DIV/0!
2	Neg	430.111	464.111	568.778	424.722	242.556	609.889	1162.39	319.944	#DIV/0!	#DIV/0!	#DIV/0!	#DIV/0!	#DIV/0!	#DIV/0!	#DIV/0!	#DIV/0!	#DIV/0!	#DIV/0!	#DIV/0!	#DIV/0!	#DIV/0!	#DIV/0!	#DIV/0!	#DIV/0!
3	6Ckine	1207.5	1001	1138.5	1305	1378.5	1144.5	786	779.5	#DIV/0!	#DIV/0!	#DIV/0!	#DIV/0!	#DIV/0!	#DIV/0!	#DIV/0!	#DIV/0!	#DIV/0!	#DIV/0!	#DIV/0!	#DIV/0!	#DIV/0!	#DIV/0!	#DIV/0!	#DIV/0!
4	Activin A	11756	1179	1316	1592.5	1297	1406.5	856.5	817.5	#DIV/0!	#DIV/0!	#DIV/0!	#DIV/0!	#DIV/0!	#DIV/0!	#DIV/0!	#DIV/0!	#DIV/0!	#DIV/0!	#DIV/0!	#DIV/0!	#DIV/0!	#DIV/0!	#DIV/0!	#DIV/0!
5	Activin B	1058.5	1064.5	1362	1188.5	1196.5	1156	798.5	787	#DIV/0!	#DIV/0!	#DIV/0!	#DIV/0!	#DIV/0!	#DIV/0!	#DIV/0!	#DIV/0!	#DIV/0!	#DIV/0!	#DIV/0!	#DIV/0!	#DIV/0!	#DIV/0!	#DIV/0!	#DIV/0!
6	Activin C	1852.5	1843.5	2814	2445.5	2147.5	3812	1519	2104.5	#DIV/0!	#DIV/0!	#DIV/0!	#DIV/0!	#DIV/0!	#DIV/0!	#DIV/0!	#DIV/0!	#DIV/0!	#DIV/0!	#DIV/0!	#DIV/0!	#DIV/0!	#DIV/0!	#DIV/0!	#DIV/0!
7	Activin RIA / ALK-2	1274	1093.5	1978	1828	1157.5	1198	938.5	1027.5	#DIV/0!	#DIV/0!	#DIV/0!	#DIV/0!	#DIV/0!	#DIV/0!	#DIV/0!	#DIV/0!	#DIV/0!	#DIV/0!	#DIV/0!	#DIV/0!	#DIV/0!	#DIV/0!	#DIV/0!	#DIV/0!
8	Activin RIB / ALK-4	2004	1935.5	3617	2829.5	1524	2788	1011.5	1657	#DIV/0!	#DIV/0!	#DIV/0!	#DIV/0!	#DIV/0!	#DIV/0!	#DIV/0!	#DIV/0!	#DIV/0!	#DIV/0!	#DIV/0!	#DIV/0!	#DIV/0!	#DIV/0!	#DIV/0!	#DIV/0!
9	Activin RII A/B	1142.5	900.5	1349	1572	1137	1355	864	789	#DIV/0!	#DIV/0!	#DIV/0!	#DIV/0!	#DIV/0!	#DIV/0!	#DIV/0!	#DIV/0!	#DIV/0!	#DIV/0!	#DIV/0!	#DIV/0!	#DIV/0!	#DIV/0!	#DIV/0!	#DIV/0!
10	Activin RIIA	1558.5	1771	4156.5	2948	1789.5	4037	1045.5	1460.5	#DIV/0!	#DIV/0!	#DIV/0!	#DIV/0!	#DIV/0!	#DIV/0!	#DIV/0!	#DIV/0!	#DIV/0!	#DIV/0!	#DIV/0!	#DIV/0!	#DIV/0!	#DIV/0!	#DIV/0!	#DIV/0!
11	Adiponectin / Acrp30	1061.5	886.5	1260.5	1322	1098.5	1249.5	704	891.5	#DIV/0!	#DIV/0!	#DIV/0!	#DIV/0!	#DIV/0!	#DIV/0!	#DIV/0!	#DIV/0!	#DIV/0!	#DIV/0!	#DIV/0!	#DIV/0!	#DIV/0!	#DIV/0!	#DIV/0!	#DIV/0!
12	AgRP	1239	1655	3087.5	3304	1291	2676.5	761	1185	#DIV/0!	#DIV/0!	#DIV/0!	#DIV/0!	#DIV/0!	#DIV/0!	#DIV/0!	#DIV/0!	#DIV/0!	#DIV/0!	#DIV/0!	#DIV/0!	#DIV/0!	#DIV/0!	#DIV/0!	#DIV/0!
13	ALCAM	909	947	1134	1106.5	994	977.5	656.5	903.5	#DIV/0!	#DIV/0!	#DIV/0!	#DIV/0!	#DIV/0!	#DIV/0!	#DIV/0!	#DIV/0!	#DIV/0!	#DIV/0!	#DIV/0!	#DIV/0!	#DIV/0!	#DIV/0!	#DIV/0!	#DIV/0!
14	Angiogenin	544	588	742.5	609.5	556	666.5	385.5	431	#DIV/0!	#DIV/0!	#DIV/0!	#DIV/0!	#DIV/0!	#DIV/0!	#DIV/0!	#DIV/0!	#DIV/0!	#DIV/0!	#DIV/0!	#DIV/0!	#DIV/0!	#DIV/0!	#DIV/0!	#DIV/0!
15	Angiopoietin-1	1398	1133.5	1519	1173.5	1623	1359.5	824	804	#DIV/0!	#DIV/0!	#DIV/0!	#DIV/0!	#DIV/0!	#DIV/0!	#DIV/0!	#DIV/0!	#DIV/0!	#DIV/0!	#DIV/0!	#DIV/0!	#DIV/0!	#DIV/0!	#DIV/0!	#DIV/0!
16	Angiopoietin-2	4310	1179	2180.5	1669.5	1623	2127.5	920	903	#DIV/0!	#DIV/0!	#DIV/0!	#DIV/0!	#DIV/0!	#DIV/0!	#DIV/0!	#DIV/0!	#DIV/0!	#DIV/0!	#DIV/0!	#DIV/0!	#DIV/0!	#DIV/0!	#DIV/0!	#DIV/0!
17	Angiopoietin-4	4377	2598	5032.5	4141	3807.5	4747	1192.5	1212.5	#DIV/0!	#DIV/0!	#DIV/0!	#DIV/0!	#DIV/0!	#DIV/0!	#DIV/0!	#DIV/0!	#DIV/0!	#DIV/0!	#DIV/0!	#DIV/0!	#DIV/0!	#DIV/0!	#DIV/0!	#DIV/0!
18	Angiopoietin-like 1	2020.5	2363.5	9121.5	6264.5	1979.5	3802.5	959	991.5	#DIV/0!	#DIV/0!	#DIV/0!	#DIV/0!	#DIV/0!	#DIV/0!	#DIV/0!	#DIV/0!	#DIV/0!	#DIV/0!	#DIV/0!	#DIV/0!	#DIV/0!	#DIV/0!	#DIV/0!	#DIV/0!
19	Angiopoietin-like 2	3953.5	1256	1777.5	2134	2543	1445	974.5	936.5	#DIV/0!	#DIV/0!	#DIV/0!	#DIV/0!	#DIV/0!	#DIV/0!	#DIV/0!	#DIV/0!	#DIV/0!	#DIV/0!	#DIV/0!	#DIV/0!	#DIV/0!	#DIV/0!	#DIV/0!	#DIV/0!
20	Angiopoietin-like Factor	3631	1505.5	1593	2160	1945	2057.5	1300.5	1057	#DIV/0!	#DIV/0!	#DIV/0!	#DIV/0!	#DIV/0!	#DIV/0!	#DIV/0!	#DIV/0!	#DIV/0!	#DIV/0!	#DIV/0!	#DIV/0!	#DIV/0!	#DIV/0!	#DIV/0!	#DIV/0!
21	Angiostatin	1978	2872	4983	4225	2221.5	2903.5	1333	1098.5	#DIV/0!	#DIV/0!	#DIV/0!	#DIV/0!	#DIV/0!	#DIV/0!	#DIV/0!	#DIV/0!	#DIV/0!	#DIV/0!	#DIV/0!	#DIV/0!	#DIV/0!	#DIV/0!	#DIV/0!	#DIV/0!
22	APJ	2109.5	1732.5	2438	2409.5	2495	2404	1340.5	2026	#DIV/0!	#DIV/0!	#DIV/0!	#DIV/0!	#DIV/0!	#DIV/0!	#DIV/0!	#DIV/0!	#DIV/0!	#DIV/0!	#DIV/0!	#DIV/0!	#DIV/0!	#DIV/0!	#DIV/0!	#DIV/0!
23	APRIL	709.5	926.5	1040.5	1412.5	1226	1375	530	576.5	#DIV/0!	#DIV/0!	#DIV/0!	#DIV/0!	#DIV/0!	#DIV/0!	#DIV/0!	#DIV/0!	#DIV/0!	#DIV/0!	#DIV/0!	#DIV/0!	#DIV/0!	#DIV/0!	#DIV/0!	#DIV/0!
24	AR (Amphiregulin)	1280	993	2179.5	1681	970.5	1652	800.5	790.5	#DIV/0!	#DIV/0!	#DIV/0!	#DIV/0!	#DIV/0!	#DIV/0!	#DIV/0!	#DIV/0!	#DIV/0!	#DIV/0!	#DIV/0!	#DIV/0!	#DIV/0!	#DIV/0!	#DIV/0!	#DIV/0!
25	Artemin	1017	1119	1979	1699.5	1037	1311	711.5	798.5	#DIV/0!	#DIV/0!	#DIV/0!	#DIV/0!	#DIV/0!	#DIV/0!	#DIV/0!	#DIV/0!	#DIV/0!	#DIV/0!	#DIV/0!	#DIV/0!	#DIV/0!	#DIV/0!	#DIV/0!	#DIV/0!
26	Axl	781	985	1208	1335	874.5	994.5	797.5	971.5	#DIV/0!	#DIV/0!	#DIV/0!	#DIV/0!	#DIV/0!	#DIV/0!	#DIV/0!	#DIV/0!	#DIV/0!	#DIV/0!	#DIV/0!	#DIV/0!	#DIV/0!	#DIV/0!	#DIV/0!	#DIV/0!
27	B7-1 /CD80	637.5	682.5	868.5	749.5	758.5	686	446.5	549	#DIV/0!	#DIV/0!	#DIV/0!	#DIV/0!	#DIV/0!	#DIV/0!	#DIV/0!	#DIV/0!	#DIV/0!	#DIV/0!	#DIV/0!	#DIV/0!	#DIV/0!	#DIV/0!	#DIV/0!	#DIV/0!
28	BAFF R / TNFRSF13C	667	810.5	904.5	1084.5	767	833	510.5	628.5	#DIV/0!	#DIV/0!	#DIV/0!	#DIV/0!	#DIV/0!	#DIV/0!	#DIV/0!	#DIV/0!	#DIV/0!	#DIV/0!	#DIV/0!	#DIV/0!	#DIV/0!	#DIV/0!	#DIV/0!	#DIV/0!
29	BCMA / TNFRSF17	645.5	758.5	657.5	841	616.5	917.5	480.5	529	#DIV/0!	#DIV/0!	#DIV/0!	#DIV/0!	#DIV/0!	#DIV/0!	#DIV/0!	#DIV/0!	#DIV/0!	#DIV/0!	#DIV/0!	#DIV/0!	#DIV/0!	#DIV/0!	#DIV/0!	#DIV/0!
30	BD-1	3552.5	2164.5	784.5	2473.5	1553	2692.5	1466.5	1585.5	#DIV/0!	#DIV/0!	#DIV/0!	#DIV/0!	#DIV/0!	#DIV/0!	#DIV/0!	#DIV/0!	#DIV/0!	#DIV/0!	#DIV/0!	#DIV/0!	#DIV/0!	#DIV/0!	#DIV/0!	#DIV/0!
31	BDNF	1872.5	992.5	1303.5	766	1361	1294	859.5	783	#DIV/0!	#DIV/0!	#DIV/0!	#DIV/0!	#DIV/0!	#DIV/0!	#DIV/0!	#DIV/0!	#DIV/0!	#DIV/0!	#DIV/0!	#DIV/0!	#DIV/0!	#DIV/0!	#DIV/0!	#DIV/0!
32	beta-Catenin	1031	849.5	1043	545.5	888.5	3205	605.5	711.5	#DIV/0!	#DIV/0!	#DIV/0!	#DIV/0!	#DIV/0!	#DIV/0!	#DIV/0!	#DIV/0!	#DIV/0!	#DIV/0!	#DIV/0!	#DIV/0!	#DIV/0!	#DIV/0!	#DIV/0!	#DIV/0!
33	Bax	1587	2289.5	1358	1486	1636	1468.5	1114.5	903	#DIV/0!	#DIV/0!	#DIV/0!	#DIV/0!	#DIV/0!	#DIV/0!	#DIV/0!	#DIV/0!	#DIV/0!	#DIV/0!	#DIV/0!	#DIV/0!	#DIV/0!	#DIV/0!	#DIV/0!	#DIV/0!
34	beta-NGF	2183.5	1020.5	1166	1537	1139.5	1328	908	776	#DIV/0!	#DIV/0!	#DIV/0!	#DIV/0!	#DIV/0!	#DIV/0!	#DIV/0!	#DIV/0!	#DIV/0!	#DIV/0!	#DIV/0!	#DIV/0!	#DIV/0!	#DIV/0!	#DIV/0!	#DIV/0!
35	BIK	956.5	798.5	882.5	998.5	1050	1039.5	613	698	#DIV/0!	#DIV/0!	#DIV/0!	#DIV/0!	#DIV/0!	#DIV/0!	#DIV/0!	#DIV/0!	#DIV/0!	#DIV/0!	#DIV/0!	#DIV/0!	#DIV/0!	#DIV/0!	#DIV/0!	#DIV/0!
36	BLC / BCA-1 / CXCL13	1195.5	1290	1671.5	1651.5	391	733.5	1112	1021.5	#DIV/0!	#DIV/0!	#DIV/0!	#DIV/0!	#DIV/0!	#DIV/0!	#DIV/0!	#DIV/0!	#DIV/0!	#DIV/0!	#DIV/0!	#DIV/0!	#DIV/0!	#DIV/0!	#DIV/0!	#DIV/0!
37	BMP-2	1482	1202.5	1551.5	1925.5	2263.5	1438.5	841.5	1215	#DIV/0!	#DIV/0!	#DIV/0!	#DIV/0!	#DIV/0!	#DIV/0!	#DIV/0!	#DIV/0!	#DIV/0!	#DIV/0!	#DIV/0!	#DIV/0!	#DIV/0!	#DIV/0!	#DIV/0!	#DIV/0!
38	BMP-3	3334.5	4054	6239	5275.5	2907.5	4426.5	1829.5	1418	#DIV/0!	#DIV/0!	#DIV/0!	#DIV/0!	#DIV/0!	#DIV/0!	#DIV/0!	#DIV/0!	#DIV/0!	#DIV/0!	#DIV/0!	#DIV/0!	#DIV/0!	#DIV/0!	#DIV/0!	#DIV/0!
39	BMP-3b / GDF-10	613.5	625	921	768.5	774.5	661.5	448.5	481	#DIV/0!	#DIV/0!	#DIV/0!	#DIV/0!	#DIV/0!	#DIV/0!	#DIV/0!	#DIV/0!	#DIV/0!	#DIV/0!	#DIV/0!	#DIV/0!	#DIV/0!	#DIV/0!	#DIV/0!	#DIV/0!
40	BMP-4	1437	2681.5	3835.5	4492.5	1815	3473.5	1161	1898	#DIV/0!	#DIV/0!	#DIV/0!	#DIV/0!	#DIV/0!	#DIV/0!	#DIV/0!	#DIV/0!	#DIV/0!	#DIV/0!	#DIV/0!	#DIV/0!	#DIV/0!	#DIV/0!	#DIV/0!	#DIV/0!
41	BMP-5	957.5	1545	3467	2474.5	1075.5	1881.5	1056	1032	#DIV/0!	#DIV/0!	#DIV/0!	#DIV/0!	#DIV/0!	#DIV/0!	#DIV/0!	#DIV/0!	#DIV/0!	#DIV/0!	#DIV/0!	#DIV/0!	#DIV/0!	#DIV/0!	#DIV/0!	#DIV/0!
42	BMP-6	870.5	830.5	917	1022.5	1299	773	508	722	#DIV/0!	#DIV/0!	#DIV/0!	#DIV/0!	#DIV/0!	#DIV/0!	#DIV/0!	#DIV/0!	#DIV/0!	#DIV/0!	#DIV/0!	#DIV/0!	#DIV/0!	#DIV/0!	#DIV/0!	#DIV/0!
43	BMP-7	920	1642.5	3881	577	428.5	828	725.5	1465	#DIV/0!	#DIV/0!	#DIV/0!	#DIV/0!	#DIV/0!	#DIV/0!	#DIV/0!	#DIV/0!	#DIV/0!	#DIV/0!	#DIV/0!	#DIV/0!	#DIV/0!	#DIV/0!	#DIV/0!	#DIV/0!
44	BMP-8	1379.5	2024.5	825.5	2672.5	985.5	1837	730.5	893	#DIV/0!	#DIV/0!	#DIV/0!	#DIV/0!	#DIV/0!	#DIV/0!	#DIV/0!	#DIV/0!	#DIV/0!	#DIV/0!	#DIV/0!	#DIV/0!	#DIV/0!	#DIV/0!	#DIV/0!	#DIV/0!
45	BMP-15	1531.5	1469.5	818	2482	1305	2475	760	1046.5	#DIV/0!	#DIV/0!	#DIV/0!	#DIV/0!	#DIV/0!	#DIV/0!	#DIV/0!	#DIV/0!	#DIV/0!	#DIV/0!	#DIV/0!	#DIV/0!	#DIV/0!	#DIV/0!	#DIV/0!	#DIV/0!
46	BMPR-IA / ALK-3	952	731	871.5	957	887	757.5	511.5	592	#DIV/0!	#DIV/0!	#DIV/0!	#DIV/0!	#DIV/0!	#DIV/0!	#DIV/0!	#DIV/0!	#DIV/0!	#DIV/0!	#DIV/0!	#DIV/0!	#DIV/0!	#DIV/0!	#DIV/0!	#DIV/0!
47	BMPR-IB / ALK-6	1005.5	791	842	557.5	952.5	1199	645	641.5	#DIV/0!	#DIV/0!	#DIV/0!	#DIV/0!	#DIV/0!	#DIV/0!	#DIV/0!	#DIV/0!	#DIV/0!	#DIV/0!	#DIV/0!	#DIV/0!	#DIV/0!	#DIV/0!	#DIV/0!	#DIV/0!
48	BMPR-II	1489	1096.5	1695.5	1591	1925	1543	889.5	924.5	#DIV/0!	#DIV/0!	#DIV/0!	#DIV/0!	#DIV/0!	#DIV/0!	#DIV/0!	#DIV/0!	#DIV/0!	#DIV/0!	#DIV/0!	#DIV/0!	#DIV/0!	#DIV/0!	#DIV/0!	#DIV/0!
49	BTC	1518.5	2163	4218.5	2831	2347.5	4235	1462.5	1369	#DIV/0!	#DIV/0!	#DIV/0!	#DIV/0!	#DIV/0!	#DIV/0!	#DIV/0!	#DIV/0!	#DIV/0!	#DIV/0!	#DIV/0!	#DIV/0!	#DIV/0!	#DIV/0!	#DIV/0!	#DIV/0!
50	Cardiotrophin-1 / CT-1	2091	1798	2314	2776.5	1599.5	2522.5	1384.5	1148	#DIV/0!	#DIV/0!	#DIV/0!	#DIV/0!	#DIV/0!	#DIV/0!	#DIV/0!	#DIV/0!	#DIV/0!	#DIV/0!	#DIV/0!	#DIV/0!	#DIV/0!	#DIV/0!	#DIV/0!	#DIV/0!
51	CCL14 / HCC-1 / HCC-3	1400	1814	2589.5	2686.5	1729.5	2081	1150	934	#DIV/0!	#DIV/0!	#DIV/0!	#DIV/0!	#DIV/0!	#DIV/0!	#DIV/0!	#DIV/0!	#DIV/0!	#DIV/0!	#DIV/0!	#DIV/0!	#DIV/0!	#DIV/0!	#DIV/0!	#DIV/0!
52	CCL28 / VIC	3599.5	10543	15476	12704.5	5356.5	9976	2678.5	3809.5	#DIV/0!	#DIV/0!	#DIV/0!	#DIV/0!	#DIV/0!	#DIV/0!	#DIV/0!	#DIV/0!	#DIV/0!	#DIV/0!	#DIV/0!	#DIV/0!	#DIV/0!	#DIV/0!	#DIV/0!	#DIV/0!
53	CCR1	1391.5	926	1254.5	759	7183	1181	962	971	#DIV/0!	#DIV/0!	#DIV/0!	#DIV/0!	#DIV/0!	#DIV/0!	#DIV/0!	#DIV/0!	#DIV/0!	#DIV/0!	#DIV/0!	#DIV/0!	#DIV/0!	#DIV/0!	#DIV/0!	#DIV/0!
54	CCR2	1338	953.5	1071	706	1733.5	1176.5	852	849	#DIV/0!	#DIV/0!	#DIV/0!	#DIV/0!	#DIV/0!	#DIV/0!	#DIV/0!	#DIV/0!	#DIV/0!	#DIV/0!	#DIV/0!	#DIV/0!	#DIV/0!	#DIV/0!	#DIV/0!	#DIV/0!
55	CCR3	3298.5	2008.5	3797.5	4213.5	3766	3240.5	1568	2657.5	#DIV/0!	#DIV/0!	#DIV/0!	#DIV/0!	#DIV/0!	#DIV/0!	#DIV/0!	#DIV/0!	#DIV/0!	#DIV/0!	#DIV/0!	#DIV/0!	#DIV/0!	#DIV/0!	#DIV/0!	#DIV/0!
56	CCR4	2798.5	2683.5	3767.5	3856	2886	3472.5	1287.5	2412	#DIV/0!	#DIV/0!	#DIV/0!	#DIV/0!	#DIV/0!	#DIV/0!	#DIV/0!	#DIV/0!	#DIV/0!	#DIV/0!	#DIV/0!	#DIV/0!	#DIV/0!	#DIV/0!	#DIV/0!	#DIV/0!
57	CCR5	949.5	877	1115.5	1055	870	760	599	660	#DIV/0!	#DIV/0!	#DIV/0!	#DIV/0!	#DIV/0!	#DIV/0!	#DIV/0!	#DIV/0!	#DIV/0!	#DIV/0!	#DIV/0!	#DIV/0!	#DIV/0!	#DIV/0!	#DIV/0!	#DIV/0!
58	CCR6	1256.5	1039	1486	1908.5	1593.5	2155.5	809.5	1007.5	#DIV/0!	#DIV/0!	#DIV/0!	#DIV/0!	#DIV/0!	#DIV/0!	#DIV/0!	#DIV/0!	#DIV/0!	#DIV/0!	#DIV/0!	#DIV/0!	#DIV/0!	#DIV/0!	#DIV/0!	#DIV/0!
59	CCR7	2212	1494.5	548	1590.5	1458	1353.5	938	876	#DIV/0!	#DIV/0!	#DIV/0!	#DIV/0!	#DIV/0!	#DIV/0!	#DIV/0!	#DIV/0!	#DIV/0!	#DIV/0!	#DIV/0!	#DIV/0!	#DIV/0!	#DIV/0!	#DIV/0!	#DIV/0!
60	CCR8	713	708	643.5	867	2013	770.5	420	459.5	#DIV/0!	#DIV/0!	#DIV/0!	#DIV/0!	#DIV/0!	#DIV/0!	#DIV/0!	#DIV/0!	#DIV/0!	#DIV/0!	#DIV/0!	#DIV/0!	#DIV/0!	#DIV/0!	#DIV/0!	#DIV/0!
61	CCR9	1509	1078	868.5	1289	1088.5	1110	602	905.5	#DIV/0!	#DIV/0!	#DIV/0!	#DIV/0!	#DIV/0!	#DIV/0!	#DIV/0!	#DIV/0!	#DIV/0!	#DIV/0!	#DIV/0!	#DIV/0!	#DIV/0!	#DIV/0!	#DIV/0!	#DIV/0!
62	CD14	1341	1916.5	816	2110.5	1675	2586.5	743	1653	#DIV/0!	#DIV/0!	#DIV/0!	#DIV/0!	#DIV/0!	#DIV/0!	#DIV/0!	#DIV/0!	#DIV/0!	#DIV/0!	#DIV/0!	#DIV/0!	#DIV/0!	#DIV/0!	#DIV/0!	#DIV/0!
63	CD27 / TNFRSF7	1262.5	870	1312	734	1348.5	1224.5	856	779.5	#DIV/0!	#DIV/0!	#DIV/0!	#DIV/0!	#DIV/0!	#DIV/0!	#DIV/0!	#DIV/0!	#DIV/0!	#DIV/0!	#DIV/0!	#DIV/0!	#DIV/0!	#DIV/0!	#DIV/0!	#DIV/0!
64	CD30 / TNFRSF8	1497.5	4059	6472	5955.5	2691	3584	1391	1452	#DIV/0!	#DIV/0!	#DIV/0!	#DIV/0!	#DIV/0!	#DIV/0!	#DIV/0!	#DIV/0!	#DIV/0!	#DIV/0!	#DIV/0!	#DIV/0!	#DIV/0!	#DIV/0!	#DIV/0!	#DIV/0!
65	CD30 Ligand / TNFSF8	1255.5	906.5	1220.5	1452	1631	1255	662	1170.5	#DIV/0!	#DIV/0!	#DIV/0!	#DIV/0!	#DIV/0!	#DIV/0!	#DIV/0!	#DIV/0!	#DIV/0!	#DIV/0!	#DIV/0!	#DIV/0!	#DIV/0!	#DIV/0!	#DIV/0!	#DIV/0!
66	CD40 / TNFRSF5	1976	1528	2517	2395	2775	2190.5	1123.5	1758	#DIV/0!	#DIV/0!	#DIV/0!	#DIV/0!	#DIV/0!	#DIV/0!	#DIV/0!	#DIV/0!	#DIV/0!	#DIV/0!	#DIV/0!	#DIV/0!	#DIV/0!	#DIV/0!	#DIV/0!	#DIV/0!
67	CD40 Ligand / TNFSF5 /CD154	4116	3614	6827	6987.5	5162	5403.5	1871	1703	#DIV/0!	#DIV/0!	#DIV/0!	#DIV/0!	#DIV/0!	#DIV/0!	#DIV/0!	#DIV/0!	#DIV/0!	#DIV/0!	#DIV/0!	#DIV/0!	#DIV/0!	#DIV/0!	#DIV/0!	#DIV/0!
68	CD 163	1508	1619	2041	2510	1687	2307.5	961.5	1726	#DIV/0!	#DIV/0!	#DIV/0!	#DIV/0!	#DIV/0!	#DIV/0!	#DIV/0!	#DIV/0!	#DIV/0!	#DIV/0!	#DIV/0!	#DIV/0!	#DIV/0!	#DIV/0!	#DIV/0!	#DIV/0!
69	Cerberus 1	1087.5	819	913.5	1125.5	1432.5	1106.5	694	775.5	#DIV/0!	#DIV/0!	#DIV/0!	#DIV/0!	#DIV/0!	#DIV/0!	#DIV/0!	#DIV/0!	#DIV/0!	#DIV/0!	#DIV/0!	#DIV/0!	#DIV/0!	#DIV/0!	#DIV/0!	#DIV/0!
70	Chem R23	1425	1151.5	1675	1916	1764.5	1471	865	940.5	#DIV/0!	#DIV/0!	#DIV/0!	#DIV/0!	#DIV/0!	#DIV/0!	#DIV/0!	#DIV/0!	#DIV/0!	#DIV/0!	#DIV/0!	#DIV/0!	#DIV/0!	#DIV/0!	#DIV/0!	#DIV/0!
71	Chordin-Like 1	722	741	895	993	827.5	774.5	416	596	#DIV/0!	#DIV/0!	#DIV/0!	#DIV/0!	#DIV/0!	#DIV/0!	#DIV/0!	#DIV/0!	#DIV/0!	#DIV/0!	#DIV/0!	#DIV/0!	#DIV/0!	#DIV/0!	#DIV/0!	#DIV/0!
72	Chordin-Like 2	1816	2241	3233	4055.5	1653	2634	857	1437.5	#DIV/0!	#DIV/0!	#DIV/0!	#DIV/0!	#DIV/0!	#DIV/0!	#DIV/0!	#DIV/0!	#DIV/0!	#DIV/0!	#DIV/0!	#DIV/0!	#DIV/0!	#DIV/0!	#DIV/0!	#DIV/0!
73	CLC	778	1080.5	1195.5	1555	960.5	948.5	589	739.5	#DIV/0!	#DIV/0!	#DIV/0!	#DIV/0!	#DIV/0!	#DIV/0!	#DIV/0!	#DIV/0!	#DIV/0!	#DIV/0!	#DIV/0!	#DIV/0!	#DIV/0!	#DIV/0!	#DIV/0!	#DIV/0!
74	CNTF	3317	4134.5	563	3241	1859	3141.5	884	1472	#DIV/0!	#DIV/0!	#DIV/0!	#DIV/0!	#DIV/0!	#DIV/0!	#DIV/0!	#DIV/0!	#DIV/0!	#DIV/0!	#DIV/0!	#DIV/0!	#DIV/0!	#DIV/0!	#DIV/0!	#DIV/0!
75	CNTF R alpha	1910.5	2292.5	607.5	4841.5	1506.5	2655	1056	1507.5	#DIV/0!	#DIV/0!	#DIV/0!	#DIV/0!	#DIV/0!	#DIV/0!	#DIV/0!	#DIV/0!	#DIV/0!	#DIV/0!	#DIV/0!	#DIV/0!	#DIV/0!	#DIV/0!	#DIV/0!	#DIV/0!
76	Coagulation Factor III / Tissue Factor	779.5	2772	787	864	865	813	663	541.5	#DIV/0!	#DIV/0!	#DIV/0!	#DIV/0!	#DIV/0!	#DIV/0!	#DIV/0!	#DIV/0!	#DIV/0!	#DIV/0!	#DIV/0!	#DIV/0!	#DIV/0!	#DIV/0!	#DIV/0!	#DIV/0!
77	CRIM 1	1229	1939	827.5	2625.5	1153	2292	888	1094	#DIV/0!	#DIV/0!	#DIV/0!	#DIV/0!	#DIV/0!	#DIV/0!	#DIV/0!	#DIV/0!	#DIV/0!	#DIV/0!	#DIV/0!	#DIV/0!	#DIV/0!	#DIV/0!	#DIV/0!	#DIV/0!
78	Cripto-1	930.5	1025.5	846	1170.5	339.5	3325	790.5	945	#DIV/0!	#DIV/0!	#DIV/0!	#DIV/0!	#DIV/0!	#DIV/0!	#DIV/0!	#DIV/0!	#DIV/0!	#DIV/0!	#DIV/0!	#DIV/0!	#DIV/0!	#DIV/0!	#DIV/0!	#DIV/0!
79	CRTH-2	1834.5	2181	3375	3041.5	2066	3051.5	1379	1817	#DIV/0!	#DIV/0!	#DIV/0!	#DIV/0!	#DIV/0!	#DIV/0!	#DIV/0!	#DIV/0!	#DIV/0!	#DIV/0!	#DIV/0!	#DIV/0!	#DIV/0!	#DIV/0!	#DIV/0!	#DIV/0!
[truncated: 430 more rows]

## Sheet: Pos Normalization 1
	RayBio® Human Biotin-Label Based Antibody Arrays -- Human L-507, Glass Slide
[truncated: 511 more rows]

[truncated: 6 more sheets: Chart 1, Sorting 2, Average 2, Average w-o bkg, Pos Normalization 2, Chart 2]
