# Supplementary material for: LACTB induces cancer cell death through the activation of the intrinsic caspase-independent pathway in breast cancer
Source: Apoptosis. 2022 Oct 25;28(1-2):186–98. doi: 10.1007/s10495-022-01775-4 (PMC9950249; doi:10.1007/s10495-022-01775-4)
Supplement: Supplementary file 17 — Supplementary Material 17 [file 10495_2022_1775_MOESM17_ESM.xlsx]

## Sheet: Protein array data
Protein	-LACTB 6h	+LACTB 6h	-LACTB 1D	+LACTB 1D	-LACTB 3D	+LACTB 3D	-LACTB 6D	+LACTB 6D	Ratio 6h	Ratio 1 day	Ratio 3 days	Ratio 6 days
Endothelin	1550.5	2372.79	1930.52	4091.74	3391.06	275.51	8467.11	347.45	1.53034	2.1195	0.081246	0.0410353
PDGF R alpha	957.5	503.42	1011.65	934.93	924.05	283.04	5885.65	602.44	0.525765	0.924163	0.306304	0.102357
OSM	642.5	404.41	10538.5	706.06	3420.96	347.29	3585.19	470.52	0.629432	0.0669978	0.101518	0.13124
Angiopoietin-like 1	2020.5	2214.49	2358.03	3792.06	9247.09	1110.16	6253.5	1167.77	1.09601	1.60815	0.120055	0.186739
MSP alpha Chain	510.5	405.53	1804.31	664.17	1396.97	346.71	1809.32	355.1	0.794378	0.368102	0.248187	0.196262
Siglec-5/CD170	493	301.49	880.46	514.08	1208.92	293.46	1433.98	298.57	0.611542	0.583877	0.242746	0.208211
Frizzled-7	760	991.74	1263.07	987.78	1383.79	612.96	1781.37	383.37	1.30492	0.782047	0.442957	0.215211
SIGIRR	2193.5	1702.68	3098.31	3073.04	4281.15	599.65	5507.81	1216.65	0.776239	0.991844	0.140068	0.220895
WIF-1	1193	274.08	1752.93	3384.18	2698.65	553.34	3228.82	714.91	0.22974	1.93058	0.205043	0.221415
Thrombospondin-2	1574.5	276.32	1108.93	1128.39	1754.83	377.96	1718.48	389.26	0.175497	1.01755	0.215383	0.226514
CTLA-4 /CD152	1554.5	2798.46	2945.17	3427.07	5505.27	1618.94	5485.85	1257.28	1.80023	1.16362	0.294071	0.229186
TLR4	1476	311.56	1738.47	645.22	1696.03	471.73	2881.43	660.74	0.211084	0.371142	0.278138	0.22931
MMP-2	722.5	766.88	1817.78	880.58	1744.7	475.2	1843.26	455.21	1.06143	0.484426	0.272368	0.246959
IL-29	1006.5	745.62	1842.73	1189.23	3190.33	501.83	3051.63	764.38	0.740805	0.645363	0.157297	0.250483
CXCR6	1201.5	1067.81	1350.87	1680.37	3516.76	1342.27	4520.05	1149.52	0.888731	1.24392	0.381678	0.254316
TRADD	1249.5	204.17	1162.8	726.5	2057.44	182.33	1620.15	417.52	0.163401	0.624785	0.0886198	0.257705
HCR / CRAM-A/B	3870.5	2027.67	7568.94	7935.15	12311.2	2459.95	21485.7	5581.51	0.523878	1.04838	0.199814	0.259778
TRAIL R2 / DR5 / TNFRSF10B	1062	315.48	861	536.52	514.49	179.43	1924.12	504.68	0.297062	0.623136	0.348753	0.262291
MMP-3	484.5	362.46	1113.42	632.26	1384.3	357.13	1266.27	337.43	0.748111	0.567854	0.257986	0.266476
MMP-25 / MT6-MMP	511	327.22	808.13	616.8	974.23	293.46	1335.65	357.46	0.640352	0.763244	0.301223	0.26763
NT-4	460	317.16	1105.44	566.94	1130.86	289.98	1315.19	353.33	0.689478	0.512864	0.256424	0.268653
IL-21 R	1010	1248.48	3045.44	1718.77	1920.58	712.52	3059.62	831.51	1.23612	0.564375	0.370992	0.271769
NGF R	939	422.87	942.81	601.34	1674.24	471.15	2008.47	547.08	0.450341	0.637817	0.281411	0.272386
EG-VEGF / PK1	1285.5	1061.1	1825.76	2170.52	3454.42	963.72	4837.99	1340.32	0.825438	1.18883	0.278982	0.277041
Thymopoietin	997	257.86	1356.35	1674.89	2311.9	463.05	2067.86	576.52	0.258636	1.23485	0.20029	0.2788
Siglec-9	588	338.97	898.91	737.47	1221.08	409.8	1320.18	372.18	0.57648	0.820405	0.335605	0.281916
CXCL14 / BRAK	1685.5	1998.58	1385.29	1742.2	1785.25	1198.14	4502.58	1270.83	1.18575	1.25764	0.671133	0.282245
CD40 Ligand / TNFSF5 /CD154	4116	5774.8	3605.64	5388.66	6921	2165.92	6975.23	2005.76	1.40301	1.49451	0.312949	0.287555
CD30 / TNFRSF8	1497.5	3010.46	4049.61	3574.16	6561.11	1610.26	5945.04	1710.14	2.01032	0.882594	0.245425	0.287658
VE-Cadherin	1033	223.18	1107.43	3772.61	1735.57	464.79	1904.15	551.2	0.21605	3.40664	0.267803	0.289473
Vasorin	1458.5	232.13	1084.48	1813.51	1550.05	446.26	1550.77	449.32	0.159157	1.67224	0.2879	0.28974
G-CSF R / CD 114	668.5	856.37	707.86	1595.11	750.7	566.66	2575.97	746.71	1.28103	2.25343	0.754842	0.289875
FGF-6	864	834.56	899.41	963.85	1087.27	555.66	2633.87	774.39	0.965926	1.07165	0.51106	0.294012
Endoglin / CD105	1132	1717.78	1839.73	3492.39	4134.66	1205.09	3180.41	948.11	1.51747	1.89832	0.29146	0.298109
CTACK / CCL27	1433	2679.88	2827.44	2436.79	6084.64	1489.86	5518.79	1648.31	1.87012	0.861836	0.244856	0.298672
IL-1 ra	1129	698.08	1340.39	1452.5	1885.61	654.06	1815.31	548.85	0.618317	1.08364	0.346869	0.302345
Angiostatin	1978	2485.22	2865.35	2895.53	5051.61	1543.11	4217.58	1293.79	1.25643	1.01053	0.305469	0.306761
SLPI	585	401.62	790.67	1183.24	882.99	328.19	1297.72	405.75	0.68653	1.4965	0.37168	0.312664
Cryptic	1772	2505.36	4331.45	3997.99	4303.45	1906.03	3799.32	1197.8	1.41386	0.923014	0.442907	0.315267
Smad 4	1361.5	492.79	1014.65	1034.15	828.76	421.38	1488.38	471.7	0.361946	1.01922	0.508446	0.316922
BMP-3	3334.5	3252.66	4044.62	4414.35	6324.9	2117.87	5266.24	1670.09	0.975457	1.09141	0.334846	0.317131
FGF-BP	1236	1548.3	853.02	1619.54	688.86	961.41	1339.14	425.77	1.25267	1.8986	1.39565	0.317943
TRAIL R1 / DR4 / TNFRSF10A	1469.5	244.44	1020.63	569.93	697.98	186.38	1436.47	478.18	0.166342	0.55841	0.267028	0.332885
MMP-10	984	670.11	1319.94	810.27	1274.31	538.87	1695.52	575.35	0.681006	0.613869	0.422872	0.339335
MAC-1	841.5	462.03	1021.63	685.11	1307.25	215.32	1736.94	589.48	0.549055	0.670605	0.164712	0.339378
SPARC	428	342.33	626.05	523.56	658.44	207.79	1033.18	350.98	0.799836	0.836291	0.315579	0.339708
TNF-alpha	1677	281.36	2428.87	1408.62	3438.2	188.11	2529.05	865.08	0.167776	0.579949	0.0547118	0.342057
TSG-6	1652.5	307.09	818.6	1129.89	3305.39	255.26	1324.17	454.62	0.185834	1.38027	0.0772254	0.343324
ERRa	387	442.39	557.68	532.3	622.24	242.59	1816.41	625.45	1.14313	0.95449	0.389866	0.344333
Angiopoietin-4	4377	4259.5	2591.99	4733.97	5101.79	1380.47	4133.73	1428.06	0.973155	1.82638	0.270585	0.345465
PDGF-C	1051	642.14	976.73	1069.06	1402.55	485.62	1375.58	481.12	0.61098	1.09453	0.346241	0.349758
IL-5 R alpha	947.5	649.41	702.87	822.24	1158.23	564.34	1407.52	495.85	0.685393	1.16983	0.487243	0.352286
Lipocalin-2	426.5	350.72	1008.66	566.94	1055.33	278.41	1221.85	431.66	0.822321	0.562072	0.263813	0.353284
CCL28 / VIC	3599.5	5992.39	10518.6	9948.61	15689.1	3100.7	12682.2	4486.76	1.66478	0.945811	0.197634	0.353784
TLR1	1366.5	263.46	1643.69	510.59	1334.63	454.37	1414.01	500.56	0.192799	0.310636	0.340446	0.354
MATK	3557	4611.44	4030.63	4735.3	6712.94	2270.65	2977.6	1062.07	1.29644	1.17483	0.33825	0.356687
Spinesin	1510.5	852.46	913.88	838.19	1443.61	453.21	1741.44	624.22	0.564356	0.917177	0.313942	0.35845
TMEFF1 / Tomoregulin-1	727.5	278	962.77	1031.66	1444.11	191.01	1260.78	457.57	0.382131	1.07155	0.132268	0.362926
SDF-1 / CXCL12	636.5	394.35	682.92	585.89	995.52	324.13	1050.15	383.37	0.61956	0.857919	0.325589	0.365062
RBP4	693	1706.34	1100.04	832.11	3725.23	1175.22	2198.72	803.85	2.46225	0.756436	0.315476	0.365599
CNTF R alpha	1910.5	1685.34	2287.19	2647.71	615.86	1222.45	4833	1775.51	0.882146	1.15763	1.98495	0.367372
NRG3	729.5	669.55	1300.98	1330.84	1535.86	667.95	1625.64	603.02	0.91782	1.02295	0.434903	0.370943
PDGF R beta	868.5	426.23	1368.82	1016.2	1150.63	201.43	1284.24	477.59	0.490766	0.742391	0.175061	0.371885
TECK / CCL25	1031	296.46	1280.03	897.03	1338.17	315.45	1398.54	520.58	0.287546	0.700788	0.235732	0.372231
Thrombospondin-4	1462.5	280.24	795.16	832.21	1083.72	387.23	1152.47	431.07	0.191617	1.04659	0.357316	0.37404
SAA	1952	760.72	899.41	1249.56	1186.62	364.07	1406.03	530	0.389713	1.38931	0.306813	0.376948
GFR alpha-2	964.5	615.85	716.84	721.51	1521.16	524.98	1222.35	463.46	0.638517	1.00651	0.345118	0.379155
Ubiquitin+1	765.5	300.93	1202.71	1899.27	1907.41	489.68	1274.26	486.42	0.393116	1.57916	0.256725	0.381727
TIMP-3	803	252.83	727.31	596.36	887.55	318.93	1006.73	384.55	0.314857	0.819953	0.359338	0.381979
GM-CSF R alpha	770.5	688.01	940.32	763.9	1467.43	595.02	1717.48	661.91	0.89294	0.812383	0.405484	0.385396
IL-13 R alpha 1	2209.5	1671.92	2435.35	2251.8	3652.1	968.93	3480.38	1344.44	0.756696	0.924631	0.265308	0.386291
TNF-beta	1090	259.54	3126.75	1447.51	2739.2	176.54	2178.17	850.36	0.23811	0.462944	0.0644495	0.390401
BMP-8	1379.5	1102.49	2019.81	1831.96	836.87	845.64	2667.81	1051.76	0.799195	0.906996	1.01048	0.394241
CV-2 / Crossveinless-2	1063.5	1588.57	1630.22	1534.77	2539.49	1121.74	2701.25	1085.91	1.49372	0.94145	0.441719	0.402003
MMP-8	726.5	356.87	1023.63	776.36	1009.71	391.28	1237.32	498.79	0.491218	0.758438	0.387517	0.403121
RELT / TNFRSF19L	991	790.37	982.72	2609.82	1371.12	625.7	1287.73	524.7	0.797548	2.65571	0.456342	0.407461
CD74	4543.5	4352.63	5747.8	5887.02	7255.59	3748.3	4898.66	1997.9	0.957991	1.02422	0.516609	0.407846
GASP-1 / WFIKKNRP	743	696.4	1062.54	1409.12	2808.14	611.23	2018.45	824.45	0.937281	1.32618	0.217664	0.408457
TGF-beta 5	1765.5	354.63	1552.9	1600.09	1242.37	214.16	1661.58	681.35	0.200867	1.03039	0.17238	0.410062
CCL14 / HCC-1 / HCC-3	1400	1934.81	1809.8	2075.29	2625.15	1331.27	2681.78	1100.05	1.38201	1.1467	0.507121	0.410194
CXCR5 /BLR-1	2727	3052.97	1592.31	1299.92	2199.37	1109.58	1856.23	768.5	1.11953	0.816374	0.504499	0.414011
Kallikrein 8	1192	1080.89	1215.26	1462.28	2034.09	673.32	982.23	407.93	0.906787	1.20327	0.331018	0.41531
TRANCE	506	266.25	551.22	542.51	633.61	184.06	898.42	375.71	0.526186	0.984199	0.290494	0.41819
Chordin-Like 2	1816	1849.23	2235.81	2626.77	3277.51	992.08	4048.38	1693.06	1.0183	1.17486	0.302693	0.418207
MMP-16 / MT3-MMP	1580.5	725.49	736.79	887.06	1161.27	649.43	1736.94	732.58	0.459026	1.20395	0.559241	0.421765
AgRP	1239	1444.26	1651.17	2669.15	3130.01	880.95	3298.2	1395.67	1.16567	1.61652	0.281453	0.423161
FGF-13 1B	1729.5	2370.55	3271.91	3438.04	5078.98	1408.83	5698.48	2422.7	1.37066	1.05077	0.277384	0.425148
HSP90	1041	717.25	1325.57	774.98	1133.05	554.72	2481.14	1058.94	0.689001	0.584639	0.489581	0.426796
VEGF R2 (KDR)	655	260.1	546.23	592.87	753.23	365.23	923.38	395.73	0.397099	1.08539	0.484885	0.428567
NOV / CCN3	1173.5	425.11	832.07	899.52	963.59	496.62	1204.88	519.99	0.362258	1.08106	0.515385	0.43157
RANK / TNFRSF11A	519	387.63	623.55	605.83	907.32	240.79	834.53	360.4	0.746879	0.971582	0.265386	0.43186
P-selectin	667	483.28	632.03	621.29	721.8	349.02	995.25	429.89	0.724558	0.983007	0.483541	0.431942
FGF-18	1414	2656.94	3614.12	3450	4365.29	1267.6	4441.19	1942.75	1.87902	0.954589	0.290382	0.437439
Pref-1	1514	716.54	752.75	516.58	964.6	390.7	1190.41	522.35	0.473276	0.686257	0.405038	0.438798
NRG1 Isoform GGF2	1304	658.92	867.49	728.99	1102.98	416.17	1485.89	653.08	0.505307	0.840344	0.377314	0.439521
Musk	721	351.84	1312.46	942.9	1300.16	612.38	1295.72	570.64	0.487989	0.718422	0.471004	0.440404
Sonic Hedgehog (Shh N-terminal)	628.5	411.13	693.39	533.03	713.69	350.76	930.36	415.17	0.654145	0.76873	0.491474	0.446247
EDG-1	2135	2106.54	2887.8	4223.87	6601.15	907.58	5176.39	2337.31	0.98667	1.46266	0.137488	0.451533
IL-20 R alpha	930	960.42	2078.68	1686.36	2123.85	619.33	2280.49	1030.56	1.03271	0.811265	0.291607	0.451903
TWEAK / TNFSF12	884.5	262.34	677.43	1062.57	1085.75	407.48	1117.53	505.86	0.296597	1.56853	0.375298	0.452659
Thrombospondin-1	1147	277.44	1084.98	1049.61	1190.67	410.38	1189.91	541.78	0.241883	0.9674	0.344663	0.455312
MMP-20	1385	2118.28	2299.67	1445.52	2515.67	958.51	2787.6	1269.65	1.52944	0.628577	0.381016	0.455463
MBL	919.5	2018.32	1574.38	1763.79	1339.5	812.41	2058.99	940	2.19502	1.12031	0.606502	0.456535
PF4 / CXCL4	843.5	517.96	2201.39	779.35	2094.95	318.93	1287.24	590.07	0.61406	0.354026	0.152238	0.458399
Lipocalin-1	503	379.8	698.88	597.85	696.97	225.16	913.39	424	0.75507	0.85544	0.323056	0.464205
GFR alpha-3	711	839.03	961.27	1060.58	1446.14	599.65	1394.05	648.96	1.18007	1.10331	0.414656	0.465521
IL-12 p40	744.5	954.82	848.03	671.15	939.26	700.94	1688.03	793.24	1.2825	0.791422	0.746268	0.469921
LIGHT / TNFSF14	417	345.68	592.13	513.59	666.05	255.26	749.18	353.33	0.828969	0.86736	0.383245	0.471622
MIP-3 alpha	413.5	310.44	573.67	500.12	521.08	233.26	749.18	354.51	0.750762	0.87179	0.447647	0.473197
BACE-1	1093	715.98	771.71	560.46	775.53	496.04	1365.6	648.37	0.655059	0.726257	0.639614	0.474788
NRG2	817	831.76	1075.01	833.7	1086.76	501.25	1304.21	624.81	1.01807	0.775528	0.461233	0.479072
APRIL	709.5	1371.54	924.36	1371.23	1054.83	613.54	1410.02	678.99	1.93311	1.48344	0.581648	0.481546
FGF-16	1490.5	1775.96	2956.14	4462.22	4685.64	1694.76	5193.86	2505.73	1.19152	1.50948	0.361692	0.482441
PDGF-AB	486	342.89	493.36	502.12	739.04	266.25	640.37	310.35	0.705535	1.01776	0.360265	0.484642
Cardiotrophin-1 / CT-1	2091	1789.38	1793.84	2515.57	2345.86	1602.73	2771.62	1352.09	0.855753	1.40234	0.683216	0.487834
VEGF	565.5	279.68	485.87	524.56	740.56	352.5	802.59	392.2	0.494571	1.07963	0.475991	0.488668
CRIM 1	1229	1289.88	1934.51	2285.71	838.89	1027.97	2620.89	1288.49	1.04954	1.18154	1.22539	0.491623
BMP-5	957.5	1203.18	1541.42	1876.33	3514.74	1222.45	2470.15	1215.47	1.25658	1.21727	0.347807	0.492063
GASP-2 / WFIKKN	1950.5	1247.92	1744.45	2244.32	1734.05	784.87	2329.4	1149.52	0.639795	1.28655	0.452622	0.493483
Smad 1	493.5	336.73	762.23	1213.66	628.03	269.15	783.62	386.9	0.68233	1.59225	0.428562	0.493734
ErbB2	1319	1358.68	900.91	1340.31	1319.42	677.21	1672.06	825.63	1.03008	1.48773	0.513263	0.49378
MIP 2	1409	338.41	1161.31	1011.71	1593.14	511.09	1488.38	739.06	0.240177	0.87118	0.320807	0.496553
BMP-15	1531.5	1459.92	1466.1	2468.21	829.26	879.79	2477.64	1232.55	0.953262	1.68352	1.06093	0.497469
BMP-4	1437	2030.46	2675.29	3463.96	3888.31	1344	4484.61	2235.43	1.41299	1.2948	0.345651	0.498467
FGF-23	1433.5	1536.55	1676.61	1961.1	1454.76	882.11	2153.21	1077.08	1.07189	1.16968	0.606361	0.500221
Eotaxin-3 / CCL26	1497	877.07	1162.8	2261.77	1823.77	882.69	1786.86	898.06	0.585885	1.94511	0.483992	0.502591
Grb2	701	354.63	913.38	670.65	1345.27	241.36	1423.99	717.27	0.505892	0.734251	0.179414	0.503704
PDGF-AA	512	331.7	606.59	572.92	644.25	181.75	796.1	401.62	0.647852	0.944493	0.282111	0.504484
TGF-beta 1	1250	337.85	2759.6	930.94	2397.06	775.61	2183.66	1104.76	0.27028	0.337346	0.323567	0.505921
Fas Ligand	3057	3795.79	1561.38	2306.65	2692.57	2066.36	3340.12	1701.89	1.24167	1.47731	0.76743	0.50953
Prolactin	979.5	887.14	718.83	829.22	946.86	361.18	1116.54	572.99	0.905707	1.15357	0.38145	0.513184
TFPI	528	282.48	520.79	546.99	681.25	345.55	633.88	326.83	0.535	1.05031	0.507229	0.515602
NrCAM	763.5	404.97	572.17	491.15	525.64	395.33	796.6	411.05	0.530413	0.858399	0.752093	0.516006
MCP-3	419.5	369.73	504.83	486.16	542.37	212.42	712.75	368.06	0.881359	0.963017	0.391651	0.516394
TGF-beta 2	684.5	305.41	788.17	633.26	743.09	372.18	844.02	436.37	0.44618	0.803456	0.500855	0.517014
Angiopoietin-like 2	3953.5	2844.89	1253.09	1441.03	1801.97	1128.11	2130.25	1102.99	0.719588	1.14998	0.626043	0.517775
TLR3	1154	254.51	1168.29	760.41	720.28	548.14	763.16	399.27	0.220546	0.650874	0.76101	0.52318
TCCR / WSX-1	496	303.73	488.37	538.02	608.77	265.1	651.35	342.15	0.612359	1.10166	0.435468	0.525294
Neurturin	1228.5	536.42	613.08	640.24	709.64	300.98	959.31	504.09	0.436646	1.0443	0.424131	0.525471
M-CSF	504	383.72	1178.27	802.29	1010.22	225.16	865.48	456.39	0.761349	0.680905	0.222882	0.527326
Dkk-3	1512	2015.92	1140.35	1273.99	1765.99	846.8	2023.44	1072.96	1.33328	1.11719	0.479504	0.530265
PDGF-BB	524.5	294.22	469.41	471.2	556.56	246.57	562.51	300.92	0.560953	1.00381	0.443025	0.534959
NT-3	356.5	286.39	436.49	493.14	544.9	259.89	553.53	296.21	0.803338	1.12979	0.47695	0.535129
CNTF	3317	2079.69	4124.93	3132.88	570.75	1023.34	3235.31	1733.69	0.626979	0.759499	1.79297	0.535865
IL-17B	2087	1929.22	899.41	2307.65	1556.13	1088.17	2541.53	1372.7	0.924399	2.56574	0.69928	0.540108
VEGF-B	411	261.22	450.95	644.73	487.62	200.85	564.01	306.22	0.635572	1.42972	0.411899	0.542934
Frizzled-1	1078.5	1145.56	1530.95	1773.62	2164.4	721.78	2500.1	1359.75	1.06218	1.15851	0.333478	0.543878
FGF-11	2124.5	2819.16	1940	3305.4	2472.58	2013.11	3064.61	1674.22	1.32698	1.70381	0.814174	0.546308
TACI / TNFRSF13B	1312.5	748.98	969.75	877.09	1218.04	226.89	1654.09	905.71	0.570651	0.90445	0.186275	0.547558
Dkk-4	2379.5	3474.16	1242.12	1706.3	1645.85	1628.78	2503.1	1379.18	1.46004	1.3737	0.989628	0.550989
Artemin	1017	1160.11	1116.41	1307.4	2006.25	823.65	1696.52	940.46	1.14072	1.17108	0.410542	0.554347
AR (Amphiregulin)	1280	1085.71	990.7	1647.46	2209.51	926.68	1678.05	931.04	0.848211	1.66293	0.419405	0.554834
FACX	465	411.13	512.31	440.79	528.68	360.02	679.8	377.48	0.884151	0.860397	0.680979	0.555281
CXCR1 / IL-8 RA	1338.5	1358.12	1659.15	1347.79	1829.85	1056.33	2063.87	1150.1	1.01466	0.812338	0.577277	0.557254
sFRP-4	600.5	494.47	588.63	586.39	502.83	206.06	680.8	381.01	0.82343	0.996195	0.409801	0.55965
CLC	778	1074.52	1078	945.9	1211.96	681.84	1552.27	870.97	1.38113	0.877458	0.562593	0.561094
RELM beta	794.5	476.01	534.26	914.48	644.76	443.95	695.78	391.02	0.599132	1.71168	0.688551	0.561988
IL-17R	604.5	504.54	717.83	565.94	635.63	485.04	759.16	431.07	0.83464	0.788404	0.763085	0.567825
BTC	1518.5	2626.18	2157.99	4223.37	4276.58	1693.03	2826.03	1612.38	1.72946	1.95709	0.395884	0.570546
Frizzled-5	577.5	522.44	551.22	531.54	1101.46	300.98	834.53	477	0.904658	0.964297	0.273255	0.571579
GITR Ligand / TNFSF18	1287.5	920.14	1419.71	1679.88	1483.14	736.25	2159.2	1236.67	0.714672	1.18326	0.496413	0.572745
M-CSF R	460.5	323.31	546.23	525.55	662.5	286.51	606.93	348.03	0.702085	0.96214	0.432468	0.573427
DR6 / TNFRSF21	1162	1767.01	2512.67	2770.37	5348.64	922.63	4259.01	2451.55	1.52066	1.10256	0.172498	0.575615
MFRP	1347	518.52	1349.87	1974.07	1803.49	424.85	1819.3	1048.23	0.384944	1.46241	0.235571	0.576172
Angiopoietin-like Factor	3631	2175.9	1502.02	2051.85	1614.93	1505.49	2156.21	1244.92	0.599256	1.36606	0.932232	0.577365
TLR2	836	267.37	1149.33	554.47	634.11	422.53	746.19	431.66	0.319821	0.482429	0.666335	0.578485
Chem R23	1425	1973.97	1148.83	1466.96	1698.06	1001.35	1912.64	1107.7	1.38524	1.27692	0.589702	0.579147
Activin RIIA	1558.5	2001.94	1766.9	4025.92	4213.73	1210.3	2942.82	1720.15	1.28453	2.27852	0.287228	0.584524
Fas / TNFRSF6	1369.5	1946.56	1016.64	1989.52	1800.45	839.86	2014.46	1178.37	1.42137	1.95696	0.466472	0.584956
Soggy-1	876	561.03	509.32	629.77	635.13	423.69	870.47	509.39	0.640445	1.23649	0.667092	0.58519
MIP-1b	913.5	644.94	1011.65	829.22	1014.28	622.8	1092.58	640.12	0.70601	0.819671	0.614032	0.585879
IL-17F	603	525.24	681.42	496.63	644.25	506.46	826.05	484.07	0.871045	0.728816	0.786123	0.586006
VEGF-C	863	339.53	642.51	681.12	588.49	75864.9	579.48	340.38	0.39343	1.06009	128.915	0.587389
FGF Basic	2455	3875.78	1404.24	2459.73	4801.21	1226.5	3518.81	2074.07	1.57873	1.75165	0.255456	0.589424
IL-12 p70	1137	892.73	1533.44	1253.05	1476.05	775.03	1739.44	1025.85	0.785163	0.81715	0.52507	0.589759
IL-17B R	2064	1603.67	1069.02	1252.05	1686.4	924.36	2302.45	1359.16	0.776972	1.17121	0.548126	0.59031
TRAIL / TNFSF10	586.5	274.64	622.56	548.49	777.56	182.9	634.38	374.53	0.468269	0.881024	0.235223	0.590387
Activin RII A/B	1142.5	1271.98	898.42	1351.28	1367.57	1000.19	1569.24	929.27	1.11333	1.50406	0.731363	0.592178
beta-NGF	2183.5	1274.77	1018.14	1324.35	1182.05	1051.12	1534.3	913.96	0.58382	1.30075	0.889235	0.595685
WISP-1 / CCN4	546	255.63	443.97	566.94	592.55	416.74	562.01	335.08	0.468187	1.27698	0.703299	0.596217
MMP-24 / MT5-MMP	1040.5	822.81	1014.65	994.26	858.16	460.16	1410.02	843.88	0.790783	0.979904	0.536217	0.598488
HRG-alpha	1258	1061.1	1123.89	1955.12	1713.78	601.96	2159.7	1293.79	0.843482	1.7396	0.351247	0.59906
PD-ECGF	749.5	420.64	597.61	611.82	570.75	245.42	732.71	439.9	0.561227	1.02378	0.429996	0.600374
Persephin	569.5	352.39	647.5	628.27	680.75	347.29	741.7	445.79	0.618771	0.970301	0.510158	0.601038
Activin A	11756	1450.97	1176.27	1402.64	1334.12	991.51	1589.7	962.84	0.123424	1.19245	0.743194	0.605674
IL-17D	1208	1555.01	763.73	780.35	1042.66	621.07	1566.24	953.41	1.28726	1.02176	0.595659	0.608725
TPX	573.5	355.19	1619.74	632.76	1438.54	181.17	1003.24	613.62	0.619337	0.390655	0.12594	0.611638
HGFR	611	627.04	1611.76	780.35	1620.51	432.95	1172.44	719.04	1.02625	0.48416	0.267169	0.613285
Kallikrein 7	1060.5	1667.22	1407.07	4098.91	3253.49	917.53	2397.9	1474.69	1.57211	2.91308	0.282014	0.614992
CA 15-3	18377	14981.9	16817.5	19608.1	33447.5	5398.46	10596.4	6524.73	0.815254	1.16594	0.161401	0.615749
MMP-7	539.5	475.45	558.7	583.89	549.46	302.72	679.3	418.7	0.881279	1.04509	0.550941	0.61637
FGF R5	1072.5	886.58	862.5	1786.08	1647.37	683	1192.4	736.7	0.826648	2.07082	0.4146	0.61783
OX40 Ligand / TNFSF4	1581	821.14	843.04	1163.8	2648.98	215.9	1924.61	1189.56	0.51938	1.38048	0.0815031	0.618078
Dtk	967	1015.79	1097.95	2333.08	2133.48	597.33	1040.67	646.01	1.05046	2.12494	0.279979	0.620764
Kininostatin / kininogen	669	648.85	625.05	679.13	698.49	230.37	818.06	508.21	0.96988	1.08652	0.329811	0.621238
CCR6	1256.5	1782.67	1036.6	2149.58	1506.46	937.1	1905.15	1186.62	1.41876	2.07368	0.622054	0.622849
MFG-E8	687	368.62	800.14	1010.22	831.29	439.9	1044.66	651.31	0.536565	1.26255	0.529178	0.623466
Hepassocin	952	1353.64	1630.22	1898.27	2150.71	800.5	2261.02	1410.98	1.42189	1.16443	0.372203	0.624046
CCR8	713	2251.97	706.36	768.38	652.36	486.2	865.48	541.19	3.15844	1.0878	0.745294	0.625306
VCAM-1 (CD106)	599.5	236.61	463.92	549.49	661.48	293.46	549.03	343.32	0.394679	1.18445	0.443642	0.625321
TSLP R	455	278.56	469.41	491.65	633.1	251.78	564.51	353.33	0.61222	1.04738	0.397694	0.625906
GREMLIN	734.5	696.96	1668.63	1353.27	2462.44	683	1176.43	736.7	0.94889	0.811007	0.277367	0.626217
Frizzled-6	502.5	543.69	637.52	569.93	862.72	392.43	735.21	460.51	1.08197	0.89398	0.454875	0.626365
Tarc	375	264.02	398.08	391.92	647.29	239.05	427.75	267.95	0.704053	0.984526	0.369309	0.626417
RAGE	810.5	515.17	672.94	659.68	576.83	180.01	709.75	444.61	0.63562	0.980295	0.312068	0.626432
IL-4	844	681.3	845.54	648.22	974.74	495.46	1101.56	690.18	0.807227	0.766634	0.5083	0.626548
IP-10	460.5	415.04	485.37	509.1	458.73	265.67	552.53	346.86	0.901281	1.04889	0.579142	0.627767
Thrombopoietin (TPO)	777.5	335.61	520.79	612.81	554.53	236.73	598.45	376.3	0.431653	1.17669	0.426902	0.628791
Neuropilin-2	1016.5	536.42	777.7	833.7	900.73	426.58	983.27	618.92	0.527713	1.07201	0.473594	0.629451
VEGI / TNFSF15	473	278	443.97	588.88	604.71	477.52	556.52	350.39	0.587738	1.3264	0.789668	0.629609
IL-21	1406	1195.34	2841.41	2422.33	2893.3	1021.6	2301.95	1451.62	0.850171	0.85251	0.353092	0.630604
TRAIL R4 / TNFRSF10D	574	262.34	468.41	554.97	753.23	185.8	649.86	410.46	0.457038	1.1848	0.246671	0.631613
XEDAR	949.5	275.76	1049.07	1278.48	1679.81	321.24	1249.3	790.88	0.290427	1.21868	0.191236	0.633059
Leptin (OB)	448.5	327.22	478.39	429.32	572.27	229.21	565.01	358.05	0.729588	0.897427	0.400528	0.633706
GITR / TNFRF18	829.5	815.54	872.97	1241.58	948.38	692.26	962.81	610.68	0.983171	1.42225	0.729939	0.634268
Nidgen-1	1261	365.26	711.35	538.02	714.71	321.24	826.05	524.11	0.289659	0.756337	0.449469	0.634477
Gas1	1161.5	1292.05	1308.41	1292.01	2672.73	653.92	1676.09	1064.16	1.1124	0.987466	0.244664	0.634906
IL-13 R alpha 2	1103.5	925.73	737.79	820.24	604.21	513.99	830.54	528.24	0.838903	1.11175	0.850681	0.63602
IL-10 R alpha	928	698.64	731.8	857.14	744.61	835.81	1054.15	671.34	0.752845	1.17128	1.12248	0.636854
CXCR2 / IL-8 RB	4445	1120.39	1145.34	1596.11	1627.1	822.49	1161.96	740.24	0.252056	1.39357	0.505494	0.637062
PARC / CCL18	1247	481.61	1172.28	783.84	745.63	211.27	919.88	586.54	0.386215	0.668646	0.283344	0.637627
Angiopoietin-2	4310	1815.67	1176.27	2121.66	2210.52	1065.01	1666.57	1063.54	0.421269	1.80372	0.481792	0.638161
sgp130	647.5	319.39	555.71	626.28	500.29	183.48	606.43	387.49	0.493266	1.12699	0.366747	0.638969
uPA	442.5	261.22	510.32	584.39	499.28	302.14	495.13	318	0.590328	1.14514	0.605151	0.642256
SSEA-4	1124.5	1898.45	818.14	1312.94	5711.09	986	1589.88	1023.99	1.68826	1.60479	0.172647	0.644067
TRAIL R3 / TNFRSF10C	505.5	243.88	550.72	533.03	804.43	188.69	666.33	429.89	0.482453	0.967878	0.234564	0.645161
TWEAK R / TNFRSF12	687	257.3	434.49	621.79	717.75	341.5	596.45	385.13	0.374527	1.43108	0.475792	0.645704
SCF R /CD117	796	321.07	450.46	570.93	465.83	333.97	595.45	386.9	0.403354	1.26744	0.716935	0.649761
CCR7	2212	1631.08	1491.04	1349.78	555.55	1085.85	1587.71	1031.74	0.737378	0.905261	1.95455	0.649829
VEGF-D	640	363.58	564.69	752.43	786.68	274.36	638.88	416.93	0.568094	1.33247	0.348757	0.652595
FLRG	963.5	987.26	1208.2	1245.07	1155.19	695.15	1231.33	806.19	1.02466	1.03052	0.601762	0.654731
Neuritin	668	483.28	640.51	655.69	592.04	416.74	790.11	517.64	0.723473	1.0237	0.703905	0.655149
MIP-1d	468	392.11	662.96	497.63	466.33	279.57	536.06	352.16	0.837842	0.750618	0.599511	0.656941
LRP-6	526.5	475.45	682.92	716.03	685.31	223.42	814.57	538.25	0.903039	1.04848	0.326013	0.660778
DLL1	1432	1502.71	497.01	2427.33	3597.89	708.9	1145.14	758.99	1.04938	4.88387	0.197032	0.662792
Activin RIA / ALK-2	1274	1294.91	1090.97	1194.71	2005.23	1086.43	1824.79	1210.17	1.01641	1.09509	0.541798	0.663183
Fc RIIB/C	519	1000.13	799.14	552.1	853.29	362.81	1090.44	724.04	1.92703	0.690868	0.42519	0.663989
LIF	1442	946.99	749.76	580.9	650.33	217.63	911.9	607.15	0.65672	0.774781	0.334645	0.665808
I-309	484	424.55	507.82	524.56	624.99	442.79	584.47	389.85	0.877169	1.03296	0.708475	0.667015
MICA	391.5	326.66	590.63	536.02	688.35	284.2	624.9	418.11	0.834381	0.907539	0.412871	0.669083
CXCR3	1304	1544.38	1236.13	1141.86	1384.3	735.67	1208.87	809.14	1.18434	0.923738	0.531438	0.669336
IL-28A	1473.5	1293.79	986.21	1396.16	1692.99	571.29	1813.31	1214.88	0.878039	1.41568	0.337444	0.669979
VEGF R3	382	257.3	414.54	565.44	425.78	225.16	452.2	303.28	0.67356	1.36402	0.528818	0.670677
IL-1 F5 / FIL1delta	829	831.76	664.96	713.54	820.65	550.45	1225.84	833.28	1.00333	1.07306	0.670749	0.679762
Osteoactivin / GPNMB	1268	812.19	1208.2	1207.68	1190.16	227.47	1304.21	886.87	0.640528	0.99957	0.191126	0.680006
Smad 7	2340	1119.27	1139.86	1373.72	1973.81	688.79	2208.61	1507.56	0.478321	1.20517	0.348965	0.682583
Insulysin / IDE	619	602.43	804.63	629.27	1130.86	237.31	1027.19	701.37	0.973231	0.782061	0.209849	0.682805
BAFF R / TNFRSF13C	667	858.05	808.62	830.71	916.95	590.97	1082.6	740.24	1.28643	1.02732	0.644495	0.683761
IGFBP-rp1 / IGFBP-7	760	447.49	585.14	655.69	638.17	352.5	735.21	502.91	0.588803	1.12057	0.552361	0.684036
FGF-19	607.5	367.5	646	687.61	673.14	503.57	683.8	468.17	0.604938	1.06441	0.748091	0.684659
BMPR-II	1489	2153.52	1093.96	1538.76	1718.84	1029.71	1588.21	1088.86	1.44629	1.4066	0.599073	0.685589
Leptin R	634	481.05	562.2	495.14	645.77	230.95	691.28	474.65	0.758754	0.880719	0.357635	0.686625
Glucagon	1352	1475.02	2757.1	1298.43	1709.21	823.07	2247.05	1551.14	1.09099	0.47094	0.48155	0.690301
MIF	602.5	373.09	866.99	745.95	821.15	341.5	874.96	604.2	0.619237	0.860391	0.41588	0.690546
Activin RIB / ALK-4	2004	1704.92	1931.02	2780.35	3666.8	1170.94	2824.53	1951.58	0.850758	1.43983	0.319336	0.69094
MCP-2	799	526.91	643.01	655.2	610.8	239.63	946.34	656.02	0.659462	1.01896	0.392322	0.693218
Syndecan-3	1060	550.72	645.93	1314.64	1304.77	809.72	630.24	438.18	0.519547	2.03527	0.620584	0.695259
FGF-4	858.5	780.3	661.96	786.34	912.9	586.92	854.5	594.78	0.908911	1.1879	0.642918	0.696056
NeuroD1	625.5	451.96	531.77	579.4	734.48	340.92	775.64	540.6	0.722558	1.08957	0.464165	0.696973
Tie-1	558.5	251.71	545.73	625.78	535.27	289.98	546.04	381.6	0.450689	1.14668	0.541745	0.69885
GLO-1	3992	3904.31	4928.57	4850.65	5794.7	1916.45	5678.01	3976.78	0.978034	0.98419	0.330725	0.700383
TACE	787.5	943.96	732.95	1000.12	1175.98	319.68	1284.86	901.4	1.19868	1.36451	0.271841	0.701555
Endostatin	1662.5	2175.34	1018.14	2160.55	1283.94	989.19	1780.37	1254.34	1.30848	2.12206	0.770433	0.704539
6Ckine	1207.5	1542.15	998.68	1141.36	1154.18	909.89	1302.71	918.08	1.27714	1.14287	0.788343	0.704746
CRTH-2	1834.5	2311.26	2175.95	3043.12	3421.47	1596.36	3036.16	2140.03	1.25989	1.39852	0.466571	0.704848
Chordin-Like 1	722	925.73	739.28	772.37	907.32	481.57	991.26	701.96	1.28217	1.04476	0.530761	0.708149
Lck	890	820.58	1226.16	1083.02	1140.49	263.36	1131.01	801.48	0.922	0.883262	0.230918	0.708641
IL-3	1089.5	750.66	1584.82	2075.79	1499.36	704.41	1663.57	1179.55	0.688995	1.3098	0.469807	0.709047
IL-20 R beta	1061	1014.67	774.7	725.5	876.4	691.1	1318.18	935.16	0.956334	0.936492	0.788567	0.709433
uPAR	462.5	241.64	453.45	583.89	720.79	268.57	425.75	303.28	0.522465	1.28766	0.372605	0.712343
FABP2	1058.5	1507.22	1665.69	1589.56	2618.23	758.5	2920.53	2081.36	1.42392	0.954295	0.2897	0.712665
E-Selectin	1302.5	1619.9	2655.84	2671.64	3070.71	941.73	4051.87	2901.47	1.24369	1.00595	0.306682	0.716082
cIAP-2	1108.5	778.94	725.6	678.25	2998.81	304.05	722.4	517.47	0.702697	0.934744	0.10139	0.716321
Bax	1587	1830.21	2284.2	1464.47	1376.7	1290.17	1483.39	1063.54	1.15325	0.64113	0.937147	0.716966
RANTES	500	288.07	420.52	458.24	479.51	255.84	411.78	295.62	0.57614	1.0897	0.533545	0.717908
Orexin A	538.5	464.27	556.71	787.33	588.49	254.68	681.3	489.37	0.862154	1.41426	0.432769	0.718289
Serpin A12	1362	1376.81	2859.5	1223	1642.42	549.87	1360.97	979.65	1.01087	0.427697	0.334793	0.719817
IL-12 R beta 1	702	614.73	748.76	633.26	762.86	546.4	972.79	701.37	0.875684	0.845745	0.716252	0.720988
Glut1	2415	1353.64	2026.3	2770.87	2040.72	967.2	3205.36	2311.99	0.560513	1.36745	0.47395	0.721289
MMP-1	503	336.17	508.32	656.69	459.24	241.94	489.14	353.92	0.66833	1.29188	0.526827	0.723556
FGF-17	1607.5	2021.51	1609.27	1859.38	1961.14	1154.15	1839.26	1339.14	1.25755	1.15542	0.58851	0.728086
Thrombin	1675.5	734.3	1053.47	528.91	3842.93	575.75	1802.74	1314.02	0.438257	0.502065	0.149821	0.728902
BLC / BCA-1 / CXCL13	1195.5	437.42	1287.01	731.49	1694.51	1287.28	1648.6	1203.1	0.365889	0.568364	0.759677	0.729771
BMPR-IA / ALK-3	952	992.3	729.31	755.42	883.5	592.13	955.32	697.25	1.04233	1.0358	0.670209	0.72986
TMEFF2	752	267.93	481.88	555.97	608.26	185.8	556.02	406.33	0.35629	1.15375	0.305461	0.730783
ROBO4	876.5	637.67	677.93	1777.61	785.67	371.6	840.02	614.21	0.727519	2.62211	0.472972	0.731185
GFR alpha-4	1006.5	880.99	1099.45	1359.26	1506.46	684.73	1117.53	817.38	0.875301	1.23631	0.454529	0.731417
IL-22 R	1419	1110.32	1350.37	1481.42	1229.7	582.29	1151.97	843.29	0.782467	1.09705	0.473522	0.732042
SCF	1394.5	267.93	421.52	538.02	424.26	252.36	477.16	349.8	0.192133	1.27638	0.594824	0.733087
TGF-beta RIII	675	341.77	525.78	577.41	616.88	237.31	656.84	482.3	0.506326	1.0982	0.384694	0.734273
TGF-beta RII	612.5	307.65	504.83	514.58	546.93	247.73	696.77	511.75	0.502286	1.01931	0.452946	0.73446
IL-20	764.5	614.73	631.04	589.38	577.34	514.56	717.74	527.65	0.804094	0.933982	0.89126	0.735155
TGF-beta 3	306.5	236.05	367.15	523.56	368.5	189.85	337.91	248.51	0.770147	1.42601	0.515197	0.735433
MIP-3 beta	1145.5	300.93	1418.71	659.19	1327.53	850.28	1526.81	1124.19	0.262706	0.46464	0.640498	0.7363
CCR4	2798.5	3228.61	2677.29	3462.97	3819.37	1490.44	3849.23	2840.81	1.15369	1.29346	0.390232	0.73802
CCR5	949.5	973.28	874.97	757.91	1130.86	693.42	1053.15	777.34	1.02504	0.866213	0.613179	0.738109
IL-1 F6 / FIL1 epsilon	1008.5	1075.08	715.84	741.46	840.41	494.88	1221.85	902.18	1.06602	1.03579	0.588855	0.738372
BMP-3b / GDF-10	613.5	866.44	623.55	659.68	933.68	519.19	767.15	566.51	1.41229	1.05794	0.556068	0.738461
L-Selectin (CD62L)	773	452.52	858.51	1072.05	925.06	219.95	1140.49	843.29	0.585408	1.24873	0.237768	0.73941
Coagulation Factor III / Tissue Factor	779.5	967.69	2765.58	810.77	797.84	767.51	862.48	637.77	1.24142	0.293165	0.961985	0.739461
FGF-10 / KGF-2	2062.5	1619.34	1723	1643.97	2227.76	1021.6	2441.21	1805.54	0.785135	0.954132	0.458577	0.739609
BCMA / TNFRSF17	645.5	689.69	756.74	914.98	666.55	556.24	839.52	623.05	1.06846	1.20911	0.834506	0.74215
CXCL16	609.5	765.2	638.02	638.24	714.71	455.53	871.47	647.19	1.25546	1.00034	0.637363	0.742642
PECAM-1 /CD31	369.5	299.26	498.84	744.95	719.78	273.78	519.09	385.72	0.809905	1.49336	0.380366	0.74307
MMP-19	590.5	482.17	654.98	654.7	688.86	430.64	668.82	497.02	0.816545	0.999573	0.625149	0.74313
Osteoprotegerin / TNFRSF11B	451	284.15	388.6	581.4	464.81	221.11	468.68	348.62	0.630044	1.49614	0.4757	0.743834
CCR3	3298.5	4213.07	2003.85	3231.6	3849.79	1815.16	4206.1	3129.96	1.27727	1.6127	0.471496	0.744148
sFRP-1	582	356.31	482.88	524.06	580.89	215.9	532.56	396.32	0.612216	1.08528	0.371671	0.744179
BMP-2	1482	2532.21	1199.72	1434.55	1572.86	974.14	1922.12	1431	1.70864	1.19574	0.619343	0.74449
IL-8	1720	1502.99	2991.06	2605.83	3165.49	1261.23	2645.35	1971.02	0.873831	0.871206	0.398431	0.745089
IL-17C	594	578.93	540.75	562.95	567.71	396.49	733.71	548.26	0.97463	1.04105	0.698402	0.747243
IL-13	2178.5	1820.15	3372.68	3478.92	4145.3	1453.98	3350.61	2507.5	0.835506	1.0315	0.350754	0.748371
TNF RI / TNFRSF1A	543	256.19	488.37	689.1	509.42	186.96	488.14	366.29	0.471805	1.41102	0.367006	0.750379
MMP-9	410	320.51	454.45	706.06	491.17	305.03	539.05	404.57	0.781732	1.55366	0.621027	0.750524
SSTR5	2528.5	3557.64	2966.74	2910.98	4075.91	1209.72	2902.09	2181.52	1.40702	0.981205	0.296798	0.751707
Csk	1639	1920.83	1530.95	1875.34	1799.95	1334.74	1902.15	1436.89	1.17195	1.22495	0.741543	0.755403
TREM-1	599.5	263.46	564.69	642.73	596.6	173.64	418.26	316.23	0.439466	1.1382	0.291049	0.756061
BD-1	3552.5	1737.36	2159.49	2685.11	795.3	1697.66	2469.16	1867.37	0.489053	1.2434	2.13462	0.756277
EDAR	2951.5	944.19	702.87	780.85	899.72	491.99	851.5	644.25	0.319902	1.11095	0.546826	0.756606
TIMP-1	610.5	233.25	443.47	629.27	480.02	274.94	495.13	375.12	0.382064	1.41897	0.572768	0.757619
TIMP-2	657	252.27	413.54	548.49	473.43	333.4	489.14	371	0.383973	1.32633	0.704222	0.758474
PDGF-D	722	369.18	496.35	872.1	521.08	307.93	542.55	411.63	0.51133	1.75703	0.590946	0.758695
PLUNC	1225.5	440.77	607.59	705.56	772.49	460.73	838.03	636.59	0.359665	1.16124	0.596422	0.759627
IL-6 R	747.5	643.26	620.06	908	703.56	579.39	641.87	489.96	0.860548	1.46437	0.823512	0.763332
Eotaxin-2 / MPIF-2	588.5	567.75	604.1	615.8	633.61	402.27	583.47	446.38	0.964741	1.01937	0.634886	0.765044
GFR alpha-1	660.5	693.04	617.07	545	884.01	332.24	783.12	599.49	1.04927	0.883206	0.375833	0.765515
I-TAC / CXCL11	759.5	639.34	666.45	765.39	637.15	256.99	732.71	562.98	0.841791	1.14846	0.403343	0.768353
HVEM / TNFRSF14	747	666.19	590.13	604.83	655.4	463.05	831.04	639.54	0.891821	1.02491	0.706515	0.769566
TL1A / TNFSF15	413.5	257.3	446.96	471.7	505.87	297.51	522.58	402.8	0.622249	1.05535	0.588116	0.770791
TIMP-4	469	248.91	409.05	516.58	721.8	274.36	469.17	362.17	0.530725	1.26288	0.380105	0.771938
IL-23 R	1525	1716.11	894.92	2835.19	2363.09	769.82	1204.38	933.39	1.12532	3.16809	0.325768	0.774996
sFRP-3	670	415.6	611.58	543.01	536.79	221.11	549.53	426.36	0.620299	0.887881	0.411912	0.775863
IL-23	680	830.64	945.31	917.47	804.93	452.63	987.76	769.68	1.22153	0.970549	0.562322	0.779218
GCP-2 / CXCL6	565	585.09	574.17	596.36	647.8	452.63	590.46	460.51	1.03556	1.03865	0.698719	0.779917
Activin B	1058.5	1338.54	1062.04	1152.83	1380.75	924.36	1186.41	926.91	1.26456	1.08549	0.669462	0.781273
Epiregulin	1604.5	1061.66	781.69	1697.83	1145.56	794.13	984.27	770.86	0.661677	2.172	0.693224	0.783179
TNF RII / TNFRSF1B	533	265.69	513.31	662.18	524.12	184.64	467.68	366.29	0.49848	1.29002	0.352286	0.783206
PlGF	576	300.37	432	553.48	452.14	294.04	486.64	381.6	0.521476	1.2812	0.65033	0.784153
MCP-4 / CCL13	649	412.81	532.27	606.83	466.84	192.74	585.97	461.69	0.636071	1.14008	0.412861	0.787907
MMP-13	436.5	336.73	462.43	503.11	509.42	325.87	526.07	414.58	0.771432	1.08797	0.639688	0.78807
TROY / TNFRSF19	689	290.87	514.31	676.64	457.21	159.17	499.62	395.73	0.422163	1.31563	0.348133	0.792062
Adiponectin / Acrp30	1061.5	1228.91	884.45	1246.07	1277.86	814.97	1319.68	1049.99	1.15771	1.40886	0.637762	0.79564
IL-2 R alpha	1078.5	834	784.18	999.75	1035.56	633.8	1095.07	871.56	0.773296	1.2749	0.612036	0.795894
IGF-I	433	362.46	449.46	505.61	484.58	352.5	481.65	383.37	0.83709	1.12493	0.727434	0.795951
IL-1 R6 / IL-1 Rrp2	1612	1398.95	1297.49	2588.87	1600.74	615.28	2294.46	1827.92	0.867835	1.99529	0.384372	0.796667
GDNF	713.5	606.9	618.07	666.66	706.6	419.64	740.7	591.84	0.850596	1.07862	0.593886	0.799028
NCAM-1 / CD56	701.5	368.62	536.26	912.49	548.45	354.23	625.4	503.5	0.525474	1.70158	0.645875	0.805085
Orexin B	3554.5	1859.86	1473.58	3498.37	2360.56	452.05	2261.52	1823.8	0.523241	2.37406	0.191501	0.806449
Angiopoietin-1	1398	1815.67	1130.88	1355.77	1539.91	953.88	1171.44	946.94	1.29876	1.19886	0.619439	0.808356
CD 163	1508	1887.27	1615.25	2301.16	2069.1	1113.06	2505.59	2032.85	1.25151	1.42465	0.537944	0.811326
TGF-alpha	398	277.44	440.48	579.4	469.88	253.52	428.25	348.03	0.697085	1.31538	0.539542	0.81268
Cerberus 1	1087.5	1602.56	817.1	1103.46	926.08	803.39	1123.52	913.37	1.47362	1.35046	0.867517	0.812954
Smad 5	582.5	460.91	525.28	706.06	632.59	336.29	580.98	473.47	0.791262	1.34416	0.531608	0.814951
Follistatin	1233.5	841.83	1275.04	1278.98	1533.33	790.66	1558.26	1271.42	0.682473	1.00309	0.515649	0.815923
FGF-21	516	528.59	493.36	623.78	560.61	364.07	537.55	438.72	1.0244	1.26435	0.649418	0.816147
Flt-3 Ligand	1079	469.86	1325.92	868.11	1688.43	834.07	1811.81	1479.29	0.435459	0.654723	0.493991	0.816471
IL-17E	754	566.07	563.69	540.01	761.34	479.26	686.79	561.8	0.750756	0.957991	0.629495	0.818008
Cathepsin B	4373.5	2887.54	2089.16	7328.37	4442.5	1386.54	3362.89	2752.2	0.660236	3.50781	0.312108	0.818403
IL-15	1652	1558.93	3246.47	3322.35	3247.61	1262.39	2555.5	2102.34	0.943662	1.02337	0.388714	0.822673
LECT2	1262.5	1411.82	508.32	1218.65	694.94	224	863.98	711.38	1.11827	2.39741	0.32233	0.823376
BIK	956.5	1174.65	796.65	1036.65	894.65	709.62	996.75	822.09	1.22807	1.30126	0.793182	0.824771
Lymphotoxin beta / TNFSF3	1623.5	1808.96	837.06	1217.65	1069.02	224.58	1362.1	1127.14	1.11423	1.45467	0.21008	0.827502
CCR9	1509	1217.72	1075.5	1106.95	880.46	696.89	1286.74	1066.48	0.806972	1.02924	0.791507	0.828823
IL-10 R beta	959.5	695.28	1050.06	1827.47	1067.5	908.16	1335.15	1107.11	0.724627	1.74035	0.850735	0.829203
Decorin	1288	1663.53	1390.77	1404.63	1446.65	805.13	1674.55	1388.6	1.29156	1.00997	0.556548	0.829238
IFN-beta	919.5	1195.9	817.1	974.82	932.67	538.3	1154.97	961.07	1.3006	1.19302	0.57716	0.832117
BMP-6	870.5	1453.21	828.58	770.88	929.63	588.07	1020.7	850.36	1.6694	0.930363	0.632585	0.833115
Latent TGF-beta bp1	708.5	476.57	504.33	685.11	639.18	228.63	605.93	505.27	0.672646	1.35846	0.357693	0.833875
Angiogenin	544	622	586.64	664.67	752.72	446.26	608.43	507.62	1.14338	1.13301	0.592863	0.834311
IL-1 sRI	1495	748.42	1144.84	2040.88	2478.66	711.36	922.38	774.39	0.500615	1.78268	0.286994	0.839556
MDC	352.5	306.53	448.46	493.64	451.13	318.35	423.75	356.28	0.869589	1.10074	0.705672	0.840779
Kallikrein 11	1745.5	1073.36	1925.53	2312.5	3345.62	607.56	1743.87	1467.39	0.61493	1.20097	0.181599	0.841456
IL-22 BP	490.5	423.99	506.82	530.04	569.23	342.66	473.17	399.86	0.864404	1.04582	0.601971	0.845066
IL-9	934	769.67	1246.11	1856.89	1285.97	752.46	1350.12	1142.45	0.824058	1.49015	0.58513	0.846184
C9	3484.5	2299.2	4211.42	2996.4	8012.89	959.58	3969.94	3376.61	0.659836	0.711494	0.119755	0.850544
IL-36RN	390.5	427.34	478.01	508.55	652.63	307.28	698.62	595.2	1.09434	1.06389	0.470833	0.851965
IL-31	607	427.91	538.25	537.02	509.42	388.96	599.45	511.75	0.704959	0.997715	0.763535	0.853699
Kremen-1	1301.5	1166.82	906.4	2365.99	1077.64	236.16	1187.41	1018.78	0.896519	2.61032	0.219146	0.857985
IL-6	1694	1527.04	3635.07	3036.64	3534.5	1353.84	2601.42	2232.49	0.90144	0.835373	0.383036	0.858181
Axl	781	978.31	982.72	991.77	1224.63	923.21	1332.66	1144.21	1.25264	1.00921	0.753869	0.858591
Tie-2	376	258.98	505.83	582.4	471.91	265.1	408.28	352.16	0.688777	1.15137	0.56176	0.862545
Progranulin	1345	539.78	681.42	572.42	710.65	344.97	787.12	678.99	0.401323	0.84004	0.485429	0.862626
B7-1 /CD80	637.5	848.54	680.92	684.12	880.46	516.88	748.18	646.6	1.33104	1.0047	0.587057	0.864231
CD40 / TNFRSF5	1976	3104.43	1524.46	2184.49	2551.66	1300.59	2390.79	2070.54	1.57107	1.43296	0.509703	0.866048
IL-7	2326	2140.66	3906.44	4126.14	4167.6	1518.8	3455.42	2993.92	0.920318	1.05624	0.36443	0.866442
Cathepsin L	1474.5	1517.75	2165.77	2345.3	2802.97	593.54	1612.47	1398.53	1.02933	1.08289	0.211754	0.867322
Osteocrin	1215.5	793.73	816.11	1221.14	1208.41	234.42	971.29	848	0.653007	1.49629	0.19399	0.873066
CA 9	1328.5	1249.91	758.08	1247.32	2408.4	486.8	937.64	820.03	0.940843	1.64537	0.202126	0.874568
IL-17	731.5	673.47	839.05	912.99	830.78	427.74	760.66	665.45	0.92067	1.08812	0.514866	0.874832
IL-31 RA	563	384.28	538.75	470.21	525.13	364.65	573.49	501.74	0.682558	0.87278	0.694399	0.874889
Glut3	1287	1747.99	1228.65	2385.43	1936.81	772.71	1626.14	1426.29	1.35819	1.9415	0.39896	0.877102
ApoC3	65535	65740.9	80324.5	74143.5	63222.4	70658.7	77930.2	68372	1.00314	0.923049	1.11762	0.877349
Lefty - A	787	605.78	667.45	602.84	719.78	230.37	817.56	717.86	0.769733	0.903199	0.320056	0.878052
Galectin-3	1146.5	1113.68	1146.84	1442.53	1411.67	728.15	1311.69	1151.87	0.971374	1.25783	0.515808	0.878157
GCSF	2350	2235.75	5007.38	4493.13	5194.55	1662.35	3784.84	3324.88	0.951383	0.897302	0.320018	0.878473
Erythropoietin R	683.5	685.65	875.13	1022.18	1362.65	324.53	870.45	764.73	1.00315	1.16803	0.238161	0.878546
ICAM-2	557.5	440.21	528.77	651.21	591.53	296.35	545.54	479.95	0.789614	1.23156	0.500989	0.879771
EDA-A2	4181.5	3638.61	4753.47	7499.35	4244.14	1688.97	4206.1	3705.89	0.870169	1.57766	0.397953	0.881075
Growth Hormone (GH)	1159.5	1902.37	3651.53	3299.42	5238.14	893.69	2879.93	2545.78	1.64068	0.903572	0.170612	0.883973
IGFBP-1	728.5	575.58	694.39	610.82	639.69	523.83	711.25	628.94	0.790089	0.87965	0.818881	0.884274
Neg	430.11	271.35	463.04	608.21	576.61	1345.61	423.98	376.82	0.630885	1.31352	2.33366	0.888768
NAP-2	349.5	316.04	417.53	553.97	418.18	281.88	397.8	353.92	0.904263	1.32678	0.674064	0.889693
S100A10	895	337.29	509.82	610.32	483.57	326.45	480.65	428.12	0.37686	1.19713	0.675083	0.89071
Visfatin	1384.5	1475.12	1326.18	3015.07	2776.92	833.44	1929.38	1719.86	1.06545	2.2735	0.300131	0.891406
FGF R3	1233	1730.65	808.62	1299.42	932.67	1248.5	1103.06	986.98	1.40361	1.60696	1.33863	0.894765
Cathepsin D	517	975.05	470.05	649.96	1597.56	577.91	432.85	387.58	1.88598	1.38275	0.361745	0.895414
ICAM-5	1070.5	1308.33	586.64	1752.18	3616.62	954.46	1907.64	1708.96	1.22217	2.98681	0.263909	0.89585
ICAM-3 (CD50)	519	665.07	546.23	630.76	573.29	359.44	564.01	505.27	1.28145	1.15475	0.626978	0.895853
IL-11	960	675.14	757.74	710.05	785.16	350.76	875.46	785.58	0.703271	0.937063	0.446737	0.897334
Apelin	1231	1278.5	1269.19	1294.84	1477.46	811.33	1262.27	1133.53	1.03859	1.02021	0.549138	0.898009
IL-2 R beta /CD122	1481.5	776.95	1091.97	569.93	1135.42	925.52	1517.33	1370.94	0.524435	0.521928	0.815134	0.903521
IL-18 BPa	686	619.77	679.42	647.22	622.96	480.41	627.9	570.05	0.903455	0.952607	0.771173	0.907867
Pentraxin3 / TSG-14	473	373.09	537.25	654.7	577.85	316.61	536.56	488.19	0.788774	1.21861	0.54791	0.909852
HRG-beta 1	605.5	560.48	636.52	492.64	675.17	337.45	692.28	631.88	0.925648	0.773958	0.4998	0.912752
2B4	698.5	901.32	522.75	601.32	1926.05	352.57	588.62	537.29	1.29037	1.1503	0.183053	0.912796
Chemerin	964.5	2346.85	1764.36	1322.56	3073.57	643.14	1852.68	1697.95	2.43323	0.749598	0.209249	0.916483
ANGPTL4	2191.5	2341.33	1980.08	2753.16	5330.99	745.02	2234.99	2051.11	1.06837	1.39043	0.139753	0.917727
IGF-II	579	478.81	584.64	642.23	584.94	394.75	510.1	468.76	0.82696	1.09851	0.674856	0.918957
Glut2	929.5	900.56	699.38	913.98	779.08	519.19	1110.05	1023.49	0.968865	1.30684	0.666414	0.922022
FGF-7 / KGF	690.5	548.17	623.55	686.11	729.41	521.51	729.72	673.69	0.793874	1.10033	0.714975	0.923217
CD14	1341	1873.84	1912.06	2579.4	827.24	860.12	2106.79	1946.87	1.39735	1.34902	1.03975	0.924093
FGF-20	1888	1479.5	1590.31	1563.7	2267.29	711.94	1290.73	1194.27	0.783633	0.983267	0.314005	0.925267
Prdx6	1131	877.07	583.65	893.04	576.83	723.52	717.74	664.27	0.775482	1.5301	1.2543	0.925502
IL-3 R alpha	824.5	464.83	606.59	586.88	602.69	577.65	726.22	674.28	0.563772	0.967507	0.958453	0.928479
ErbB3	3114	737.23	914.38	939.41	970.18	471.15	715.74	665.45	0.236747	1.02737	0.485632	0.929737
IGF-I SR	544	540.9	513.31	714.03	549.46	423.11	536.06	502.32	0.994301	1.39103	0.770047	0.937059
4-1BB	1128	1312.11	2054.84	2220.29	1731.17	447.45	1443.61	1353.67	1.16322	1.08052	0.258467	0.937698
IL-10	2226	1814.55	3953.83	3875.83	4201.06	1420.41	3183.4	2986.85	0.815162	0.980272	0.338108	0.938258
FGF R4	904.5	995.65	634.53	820.24	695.45	694.57	707.26	664.86	1.10077	1.29267	0.998735	0.94005
Glypican 3	541.5	478.81	492.36	497.13	601.67	354.23	624.9	588.3	0.884229	1.00969	0.588745	0.941431
Glut5	2059.5	1752.46	1942.99	2370.97	1733.54	803.97	2106.29	1985.15	0.850915	1.22027	0.463774	0.942487
ADAMTS-L2	450.5	448.91	558.29	613.76	979.66	346.1	541.65	510.69	0.996471	1.09936	0.353286	0.942841
FAM3B	1225	1464.95	986.71	1307.9	1179.01	1170.94	1329.16	1253.75	1.19588	1.32552	0.993155	0.943265
Ck beta 8-1	438	396.74	414.89	392.58	1051.54	273.86	419.77	398.02	0.905799	0.946227	0.260437	0.948186
IL-2 R gamma	1315.5	792.61	1069.02	3239.58	1201.32	728.72	1051.15	996.99	0.602516	3.03042	0.606599	0.948475
IL-16	478	446.93	514.31	664.17	540.85	378.54	503.61	478.18	0.935	1.29138	0.699898	0.949505
CD30 Ligand / TNFSF8	1255.5	1824.62	904.4	1251.55	1237.3	766.35	1449.45	1378.59	1.4533	1.38385	0.619373	0.951112
Glypican 5	2198.5	2994.79	2267.74	4432.3	4558.92	1150.1	4256.51	4052.16	1.3622	1.9545	0.252275	0.951991
Cripto-1	930.5	379.8	1023.13	3315.87	857.65	915.1	1168.44	1113	0.408168	3.24091	1.06699	0.952552
IL-22	833	1108.64	596.62	653.2	558.08	488.52	643.37	613.04	1.3309	1.09483	0.875358	0.952858
IL-2	2407	2104.3	4235.67	4338.56	4513.81	1532.7	3414.99	3261.28	0.874242	1.02429	0.339558	0.95499
Annexin A7	1317.5	1165.65	1253.25	1036.32	3420.87	579.52	1193.3	1141.36	0.884744	0.826906	0.169407	0.956474
MMP-12	462	317.16	443.97	631.76	509.42	329.34	450.21	431.07	0.686494	1.42298	0.6465	0.957487
CCK	826.5	860.7	961.54	949.77	953.13	583.3	923.96	884.71	1.04138	0.987759	0.611984	0.95752
SEMA3A	3337	2081.52	2557.98	4196.21	8224.65	2029.68	2413.36	2312.97	0.62377	1.64044	0.24678	0.958402
FGF-8	765.5	815.54	700.38	822.24	792.26	504.72	859.99	826.8	1.06537	1.17399	0.637064	0.961407
GDF5	1650	1712.19	2782.05	3228.61	2863.39	1379.31	2262.52	2176.54	1.03769	1.16051	0.481705	0.961998
ALCAM	909	1112	944.81	974.82	1149.61	759.98	1104.56	1064.13	1.22332	1.03176	0.661076	0.963397
EN-RAGE	973	1226.67	699.38	1000.25	791.75	699.21	944.84	910.43	1.26071	1.4302	0.88312	0.963581
GDF3	1825.5	1789.38	2689.76	3002.73	2275.4	1622.99	2395.29	2308.45	0.980214	1.11636	0.713277	0.963746
IL-18 R beta /AcPL	474.5	373.09	479.39	544	526.15	421.95	480.65	464.05	0.78628	1.13478	0.801958	0.965463
TIM-1	1148	1177.19	1438.94	1814.7	5031.45	891.66	1786.68	1729.25	1.02543	1.26114	0.177217	0.967857
IL-1 R8	661.5	601.31	563.69	794.81	649.32	420.8	621.41	603.02	0.90901	1.41001	0.648063	0.970406
GRO	2243	2068.5	4185.29	4422.82	4234.51	1581.89	3179.91	3096.98	0.922202	1.05675	0.373571	0.973921
IL-1 F7 / FIL1 zeta	876	844.07	534.76	582.4	661.48	437.58	827.54	807.37	0.96355	1.08909	0.661517	0.975627
IFN-gamma R1	697.5	580.61	610.08	640.74	614.85	504.72	720.23	704.9	0.832416	1.05026	0.820883	0.978715
GDF8	1656.5	1720.02	2996.05	2705.05	3278.02	1170.36	2883.43	2826.09	1.03835	0.902872	0.357033	0.980114
Aldolase B	1475.5	2307.23	1586.63	1433.43	4486.87	819.42	1758.14	1724.04	1.56369	0.903443	0.182626	0.980605
MMP-14	1241.5	313.24	437.49	573.42	444.54	326.45	485.15	477.59	0.252308	1.3107	0.734355	0.984417
LPS	1186.5	1262.45	2184.76	1671.58	2998.32	1243.68	1932.35	1909.74	1.06401	0.765109	0.414792	0.988299
APJ	2109.5	2791.19	1728.49	2397.4	2471.57	1551.8	2405.27	2386.19	1.32315	1.38699	0.62786	0.992067
EphB6	2037	2034.37	2876.66	2315.32	4148.26	646.37	2121.42	2119.44	0.998709	0.804864	0.155817	0.999067
Desmin	351	333.04	342.58	320.74	556.16	235.58	332.36	332.29	0.948832	0.936248	0.423583	0.999789
Resistin	2504	2977.32	2504.66	3306.96	5139.5	1188.7	2948.47	2947.82	1.18903	1.32032	0.231287	0.99978
Positive Control	25720.2	25720.2	25720.2	25720.2	25720.2	25720.2	25720.2	25720.2	1	1	1	1
Positive Control	41812.9	41812.9	41812.9	41812.9	41812.9	41812.9	41812.9	41812.9	1	1	1	1
Beta Defensin 4	5251.5	4949.5	6633.35	6601.47	6011.12	2601.65	5304.16	5308.26	0.942493	0.995194	0.432806	1.00077
CXCR4 (fusin)	1943	1907.96	1926.53	2121.16	2538.98	900.63	2059.38	2063.47	0.981966	1.10103	0.354721	1.00199
IFN-gamma	2499.5	2221.76	4459.16	4495.62	4664.35	1555.27	3852.22	3862.54	0.888882	1.00818	0.333438	1.00268
SSEA-1	1651	1692.3	1463.45	1776.23	3133.86	759.58	2049.48	2059.98	1.02502	1.21373	0.242378	1.00512
Afamin	281	291.41	657.57	406.16	310.15	279.25	390.04	392.28	1.03705	0.617668	0.900371	1.00574
Caspase-3	1203	895.81	677.8	582.08	2665.5	355.8	603.49	608.24	0.744647	0.858778	0.133483	1.00787
NM23-H1/H2	572.5	521.63	524.59	583.21	815.18	299.2	561.87	567.03	0.911144	1.11174	0.367036	1.00918
Cystatin A	1223	1532.3	1687.75	1655.18	2296.5	845.83	1847.33	1864.88	1.2529	0.980702	0.368313	1.0095
Calbindin D	1026.5	1181.2	1491.65	1413.07	1898.07	446.91	1427.56	1443.39	1.15071	0.94732	0.235455	1.01109
HGF	614	529.15	1050.06	838.69	571.77	437.58	586.47	595.37	0.861808	0.798707	0.765308	1.01518
Activin C	1852.5	2402.44	1839.23	3801.53	2852.75	1758.43	2441.21	2478.64	1.29686	2.06691	0.616398	1.01533
Lymphotactin / XCL1	447.5	362.46	481.88	622.79	459.24	215.9	482.65	491.14	0.809966	1.29242	0.470125	1.01759
CD23	523.5	543.7	713.96	694.65	776.59	421.03	662.35	675.53	1.03859	0.972954	0.542152	1.0199
Beta 2M	761.5	700.69	797.3	894.9	1133.05	291.11	746.78	764.73	0.920144	1.12241	0.256926	1.02404
ErbB4	1180.5	842.95	843.04	1061.58	1156.2	681.84	930.86	954	0.714062	1.25923	0.589725	1.02486
Growth Hormone R (GHR)	1123.5	1039.28	802.64	687.11	1027.45	683	1063.13	1090.04	0.925038	0.856062	0.664753	1.02531
IL-1 sRII	789.5	667.87	805.63	817.25	2178.59	466.52	782.62	803.84	0.84594	1.01442	0.214139	1.02711
IGFBP-3	1329	1124.87	707.36	796.81	743.6	718.31	1061.13	1091.21	0.846403	1.12646	0.96599	1.02835
EGF	764	704.23	764.73	829.72	871.84	454.95	751.18	773.21	0.921767	1.08498	0.521827	1.02933
IL-1 F8 / FIL1 eta	758	618.09	673.94	714.53	763.37	491.41	757.17	779.69	0.815422	1.06023	0.643738	1.02974
GM-CSF	2278.5	2102.62	3742.82	3943.64	3981.07	1611.41	2925.35	3026.31	0.922809	1.05365	0.404768	1.03451
Serpin I1	301	351.1	272.71	307.16	677.23	196.23	442.36	458	1.16645	1.12632	0.289754	1.03536
FAP	1872	1108.47	2018.68	1289.75	1505.43	757.96	1960.89	2030.24	0.592131	0.638908	0.503484	1.03537
EMAP-II	1894.5	2885.16	2051.24	2897.02	2819.8	1765.96	3061.61	3175.89	1.52291	1.41233	0.626271	1.03733
FADD	1184	1426.36	867.99	1069.06	1051.28	732.78	1210.87	1256.1	1.2047	1.23165	0.697036	1.03735
EGF R / ErbB1	777	1110.88	796.65	916.98	932.16	658.11	1053.15	1104.17	1.4297	1.15105	0.706005	1.04845
S100 A8/A9	665.5	441.33	862	823.73	767.93	554.5	602.94	633.06	0.663156	0.955603	0.722071	1.04996
IL-15 R alpha	1745.5	1580.74	1717.02	2941.9	1835.43	901.79	1887.18	1982.21	0.905609	1.71338	0.491324	1.05036
Neuropeptide Y	880	933.93	776.46	868.32	1427.77	624.27	839.53	883.67	1.06128	1.11831	0.437234	1.05258
BAI-1	2707.5	2606.16	3248.65	3594.32	3303.17	2437.23	3576.34	3774.1	0.962571	1.1064	0.737846	1.0553
SRMS	1242.5	1048.28	783.21	858.7	1560.42	946.11	802.07	848.72	0.843686	1.09639	0.606318	1.05816
pro-MMP13	397	370.16	474.95	397.11	464.51	218.87	330.58	350.55	0.932393	0.836109	0.471185	1.06041
ApoM	1407.5	1391.86	1453.04	961.09	3441.61	538.55	957.26	1017.21	0.988888	0.661434	0.156482	1.06263
FGF-9	785.5	773.03	602.6	723.01	776.55	502.99	764.16	812.08	0.984125	1.19982	0.647724	1.06271
DBI	1373.5	1387.85	1737.39	1615.01	2476.41	453.91	1411.51	1500.77	1.01045	0.929561	0.183294	1.06324
Follistatin-like 1	546	557.68	528.27	592.37	587.48	399.38	645.86	687.24	1.02139	1.12134	0.679819	1.06407
IL-5	1912	1822.38	3576.2	3266.51	3659.2	1378.73	2758.65	2940.33	0.953128	0.913402	0.376785	1.06586
GRO-a	1815	1576.83	2803.5	3572.66	3291.2	1308.69	2491.12	2658.84	0.868777	1.27436	0.397633	1.06733
FGF-12	2094.5	2403.55	1169.79	1764.64	4060.14	1412.88	1722.47	1840.28	1.14755	1.50851	0.347988	1.0684
ADAMTS-15	941	1072.86	691.28	1381.95	1825.72	504.05	780.67	834.63	1.14013	1.99912	0.276083	1.06912
RIP1	450	345.58	264.75	372.78	1134.98	209.17	245.56	262.91	0.767956	1.40805	0.184294	1.07065
CD97	1005.5	911.86	896.58	1141.54	1216.02	560.65	1015.52	1095.45	0.906872	1.27322	0.461053	1.07871
D6	1320	1643.39	1920.54	2038.89	1873.44	1084.12	1904.15	2055.23	1.24499	1.06162	0.578679	1.07934
pro-Glucagon	809.5	865.21	837.75	882.46	998.96	600.55	825.86	892.53	1.06882	1.05337	0.601175	1.08073
ApoB	1791.5	2017.32	2760.22	2858.38	4101.47	763.89	2496	2708.38	1.12605	1.03556	0.186248	1.08509
Frizzled-3	894	1252.96	1459.12	1655.44	2006.76	679.53	1834.77	1998.11	1.40152	1.13455	0.33862	1.08902
IL-1 alpha	1968.5	1872.73	3547.77	3071.54	4727.2	1330.69	3418.49	3727.09	0.951349	0.865766	0.281496	1.09027
DR3 / TNFRSF25	744.5	917.34	584.64	822.24	696.97	573.6	675.81	737.29	1.23216	1.4064	0.822991	1.09097
GRP78	1484	1904.97	2437.87	2087.35	2297.46	591.38	1500.1	1641.62	1.28367	0.856219	0.257406	1.09434
Erythropoietin	1293.5	1377.14	2344.06	2790.82	2999.74	1086.43	1969.04	2157.7	1.06466	1.19059	0.362175	1.09581
A2M	649.5	546.21	578.52	569.07	746.69	405.94	492.9	540.95	0.84097	0.983665	0.543653	1.09748
MCP-1	1161.5	1115.92	1418.21	1683.37	1308.78	226.32	1122.53	1232.55	0.960758	1.18697	0.172924	1.09801
LFA-1 alpha	872	724.37	629.54	1032.16	633.61	199.69	767.65	843.88	0.8307	1.63955	0.315162	1.0993
Insulin	613.5	539.22	602.6	1305.41	651.85	446.26	632.39	696.07	0.878924	2.1663	0.684605	1.1007
Syndecan-1	3322.5	2889.55	2335.52	4119.84	4598.78	1525.63	2191.58	2420.43	0.869691	1.76399	0.331747	1.10442
DANCE	1260	1718.9	1102.94	1457.99	1485.68	985.72	1344.63	1485.18	1.36421	1.32191	0.663481	1.10453
S100A4	585	724.27	550.33	634.69	1206.85	311.59	527.38	585.81	1.23807	1.15329	0.258185	1.11079
P-Cadherin	952.5	1027.22	886.16	860.4	1451.41	934.25	755.7	840.37	1.07845	0.970931	0.643684	1.11204
MIP-1a	615.5	349.6	457.94	849.16	641.21	360.02	553.03	617.16	0.567994	1.8543	0.56147	1.11596
GRP75	1939	1354.74	2219.08	2513.88	1966.08	656.61	2403.84	2686.99	0.69868	1.13285	0.333969	1.11779
IFN-alpha / beta R1	571.5	544.81	509.32	554.47	543.38	386.07	697.27	779.69	0.953298	1.08865	0.710497	1.1182
Fetuin A	450	492.04	580.36	592.83	623.69	263.62	455.44	509.65	1.09342	1.02149	0.422678	1.11903
Galectin-3BP	1988	1752.49	1636.27	2195.97	2767.76	747.18	1642.2	1838.28	0.881534	1.34206	0.269958	1.1194
LIF R alpha	1670	735.55	500.34	1170.78	498.77	274.94	570.5	640.71	0.440449	2.33997	0.551236	1.12307
CSH1	1814.5	2241.02	1525.96	1910.3	3374.08	858.23	1545.29	1739.69	1.23506	1.25187	0.25436	1.1258
Dkk-1	1077.5	1122.07	737.79	1110.94	858.16	939.41	832.54	939.87	1.04136	1.50577	1.09468	1.12892
IL-1 F9 / IL-1 H1	962.5	696.4	825.58	763.4	1405.08	259.89	964.3	1090.63	0.723532	0.924683	0.184965	1.13101
ALBUMIN	407	361.63	622.03	493.27	549.4	256.61	525.6	594.68	0.888526	0.793	0.467073	1.13143
DMP-1	597.5	1276.5	438.79	1384.78	2259.84	488.42	630.84	715.7	2.1364	3.15591	0.21613	1.13452
BCAM	1360.5	1351.23	1850.15	1629.72	1871.06	659.85	1226.6	1395.92	0.993186	0.880858	0.352661	1.13804
Fractalkine	480.5	540.34	459.43	541.51	535.78	338.61	538.55	613.04	1.12454	1.17866	0.631994	1.13832
CBP	5840	5750.01	6607.61	7327.8	10386.6	2055.55	4574.02	5210.19	0.984591	1.10899	0.197905	1.13908
Eotaxin / CCL11	735.5	845.75	567.68	843.68	1037.59	584.02	636.38	724.92	1.1499	1.48619	0.562862	1.13913
COX-2	1573.5	1644.15	2092.84	1828.84	3565.57	559.58	1663.61	1895.14	1.0449	0.873856	0.15694	1.13917
Kremen-2	1662.5	1525.92	1081.99	1628.52	1306.24	236.16	1241.82	1416.28	0.917847	1.50512	0.180794	1.14049
Chymase	1548	1302.08	863.49	959.39	3302.69	521.84	1111.25	1271.77	0.841137	1.11106	0.158005	1.14445
CD 79 alpha	3152.5	2917.64	2707.51	3323.36	4374	1374.14	2065.53	2373.48	0.9255	1.22746	0.314161	1.14909
IL-26	9561.5	8878.11	7795.91	7537.75	6346.7	5997.07	6850.95	7878.77	0.928527	0.966885	0.944912	1.15003
GPBB	1462	1440.01	1866.7	1500.18	2553.11	561.73	1540.53	1773.59	0.984959	0.803654	0.220018	1.15129
HSP32	384	405.77	457.18	380.7	688.32	186.53	337.72	389.15	1.05669	0.832714	0.270993	1.15229
CD38	1865	1558.88	1063.27	1462.85	2917.29	554.72	1284.27	1481.99	0.835861	1.3758	0.190149	1.15396
Serpin A8	409	520.13	378.12	427.09	1119.55	295.96	385.88	447.05	1.27171	1.12951	0.264356	1.15852
IGFBP-5	557	622.95	557.68	648.27	949.28	252.83	496.47	575.9	1.1184	1.16244	0.266339	1.15999
Serpin A1	1706	1112.48	2730.8	974.66	1995.02	666.86	1518.53	1762.64	0.652098	0.356914	0.334262	1.16075
IL-18 R alpha /IL-1 R5	1372.5	925.73	1542.42	1403.64	1123.76	889.06	1404.53	1634.76	0.674485	0.910025	0.791148	1.16392
Enolase 2	1189.5	1135.05	1484.29	1259.2	2255.01	452.3	1241.46	1446.52	0.954224	0.848352	0.200576	1.16518
ApoE	1403	1290.54	1603.18	1337.26	2420.94	438.28	982.82	1147.1	0.919843	0.83413	0.181037	1.16715
Marapsin	3609	3584.73	2498.54	4591.05	7176.49	1563.36	3185.7	3719.33	0.993275	1.83749	0.217845	1.16751
FGF-5	7802	4086.1	5817.01	8539.49	4604.54	2711.16	5585.17	6523.14	0.523725	1.46802	0.588801	1.16794
IL-24	1042.5	878.19	566.19	1205.68	649.32	600.23	766.15	900.41	0.842388	2.12946	0.924398	1.17524
ApoA2	1660	1620.07	2047.49	2260.45	2165.78	655	1486.42	1750.12	0.975946	1.10401	0.302431	1.17741
CEACAM-1	741	786.46	1245.9	1280.13	1070.35	465.77	892.45	1053.2	1.06135	1.02747	0.435157	1.18012
EphB4	2032.5	2214.44	2747.35	2519.53	5177.61	792.46	2366.39	2796.54	1.08952	0.917076	0.153055	1.18177
ENA-78	1848.5	1515.86	1100.95	1894.78	1638.76	1631.67	1736.94	2057.58	0.820049	1.72104	0.995674	1.1846
DcR3 / TNFRSF6B	1216	1545.5	871.98	1324.85	1172.42	1263.55	999.24	1185.44	1.27097	1.51936	1.07773	1.18634
Kallikrein 6	2032.5	2012.3	2753.48	4389.67	3587.76	711.06	1891.33	2245.16	0.990062	1.59423	0.198191	1.18708
Neurokinin-A	568.5	809.03	917.42	912.44	881.26	508.9	807.43	959.3	1.4231	0.994572	0.577469	1.18809
BLAME	2225	2306.22	1954.95	2131.48	4303.58	1066.86	2142.83	2549.28	1.0365	1.0903	0.247901	1.18968
VIP Receptor 2	641.5	708.22	472.5	501.76	931.43	323.45	485.76	577.98	1.10401	1.06193	0.347262	1.18985
Serpin A9	1448.5	1380.32	633.67	993.33	2436.86	513.21	618.35	737.08	0.952931	1.56758	0.210603	1.19201
Smad 8	1006.5	657.8	462.93	915.48	680.75	375.07	523.08	624.81	0.653552	1.97758	0.550966	1.19448
SPARCL1	3348.5	2904.6	1710.43	1691.95	4090.86	1255.54	1509.61	1809.06	0.867433	0.989196	0.306913	1.19836
Factor XIII B	1429	1398.38	1300.44	1367.81	2928.38	557.96	1353.24	1621.79	0.978572	1.05181	0.190535	1.19845
Cystatin C	1289	1128.03	1277.77	1824.31	1543.54	1060.39	909.1	1089.72	0.87512	1.42773	0.686986	1.19868
Endothelin Receptor A	804	820.07	1038.76	995.03	973.88	593.54	787.8	945.74	1.01999	0.957902	0.609459	1.20048
Vasopressin	5241	5380.85	6224.58	6527.37	7612.05	2082.51	4404.57	5296.26	1.02668	1.04864	0.273581	1.20245
Pro-MMP-7	525	435.36	329.09	453.67	1470.7	274.4	269.34	323.94	0.829257	1.37856	0.186578	1.20272
DEFA1/3	1037.5	1160.13	1305.96	1393.83	1737.93	719.69	1247.41	1501.82	1.1182	1.06728	0.414108	1.20395
FAK	970.5	1145.09	880.65	1103.64	2082.81	492.73	796.72	959.83	1.1799	1.25321	0.23657	1.20473
BDNF	1872.5	1522.57	990.2	1290.45	1321.45	994.98	764.65	922.2	0.813121	1.30322	0.752946	1.20604
Contactin-1	728	619.44	645.32	828.15	1287.89	333.7	582.68	703.18	0.850879	1.28332	0.259106	1.2068
Endocan	1087.5	1429.72	821.1	1050.61	851.57	856.64	919.88	1115.36	1.31469	1.27952	1.00595	1.21251
GDF1	1856.5	1878.88	2272.23	2352.02	2966.79	989.77	2746.67	3332.53	1.01205	1.03512	0.333616	1.2133
ALK	1475.5	1114.49	552.78	949.77	3614.77	382.22	459.6	558.16	0.75533	1.71817	0.105738	1.21445
Myoglobin	476	454.92	365.25	368.26	947.35	283.02	362.09	439.75	0.955714	1.00824	0.298749	1.21448
IGFBP-2	676	546.49	527.78	525.05	590.01	439.9	546.04	663.68	0.808417	0.994827	0.745581	1.21544
MIG	1145.5	346.24	1204.21	1531.28	1156.71	827.12	1070.12	1308.52	0.302261	1.27161	0.715063	1.22278
HSP10	1145	1336.18	1382.56	1548.83	2841.07	571.98	693.86	848.72	1.16697	1.12026	0.201326	1.22319
CD24	1554	1306.09	1851.99	1586.73	2784.64	493.81	1434.7	1755.34	0.84047	0.85677	0.177334	1.22349
Cathepsin S	1308	1386.84	1536.38	1783.59	1757.22	702.97	1183.79	1453.82	1.06028	1.1609	0.400047	1.22811
Hepcidin	2993.5	3039.52	2035.84	2623.62	4345.54	1394.09	1814.03	2233.68	1.01537	1.28872	0.320809	1.23134
KLF4	1136.5	947.47	1063.27	1153.98	1850.32	491.11	1237.89	1527.38	0.833674	1.08531	0.265419	1.23386
Calreticulin	1306	1230.86	802.82	1077.05	2447.95	489.49	836.56	1037.55	0.942466	1.34158	0.199959	1.24026
Beta IG-H3	952.5	1002.64	1253.86	1368.94	1514.11	493.81	1077.95	1336.98	1.05264	1.09178	0.326139	1.2403
Adipsin	599.5	470.98	825.49	768.19	788.65	423.19	677.81	842.46	0.785621	0.930587	0.536601	1.24291
HTRA2	305	310.97	319.9	356.94	573.04	181.67	296.69	368.8	1.01957	1.11579	0.317028	1.24305
Cyclin D1	3027	3359.52	3016.38	4928.19	6123.51	1299.21	3910.48	4861.73	1.10985	1.63381	0.212168	1.24326
CD36	2060	2016.82	2458.09	2787.67	3713.66	803.25	2054.24	2556.58	0.979039	1.13408	0.216296	1.24454
Kallikrein 5	1619.5	1470.61	2099.58	1671.02	2746.53	590.3	1466.8	1826.8	0.908064	0.795883	0.214926	1.24543
CFHR2	1110	1524.27	675.96	922.06	3072.61	569.82	748.56	932.7	1.37322	1.36407	0.185451	1.24599
LYVE-1	494.5	658.56	343.19	392.02	989.31	241.51	346.63	432.97	1.33177	1.14228	0.24412	1.24908
APN	1339	1357.75	1375.21	1572.59	1656.41	596.77	1069.63	1336.98	1.014	1.14353	0.360279	1.24995
Pancreastatin	3524	3832.5	1950.05	2700.55	5796.47	1394.63	1777.76	2223.77	1.08754	1.38486	0.2406	1.25088
CD27 / TNFRSF7	1262.5	1508.58	867.99	1221.14	1330.06	990.93	732.71	918.08	1.19491	1.40686	0.745027	1.25299
SCG3	483	491.54	400.8	298.11	651.18	325.07	353.17	444.96	1.01768	0.743787	0.499201	1.2599
IL-27	1143	1367.07	913.38	1533.78	1320.94	662.74	1211.87	1534.06	1.19604	1.67924	0.501718	1.26586
Cadherin-13	1583.5	1562.89	1840.35	1944.8	2699.74	646.91	1374.64	1752.21	0.986985	1.05676	0.239619	1.27467
LRP-1	876.5	707.59	516.3	1556.71	554.02	231.52	598.95	763.79	0.80729	3.01513	0.417891	1.27521
CD200	796.5	938.44	1267.35	1306.15	1164.41	574.13	885.91	1132.49	1.1782	1.03062	0.493065	1.27834
IL-7 R alpha	1754.5	1118.71	811.62	2069.8	1289.51	850.85	1211.37	1550.55	0.637623	2.55021	0.659824	1.28
PAI-1	1725	1343.21	2016.23	2158.63	2733.99	788.15	1870.52	2394.87	0.778672	1.07063	0.288278	1.28032
DPPIV	1443.5	1248.91	1305.34	1104.77	2104.04	552.03	1507.23	1933.74	0.865196	0.846347	0.262367	1.28298
IL-1 beta	699	701.99	567.68	595.36	677.7	471.15	612.42	786.17	1.00428	1.04876	0.695219	1.28371
EphA5	2542.5	2603.15	2227.05	2763.34	3814.47	1660.94	2104.18	2706.82	1.02385	1.24081	0.435431	1.2864
DAN	765.5	848.54	592.13	968.83	646.78	634.38	576.49	742.59	1.10848	1.63618	0.980828	1.28812
CK-MB	492	500.57	607.32	688.43	1193.35	278.17	414.42	534.16	1.01742	1.13355	0.2331	1.28893
Omentin	916	1173.68	746.44	860.96	1718.63	560.65	745	963.48	1.28131	1.15342	0.326219	1.29326
Fetuin B	340	360.13	441.86	467.25	597.64	211.32	365.66	473.65	1.05921	1.05746	0.353591	1.29533
LAG-3	485.5	435.36	558.29	502.89	603.43	415.64	514.3	666.66	0.896725	0.900768	0.688796	1.29625
SOX17	2657	2723.53	2983.29	2271.2	3390	931.01	1986.46	2584.75	1.02504	0.761307	0.274634	1.30118
LZTS1	1472	1631.11	998.92	1811.3	2342.32	729.39	1249.79	1627.01	1.10809	1.81326	0.311396	1.30183
Mammaglobin A	1865.5	1648.66	1619.12	1720.8	2399.72	1446.92	1467.99	1911.31	0.883763	1.0628	0.602954	1.30199
Survivin	1356.5	1615.06	1055.31	1443.61	2914.39	638.28	1013.74	1322.89	1.19061	1.36795	0.21901	1.30496
CNDP1	4197.5	3641.4	5275.3	5194.06	7029.85	1368.75	3723.79	4881.55	0.867516	0.9846	0.194705	1.31091
gamma-Thrombin	1954.5	2046.91	1497.77	1778.49	3491.77	921.85	1407.35	1848.19	1.04728	1.18743	0.264007	1.31324
GPI	371	382.2	433.89	328.66	476.09	388.15	395.98	520.08	1.03019	0.757473	0.815287	1.3134
KCC3	543.5	528.66	447.37	514.2	962.3	446.91	453.06	595.72	0.972695	1.14938	0.464419	1.31488
ADAM-9	1811.5	1348.22	2201.31	1697.6	2789.95	620.49	1338.38	1766.29	0.744256	0.771177	0.222402	1.31972
Vitamin D Receptor	213.5	238.25	186.3	218.35	373.34	191.38	167.67	221.7	1.11593	1.17203	0.512616	1.32224
TFF3	1808	2283.15	2223.99	2315.89	3135.31	1274.41	1461.45	1932.69	1.2628	1.04132	0.40647	1.32245
Granzyme A	2576	2480.19	3451.49	4611.31	3836.1	1691.87	2534.54	3358.44	0.962807	1.33603	0.441039	1.32507
RELM alpha	1016	1047.78	769.72	853.61	1774.1	690.58	738.46	979.65	1.03128	1.10899	0.389257	1.32661
Nanog	296.5	259.81	253.1	266.43	538.79	264.69	228.91	304.12	0.876256	1.05267	0.491267	1.32856
GDF11	2148.5	2274.34	3379.66	4262.27	3505.61	1530.96	2452.19	3273.64	1.05857	1.26115	0.436717	1.33499
GDF-15	768	669.55	570.68	545	655.91	417.32	734.71	981.09	0.87181	0.955001	0.636246	1.33534
IL-34	2527.5	2270.11	2029.72	2778.05	4019.47	947.18	1587.5	2123.62	0.898164	1.36869	0.235648	1.33771
HSPA8	2354.5	2818.33	2995.55	2736.19	3826.05	948.26	2340.23	3139.78	1.197	0.913418	0.247843	1.34165
Apex1	538.5	630.47	582.81	740.47	896.7	425.34	532.14	715.18	1.17079	1.27052	0.474339	1.34397
Cytokeratin 18	1631	1579.95	2278.53	1866.17	3619.11	566.58	1569.07	2111.1	0.9687	0.819024	0.156552	1.34545
Chromogranin A	1218	1226.34	1714.72	1775.67	2007.08	891.12	1434.1	1933.74	1.00685	1.03555	0.443988	1.3484
BAF57	404	407.78	677.18	556.06	721.6	411.87	558.9	755.34	1.00936	0.821141	0.570773	1.35148
ADAMTS-13	2034.5	1670.23	1851.99	2185.78	3575.22	637.74	1360.38	1838.8	0.820954	1.18023	0.178378	1.35168
Galectin-1	1110	1284.02	1117.2	1441.92	1944.86	562.27	995.9	1348.45	1.15677	1.29066	0.289106	1.354
Furin	1130.5	1516.25	1749.65	2128.65	1691.14	617.8	1303.89	1767.85	1.34122	1.21661	0.365316	1.35583
BMPR-IB / ALK-6	1005.5	1065.57	789.17	1195.71	853.59	746.67	556.52	755.55	1.05974	1.51515	0.874741	1.35763
TFF1	2270.5	3065.6	1904.08	2249.14	3686.16	1252.85	1528.64	2082.41	1.35019	1.18122	0.339879	1.36226
AMPKa1	1559.5	1216.81	1826.87	1559.01	2325.92	483.03	1252.16	1708.39	0.780256	0.853378	0.207673	1.36435
DLL4	436.5	631.98	609.77	1113.82	3126.63	371.43	525.6	717.26	1.44784	1.82662	0.118796	1.36465
FoxO1	2429.5	2291.68	3565.49	4002.74	3948.56	1113.22	2710.05	3726.63	0.943272	1.12263	0.281931	1.37511
FSH	3409.5	3674.01	5140.48	4687.21	8441.71	1464.71	3525.8	4853.91	1.07758	0.911823	0.173509	1.37668
ROCK1	4793.5	4377.71	3299.51	4532.78	9101.57	1799.49	2333.69	3223.24	0.91326	1.37377	0.197712	1.38118
Frizzled-4	2767.5	3079.82	1762.91	2641.73	2188.22	1109	2306.94	3186.49	1.11285	1.49851	0.506805	1.38126
ADAMTS-1	1436	1310.1	2160.25	2065.86	2867.6	522.92	1667.77	2308.8	0.912326	0.956306	0.182355	1.38436
Complement factor H	1441	1366.28	1350.08	1897.85	2416.6	842.6	1344.32	1862.27	0.948147	1.40573	0.348672	1.38529
ACE-2	1027.5	962.01	1683.46	1819.22	1434.04	529.93	1559.56	2164.3	0.936263	1.08064	0.369536	1.38776
Trappin-2	2885	2890.55	2808.63	2957.37	4876.13	1016.73	1686.79	2353.66	1.00192	1.05296	0.208512	1.39535
C5/C5a	4046	2893.06	2678.1	7073.81	5619.44	1403.25	4214.31	5900.85	0.715042	2.64135	0.249713	1.40019
Defensin	1033	991.1	1253.25	1306.72	1571.03	710.52	1147.52	1610.32	0.959439	1.04267	0.452264	1.4033
XIAP	979.5	509.6	304.58	387.49	1579.23	307.82	357.34	502.87	0.520265	1.27221	0.194918	1.40726
VEGF R1	456	395.74	452.89	302.64	794.44	244.21	308.58	434.53	0.867851	0.668242	0.307399	1.40816
PYK2	610.5	829.1	438.79	483.09	1475.04	401.62	408.47	576.94	1.35807	1.10096	0.272277	1.41244
GMNN	7934.5	7779.36	9224.42	9558.28	14547.9	2734.81	6335.14	8957.16	0.980447	1.03619	0.187987	1.41389
BAFF	3729	4380.72	4487.81	6034.66	5491.62	1635.6	1941.86	2750.11	1.17477	1.34468	0.297836	1.41622
Lumican	1119	994.11	1373.98	1476.42	1949.68	577.91	1086.87	1540.42	0.888391	1.07456	0.296413	1.4173
CCR2	1338	1939.29	951.29	1173.27	1085.75	986.3	704.76	999.94	1.44939	1.23335	0.908404	1.41884
IFN-alpha / beta R2	1734	728.84	646	898.53	709.13	677.79	753.67	1069.43	0.420323	1.39091	0.955805	1.41896
S100A6	670	955.49	602.42	897.17	1311.04	381.68	452.47	642.14	1.4261	1.48928	0.291128	1.41919
SNCG	526	524.14	403.86	409.55	997.99	243.67	332.96	473.65	0.996464	1.01409	0.244161	1.42254
CD47	3560	3496.45	4177.1	4485.27	6833.53	1502.99	3321.27	4736.54	0.982149	1.07378	0.219943	1.42612
ACE	1400.5	1227.34	1423.01	1232.61	1663.16	539.63	1277.73	1832.54	0.876358	0.866199	0.324461	1.43422
PIM2	1573	1851.8	1550.48	2241.79	3874.28	764.97	1338.38	1920.17	1.17724	1.44587	0.197448	1.4347
AMICA	1751.5	1491.17	2371.68	1743.42	3743.56	494.89	1469.78	2110.58	0.851367	0.735099	0.132198	1.43598
ROR1	602.5	699.69	602.42	574.16	1033.69	375.75	393.61	567.03	1.16131	0.953089	0.363504	1.44059
Cystatin B	1430	1496.69	2376.58	1544.3	1826.2	701.9	1352.05	1949.39	1.04664	0.649799	0.38435	1.4418
PTH	663.5	643.52	542.97	460.46	864.86	484.64	392.42	565.98	0.969887	0.848039	0.560368	1.44228
Layilin	1638	1761.52	1633.82	2365.1	2295.05	1095.97	1897.27	2739.68	1.07541	1.44759	0.477536	1.44401
ADAMTS-4	1118.5	887.28	916.8	911.31	2355.83	677.1	724.78	1051.64	0.793277	0.994012	0.287415	1.45098
CLEC3B	509.5	487.03	499.46	522.12	1272.45	383.29	414.42	605.63	0.955898	1.04537	0.301222	1.46139
ADAMTS-5	1309.5	1293.05	1711.04	2122.43	2583.98	557.42	1290.22	1887.83	0.987438	1.24043	0.215721	1.46318
ApoC2	1582.5	1577.44	2599.04	1961.77	3604.16	525.07	1662.42	2432.95	0.996803	0.754806	0.145684	1.4635
Gastrin	689	906.84	534.39	970.7	1248.34	283.56	395.39	579.55	1.31617	1.81646	0.22715	1.46577
MMP-11 /Stromelysin-3	2632	1738.48	1112.92	2053.35	1892.71	750.72	1402.03	2061.71	0.660517	1.84501	0.396638	1.47052
CEA	6098.5	4366.17	5857.5	5969.04	9084.69	1784.39	4122.75	6094.38	0.715942	1.01904	0.196417	1.47823
EphB1	2300.5	2267.6	2189.05	2469.19	3436.3	1549.35	1770.03	2617.09	0.985699	1.12797	0.450877	1.47856
APP	1341.5	1203.77	1549.86	1874.09	2556.49	449.06	1194.49	1769.94	0.897331	1.2092	0.175655	1.48175
PD-1	2474	1422.46	1611.15	1938.58	2356.79	931.55	1342.54	1990.6	0.574964	1.20323	0.395262	1.48271
PAK7	844.5	737.31	889.84	859.83	1317.8	361.19	618.95	918.62	0.873073	0.966275	0.274086	1.48416
CD46	2048	1786.09	2194.57	2255.36	3781.19	945.57	1840.19	2734.98	0.872114	1.0277	0.250072	1.48625
LBP	597.5	538.66	536.26	654.7	698.49	218.21	773.14	1149.52	0.901523	1.22086	0.312402	1.48682
EphB3	2968	2834.88	3311.77	3060.32	4178.65	2572.54	2616.11	3899.82	0.955148	0.924074	0.615639	1.49069
APCS	1630	1677.75	1303.5	1702.13	2692.03	668.47	1224.22	1826.28	1.02929	1.30582	0.248314	1.49179
RECK	303.5	347.09	244.52	283.97	895.73	182.75	217.02	324.46	1.14362	1.16134	0.204024	1.49507
Creatinine	2474.5	2273.12	2813.53	2977.73	3742.6	1063.63	1881.22	2812.71	0.918618	1.05836	0.284195	1.49515
TYRO10	1441	1518.76	1219.55	1167	2177.35	1340.18	948.93	1423.05	1.05396	0.95691	0.61551	1.49964
Caspase-8	1322	1265.46	1613.6	1789.81	2345.21	819.96	1457.88	2187.78	0.957231	1.1092	0.349632	1.50066
PEPSINOGEN II	355.5	330.03	356.67	342.24	489.11	230.19	316.31	474.7	0.928354	0.959542	0.47063	1.50074
PYY	3191.5	3848.05	2282.82	4243.16	4530.28	1107.29	1921.65	2891.48	1.20572	1.85874	0.24442	1.50469
EphA3	2918	2420.58	2660.94	2662.08	5830.72	1100.29	1957.32	2951.47	0.829534	1.00043	0.188706	1.50791
CCR1	1391.5	8035.71	923.86	1177.76	1271.77	1113.63	757.67	1143.63	5.77485	1.27483	0.875654	1.5094
GDF9	1769.5	1821.26	2260.26	3020.19	2147.67	1349.79	1694.52	2558.14	1.02925	1.33621	0.62849	1.50965
PCAF	1752	1720.89	848.78	1149.46	3441.13	950.42	805.05	1215.43	0.982243	1.35425	0.276194	1.50976
MTUS1	1017.5	925.4	1136.81	1133.05	1503.98	449.6	853.21	1290.55	0.909484	0.996692	0.29894	1.51258
PARK7	394	471.48	311.32	322.44	1161.51	263.62	261.02	394.89	1.19665	1.03572	0.226963	1.51287
SART3	354	415.3	301.52	302.64	881.75	247.44	264.58	400.62	1.17316	1.00371	0.280624	1.51417
Tyk2	588	640	451.66	508.55	976.29	360.11	391.82	593.63	1.08844	1.12596	0.368856	1.51506
SSTR2	872	1217.81	777.69	997.29	2670.8	552.57	767.59	1173.18	1.39657	1.28237	0.206893	1.52839
Nesfatin	3467	3827.99	2268.72	2637.76	5789.23	1335.33	1509.61	2307.76	1.10412	1.16266	0.230658	1.52871
Serotonin	341	333.04	297.23	321.87	667.1	231.81	253.88	388.63	0.976657	1.0829	0.347489	1.53076
IL-1 R9	787.5	579.49	570.18	648.22	765.9	398.22	559.52	856.84	0.73586	1.13687	0.519937	1.53138
SYK	313.5	354.61	329.71	267	538.79	273.32	262.21	401.67	1.13113	0.809803	0.507285	1.53186
EXTL2	3708.5	3746.23	2914.65	3340.33	6051.15	2008.11	2356.87	3610.83	1.01017	1.14605	0.331856	1.53204
TNK1	2277.5	2070.99	1608.7	1772.84	2926.93	2138.57	1647.55	2524.24	0.909326	1.10203	0.730653	1.53212
KCTD10	1180	697.69	725.6	510.81	1052.98	639.9	496.47	761.6	0.591263	0.703983	0.607704	1.53403
GPR-39	1514.5	1740.95	1248.35	1806.78	3841.48	845.3	1374.05	2108.49	1.14952	1.44733	0.220045	1.53451
beta-Catenin	1031	993.98	847.53	3196.2	1057.36	700.94	544.54	837.99	0.964093	3.77119	0.662915	1.5389
S-100b	3015.5	3488.93	1744.75	3136.12	7224.72	1491.13	1959.11	3017.72	1.157	1.79746	0.206393	1.54035
ROS	881	864.21	905.77	871.15	1127.75	607.56	640.95	987.47	0.980942	0.961778	0.538736	1.54063
Alpha 1 Microglobulin	2618	2189.86	3157.95	3811.54	3845.34	1063.09	2080.4	3208.12	0.836463	1.20697	0.276462	1.54207
ApoA1	1684	1525.78	2550.63	2827.83	3400.13	617.8	1729.6	2668.74	0.906045	1.10868	0.181699	1.54298
Procalcitonin	2189	1618.57	1100.04	1762.66	3218.76	1625.9	1037.52	1604.06	0.739411	1.60236	0.505132	1.54605
ApoE3	1402	1399.38	1527.8	1713.44	3826.05	556.34	1182	1828.37	0.998131	1.12151	0.145408	1.54684
Transferrin	1259	1317.63	1157.04	1198.11	2253.57	524	787.21	1218.56	1.04657	1.0355	0.23252	1.54795
ApoB100	1655	1632.61	2273.63	1561.84	2636.56	535.86	1136.22	1760.55	0.986471	0.686937	0.203242	1.54948
EpCAM	1002.5	1387.35	1008.73	1586.16	3616.22	795.7	1400.21	2171.09	1.38389	1.57243	0.220036	1.55055
OX40	743	824.08	786.27	808.92	1141.74	338.01	545.81	847.15	1.10913	1.02881	0.296048	1.5521
BMP-9	2096.5	2064.47	2293.24	1984.4	4382.68	873.33	1971.59	3064.66	0.984722	0.865326	0.199268	1.55441
TRPC1	255.5	266.33	207.14	216.09	556.16	197.31	177.18	275.43	1.04239	1.04321	0.354772	1.55452
Haptoglobin	501.5	758.38	610.39	646.57	997.51	356.34	493.49	767.34	1.51222	1.05927	0.35723	1.55493
PEDF	564	815.55	547.26	696.92	1028.38	294.34	447.71	696.92	1.44601	1.27347	0.286217	1.55663
ABL1	8887	7195.54	9212.17	11201.6	13086.3	3375.79	6546.21	10191.4	0.80967	1.21595	0.257963	1.55684
E-Cadherin	723.5	694.68	791.79	692.39	1302.84	769.28	703.97	1096.5	0.960166	0.874462	0.590464	1.55759
POMC	3622.5	3360.53	3255.39	3975.59	6094.56	1669.03	2258.18	3527.88	0.927683	1.22123	0.273856	1.56227
TROPONIN I	245	250.28	207.14	188.37	404.21	210.78	178.97	279.6	1.02155	0.909385	0.521462	1.56227
TPM1	5282	7199.55	4894.73	6681.23	10608.9	1773.61	3634.01	5677.58	1.36303	1.36498	0.167181	1.56235
Insulin R	1119	2555.7	1845.22	1488.9	1538.39	1078.91	928.37	1453.38	2.28391	0.806896	0.701324	1.56552
Ficolin-3	1955	1840.77	1951.89	2179.56	3759.48	598.39	1426.37	2234.73	0.94157	1.11664	0.159168	1.56673
S100A8	630.5	717.25	535.01	645.44	1519.9	391.38	526.79	827.85	1.13759	1.20641	0.257504	1.5715
Hemopexin	1344	1559.89	1070.63	1724.75	2895.1	657.15	1079.14	1698.48	1.16063	1.61097	0.226987	1.57392
ApoA4	9167	7769.84	9397.24	11848.7	15289.2	4765.03	6756.69	10640.5	0.847588	1.26087	0.311659	1.57481
C3a	1171.5	1104.46	1918.18	1746.25	2075.09	360.11	1193.3	1885.75	0.942774	0.910368	0.173539	1.58028
Amylin	1917.5	1886.41	2777.38	2741.28	3284.36	1561.75	2369.36	3744.37	0.983786	0.987002	0.475511	1.58033
VWF	525.5	511.6	386.09	432.74	983.52	306.2	284.2	450.7	0.973549	1.12083	0.311331	1.58586
Cytokeratin 8	938	896.81	1084.72	932.24	1755.77	395.69	745.59	1190.92	0.956087	0.859429	0.225366	1.59729
AFP	7883	6313.77	9831.74	9715.53	17876.6	2713.25	6864.31	10965.5	0.800935	0.98818	0.151777	1.59747
LIN41	2892	2485.79	2535.92	2970.38	5771.39	798.93	2160.67	3456.94	0.85954	1.17132	0.138429	1.59994
Calcitonin	4645	4404.29	5408.29	6718.57	8349.58	2636.16	4064.48	6535.69	0.948179	1.24227	0.315724	1.608
Ras	291	279.38	224.91	254.56	652.14	162.27	185.51	298.38	0.960069	1.13183	0.248827	1.60843
EphA7	5127	5118.53	3996.31	5303.8	8542.52	2675.51	3236.24	5211.23	0.998348	1.32717	0.313199	1.61027
ACPP	1650.5	1257.44	1825.64	1805.08	2264.18	373.05	1144.55	1845.06	0.761854	0.988738	0.164762	1.61204
COCO	628.5	553.23	500.69	470.64	2229.45	314.83	387.06	624.41	0.880239	0.939983	0.141214	1.61321
Ferritin	3525.5	3584.73	3726.05	3679.18	6000.02	1372.53	2869.99	4640.03	1.0168	0.987421	0.228754	1.61674
ADAMTS-10	1700	1418.44	1607.47	1747.95	2180.73	687.88	1158.82	1874.79	0.834376	1.08739	0.315436	1.61784
CD90	1204.5	999.13	1395.43	1437.39	1803.05	383.29	1147.52	1859.14	0.829498	1.03007	0.212579	1.62014
LOX-1	1050.5	649.03	619.58	1228.65	864.38	284.1	520.84	847.67	0.61783	1.98304	0.328675	1.62751
Pancreatic Polypeptide	315.5	360.63	316.22	317.91	598.6	237.74	297.88	485.13	1.14304	1.00534	0.39716	1.62861
ADAMTS-17	6198.5	5136.09	5984.97	7327.8	10184.5	1926.71	4468.79	7288.94	0.828602	1.22437	0.189181	1.63108
IL-33	1808.5	1597	2372.9	3048.44	3856.43	719.15	1717.12	2804.88	0.883052	1.28469	0.186481	1.63348
GRP	2534	2751.62	3227.81	3353.34	4679.33	1125.08	1971.59	3228.98	1.08588	1.03889	0.240436	1.63775
Notch-1	1332	1127.03	1052.24	1268.25	2386.21	651.76	960.23	1577.98	0.846119	1.20529	0.273136	1.64334
ADAMTS-18	2024.5	2159.76	2045.04	2528.58	3181.62	672.79	1562.53	2568.06	1.06681	1.23645	0.211461	1.64353
LIMPII	2174	1975.69	2174.96	3131.03	3604.64	725.08	1701.66	2797.58	0.908781	1.43958	0.201152	1.64403
ApoC1	6199.5	5589	6563.48	7349.87	11467	2024.29	4439.65	7305.64	0.901524	1.11981	0.176531	1.64554
ROCK2	3559.5	4516.65	2260.76	5975.27	4725.16	1602.18	2930.04	4854.95	1.2689	2.64304	0.339074	1.65696
NPTXR	1309.5	1290.04	1036.92	1370.64	3023.89	546.1	850.83	1411.57	0.985139	1.32184	0.180595	1.65905
Galectin-7	1816.5	1608.04	2084.87	2171.08	3502.38	609.17	1473.94	2448.08	0.885241	1.04135	0.17393	1.66091
Pro-BDNF	2112	2486.29	2087.94	2170.51	3345.14	724.54	1286.05	2136.14	1.17722	1.03955	0.216595	1.66101
Trypsin 1	1273	1187.22	715.18	917.53	2400.2	457.15	610.62	1016.16	0.932616	1.28294	0.190463	1.66414
ASPH	4515.5	3579.21	3939.32	5123.92	9293.55	1892.75	3039.44	5063.61	0.79265	1.30071	0.203663	1.66597
Fibrinogen	1266.5	1147.59	1430.97	1388.18	1461.54	472.24	1020.88	1701.61	0.906111	0.970097	0.323111	1.66681
Biglycan	1293.5	1466.59	1195.64	1506.97	2970.35	575.21	1064.28	1775.68	1.13382	1.26039	0.193651	1.66843
Kallikrein 14	1363	1341.7	920.48	1033.5	2809.72	631.81	737.86	1231.08	0.984373	1.12278	0.224866	1.66845
IL-1 F10 / IL-1HY2	2189	2137.3	1620.24	2239.34	2215.08	904.1	2037.91	3400.26	0.976382	1.3821	0.408157	1.6685
BNIP2	4493.5	4265.36	4366.46	4959.87	10033.5	1738.57	3398.56	5677.06	0.949229	1.1359	0.173277	1.67043
TRPM7	337.5	393.23	279.45	298.11	708.1	271.16	235.45	393.32	1.16513	1.06677	0.38294	1.6705
IBSP	506	461.95	392.83	437.27	944.45	230.73	377.55	631.71	0.912945	1.11313	0.244301	1.67318
ACTH	3204.5	2792.75	3264.58	4209.22	5224.39	1472.26	2808.75	4700.54	0.871509	1.28936	0.281805	1.67353
DCBLD2	1322.5	1141.07	1104.95	1323.69	2374.64	588.15	1024.44	1716.21	0.862813	1.19796	0.24768	1.67527
FGFR2	1062.5	1231.36	807.11	1898.98	2515	548.26	1019.69	1725.08	1.15893	2.35281	0.217996	1.69177
ZAP70	1226	1537.31	895.35	1157.94	2581.09	774.14	803.86	1361.49	1.25392	1.29328	0.299928	1.69369
11b-HSD1	2003	2118.64	2402.32	2821.61	3590.66	865.24	1942.46	3296.8	1.05773	1.17454	0.24097	1.69723
hCGb	606.5	630.47	819.36	730.29	902.49	431.81	654.62	1112.15	1.03952	0.891293	0.478465	1.69892
EphA6	954.5	979.57	1271.02	1595.21	2036.51	428.04	984.61	1683.87	1.02627	1.25506	0.210183	1.71019
Pappalysin-1	534	561.26	342.58	373.35	1063.59	286.8	333.55	570.68	1.05105	1.08982	0.269653	1.71093
HB-EGF	2802.5	2020.4	2629.9	1679.38	2073.16	1317.96	1951.57	3343.13	0.720928	0.638572	0.635725	1.71305
IGFBP-4	567.5	454.2	483.38	478.18	536.28	369.28	521.58	893.94	0.800352	0.989242	0.688596	1.71391
FIH	2219.5	1995.75	2127.16	2364.54	4357.12	822.11	1781.93	3054.75	0.899189	1.11159	0.188682	1.71429
Alpha 1 AG	1210.5	1254.43	1840.96	2261.02	2699.74	546.1	1268.81	2180.48	1.03629	1.22817	0.202279	1.71852
CD55	1663.5	1045.78	668.61	672.59	2923.56	596.77	630.24	1083.46	0.628662	1.00595	0.204124	1.71912
CutA	1117	920.38	987.89	988.24	2476.9	369.28	765.81	1317.15	0.823975	1.00035	0.14909	1.71994
Claudin-4	1152.5	951.98	1364.79	1303.89	2100.18	473.86	893.04	1539.9	0.826013	0.955378	0.225628	1.72433
NAIP	969.5	702.7	542.97	955.43	1611.55	452.3	693.86	1197.7	0.724807	1.75964	0.280661	1.72614
CTGF / CCN2	1103	1318.4	1129.38	1549.23	1645.85	923.21	1445.96	2502.79	1.19529	1.37175	0.560932	1.73088
FABP1	1978.5	1395.37	1745.97	1990.62	2598.93	511.06	1275.95	2210.21	0.705267	1.14012	0.196642	1.73221
ENPP2	15967	12877.8	14385.7	18332	37878.4	4351.01	8612.34	14940.4	0.806528	1.27431	0.114868	1.73477
Thrombomodulin	1641.5	1636.12	1271.02	1852.6	3056.69	671.17	1014.34	1763.16	0.996723	1.45757	0.219574	1.73823
IGF-II R	704	632.63	659.97	711.54	693.92	470.57	595.95	1038.21	0.898622	1.07814	0.678133	1.74211
GADD45A	2709	2327.79	2092.84	2606.65	4017.06	1111.07	1558.37	2726.64	0.85928	1.24551	0.276588	1.74967
ANGPTL3	1705	1867.85	1363.56	1523.37	2978.55	742.87	1316.38	2304.63	1.09551	1.1172	0.249407	1.75073
Calbindin	4447	4244.29	5133.74	5328.13	9368.79	1442.07	3557.9	6251.91	0.954416	1.03787	0.153923	1.75719
CD59	9211	9689.35	8089.45	8395.81	17857.3	3476.06	6429.68	11307.7	1.05193	1.03787	0.194658	1.75867
GATA-3	2059	1812.68	2107.55	2204.45	3581.49	726.16	1496.53	2633.26	0.880369	1.04598	0.202754	1.75958
FABP4	2015	1855.81	2116.74	2643.42	4146.33	652.3	1624.36	2862.79	0.920998	1.24882	0.15732	1.76241
Contactin-2	1564.5	1584.96	2058.52	2186.91	3141.1	747.18	1491.78	2633.26	1.01308	1.06237	0.237872	1.76518
LRG1	3816.5	3930.81	3819.81	4926.5	8266.13	1779.54	2851.56	5046.39	1.02995	1.28972	0.215281	1.76969
CRTAM	2697.5	2600.14	1835.45	2567.62	5582.3	1050.69	1624.36	2879.48	0.963907	1.3989	0.188218	1.77269
Vitamin D-BP	857	794.99	529.49	578.12	1234.83	361.19	494.68	877.41	0.927643	1.09184	0.292502	1.77369
APC	10320.5	8820.63	8351.13	11083.4	18618	3696.01	5800.03	10291	0.854671	1.32717	0.198519	1.7743
Claudin-3	1447.5	1466.59	1470.81	1552.22	2000.81	567.66	1026.23	1823.67	1.01319	1.05535	0.283715	1.77706
p27	1111	1230.35	799.75	1661.96	2805.86	565.51	432.85	769.95	1.10743	2.0781	0.201546	1.77879
FRK	2635.5	1865.84	2301.2	2472.02	3378.42	1441.53	1701.06	3029.19	0.707964	1.07423	0.426688	1.78077
RET	4046.5	3917.27	3747.5	4442.28	5356.08	3167.7	3269.54	5878.94	0.968064	1.1854	0.591421	1.79809
PEPSINOGEN I	241	245.77	247.59	217.79	418.2	185.99	212.26	381.84	1.01979	0.87964	0.444739	1.79893
FoxP3	3843.5	3215.07	4164.23	3963.15	5206.55	2526.72	2858.1	5147.59	0.836495	0.951713	0.485296	1.80105
SERTAD2	1687.5	1561.89	864.71	1346.32	2430.11	699.74	782.45	1413.66	0.925564	1.55696	0.287946	1.80671
Cytokeratin 19	22578	16179.7	21709.1	20716.9	47263.6	5573.13	12483	22575.2	0.716612	0.954292	0.117916	1.80848
FER	3088	2651.81	3091.15	3132.16	3526.02	2212.43	2399.68	4342.69	0.858747	1.01327	0.627458	1.8097
Serpin D1	1746	2361.9	1492.87	2483.33	4878.55	1058.24	1118.98	2042.76	1.35275	1.66346	0.216917	1.82556
BMX	3805	3853.07	3203.3	3665.6	9350.95	1960.14	2564.97	4684.37	1.01263	1.14432	0.209619	1.82629
RYK	1559.5	1579.95	1483.07	1658.57	2329.78	1095.43	1107.68	2023.98	1.01311	1.11834	0.470186	1.82722
IGFBP-6	559	497.27	512.31	525.05	528.17	353.65	541.55	991.69	0.889571	1.02487	0.669576	1.83121
KIF3B	1634.5	1708.35	1793.16	1970.26	3590.17	844.76	1420.43	2607.7	1.04518	1.09876	0.235298	1.83585
PTN	264.5	248.78	255.55	244.37	369.48	162.81	200.96	370.89	0.940567	0.956251	0.440646	1.84559
OCT3/4	386	980.07	436.34	656.75	1496.75	317.52	293.12	541.47	2.53904	1.50513	0.21214	1.84726
MMP-15	1204.5	745.06	599.11	833.7	680.75	546.4	512.6	946.94	0.618564	1.39156	0.802644	1.84733
ApoH	2230	2309.23	2556.76	3149.13	4729.01	774.14	1900.24	3512.76	1.03553	1.23169	0.1637	1.84859
HE4	2462	2257.57	1891.21	2293.83	6073.34	1124.01	1619.01	2993.72	0.916966	1.21289	0.185073	1.84911
Factor XIII A	3041	2255.06	3123.63	3931.47	5632.47	1250.69	1867.54	3453.29	0.741552	1.25862	0.22205	1.84911
Endorphin Beta	3988.5	3838.02	4609.15	4406.07	6205.51	1536.41	2831.34	5250.36	0.962272	0.95594	0.247588	1.85437
PGRP-S	1971	1657.69	1296.15	1437.96	3194.16	639.36	1020.28	1892.01	0.84104	1.10941	0.200165	1.8544
EphA2	1428	1574.43	1826.25	1694.21	3462.83	621.03	1293.19	2400.61	1.10254	0.927699	0.179342	1.85635
Livin	1280.5	1204.27	921.71	978.62	1631.81	459.31	579.71	1077.72	0.940469	1.06174	0.281473	1.85907
CA 125	18269	17816.3	17244.6	22721.1	35087.5	4149.39	10749.2	20083.8	0.97522	1.31757	0.118258	1.8684
Hck	3257	3388.11	3659.25	4377.22	5256.23	1753.66	2765.94	5167.94	1.04025	1.19621	0.333635	1.86842
Selenoprotein P	3109	2681.4	2495.47	2647.38	4805.71	1837.22	1698.69	3177.86	0.862464	1.06087	0.382299	1.87077
HCC-4 / CCL16	546.5	456.43	514.81	669.16	559.09	427.74	521.08	975.79	0.835188	1.29982	0.765065	1.87263
CA 19-9	13727	12046.2	12586.5	17244.2	24113	4341.84	7980.91	14947.2	0.877557	1.37006	0.180063	1.87287
NF1	2169.5	2117.13	2198.25	2498.04	3858.85	1019.96	1647.55	3092.31	0.975861	1.13638	0.264317	1.87691
BNP	5567	5362.29	5438.93	6940.31	7986.85	2290.06	3817.14	7173.66	0.963228	1.27604	0.286729	1.87933
Vitamin K-dependent protein S	1248	1449.54	1544.96	1679.5	1777.96	572.51	722.4	1364.1	1.16149	1.08708	0.322004	1.88829
FABP3	792	834.61	759.3	728.03	1576.82	229.65	620.14	1174.22	1.0538	0.958817	0.145641	1.89348
Troponin C	1917.5	1820.7	2292.62	2012.12	2597.97	1348.27	1275.95	2429.3	0.949518	0.877651	0.518971	1.90391
TAF4	358	354.11	313.77	291.89	751.51	197.31	199.18	379.24	0.989134	0.930267	0.262551	1.90401
NET1	412.5	337.06	299.68	259.65	538.31	229.65	204.53	391.76	0.817115	0.866424	0.426613	1.91542
Calsyntenin-1	1400	1380.32	1502.68	1469.63	2657.78	494.89	1072.01	2063.11	0.985943	0.978006	0.186204	1.92452
CD71	24461.5	22573.7	21019.7	28246.6	47768.2	7889.6	13329.7	25653.5	0.922826	1.34382	0.165164	1.92454
p21	3715	3303.35	3152.43	3901.49	6957.5	1695.98	2092.29	4029.19	0.889192	1.23761	0.243763	1.92573
B3GNT1	1128.5	1101.95	754.4	1415.89	1166.82	571.44	665.92	1282.72	0.976473	1.87684	0.489741	1.92624
HSP27	15358	14673.5	15260.2	17979.5	29014.7	7516.55	10506.6	20243	0.955428	1.17819	0.25906	1.92668
TGF-beta RI / ALK-5	1509	344	1328.42	1287.46	1604.29	533.66	1913.63	3690.58	0.227966	0.969166	0.332646	1.92858
LYRIC	838.5	666.09	769.11	812.31	779.97	388.15	719.43	1389.66	0.794383	1.05617	0.497647	1.93161
PSA-total	1274.5	1350.73	1027.73	1220.73	2204.37	555.26	793.75	1533.64	1.05981	1.18779	0.251891	1.93214
Alpha Lactalbumin	15501	14026.4	13343.9	17777.6	30337.3	4811.39	8771.69	16992.1	0.904873	1.33226	0.158597	1.93715
PON1	556.5	526.65	664.32	531.17	996.06	340.71	412.63	803.33	0.946361	0.799569	0.342058	1.94685
ADAMTS-19	17143.5	18063.1	17990.4	21456.8	31222.9	4866.38	10380.6	20222.6	1.05364	1.19268	0.155859	1.94812
TSH	3273.5	2608.17	2015.62	2622.49	4987.08	1180.07	1802.74	3531.01	0.796753	1.30108	0.236625	1.95869
CPN2	10320.5	9366.84	9747.78	11838.5	23321.9	4520.82	6128.82	12006.7	0.907596	1.21448	0.193844	1.95906
Serpin A5	957.5	890.29	908.22	1053.86	1222.29	580.6	615.97	1208.65	0.929807	1.16036	0.47501	1.96219
Serpin A4	803	843.64	648.38	661.28	1286.44	363.35	523.82	1028.16	1.05061	1.0199	0.282446	1.96281
Protein p65	1475.5	1467.6	1251.41	1264.86	2699.26	615.64	967.96	1900.87	0.994646	1.01075	0.228077	1.96379
Mesothelin	2866.5	2188.86	2146.77	2883.27	4597.81	964.43	1758.14	3458.51	0.7636	1.34307	0.209759	1.96714
Galanin	2984.5	3006.42	2464.83	3524.74	5826.37	1289.51	1734.36	3413.64	1.00734	1.43001	0.221323	1.96824
Progesterone	2290.5	2596.13	1791.32	2099.8	4101.95	1507.84	1391.89	2739.68	1.13343	1.17221	0.367591	1.96832
EphA4	2833.5	2348.36	2500.99	2554.61	4942.22	1378.46	1748.03	3440.77	0.828784	1.02144	0.278915	1.96837
FOLR1	1597	1829.23	2116.74	2137.7	3807.23	749.88	1394.86	2765.24	1.14542	1.0099	0.196962	1.98245
CART	5382.5	4858.72	5032.62	6592.42	10823.1	1741.8	3318.29	6580.03	0.902688	1.30994	0.160934	1.98296
Kallikrein 10	3181.5	2497.32	4374.43	3092	5731.35	702.97	2400.87	4762.62	0.78495	0.706835	0.122653	1.98371
ZAG	1566.5	1289.04	1031.4	1499.61	3060.55	653.92	969.74	1931.13	0.822879	1.45396	0.213661	1.99139
IL-19	1898.5	1505.79	845.54	2133.13	1295.6	1320.27	1252.8	2495.72	0.793147	2.5228	1.01904	1.99211
Uromodulin	971	1133.55	585.87	837.77	2258.39	459.31	547	1090.24	1.1674	1.42996	0.203379	1.99313
HSP70	729	629.97	670.44	1565.8	3595.96	330.46	507.17	1013.03	0.864156	2.33548	0.0918976	1.99742
LDL R	896	915.37	793.62	980.32	1816.07	591.38	751.54	1510.68	1.02162	1.23525	0.325637	2.01011
C-peptide	18185	12652.1	19196.5	16593.6	30594.8	4676.62	9206.32	18509	0.695745	0.864409	0.152856	2.01047
Attractin	1348.5	1308.6	1548.64	1564.1	1939.07	370.36	1160.6	2336.45	0.970412	1.00998	0.190999	2.01314
Ntn1	1722	1786.6	1262.44	1570.32	3449.81	1037.75	970.34	1954.08	1.03751	1.24388	0.300814	2.01381
CD45	1485.5	1973.68	1511.87	1935.19	3411.22	720.76	1224.22	2466.86	1.32863	1.28	0.211291	2.01505
TOPORS	2483.5	1606.53	944.99	1549.39	3868.97	902.44	960.23	1940.52	0.646881	1.63958	0.233251	2.02089
Lymphotoxin beta R / TNFRSF3	498	402.18	483.88	552.48	548.96	220.53	501.62	1016.43	0.80759	1.14177	0.401723	2.02629
CHI3L1	20038.5	19557.8	15569.1	20130.8	45345.3	7189.86	9635.59	19538.2	0.976009	1.293	0.158558	2.02771
NELL2	1691	1845.78	1371.53	2024	3809.65	725.62	1083.31	2200.82	1.09153	1.47572	0.190469	2.03157
PTPRD	2847.5	1922.02	2002.75	2331.16	4426.1	1339.64	1434.1	2915.99	0.674985	1.16398	0.302668	2.03332
IL-23p19	3726	3586.73	2961.23	4154.91	6204.54	1736.95	2292.07	4661.42	0.962622	1.4031	0.279948	2.03372
HOXA10	1311	1459.57	849.39	1335	1888.42	492.19	661.16	1346.37	1.11333	1.57172	0.260636	2.03638
Corticosteroid-binding globulin	18401	17281.1	16874.5	21168.8	35182.1	5788.76	10149.3	20772.4	0.93914	1.25449	0.164537	2.04668
GPX1	1221	1054.3	772.79	1130.23	1904.34	518.61	813.97	1668.22	0.863473	1.46253	0.272331	2.04949
PKM2	1152	2438.64	1724.52	1058.95	5110.08	1007.02	1676.09	3452.77	2.11687	0.614055	0.197065	2.06001
LTK	2915.5	2570.05	2665.23	2929.65	3350.44	1819.43	1476.91	3047.97	0.881513	1.09921	0.543042	2.06375
EV15L	4966	5300.6	4238.38	6074.82	10294	1884.66	3142.89	6494.48	1.06738	1.43329	0.183084	2.0664
Tec	6359	6076.53	5857.5	6070.3	12189.6	2901.39	3416.4	7070.37	0.955579	1.03633	0.238022	2.06954
C7	5232.5	5046.3	5636.87	5723.54	9873.82	1981.16	3246.94	6721.92	0.964415	1.01538	0.200648	2.07023
SHBG	6906.5	6891.08	5655.87	5983.18	12278.9	3267.97	3885.51	8064.63	0.997767	1.05787	0.266146	2.07557
Clusterin	29686.5	24054.3	27280.4	28205.9	56010.7	7290.13	14914.2	30968	0.810279	1.03392	0.130156	2.07641
HSP20	2111.5	1934.06	2213.57	2314.19	3522.16	708.37	1459.07	3034.93	0.915965	1.04546	0.201118	2.08004
IGF2BP1	2065.5	1803.15	1507.58	2375.29	3672.17	1053.92	1350.86	2819.49	0.872985	1.57556	0.287002	2.08718
PPARg2	2551.5	2496.82	1935.95	2548.38	4277.53	963.9	1434.7	2997.37	0.978569	1.31635	0.22534	2.0892
Serpin B5	1199.5	1297.56	727.44	737.08	3211.52	745.56	819.91	1717.25	1.08175	1.01325	0.232152	2.09444
Vitronectin	2076	2024.84	1538.22	2629.84	4678.85	929.93	1205.19	2524.76	0.975356	1.70966	0.198752	2.09491
SMAC	1530.5	1428.98	1070.63	1464.54	3098.65	694.89	844.88	1770.46	0.933669	1.36792	0.224256	2.09552
A1BG	13708	11859.6	11476.6	15268.2	27832.9	4863.68	6769.17	14216.4	0.865162	1.33038	0.174746	2.10017
CD44	4765.5	5508.25	3968.12	6182.3	12091.2	1877.65	3170.84	6681.75	1.15586	1.55799	0.15529	2.10725
GPX3	579.5	698.19	470.66	929.98	1517.01	402.16	398.36	840.89	1.20481	1.97591	0.2651	2.11088
ALPP	9864.5	8991.16	10927.5	12753.8	19080.5	3607.6	6446.32	13662.4	0.911466	1.16713	0.189072	2.11941
INSL3	1832.5	1855.31	2176.8	2090.18	3669.28	716.99	1523.29	3249.33	1.01245	0.960208	0.195403	2.1331
Wilms Tumor 1	2600.5	2117.63	1229.96	1661.4	4445.87	974.14	1225.41	2628.57	0.814316	1.35078	0.219111	2.14505
ICAM-1	586	533.07	542.24	722.51	590.52	394.17	536.06	1151.28	0.909676	1.33245	0.667496	2.14767
ACK1	13882	11567.2	14871.7	18085.3	26056.8	4337.53	7776.38	16749	0.833254	1.21609	0.166464	2.15383
Presenilin 1	1203.5	847.15	573.62	825.89	1459.61	630.2	469.71	1013.56	0.703905	1.43979	0.431759	2.15784
Podocalyxin	1151.5	1181.7	1020.37	1431.17	2316.75	554.72	687.92	1485.64	1.02623	1.4026	0.239439	2.15961
Legumain	933.5	1312.61	742.76	1282.39	2643.79	640.98	948.93	2050.59	1.40612	1.72652	0.242447	2.16095
MICB	850	720.76	1059.6	682.77	1164.89	566.05	580.89	1256.12	0.847953	0.644366	0.485926	2.16241
hCG alpha	3422	2942.21	3478.46	4100.61	5745.82	1446.92	2573.89	5566.99	0.859793	1.17886	0.251821	2.16287
ApoD	1647	1493.18	1839.74	1767.18	3610.43	837.75	1140.38	2470.51	0.906606	0.96056	0.232036	2.16639
Ghrelin	1291	1436.5	1428.52	1471.33	2449.88	956.89	636.78	1380.27	1.1127	1.02997	0.390586	2.16758
Fibrinopeptide A	10926.5	10675.9	8559.49	12584.1	25506	3943.45	5925.48	12864.8	0.977069	1.47019	0.154609	2.1711
Kallikrein 2	9985	7885.2	5228.72	6891.1	14721	5325.68	6613.99	14366.6	0.789705	1.31793	0.361774	2.17216
PPP2R5C	2540.5	1989.73	2208.66	2503.13	4093.27	1180.07	1348.48	2929.56	0.783204	1.13333	0.288295	2.17249
C8B	1159.5	1268.47	1584.8	1966.87	2313.86	386.53	991.15	2153.35	1.09398	1.24108	0.16705	2.17258
PI 16	1653.5	1757.5	1286.96	1393.27	2107.89	714.83	876.4	1905.57	1.0629	1.08261	0.339121	2.17432
Lyn	16443.5	12418.4	12805.2	14603.6	33698.8	4933.22	7794.21	16982.2	0.755216	1.14044	0.146392	2.17882
D-Dimer	2042.5	2063.46	1527.8	1979.31	3905.63	940.18	1428.16	3128.83	1.01026	1.29553	0.240724	2.19081
PI 3Kinase p85 beta	6397	5502.23	3607.16	5566.85	12052.6	2846.4	2796.26	6154.89	0.860127	1.54328	0.236164	2.20112
CRP	6149	6322.3	3868.84	5499.53	14259.4	2354.75	3241.59	7135.58	1.02818	1.42149	0.165137	2.20126
SART1	316.5	345.58	280.07	280.01	662.76	240.97	243.77	537.29	1.09188	0.999786	0.363586	2.20409
MSHa	8271	6668.39	8082.71	10678.3	18477.1	2970.93	5236.97	11558.1	0.806237	1.32113	0.16079	2.20702
Prostasin	2412.5	2053.93	1568.86	2343.04	4784.49	833.97	1388.91	3075.62	0.85137	1.49347	0.174307	2.21441
C2	15378.5	15392.7	12558.9	18047.4	33505.9	5590.92	8288.3	18378.6	1.00092	1.43703	0.166864	2.21741
FGFR1 alpha	3116	2937.2	2518.15	3691.62	6343.94	1539.64	2164.83	4801.74	0.942619	1.466	0.242695	2.21807
Serpin A3	412.5	396.24	402.02	365.43	670.47	278.71	265.18	590.5	0.960582	0.908985	0.415693	2.22679
EphA8	2624	2789.24	2285.88	2649.64	3943.26	1422.12	1459.07	3251.41	1.06297	1.15913	0.360646	2.22841
IL-1 R3 / IL-1 R AcP	679.5	522.44	622.56	576.91	663.51	407.48	625.4	1397.44	0.768859	0.926674	0.614128	2.23447
Netrin-4	411.5	439.88	600.58	394.84	929.98	376.29	404.9	907.14	1.06897	0.657431	0.404622	2.24041
Prohibitin	2499.5	2265.6	1358.05	2447.69	5512.36	988.69	1360.97	3051.1	0.906421	1.80236	0.179359	2.24186
LH	4028.5	3628.87	2468.51	4433.79	7248.84	1633.45	2353.31	5281.13	0.900799	1.79614	0.22534	2.24413
LTF	8144	6984.38	6789.62	7855.02	15134.9	3536.98	4052.59	9101.66	0.857611	1.15692	0.233697	2.24589
TSLP	1367	1478.13	1565.8	1760.96	2890.28	695.43	1022.66	2304.11	1.08129	1.12464	0.24061	2.25306
EphA1	5217.5	4828.12	3961.38	6020.52	9740.69	1949.89	2799.23	6319.21	0.92537	1.5198	0.20018	2.25748
Fyn	3295.5	3075.63	2138.8	2292.7	6852.34	1360.13	1563.12	3535.19	0.933282	1.07196	0.198491	2.26162
GLP-1	6770	5829.76	6771.24	9358.02	13006.7	3215.14	4813.04	10889.3	0.861117	1.38202	0.247191	2.26247
Presenilin 2	1041	746.84	790.56	901.69	1234.35	260.92	568.41	1288.46	0.717426	1.14057	0.211383	2.26678
ESAM	1644.5	1464.09	1357.43	1629.72	3329.22	625.35	995.9	2264.98	0.890295	1.20059	0.187837	2.2743
TRA-1-60	4090.5	3288.8	2586.17	3030.34	6149.07	1575.76	1962.67	4465.28	0.804009	1.17175	0.25626	2.2751
HSP40	658	447.9	569.94	1018.22	1509.29	449.6	241.99	553.47	0.680699	1.78654	0.297888	2.28716
Fibronectin	2147	1614.56	2051.78	2339.65	4269.81	587.07	1455.51	3331.22	0.752007	1.1403	0.137493	2.2887
NEP	1094	913.86	793.62	1075.92	2079.92	450.14	606.46	1388.62	0.835338	1.35571	0.216422	2.28971
PSP	2376	2177.82	1622.18	2300.62	4405.35	943.41	1277.14	2931.64	0.916591	1.41823	0.214151	2.29547
PON2	788.5	778.94	763.59	788.56	1502.06	456.61	495.28	1138.75	0.987876	1.0327	0.303989	2.2992
PSA-Free	2542	2422.59	1896.12	2459.57	4623.86	1002.17	1364.54	3145	0.953025	1.29716	0.216739	2.30481
Btk	9507.5	7355.04	9480.59	10361.5	20999.3	4062.05	6028.94	13901.8	0.773604	1.09292	0.193437	2.30585
Somatotropin	1977.5	1840.77	1410.14	1730.41	3398.2	747.72	941.8	2172.65	0.930857	1.22712	0.220034	2.30691
Neg	243.44	282.13	297.23	264.03	614.64	135.51	194.94	449.79	1.15893	0.888302	0.220471	2.30733
Netrin G2	1814.5	1881.89	1570.09	1697.04	2738.33	1115.38	1102.93	2565.45	1.03714	1.08086	0.407321	2.32603
cTnT	10733	10810.9	9741.66	13333.6	22054.3	4055.04	5876.13	13797	1.00725	1.36872	0.183866	2.34797
Fen 1	1554	1432.49	1940.24	2069.25	2560.34	700.82	1030.39	2420.95	0.921808	1.06649	0.273721	2.34955
ITM2B	555	660.57	577.29	545.31	1156.21	394.61	275.88	650.49	1.19022	0.944603	0.341296	2.35787
Thyroglobulin	3407.5	3573.19	1880.18	3157.05	7335.18	1277.11	1882.41	4455.37	1.04863	1.67912	0.174108	2.36684
Aldolase C	13978	12746.4	10988.8	14191.2	31120.1	5092.79	6744.8	15986.9	0.911892	1.29142	0.163649	2.37025
INSRR	5085.5	4909.38	4345.01	5047.55	9847.77	1644.23	3266.57	7750.6	0.965368	1.16169	0.166965	2.3727
ProSAAS	3530.5	3107.73	1864.25	2986.78	6916.02	1382.77	1837.81	4372.43	0.880252	1.60213	0.199937	2.37915
PTHLP	673	644.52	548.49	635.26	1256.05	349.33	254.48	608.24	0.957682	1.1582	0.278118	2.39013
SPINK1	1788.5	1913.99	1081.04	1636.51	3721.86	1626.98	892.45	2145	1.07016	1.51383	0.437142	2.4035
TPA	1822.5	1613.05	922.32	1427.77	3409.77	714.3	802.07	1931.13	0.885075	1.54802	0.209486	2.40768
Pro-Cathepsin B	1472.5	1220.82	728.05	1156.25	2458.57	507.82	687.92	1670.31	0.82908	1.58815	0.206551	2.42806
NR3C3	5478.5	4956.02	3789.17	5922.09	10572.8	2224.83	2809.94	6835.63	0.904631	1.5629	0.210431	2.43266
IL-17RD	2175.5	3544.08	1883.13	3234.6	1769.03	1225.92	1545.28	3770.08	1.62909	1.71767	0.69299	2.43974
HAI-1	1185.5	1395.37	1689.59	1731.54	2809.72	770.9	698.62	1706.3	1.17703	1.02483	0.274369	2.44239
FOXN3	2185	1985.72	1443.84	2398.48	3782.15	1150.96	1179.03	2885.74	0.908796	1.66118	0.304314	2.44755
IL-1 R4 / ST2	623.5	500.06	557.71	580.4	659.96	404.59	571.49	1399.2	0.802021	1.04068	0.613052	2.44834
Aldolase A	13557	13031.8	13454.8	14662.4	30608.8	4325.67	6892.25	16933.1	0.961261	1.08975	0.141321	2.45683
Itk	9504.5	7702.12	7291.53	9096.12	18354.6	3900.86	4320.14	10688.5	0.810366	1.24749	0.212528	2.47411
EphB2	2363	2232.99	2195.18	2380.94	3916.25	1104.6	1311.62	3263.93	0.944981	1.08462	0.282056	2.48847
Ceruloplasmin	12511	12056.3	8851.2	10618.4	25903	4381.73	5628.79	14049.5	0.963653	1.19965	0.169159	2.496
GST	1947	1713.87	1962.3	1953.85	2808.76	682.49	885.31	2242.55	0.880262	0.995694	0.242986	2.53307
Pro-MMP-9	1891	1747.47	1581.73	1691.38	3339.35	721.3	947.74	2420.95	0.924098	1.06932	0.216	2.55445
MINA	6890	6032.39	5397.26	6876.96	13619.3	2986.57	3358.72	8625.92	0.875528	1.27416	0.219289	2.56822
TRA-1-81	4593.5	4804.05	2982.68	3744.79	8369.35	2065.8	2117.86	5459.01	1.04584	1.25551	0.246829	2.57761
Osteocalcin	3519.5	2915.63	2841.72	3461.39	7154.3	1272.79	1797.98	4749.05	0.828422	1.21806	0.177906	2.64133
Thymidine Kinase-1	1939.5	2231.99	1231.8	1579.94	4365.32	941.25	1148.11	3038.58	1.15081	1.28263	0.21562	2.64659
Cytochrome C	1454.5	4210.69	1355.6	1892.76	2368.85	837.75	573.76	1521.12	2.89494	1.39625	0.353653	2.65114
VDUP-1	4179	4070.25	2581.27	3592.63	8711.83	1781.7	1836.03	4893.55	0.973977	1.39181	0.204515	2.66529
Integrin alpha V	3197	3045.04	3081.96	3775.91	5818.66	1248.54	1643.98	4500.23	0.952468	1.22517	0.214575	2.7374
HAI-2	604	452.92	720.08	534.57	733.18	298.66	466.14	1278.03	0.749868	0.742376	0.407349	2.74173
Osteopontin	1091	812.04	708.44	554.37	1131.61	828.58	431.66	1199.78	0.744308	0.782522	0.732213	2.77946
FGFR1	1132.5	1073.36	984.83	1028.97	1975.25	750.95	761.05	2126.22	0.947779	1.04482	0.38018	2.7938
TXK	6670.5	5963.18	3889.06	4800.35	12830.7	2708.93	2542.97	7111.06	0.893963	1.23432	0.211129	2.79636
NPTX1	18072	16069.3	8661.84	13882.9	35668.3	6371.52	5776.24	16781.3	0.889184	1.60276	0.178633	2.90523
Midkine	2232.5	1907.98	2114.29	2268.37	4568.39	762.81	857.96	2502.85	0.854638	1.07288	0.166976	2.91721
BMP-7	920	479.37	1638.7	825.73	3934.44	839.86	575.99	1725.45	0.521054	0.503893	0.213464	2.99562
SOX2	468	339.56	290.48	319.61	497.79	214.56	233.67	703.7	0.725556	1.10028	0.431025	3.01151
SERPING1	12890	11101.3	6027.25	9406.67	29723.7	4237.26	3786.22	11762	0.861231	1.56069	0.142555	3.10654
HADHA	4942.5	4200.15	4339.5	5915.3	7946.33	2006.5	2079.8	6517.95	0.849803	1.36313	0.252507	3.13393
TRPC6	561	527.65	410.6	367.69	850.88	361.19	337.12	1073.55	0.940553	0.895494	0.42449	3.18447
TRKB	2188	2146.72	1440.17	1593.52	3067.3	1114.3	684.35	2248.29	0.981133	1.10648	0.363284	3.28529
p53	1150.5	729.79	752.56	646.01	1340.95	480.33	527.98	1768.9	0.634324	0.858417	0.358201	3.35032
Plasminogen	1121	2104.59	1621.57	1162.47	5590.02	1236.14	832.4	2815.84	1.87742	0.716879	0.221133	3.3828
ROR2	1276	1184.71	1078.59	1168.69	2232.82	515.37	485.17	1664.57	0.928456	1.08353	0.230816	3.4309
IL-17RC	933.5	866.44	789.17	716.03	816.59	592.13	1029.69	3653.48	0.928163	0.90732	0.725125	3.54814
SOST	637.5	755.87	589.55	562.85	1060.7	491.65	321.66	1186.22	1.18568	0.954711	0.463515	3.68781
MBL-2	1879	1799.64	1712.27	462.16	3653.36	1040.45	597.54	2269.68	0.957765	0.269911	0.284793	3.79837
VGF	2076	2809.8	1905.92	1926.7	4681.74	1157.43	412.04	1836.19	1.35347	1.0109	0.247222	4.45634
GSR	4480	4123.92	3737.08	5470.11	7408.98	1646.92	1366.32	6264.95	0.920518	1.46374	0.222287	4.58527
IL-12 R beta 2	592	531.95	685.91	566.94	623.97	358.28	778.13	3854.29	0.898564	0.826552	0.574194	4.95327
GATA-4	406.5	412.29	526.43	410.68	658.9	204.32	120.7	659.36	1.01424	0.780123	0.310093	5.4628
IL-4 R	1158.5	1253.52	642.51	723.01	834.84	743.77	976.78	5840.03	1.08202	1.12529	0.890913	5.97886
Nestin	1040.5	759.38	861.04	1999.11	1182.25	598.93	454.25	2716.73	0.729822	2.32174	0.506602	5.98069
CD61	2357	2146.72	1845.25	2064.73	3318.12	566.05	351.39	2300.45	0.910785	1.11894	0.170594	6.54671
HSP60	1574	1298.07	1059.6	1137.58	2676.59	771.44	243.18	1962.95	0.824695	1.07359	0.288217	8.072
Mer	976.5	637	1951.89	2343.61	791.06	548.79	397.17	3538.84	0.65233	1.20069	0.69374	8.91014
PDX-1	798	776.93	3390.83	501.19	889.95	982.76	268.15	2589.97	0.973596	0.147807	1.10429	9.65866
Gelsolin	1747.5	1526.78	1444.46	1488.87	3002.18	742.87	169.45	2137.18	0.873694	1.03075	0.247444	12.6125

## Sheet: Top hits upregulated
Proteins 2-fold upregulated were considered
6h	1day	3days	6days
CCR1	DLL1	VEGF-C	Gelsolin
CCR8	beta-Catenin	BD-1	PDX-1
Cytochrome C	Cathepsin B	CNTF R alpha	Mer
OCT3/4	VE-Cadherin	CCR7	HSP60
RBP4	Cripto-1	CNTF	CD61
Chemerin	IL-23 R		Nestin
Insulin R	DMP-1		IL-4 R
MBL	IL-2 R gamma		GATA-4
DMP-1	LRP-1		IL-12 R beta 2
PKM2	ICAM-5		GSR
CD30 / TNFRSF8	Kallikrein 7		VGF
APRIL	RELT / TNFRSF19L		MBL-2
Fc RIIB/C	ROCK2		SOST
Cathepsin D	C5/C5a		IL-17RC
FGF-18	ROBO4		ROR2
Plasminogen	Kremen-1		Plasminogen
CTACK / CCL27	IL-17B		p53
CTLA-4 /CD152	IL-7 R alpha		TRKB
BTC	IL-19		TRPC6
BMP-2	LECT2		HADHA
SSEA-4	Orexin B		SERPING1
BMP-6	FGFR2		SOX2
CCL28 / VIC	LIF R alpha		BMP-7
Growth Hormone (GH)	HSP70		Midkine
IL-17RD	Nestin		NPTX1
FGF Basic	Activin RIIA		TXK
Kallikrein 7	Visfatin		FGFR1
CD40 / TNFRSF5	G-CSF R / CD 114		Osteopontin
Aldolase B	Epiregulin		HAI-2
Endothelin	Insulin		Integrin alpha V
MMP-20	IL-24		VDUP-1
EMAP-II	Dtk		Cytochrome C
DR6 / TNFRSF21	Endostatin		Thymidine Kinase-1
Endoglin / CD105	Endothelin		Osteocalcin
Haptoglobin	p27		TRA-1-81
	CCR6		MINA
	FGF R5		Pro-MMP-9
	Activin C		GST
	Syndecan-3		Ceruloplasmin
	ADAMTS-15		EphB2
	IL-1 R6 / IL-1 Rrp2		Itk
	LOX-1		Aldolase A
	Smad 8		IL-1 R4 / ST2
	GPX3		FOXN3
	BTC		HAI-1
	Fas / TNFRSF6		IL-17RD
	Glypican 5		NR3C3
	Eotaxin-3 / CCL26		Pro-Cathepsin B
	Glut3		TPA
	WIF-1		SPINK1
	FGF-BP		PTHLP
	Endoglin / CD105		ProSAAS
	B3GNT1		INSRR
	PYY		Aldolase C
	MIP-1a		Thyroglobulin
	MMP-11 /Stromelysin-3		ITM2B
	Marapsin		Fen 1
	DLL4		cTnT
	Angiopoietin-4		Netrin G2
	Gastrin		Neg
	LZTS1		Somatotropin
	Angiopoietin-2		Btk
	Prohibitin		PSA-Free
	S-100b		PON2
	LH		PSP
	HSP40		NEP
	IL-1 sRI		Fibronectin
	Syndecan-1		HSP40
	NAIP		TRA-1-60
	PDGF-D		ESAM
	FGF Basic		Presenilin 2
	IL-10 R beta		GLP-1
	HRG-alpha		Fyn
	Legumain		EphA1
	ENA-78		TSLP
	ALK		LTF
	IL-17RD		LH
	IL-15 R alpha		Prohibitin
	RELM beta		Netrin-4
	Vitronectin		IL-1 R3 / IL-1 R AcP
	FGF-11		EphA8
	NCAM-1 / CD56		Serpin A3
	BMP-15		FGFR1 alpha
	IL-27		C2
	Thyroglobulin		Prostasin
	Vasorin		MSHa
	Serpin D1		SART1
	AR (Amphiregulin)		CRP
	FOXN3		PI 3Kinase p85 beta
	CA 9		D-Dimer
	SEMA3A		Lyn
	TOPORS		PI 16
	LFA-1 alpha		C8B
	DAN		PPP2R5C
	Cyclin D1		Kallikrein 2
	AgRP		Fibrinopeptide A
	CCR3		Ghrelin
	Hemopexin		ApoD
	Angiopoietin-like 1		hCG alpha
	FGF R3		MICB
	SSEA-4		Legumain
	NPTX1		Podocalyxin
	Procalcitonin		Presenilin 1
	ProSAAS		ACK1
	Kallikrein 6		ICAM-1
	Smad 1		Wilms Tumor 1
	Pro-Cathepsin B		INSL3
	Ubiquitin+1		ALPP
	EDA-A2		GPX3
	IGF2BP1		CD44
	EpCAM		A1BG
	HOXA10		SMAC
	TWEAK / TNFSF12		Vitronectin
	Serpin A9		Serpin B5
	NR3C3		PPARg2
	SERPING1		IGF2BP1
	CD44		HSP20
	SERTAD2		Clusterin
	MMP-9		SHBG
	TPA		C7
	PI 3Kinase p85 beta		Tec
	Prdx6		EV15L
	EphA1		LTK
	DcR3 / TNFRSF6B		PKM2
	BMPR-IB / ALK-6		GPX1
	SPINK1		Corticosteroid-binding globulin
	FGF-16		HOXA10
	FGF-12		IL-23p19
	Dkk-1		PTPRD
	OCT3/4		NELL2
	Kremen-2		CHI3L1
	Activin RII A/B		Lymphotoxin beta R / TNFRSF3
			TOPORS
			CD45
			Ntn1
			Attractin
			C-peptide
			LDL R
			HSP70
			Uromodulin
			IL-19
			ZAG
			Kallikrein 10
			CART
			FOLR1
			EphA4
			Progesterone
			Galanin
			Mesothelin
			Protein p65
			Serpin A4
			Serpin A5
			CPN2
			TSH
			ADAMTS-19
			PON1
			Alpha Lactalbumin
			PSA-total
			LYRIC
			TGF-beta RI / ALK-5
			HSP27
			B3GNT1
			p21
			CD71
			Calsyntenin-1
			NET1
			TAF4
			Troponin C
			FABP3
			Vitamin K-dependent protein S
			BNP
			NF1
			CA 19-9
			HCC-4 / CCL16
			Selenoprotein P
			Hck
			CA 125
			Livin
			EphA2
			PGRP-S
			Endorphin Beta
			Factor XIII A
			HE4
			ApoH
			MMP-15
			OCT3/4
			PTN
			KIF3B
			IGFBP-6
			RYK
			BMX
			Serpin D1
			FER
			Cytokeratin 19
			SERTAD2
			FoxP3
			PEPSINOGEN I
			RET
			FRK
			p27
			Claudin-3
			APC
			Vitamin D-BP
			CRTAM
			LRG1
			Contactin-2
			FABP4
			GATA-3
			CD59
			Calbindin
			ANGPTL3
			GADD45A
			IGF-II R
			Thrombomodulin
			ENPP2
			FABP1
			CTGF / CCN2
			NAIP
			Claudin-4
			CutA
			CD55
			Alpha 1 AG
			FIH
			IGFBP-4
			HB-EGF
			Pappalysin-1
			EphA6
			hCGb
			11b-HSD1
			ZAP70
			FGFR2
			DCBLD2
			ACTH
			IBSP
			TRPM7
			BNIP2
			IL-1 F10 / IL-1HY2
			Kallikrein 14
			Biglycan
			Fibrinogen
			ASPH
			Trypsin 1
			Pro-BDNF
			Galectin-7
			NPTXR
			ROCK2
			ApoC1
			LIMPII
			ADAMTS-18
			Notch-1
			GRP
			IL-33
			ADAMTS-17
			Pancreatic Polypeptide
			LOX-1
			CD90
			ADAMTS-10
			Ferritin
			COCO
			ACPP
			EphA7
			Ras
			Calcitonin
			LIN41
			AFP
			Cytokeratin 8
			VWF
			Amylin
			C3a
			ApoA4
			Hemopexin
			S100A8
			Ficolin-3
			Insulin R
			TPM1
			TROPONIN I
			POMC
			E-Cadherin
			ABL1
			PEDF
			Haptoglobin
			TRPC1
			BMP-9
			OX40
			EpCAM
			ApoB100
			Transferrin
			ApoE3
			Procalcitonin
			ApoA1
			Alpha 1 Microglobulin
			ROS
			S-100b
			beta-Catenin
			GPR-39
			KCTD10
			TNK1
			EXTL2
			SYK
			IL-1 R9
			Serotonin
			Nesfatin
			SSTR2
			Tyk2
			SART3
			PARK7
			MTUS1
			PCAF
			GDF9
			CCR1
			EphA3
			PYY
			PEPSINOGEN II
			Caspase-8

## Sheet: Top hits downregulated
Proteins 2-fold downregulated were considered
6h	1day	3days	6days
Activin A	OSM	TNF-alpha	Endothelin
Vasorin	PDX-1	TNF-beta	PDGF R alpha
TRADD	MBL-2	TSG-6	OSM
TRAIL R1 / DR4 / TNFRSF10A	Coagulation Factor III / Tissue Factor	Endothelin	Angiopoietin-like 1
TNF-alpha	TLR1	OX40 Ligand / TNFSF4	MSP alpha Chain
Thrombospondin-2	TGF-beta 1	TRADD	Siglec-5/CD170
TSG-6	PF4 / CXCL4	HSP70	Frizzled-7
Thrombospondin-4	Serpin A1	cIAP-2	SIGIRR
SCF	MSP alpha Chain	OSM	WIF-1
TLR1	TLR4	ALK	Thrombospondin-2
TGF-beta 5	TPX	ENPP2	CTLA-4 /CD152
TLR4	Serpin A12	Cytokeratin 19	TLR4
VE-Cadherin	TNF-beta	CA 125	MMP-2
TLR3	MIP-3 beta	DLL4	IL-29
TGF-beta RI / ALK-5	Glucagon	C9	CXCR6
WIF-1	TLR2	Angiopoietin-like 1	TRADD
ErbB3	HGFR	Kallikrein 10	HCR / CRAM-A/B
TNF-beta	MMP-2	TPX	TRAIL R2 / DR5 / TNFRSF10B
MIP 2		Clusterin	MMP-3
Thrombospondin-1		AMICA	MMP-25 / MT6-MMP
CXCR2 / IL-8 RB		TMEFF1 / Tomoregulin-1	NT-4
MMP-14		Caspase-3	IL-21 R
Thymopoietin		EDG-1	NGF R
MIP-3 beta		Fibronectin	EG-VEGF / PK1
TGF-beta 1		LIN41	Thymopoietin
TECK / CCL25		ANGPTL4	Siglec-9
Nidgen-1		SIGIRR	CXCL14 / BRAK
XEDAR		COCO	CD40 Ligand / TNFSF5 /CD154
TWEAK / TNFSF12		Aldolase A	CD30 / TNFRSF8
TRAIL R2 / DR5 / TNFRSF10B		SERPING1	VE-Cadherin
MIG		ApoE3	Vasorin
TIMP-3		FABP3	G-CSF R / CD 114
TLR2		ApoC2	FGF-6
EDAR		Lyn	Endoglin / CD105
TMEFF2		CutA	CTACK / CCL27
PLUNC		Thrombin	IL-1 ra
Smad 4		AFP	Angiostatin
NOV / CCN3		PF4 / CXCL4	SLPI
BLC / BCA-1 / CXCL13		C-peptide	Cryptic
TWEAK R / TNFRSF12		EphB4	Smad 4
S100A10		Calbindin	BMP-3
TIMP-1		Fibrinopeptide A	FGF-BP
TMEFF1 / Tomoregulin-1		CD44	TRAIL R1 / DR4 / TNFRSF10A
TIMP-2		EphB6	MMP-10
MFRP		ADAMTS-19	MAC-1
PARC / CCL18		ApoM	SPARC
SAA		Cytokeratin 18	TNF-alpha
Ubiquitin+1		COX-2	TSG-6
VEGF-C		IL-29	ERRa
VCAM-1 (CD106)		FABP4	Angiopoietin-4
VEGF R2 (KDR)		Chymase	PDGF-C
Progranulin		CHI3L1	IL-5 R alpha
SCF R /CD117		Alpha Lactalbumin	Lipocalin-2
Cripto-1		Ficolin-3	CCL28 / VIC
IFN-alpha / beta R2		MSHa	TLR1
Angiopoietin-2		CART	MATK
TROY / TNFRSF19		CA 15-3	Spinesin
Thrombopoietin (TPO)		Aldolase C	TMEFF1 / Tomoregulin-1
Flt-3 Ligand		ApoH	SDF-1 / CXCL12
Neurturin		Corticosteroid-binding globulin	RBP4
Thrombin		MAC-1	CNTF R alpha
TREM-1		ACPP	NRG3
LIF R alpha		CRP	PDGF R beta
TGF-beta 2		CD71	TECK / CCL25
NGF R		ACK1	Thrombospondin-4
Tie-1		C2	SAA
TRAIL R4 / TNFRSF10D		INSRR	GFR alpha-2
MMP-16 / MT3-MMP		Midkine	Ubiquitin+1
WISP-1 / CCN4		C8B	TIMP-3
TRAIL / TNFSF10		TPM1	GM-CSF R alpha
TNF RI / TNFRSF1A		Ceruloplasmin	IL-13 R alpha 1
Pref-1		Annexin A7	TNF-beta
Smad 7		CD61	BMP-8
TRAIL R3 / TNFRSF10C		Growth Hormone (GH)	CV-2 / Crossveinless-2
Musk		TGF-beta 5	MMP-8
BD-1		DR6 / TNFRSF21	RELT / TNFRSF19L
PDGF R beta		SSEA-4	CD74
MMP-8		MCP-1	GASP-1 / WFIKKNRP
sgp130		BNIP2	TGF-beta 5
VEGF		FSH	CCL14 / HCC-1 / HCC-3
TNF RII / TNFRSF1B		C3a	CXCR5 /BLR-1
		Galectin-7	Kallikrein 8
		Thyroglobulin	TRANCE
		Prostasin	Chordin-Like 2
		A1BG	MMP-16 / MT3-MMP
		PDGF R beta	AgRP
		APP	FGF-13 1B
		ApoC1	HSP90
		TIM-1	VEGF R2 (KDR)
		CD24	NOV / CCN3
		Osteocalcin	RANK / TNFRSF11A
		ADAMTS-13	P-selectin
		NPTX1	FGF-18
		EphA2	Pref-1
		Prohibitin	NRG1 Isoform GGF2
		Grb2	Musk
		CA 19-9	Sonic Hedgehog (Shh N-terminal)
		NPTXR	EDG-1
		Kremen-2	IL-20 R alpha
		ApoE	TWEAK / TNFSF12
		Kallikrein 11	Thrombospondin-1
		ApoA1	MMP-20
		ADAMTS-1	MBL
		Aldolase B	PF4 / CXCL4
		2B4	Lipocalin-1
		EV15L	GFR alpha-3
		DBI	IL-12 p40
		cTnT	LIGHT / TNFSF14
		RIP1	MIP-3 alpha
		IL-1 F9 / IL-1 H1	BACE-1
		HE4	NRG2
		CFHR2	APRIL
		Calsyntenin-1	FGF-16
		ApoB	PDGF-AB
		TACI / TNFRSF13B	Cardiotrophin-1 / CT-1
		IL-33	VEGF
		Pro-MMP-7	CRIM 1
		ESAM	BMP-5
		GMNN	GASP-2 / WFIKKN
		CRTAM	Smad 1
		FIH	ErbB2
		EphA3	MIP 2
		ALPP	BMP-15
		ADAMTS-17	BMP-4
		CD38
		Trypsin 1
		NELL2
		Factor XIII B
		Attractin
		Osteoactivin / GPNMB
		XEDAR
		Orexin B
		Btk
		Biglycan
		CPN2
		Osteocrin
		CD59
		CNDP1
		XIAP
		INSL3
		CEA
		FABP1
		FOLR1
		DLL1
		PKM2
		PIM2
		CCL28 / VIC
		ROCK1
		CBP
		Kallikrein 6
		Fyn
		APC
		Vitronectin
		BMP-9
		HCR / CRAM-A/B
		ProSAAS
		Calreticulin
		PGRP-S
		EphA1
		Thymopoietin
		Enolase 2
		C7
		HSP20
		LIMPII
		HSP10
		p27
		CA 9
		Alpha 1 AG
		GATA-3
		ApoB100
		Uromodulin
		ASPH
		RECK
		CD55
		VDUP-1
		WIF-1
		S-100b
		Pro-Cathepsin B
		SSTR2
		AMPKa1
		Trappin-2
		Chemerin
		TPA
		BMX
		Mesothelin
		Insulysin / IDE
		Lymphotoxin beta / TNFSF3
		EphA6
		NR3C3
		Serpin A9
		TXK
		CD45
		Presenilin 2
		ADAMTS-18
		Cathepsin L
		OCT3/4
		Cyclin D1
		Itk
		CD90
		BMP-7
		ZAG
		IL-1 sRII
		PSP
		Integrin alpha V
		Kallikrein 5
		LRG1
		Thrombospondin-2
		Thymidine Kinase-1
		ADAMTS-5
		Pro-MMP-9
		DMP-1
		CD36
		NEP
		Pro-BDNF
		PSA-Free
		Serpin D1
		GASP-1 / WFIKKNRP
		Marapsin
		FGFR2
		Survivin
		Wilms Tumor 1
		Kremen-1
		MINA
		Thrombomodulin
		CD47
		GPBB
		Somatotropin
		EpCAM
		GPR-39
		Neg
		Plasminogen
		Galanin
		Factor XIII A
		GSR
		ADAM-9
		M-CSF
		SMAC
		Kallikrein 14
		LH
		PPARg2
		Cytokeratin 8
		Claudin-4
		PARK7
		Hemopexin
		Gastrin
		Protein p65
		Ferritin
		Nesfatin
		ROR2
		Lck
		Resistin
		ApoD
		Serpin B5
		Transferrin
		CK-MB
		TOPORS
		LTF
		TRAIL R3 / TNFRSF10C
		TRAIL / TNFSF10
		KIF3B
		Calbindin D
		MFRP
		IL-34
		TECK / CCL25
		PI 3Kinase p85 beta
		FAK
		TSH
		L-Selectin (CD62L)
		Contactin-2
		Tec
		Erythropoietin R
		Podocalyxin
		Cadherin-13
		GRP
		Pancreastatin
		TSLP
		D-Dimer
		11b-HSD1
		SSEA-1
		Legumain
		FGFR1 alpha
		Siglec-5/CD170
		GST
		p21
		LYVE-1
		SNCG
		IBSP
		PYY
		Gas1
		CTACK / CCL27
		CD30 / TNFRSF8
		TRAIL R4 / TNFRSF10D
		SEMA3A
		TRA-1-81
		GLP-1
		VGF
		Gelsolin
		Endorphin Beta
		DCBLD2
		HSPA8
		BLAME
		MSP alpha Chain
		APCS
		Ras
		ANGPTL3
		C5/C5a
		CD46
		hCG alpha
		PSA-total
		Glypican 5
		HADHA
		CSH1
		FGF Basic
		TRA-1-60
		NT-4
		Ubiquitin+1
		Beta 2M
		GRP78
		S100A8
		ABL1
		MMP-3
		S100A4
		4-1BB
		HSP27
		Contactin-1
		Ck beta 8-1
		HOXA10
		DPPIV
		TAF4
		Lipocalin-2
		ICAM-5
		gamma-Thrombin
		NF1
		Serpin A8
		GPX3
		IL-13 R alpha 1
		RANK / TNFRSF11A
		KLF4
		SHBG
		IGFBP-5
		TRAIL R1 / DR4 / TNFRSF10A
		HGFR
		VE-Cadherin
		Pappalysin-1
		Galectin-3BP
		Angiopoietin-4
		HSP32
		TACE
		PYK2
		GPX1
		MMP-2
		Notch-1
		Frizzled-5
		Vasopressin
		Fen 1
		POMC
		PAK7
		HAI-1
		SOX17
		ADAMTS-15
		PCAF
		Alpha 1 Microglobulin
		GADD45A
		GREMLIN
		FGF-13 1B
		PTHLP
		TLR4
		EphA4
		EG-VEGF / PK1
		IL-23p19
		Dtk
		SART3
		NAIP
		NGF R
		AgRP
		Livin
		IL-1 alpha
		ACTH
		FoxO1
		Kallikrein 7
		EphB2
		PDGF-AA
		Serpin A4
		PARC / CCL18
		Claudin-3
		Creatinine
		MBL-2
		PEDF
		BNP
		IL-1 sRI
		IGF2BP1
		Activin RIIA
		ADAMTS-4
		Vasorin
		SERTAD2
		HSP60
		PAI-1
		PPP2R5C
		Galectin-1
		FABP2
		Serpin I1
		FGF-18
		TRANCE
		TREM-1
		S100A6
		Endoglin / CD105
		IL-20 R alpha
		Vitamin D-BP
		CTLA-4 /CD152
		OX40
		Lumican
		SSTR5
		BAFF
		HSP40
		Myoglobin
		MTUS1
		ZAP70
		Visfatin
		Ntn1
		MMP-25 / MT6-MMP
		CLEC3B
		ApoA2
		PTPRD
		Chordin-Like 2
		PON2
		FOXN3
		TMEFF2
		Angiostatin
		PDGF R alpha
		E-Selectin
		SAA
		SPARCL1
		VEGF R1
		GATA-4
		VWF
		LZTS1
		ApoA4
		RAGE
		Cathepsin B
		LBP
		CD40 Ligand / TNFSF5 /CD154
		EphA7
		Spinesin
		FGF-20
		CD 79 alpha
		LFA-1 alpha
		ADAMTS-10
		RBP4
		SPARC
		Calcitonin
		HTRA2
		Activin RIB / ALK-4
		GCSF
		Lefty - A
		MIP 2
		Hepcidin
		Vitamin K-dependent protein S
		LECT2
		Lipocalin-1
		Fibrinogen
		TGF-beta 1
		ACE
		SDF-1 / CXCL12
		LDL R
		IL-23 R
		LRP-6
		Beta IG-H3
		Omentin
		LOX-1
		Kininostatin / kininogen
		GLO-1
		Kallikrein 8
		Syndecan-1
		EXTL2
		TGF-beta RI / ALK-5
		IFN-gamma
		Frizzled-1
		GDF1
		Hck
		GRP75
		Serpin A1
		LIF
		Serpin A12
		BMP-3
		Siglec-9
		IL-28A
		IL-10
		MATK
		Frizzled-3
		ROCK2
		PI 16
		IL-2
		TFF1
		TLR1
		ITM2B
		PON1
		Thrombospondin-1
		GFR alpha-2
		BMP-4
		PDGF-C
		IL-1 ra
		VIP Receptor 2
		Serotonin
		BMP-5
		FGF-12
		TROY / TNFRSF19
		Complement factor H
		VEGF-D
		TRAIL R2 / DR5 / TNFRSF10B
		Smad 7
		Caspase-8
		IL-13
		HRG-alpha
		TNF RII / TNFRSF1B
		BCAM
		IL-21
		ADAMTS-L2
		Fetuin B
		Cytochrome C
		CXCR4 (fusin)
		TRPC1
		GDF8
		Haptoglobin
		Thrombospondin-4
		Leptin R
		Latent TGF-beta bp1
		p53
		TIMP-3
		PDGF-AB
		APN
		EphA8
		FGF-16
		Cathepsin D
		Kallikrein 2
		Erythropoietin
		TRKB
		ROR1
		SART1
		IL-7
		Furin
		sgp130
		TNF RI / TNFRSF1A
		NM23-H1/H2
		Progesterone
		Cystatin A
		Tyk2
		Tarc
		ACE-2
		IL-21 R
		sFRP-1
		SLPI
		Hepassocin
		uPAR
		GRO
		TWEAK / TNFSF12
		GFR alpha-1
		IL-5
		NRG1 Isoform GGF2
		TIMP-4
		FGFR1
		PECAM-1 /CD31
		MMP-20
		Prolactin
		CXCR6
		Selenoprotein P
		TRPM7
		IL-6
		LIGHT / TNFSF14
		Cystatin B
		IL-1 R6 / IL-1 Rrp2
		TGF-beta RIII
		MMP-8
		IL-15
		RELM alpha
		ERRa
		CCR4
		Ghrelin
		MCP-3
		MCP-2
		PD-1
		BTC
		MMP-11 /Stromelysin-3
		Pancreatic Polypeptide
		GRO-a
		TSLP R
		EDA-A2
		IL-8
		Glut3
		Cathepsin S
		Leptin (OB)
		Lymphotoxin beta R / TNFRSF3
		I-TAC / CXCL11
		Netrin-4
		GM-CSF
		Pref-1
		GM-CSF R alpha
		TFF3
		Netrin G2
		HAI-2
		IL-1 F10 / IL-1HY2
		sFRP-4
		Artemin
		VEGF-B
		sFRP-3
		MICA
		MCP-4 / CCL13
		DEFA1/3
		FGF R5
		GFR alpha-3
		LPS
		Serpin A3
		MIF
		LRP-1
		AR (Amphiregulin)
		Fetuin A
		MMP-10
		Desmin
		Neurturin
		TRPC6
		Fc RIIB/C
		NET1
		FRK
		Thrombopoietin (TPO)
		Smad 1
		PD-ECGF
		SOX2
		Presenilin 1
		M-CSF R
		Orexin A
		Beta Defensin 4
		NRG3
		CEACAM-1
		EphA5
		TCCR / WSX-1
		GDF11
		SPINK1
		Neuropeptide Y
		PTN
		Granzyme A
		CV-2 / Crossveinless-2
		Cryptic
		Frizzled-7
		PDGF-BB
		VCAM-1 (CD106)
		Chromogranin A
		PEPSINOGEN I
		IL-11
		MIP-3 alpha
		Nidgen-1
		EphB1
		Defensin
		GASP-2 / WFIKKN
		TGF-beta RII
		GFR alpha-4
		Frizzled-6
		RELT / TNFRSF19L
		FGF-10 / KGF-2
		CD97
		NRG2
		SOST
		Glut5
		NeuroD1
		KCC3
		Fas / TNFRSF6
		CRTH-2
		ALBUMIN
		IL-3
		Lymphotactin / XCL1
		RYK
		PEPSINOGEN II
		IL-36RN
		Musk
		pro-MMP13
		CCR3
		ROBO4
		IL-22 R
		Neuropilin-2
		Glut1
		Apex1
		Serpin A5
		Amylin
		Osteoprotegerin / TNFRSF11B
		TWEAK R / TNFRSF12
		VEGF
		NT-3
		Layilin
		hCGb
		Dkk-3
		Glucagon
		GDF5
		Angiopoietin-2
		P-selectin
		Eotaxin-3 / CCL26
		VEGF R2 (KDR)
		FoxP3
		Progranulin
		ErbB3
		MICB
		IL-5 R alpha
		HSP90
		B3GNT1
		Nanog
		IL-15 R alpha
		Sonic Hedgehog (Shh N-terminal)
		CD200
		Flt-3 Ligand
		GITR Ligand / TNFSF18
		LYRIC
		SCG3
		HRG-beta 1

## Sheet: Enrichment Paths 2021 UP
Term	-log10 pvalue	Overlap	P-value	Adjusted P-value	Old P-value	Old Adjusted P-value	Odds Ratio	Combined Score	Genes
Complement system WP2806	7.68981	1997-12-01	6.28508e-11	2.04265e-08	0	0	16.7855	394.297	CRP;VTN;FGA;C5;C7;ITGB3;SPP1;SERPING1;PLG;ICAM1;C2;MBL2
PI3K-Akt signaling pathway WP4172	7.45156	19/340	2.17562e-10	3.53537e-08	0	0	7.25953	161.514	NTRK2;IL4R;CSF3R;CDKN1B;ITGB3;FN1;VEGFC;PIK3R2;PPP2R5C;IL2RG;IGF1R;INS;VTN;GH1;SPP1;ITGA5;TP53;FGFR2;FGFR1
Folate Metabolism WP176	7.24714	1969-10-01	5.22511e-10	5.66054e-08	0	0	19.9385	426.132	CRP;SERPINA3;FGA;GPX1;GPX3;PLAT;PLG;TP53;ICAM1;INS
Senescence and Autophagy in Cancer WP615	6.69994	11/105	2.45607e-09	1.99556e-07	0	0	13.8239	274.055	VTN;CDKN1B;GSN;IL24;FN1;PLAT;INHBA;TP53;CD44;IGF1R;INS
Selenium Micronutrient Network WP15	6.36072	1989-10-01	6.70454e-09	4.35795e-07	0	0	14.8757	279.967	CRP;SERPINA3;FGA;GPX1;GPX3;GSR;PLAT;PLG;ICAM1;INS
Focal Adhesion-PI3K-Akt-mTOR-signaling pathway WP3932	6.12482	16/303	1.385e-08	7.5021e-07	0	0	6.72259	121.645	IL4R;CSF3R;CDKN1B;ITGB3;FN1;VEGFC;PIK3R2;PPP2R5C;IL2RG;IGF1R;INS;VTN;SPP1;ITGA5;FGFR2;FGFR1
Focal Adhesion WP306	4.99325	12/198	2.18757e-07	1.01566e-05	0	0	7.63156	117.032	VTN;ROCK2;TNK2;TXK;ITGB3;SPP1;FN1;VEGFC;PIK3R2;FYN;ITGA5;IGF1R
Netrin-UNC5B signaling pathway WP4747	4.81709	1952-07-01	3.75074e-07	1.52374e-05	0	0	17.9908	266.194	CDH5;ROBO4;NTN4;FYN;TP53;NTN1;ICAM1
Endochondral Ossification with Skeletal Dysplasias WP4808	4.28615	1964-07-01	1.5921e-06	5.17433e-05	0	0	14.1946	189.505	GH1;SPP1;PLAT;MMP9;BMP7;IGF1R;FGFR1
Endochondral Ossification WP474	4.28615	1964-07-01	1.5921e-06	5.17433e-05	0	0	14.1946	189.505	GH1;SPP1;PLAT;MMP9;BMP7;IGF1R;FGFR1
Ebola Virus Pathway on Host WP4217	4.1591	9/129	2.34645e-06	6.93269e-05	0	0	8.74349	113.338	GSN;ITGB3;TYRO3;PIK3R2;ITGA5;MERTK;IGF1R;CTSB;MBL2
Primary focal segmental glomerulosclerosis (FSGS) WP2572	4.0163	1972-07-01	3.55628e-06	9.6316e-05	0	0	12.4426	156.114	VTN;CDKN1B;TRPC6;PODXL;WT1;ITGB3;FYN
Vitamin B12 metabolism WP1533	3.88234	1950-06-01	5.24471e-06	0.000131118	0	0	15.6802	190.645	CRP;SERPINA3;PLAT;PLG;ICAM1;INS
Cardiac Progenitor Differentiation WP2406	3.76433	1953-06-01	7.4116e-06	0.000172055	0	0	14.6771	173.373	SOX2;GATA4;ROR2;INHBA;POU5F1;INS
Hippo-Merlin Signaling Dysregulation WP4541	3.59203	8/120	1.21033e-05	0.000255839	0	0	8.28151	93.7636	CDH5;NTRK2;ITGB3;ITGA5;FGFR2;CD44;IGF1R;FGFR1
Complement and Coagulation Cascades WP558	3.59203	1958-06-01	1.25951e-05	0.000255839	0	0	13.2625	149.63	C7;SERPING1;PLAT;PLG;CLU;C2
Oxidative Damage WP3941	3.28747	1940-05-01	2.6983e-05	0.000515852	0	0	16.3394	171.895	C5;CDKN1B;TNK2;CYCS;C2
Galanin receptor pathway WP4970	3.23486	2021-04-01	3.22496e-05	0.000582285	0	0	26.7816	276.976	CRP;CDKN1B;PPARG;INS
Complement Activation WP545	3.17422	2022-04-01	3.91431e-05	0.000669553	0	0	25.2925	256.675	C5;C7;C8B;C2
Glutathione metabolism WP100	3.11654	2023-04-01	4.70555e-05	0.000764651	0	0	23.9601	238.743	GPX1;GPX3;GSR;GSTA1
Thymic Stromal LymphoPoietin (TSLP) Signaling Pathway WP2203	3.03352	1947-05-01	5.98158e-05	0.00092572	0	0	13.6113	132.36	LYN;TEC;TSLP;BTK;FYN
IL-7 signaling pathway WP205	3.02944	2025-04-01	6.62943e-05	0.000934461	0	0	21.676	208.553	CDKN1B;PIK3R2;FYN;IL2RG
Mammalian disorder of sexual development WP4842	3.02944	2025-04-01	6.62943e-05	0.000934461	0	0	21.676	208.553	WT1;GATA4;INSL3;FGFR2
Regulatory circuits of the STAT3 signaling pathway WP4538	3.02944	1978-06-01	6.90063e-05	0.000934461	0	0	9.5688	91.6816	PTPRD;CSF3R;PTPRC;LIFR;IL2RG;IL12RB2
Mammary gland development pathway - Involution (Stage 4 of 4) WP2815	2.98601	2022-10-03	7.94417e-05	0.00103274	0	0	48.5265	458.114	CHI3L1;TP53;MMP9
Spinal Cord Injury WP2431	2.95875	7/118	9.03234e-05	0.00109965	0	0	7.26922	67.6918	C5;CDKN1B;ROCK2;TP53;MMP9;NTN1;ICAM1
Glioblastoma signaling pathways WP2261	2.95875	1982-06-01	9.13553e-05	0.00109965	0	0	9.06334	84.2959	CDKN1B;PIK3R2;TP53;FGFR2;IGF1R;FGFR1
MicroRNAs in cardiomyocyte hypertrophy WP1544	2.91614	1984-06-01	0.000104505	0.00121301	0	0	8.83005	80.9387	EDN1;ROCK2;PIK3R2;GATA4;FGFR2;IGF1R
Glycolysis in senescence WP5049	2.91501	2022-11-03	0.000108518	0.00121615	0	0	42.4586	387.587	PKM;ALDOC;TP53
VEGFA-VEGFR2 Signaling Pathway WP3888	2.83734	13/432	0.000136852	0.00145432	0	0	3.6485	32.4593	FGA;GPX1;ROCK2;ITGB3;FN1;PIK3R2;ICAM1;CDH5;CYCS;TXNIP;FYN;ALDOA;EPHB2
Inflammatory Response Pathway WP453	2.83734	1930-04-01	0.00013872	0.00145432	0	0	17.5031	155.481	VTN;IL4R;FN1;IL2RG
Kit receptor signaling pathway WP304	2.74013	1959-05-01	0.000179116	0.00181915	0	0	10.5802	91.2802	LYN;TEC;BTK;PIK3R2;FYN
Osteopontin Signaling WP1434	2.73795	2013-03-01	0.000185646	0.00182833	0	0	33.9634	291.803	ITGB3;SPP1;MMP9
Prader-Willi and Angelman Syndrome WP3998	2.69776	1961-05-01	0.000209817	0.0020056	0	0	10.2013	86.3975	LHB;GHRL;CGA;TP53;INS
B Cell Receptor Signaling Pathway WP23	2.66861	1997-06-01	0.000230981	0.00214482	0	0	7.56363	63.3316	LYN;PTPRC;TEC;BTK;PIK3R2;FYN
Role of Osx and miRNAs in tooth development WP3971	2.57978	2015-03-01	0.000291498	0.00263158	0	0	28.3	230.375	DMP1;SOST;BMP7
Mesodermal commitment pathway WP2857	2.51027	7/147	0.0003516	0.00308838	0	0	5.75497	45.7694	SOX2;INHBA;BMP7;DLL1;POU5F1;ACVR2A;FGFR1
Cells and molecules involved in local acute inflammatory response WP4493	2.43446	2017-03-01	0.000429976	0.00367742	0	0	24.2547	188.017	C5;C7;ICAM1
Head and Neck Squamous Cell Carcinoma WP4674	2.39242	1973-05-01	0.000486143	0.00405119	0	0	8.39595	64.0528	PIK3R2;TP53;FGFR2;IGF1R;FGFR1
Epithelial to mesenchymal transition in colorectal cancer WP4239	2.32318	7/160	0.000584791	0.00475143	0	0	5.26251	39.1755	VTN;FN1;PIK3R2;ITGA5;TP53;MMP9;DLL1
Extracellular vesicles in the crosstalk of cardiac cells WP4300	2.31933	2019-03-01	0.000604747	0.00479373	0	0	21.2207	157.26	SPP1;GATA4;MMP9
Interleukin-11 Signaling Pathway WP2332	2.31643	1944-04-01	0.000623649	0.00482586	0	0	11.369	83.9021	BGLAP;PIK3R2;FYN;ICAM1
Chemokine signaling pathway WP3929	2.29096	7/164	0.000677064	0.00511734	0	0	5.12739	37.4184	LYN;CCR1;ITK;ROCK2;CCR8;PIK3R2;CCR6
Alzheimer's disease WP2059	2.18959	1983-05-01	0.00087494	0.00646263	0	0	7.31584	51.5135	LRP1;PSEN2;CYCS;PSEN1;TP53
FGF23 signaling in hypophosphatemic rickets and related disorders WP4790	2.16708	2022-03-01	0.000942436	0.00680648	0	0	17.8674	124.483	SPP1;DMP1;FGFR2
Blood Clotting Cascade WP272	2.12062	2023-03-01	0.00107674	0.007575	0	0	16.9731	115.991	FGA;PLG;PLAT
Adipogenesis WP236	2.12062	6/130	0.00109546	0.007575	0	0	5.54145	37.7737	GH1;NAMPT;LIFR;GATA4;PPARG;INS
Thyroxine (Thyroid Hormone) Production WP1981	2.11609	2022-06-02	0.00115405	0.00765442	0	0	56.3011	380.848	TG;CGA
let-7 inhibition of ES cell reprogramming WP3299	2.11609	2022-06-02	0.00115405	0.00765442	0	0	56.3011	380.848	SOX2;POU5F1
Physiological and pathological hypertrophy of the heart WP1528	2.04714	2025-03-01	0.00138023	0.00897148	0	0	15.4286	101.605	EDN1;GATA4;LIFR
Thyroid hormones production and their peripheral downstream signaling effects WP4746	1.99831	1995-05-01	0.00160289	0.0100389	0	0	6.33654	40.7817	TG;ITGB3;PPARG;TP53;FGFR1
COVID-19, thrombosis and anticoagulation WP4927	1.99831	2022-07-02	0.00160622	0.0100389	0	0	45.0386	289.773	FGA;PLG
Small cell lung cancer WP4658	1.98735	1996-05-01	0.00167897	0.0102956	0	0	6.26659	40.0409	CDKN1B;FN1;CYCS;PIK3R2;TP53
Canonical and non-canonical Notch signaling WP3845	1.98183	2027-03-01	0.00173254	0.0104273	0	0	14.1414	89.9136	PSEN2;PSEN1;DLL1
Pathways Regulating Hippo Signaling WP4540	1.96389	1998-05-01	0.00183903	0.010867	0	0	6.13121	38.6175	CDH5;NTRK2;FGFR2;IGF1R;FGFR1
Male infertility WP4673	1.93916	6/146	0.00198217	0.0115037	0	0	4.90415	30.5213	GPX1;PON2;KLK2;CLU;MMP9;LTF
Integrin-mediated Cell Adhesion WP185	1.9366	5/101	0.0020997	0.0115716	0	0	5.9387	36.6178	ROCK2;ITGB3;PIK3R2;FYN;ITGA5
Caloric restriction and aging WP4191	1.9366	2022-08-02	0.00212911	0.0115716	0	0	37.5303	230.888	NAMPT;TP53
Notch Signaling Pathway Netpath WP61	1.9366	1961-04-01	0.00213219	0.0115716	0	0	7.97137	49.0287	PSEN2;PIK3R2;PSEN1;DLL1
Selective expression of chemokine receptors during T-cell polarization WP4494	1.9366	2029-03-01	0.0021363	0.0115716	0	0	13.0523	80.2544	CCR1;IL4R;IL12RB2
Wnt signaling pathway and pluripotency WP399	1.93255	5/102	0.00219229	0.0116802	0	0	5.87718	35.9849	SOX2;PPP2R5C;TP53;POU5F1;CD44
Regulation of Actin Cytoskeleton WP51	1.92434	6/150	0.00227076	0.0119032	0	0	4.76696	29.0195	GSN;ROCK2;FN1;PIK3R2;FGFR2;FGFR1
Endometrial cancer WP4155	1.91399	1963-04-01	0.00240051	0.0121901	0	0	7.70037	46.4492	PIK3R2;TP53;FGFR2;FGFR1
Lung fibrosis WP3624	1.91399	1963-04-01	0.00240051	0.0121901	0	0	7.70037	46.4492	EDN1;SPP1;MMP9;BMP7
Breast cancer pathway WP4262	1.88774	6/154	0.00258995	0.0129498	0	0	4.63718	27.6196	PGR;PIK3R2;TP53;DLL1;IGF1R;FGFR1
IL17 signaling pathway WP2112	1.86651	1932-03-01	0.00284376	0.0135984	0	0	11.7003	68.5945	IL17RD;IL17RC;IL17B
Association Between Physico-Chemical Features and Toxicity Associated Pathways WP3680	1.86651	1966-04-01	0.0028452	0.0135984	0	0	7.32666	42.9498	CDKN1B;GPX1;ROCK2;FN1
Thyroid stimulating hormone (TSH) signaling pathway WP2032	1.86651	1966-04-01	0.0028452	0.0135984	0	0	7.32666	42.9498	CDKN1B;PIK3R2;CGA;IGF1R
Sudden Infant Death Syndrome (SIDS) Susceptibility Pathways WP706	1.85836	6/158	0.00294173	0.013856	0	0	4.51423	26.3123	SOX2;HADHA;NTRK2;ALDOA;POU5F1;HSPD1
IL-18 signaling pathway WP4754	1.85299	8/272	0.00308806	0.0140285	0	0	3.48627	20.1514	SPP1;FN1;CYCS;FOXN3;TP53;IL17RC;MMP9;ICAM1
miRNA regulation of prostate cancer signaling pathways WP3981	1.85299	1933-03-01	0.00310785	0.0140285	0	0	11.3097	65.3003	CDKN1B;KLK3;TP53
Oxidative Stress WP408	1.85299	1933-03-01	0.00310785	0.0140285	0	0	11.3097	65.3003	GPX1;GPX3;GSR
Gastrin signaling pathway WP4659	1.80141	5/114	0.00354839	0.0157976	0	0	5.22697	29.4867	CDKN1B;PIK3R2;PPARG;FYN;CD44
NAD metabolism, sirtuins and aging WP3630	1.74925	2022-11-02	0.00410937	0.0178136	0	0	25.0164	137.452	NAMPT;PPARG
Osteoblast differentiation WP4787	1.74925	5/118	0.00411083	0.0178136	0	0	5.04092	27.6955	PIK3R2;PPARG;DLL1;FGFR2;FGFR1
Photodynamic therapy-induced HIF-1 survival signaling WP3614	1.73421	1937-03-01	0.00431238	0.0184411	0	0	9.97714	54.3382	EDN1;PKM;TP53
Computational Model of Aerobic Glycolysis WP4629	1.68419	2022-12-02	0.0049025	0.0206924	0	0	22.5136	119.728	PKM;ALDOA
G13 Signaling Pathway WP524	1.68065	1939-03-01	0.00500676	0.0208615	0	0	9.4219	49.9075	ROCK2;TNK2;PIK3R2
Bladder cancer WP2828	1.66061	1940-03-01	0.00537771	0.021847	0	0	9.1668	47.901	PIK3R2;MMP9;TP53
IL-5 signaling pathway WP127	1.66061	1940-03-01	0.00537771	0.021847	0	0	9.1668	47.901	LYN;BTK;PIK3R2
Mammary gland development pathway - Puberty (Stage 2 of 4) WP2814	1.64115	2013-02-01	0.00576011	0.0228482	0	0	20.4659	105.539	FN1;PGR
Fibrin Complement Receptor 3 Signaling Pathway WP4136	1.64115	1941-03-01	0.00576477	0.0228482	0	0	8.92511	46.0178	FGA;PLG;PLAT
Neural Crest Cell Migration in Cancer WP4565	1.59439	1943-03-01	0.00658791	0.0254452	0	0	8.478	42.5809	NTRK2;EPHB2;MMP9
Somatic sex determination WP4814	1.59439	2014-02-01	0.00668101	0.0254452	0	0	18.7595	93.9565	WT1;GATA4
Osteoblast Signaling WP322	1.59439	2014-02-01	0.00668101	0.0254452	0	0	18.7595	93.9565	BGLAP;ITGB3
Apoptosis WP254	1.59439	1984-04-01	0.00673318	0.0254452	0	0	5.67299	28.369	DIABLO;CYCS;TP53;IGF1R
Acute viral myocarditis WP4298	1.5686	1986-04-01	0.00730978	0.0270021	0	0	5.53406	27.2195	EDN1;CYCS;FYN;MMP9
Glycolysis and Gluconeogenesis WP534	1.5686	1945-03-01	0.0074775	0.0270021	0	0	8.07347	39.5266	PKM;ALDOC;ALDOA
Nephrotic syndrome WP4758	1.5686	1945-03-01	0.0074775	0.0270021	0	0	8.07347	39.5266	TRPC6;PODXL;WT1
Notch Signaling WP268	1.5686	1945-03-01	0.0074775	0.0270021	0	0	8.07347	39.5266	PSEN2;PSEN1;DLL1
miRNAs involved in DNA damage response WP1545	1.5627	2015-02-01	0.00766402	0.0273715	0	0	17.3156	84.3479	CDKN1B;TP53
Ectoderm Differentiation WP2858	1.55393	5/138	0.00790624	0.0279297	0	0	4.27854	20.7086	SOX2;PODXL;FYN;ROR2;FGFR2
Allograft Rejection WP2328	1.54098	1989-04-01	0.00823425	0.0287756	0	0	5.33793	25.6191	C5;C7;C8B;C2
Endoderm differentiation WP2853	1.52592	5/141	0.00863309	0.0297904	0	0	4.18353	19.8808	SOX2;GATA4;FOXN3;BMP7;POU5F1
Osteoclast Signaling WP12	1.52592	2016-02-01	0.00870797	0.0297904	0	0	16.0779	76.2659	ITGB3;SPP1
ErbB signaling pathway WP673	1.52142	1991-04-01	0.00889128	0.0301007	0	0	5.21469	24.6273	CDKN1B;PIK3R2;TP53;EREG
Brain-derived neurotrophic factor (BDNF) signaling pathway WP2380	1.50783	5/144	0.00940496	0.0310581	0	0	4.09261	19.0982	NTRK2;IGF2BP1;SPP1;PIK3R2;FYN
Hepatitis C and Hepatocellular Carcinoma WP3646	1.50783	1949-03-01	0.00946077	0.0310581	0	0	7.36994	34.3483	PODXL;TP53;CD44
IL-3 signaling pathway WP286	1.50783	1949-03-01	0.00946077	0.0310581	0	0	7.36994	34.3483	LYN;PIK3R2;FYN
Cori Cycle WP1946	1.50497	2017-02-01	0.0098117	0.0312628	0	0	15.0053	69.3872	ALDOA;INS
IL-9 signaling pathway WP22	1.50497	2017-02-01	0.0098117	0.0312628	0	0	15.0053	69.3872	PIK3R2;IL2RG
NOTCH1 regulation of endothelial cell calcification WP3413	1.50497	2017-02-01	0.0098117	0.0312628	0	0	15.0053	69.3872	PLAT;DLL1
One-carbon metabolism and related pathways WP3940	1.45443	1952-03-01	0.0111307	0.0351213	0	0	6.91767	31.116	GPX1;GPX3;GSR
Overview of nanoparticle effects WP3287	1.42237	2019-02-01	0.012194	0.0378121	0	0	13.2386	58.3402	CRP;FN1
IL-4 signaling pathway WP395	1.42237	1954-03-01	0.0123326	0.0378121	0	0	6.64571	29.2113	IL4R;PIK3R2;IL2RG
Interferon type I signaling pathways WP585	1.42237	1954-03-01	0.0123326	0.0378121	0	0	6.64571	29.2113	PTPRC;PIK3R2;FYN
Neural Crest Differentiation WP2064	1.41409	4/101	0.0126886	0.0385402	0	0	4.67472	20.4147	BMP7;DLL1;FGFR2;FGFR1
RANKL/RANK signaling pathway WP2018	1.40893	1955-03-01	0.0129603	0.0390008	0	0	6.51758	28.3245	LYN;PIK3R2;ICAM1
Nanomaterial induced apoptosis WP2507	1.39616	2020-02-01	0.0134704	0.040164	0	0	12.5025	53.8517	DIABLO;CYCS
FOXA2 pathway WP5066	1.36312	2021-02-01	0.0148021	0.0433394	0	0	11.8439	49.8982	GSTA1;INS
Pathogenesis of SARS-CoV-2 Mediated by nsp9-nsp10 Complex WP4884	1.36312	2021-02-01	0.0148021	0.0433394	0	0	11.8439	49.8982	CRP;FYN
DNA damage response (only ATM dependent) WP710	1.31002	4/110	0.0168779	0.0489761	0	0	4.27586	17.453	CDKN1B;PIK3R2;PPP2R5C;TP53
Modulators of TCR signaling and T cell activation WP5072	1.30805	1961-03-01	0.0171061	0.0491989	0	0	5.84158	23.7654	ITK;CDKN1B;PIK3R2
NRF2-ARE regulation WP4357	1.29884	2023-02-01	0.0176272	0.050253	0	0	10.7148	43.2698	FYN;EPHB2
T-Cell antigen Receptor (TCR) pathway during Staphylococcus aureus infection WP3863	1.29691	1962-03-01	0.0178608	0.0504761	0	0	5.74228	23.1135	ITK;PTPRC;FYN
Angiogenesis WP1539	1.28221	2024-02-01	0.0191186	0.0522146	0	0	10.2273	40.4703	MMP9;FGFR2
Unfolded protein response WP4925	1.28221	2024-02-01	0.0191186	0.0522146	0	0	10.2273	40.4703	TXNIP;TP53
IL1 and megakaryocytes in obesity WP2865	1.28221	2024-02-01	0.0191186	0.0522146	0	0	10.2273	40.4703	MMP9;ICAM1
NAD Metabolism in Oncogene-Induced Senescence and Mitochondrial Dysfunction-Associated Senescence WP5046	1.28221	2024-02-01	0.0191186	0.0522146	0	0	10.2273	40.4703	NAMPT;TP53
Wnt signaling WP428	1.27642	4/115	0.019538	0.0529153	0	0	4.08222	16.0652	ROCK2;KREMEN1;ROR2;SOST
ESC Pluripotency Pathways WP3931	1.27192	4/116	0.0200993	0.053466	0	0	4.04557	15.8063	LIFR;PIK3R2;FGFR2;FGFR1
Oncostatin M Signaling Pathway WP2374	1.27192	1965-03-01	0.0202348	0.053466	0	0	5.46359	21.3099	CDKN1B;LIFR;TP53
Pathways affected in adenoid cystic carcinoma WP3651	1.27192	1965-03-01	0.0202348	0.053466	0	0	5.46359	21.3099	INSRR;IL17RD;TP53
Differentiation of white and brown adipocyte WP2895	1.26639	2025-02-01	0.020661	0.0541519	0	0	9.78211	37.9498	PPARG;BMP7
AGE/RAGE pathway WP2324	1.26151	1966-03-01	0.0210629	0.0547636	0	0	5.3766	20.755	CYCS;MMP9;INS
p53 transcriptional gene network WP4963	1.24786	1967-03-01	0.0219094	0.0565123	0	0	5.29232	20.2211	GPX1;SERPINB5;ICAM1
DNA damage response WP707	1.23448	1968-03-01	0.0227742	0.0582805	0	0	5.21064	19.7073	CDKN1B;CYCS;TP53
Sterol regulatory element-binding proteins (SREBP) signaling WP1982	1.22136	1969-03-01	0.0236575	0.0600678	0	0	5.13143	19.2125	RBP4;PPARG;INS
Ras signaling WP4223	1.20822	5/184	0.0245747	0.0619129	0	0	3.1716	11.7541	NTRK2;PIK3R2;FGFR2;FGFR1;IGF1R
miRNA regulation of DNA damage response WP1530	1.1974	1971-03-01	0.025479	0.0634745	0	0	4.98	18.2761	CDKN1B;CYCS;TP53
Interactions between immune cells and microRNAs in tumor microenvironment WP4559	1.1974	2028-02-01	0.0255851	0.0634745	0	0	8.6521	31.7164	IL4R;IL2RG
Non-small cell lung cancer WP4255	1.1868	1972-03-01	0.0264174	0.0650428	0	0	4.90758	17.8328	CYCS;PIK3R2;TP53
T-Cell Receptor and Co-stimulatory Signaling WP2583	1.17788	2029-02-01	0.0273221	0.0663922	0	0	8.33123	29.9929	ITK;FYN
Chromosomal and microsatellite instability in colorectal cancer WP4216	1.17788	1973-03-01	0.027374	0.0663922	0	0	4.83722	17.4051	CYCS;TP53;NTN1
16p11,2 proximal deletion syndrome WP4949	1.16912	1974-03-01	0.028349	0.0677458	0	0	4.76885	16.9922	PPARG;ALDOA;TP53
Peptide GPCRs WP24	1.16912	1974-03-01	0.028349	0.0677458	0	0	4.76885	16.9922	CCR1;CCR8;CCR6
Cell migration and invasion through p75NTR WP4561	1.16403	1930-02-01	0.0291052	0.0685448	0	0	8.03328	28.4124	NTRK2;MMP9
PI3K-AKT-mTOR signaling pathway and therapeutic opportunities WP3844	1.16403	1930-02-01	0.0291052	0.0685448	0	0	8.03328	28.4124	CDKN1B;PIK3R2
Leptin signaling pathway WP2034	1.15382	1976-03-01	0.0303538	0.0701744	0	0	4.63773	16.2081	ROCK2;PIK3R2;FYN
Prolactin Signaling Pathway WP2037	1.15382	1976-03-01	0.0303538	0.0701744	0	0	4.63773	16.2081	TEC;PIK3R2;FYN
TGF-beta Signaling Pathway WP366	1.15382	4/132	0.0304449	0.0701744	0	0	3.537	12.3506	ITGB3;FN1;PIK3R2;TP53
White fat cell differentiation WP4149	1.13353	1932-02-01	0.0328062	0.0735312	0	0	7.49697	25.6182	PPARG;INS
Development and heterogeneity of the ILC family WP3893	1.13353	1932-02-01	0.0328062	0.0735312	0	0	7.49697	25.6182	TSLP;IL23A
Hair Follicle Development: Organogenesis - Part 2 of 3 WP2839	1.13353	1932-02-01	0.0328062	0.0735312	0	0	7.49697	25.6182	INHBA;FGFR2
Ovarian infertility WP34	1.13353	1932-02-01	0.0328062	0.0735312	0	0	7.49697	25.6182	CDKN1B;PGR
Circadian rhythm related genes WP3594	1.11949	5/201	0.0341179	0.0759473	0	0	2.89401	9.77577	ROCK2;NAMPT;PPARG;GHRL;TP53
Fluoropyrimidine Activity WP1601	1.11777	1933-02-01	0.0347222	0.0762482	0	0	7.25477	24.3787	TK1;TP53
Prion disease pathway WP3995	1.11777	1933-02-01	0.0347222	0.0762482	0	0	7.25477	24.3787	FYN;FGFR1
Regulation of toll-like receptor signaling pathway WP1449	1.10746	4/139	0.035797	0.0780806	0	0	3.35241	11.1631	BTK;SPP1;PIK3R2;MBL2
BDNF-TrkB Signaling WP3676	1.09977	1934-02-01	0.0366807	0.0794749	0	0	7.0277	23.2301	NTRK2;TRPC6
The influence of laminopathies on Wnt signaling WP4844	1.08247	1935-02-01	0.0386808	0.0827056	0	0	6.81439	22.1632	SPP1;PPARG
Photodynamic therapy-induced NF-kB survival signaling WP3617	1.08247	1935-02-01	0.0386808	0.0827056	0	0	6.81439	22.1632	MMP9;ICAM1
EGFR Tyrosine Kinase Inhibitor Resistance WP4806	1.08066	1984-03-01	0.0390976	0.0830505	0	0	4.17799	13.5438	PIK3R2;FGFR2;IGF1R
Pathways in clear cell renal cell carcinoma WP4018	1.07064	1985-03-01	0.0402713	0.0849881	0	0	4.12683	13.2559	PKM;ALDOC;ALDOA
ncRNAs involved in Wnt signaling in hepatocellular carcinoma WP4336	1.06079	1986-03-01	0.0414627	0.0869379	0	0	4.0769	12.9766	KREMEN1;SOST;ROR2
Neovascularisation processes WP4331	1.04978	1937-02-01	0.042802	0.0891709	0	0	6.42435	20.2442	EPHB2;MMP9
Amyotrophic lateral sclerosis (ALS) WP2447	1.03706	1938-02-01	0.0449215	0.0918207	0	0	6.24558	19.379	GPX1;TP53
mBDNF and proBDNF regulation of GABA neurotransmission WP4829	1.03706	1938-02-01	0.0449215	0.0918207	0	0	6.24558	19.379	NTRK2;PIK3R2
Nuclear receptors WP170	1.03706	1938-02-01	0.0449215	0.0918207	0	0	6.24558	19.379	PGR;PPARG
Androgen receptor signaling pathway WP138	1.03108	1990-03-01	0.0464039	0.0930943	0	0	3.88867	11.9397	ROCK2;KLK3;PIK3R2
Apoptosis Modulation and Signaling WP1772	1.03108	1990-03-01	0.0464039	0.0930943	0	0	3.88867	11.9397	DIABLO;CYCS;TP53
T-cell receptor (TCR) signaling pathway WP69	1.03108	1990-03-01	0.0464039	0.0930943	0	0	3.88867	11.9397	ITK;PIK3R2;FYN
Ferroptosis WP4313	1.01298	1940-02-01	0.0492739	0.0970546	0	0	5.91627	17.8101	CP;TP53
Microglia Pathogen Phagocytosis Pathway WP3937	1.01298	1940-02-01	0.0492739	0.0970546	0	0	5.91627	17.8101	LYN;PIK3R2
Neural Crest Cell Migration during Development WP4564	1.01298	1940-02-01	0.0492739	0.0970546	0	0	5.91627	17.8101	EPHB2;MMP9
LncRNA involvement in canonical Wnt signaling and colorectal cancer WP4258	1.00318	1994-03-01	0.0516224	0.0992713	0	0	3.71699	11.0164	KREMEN1;SOST;ROR2
SCFA and skeletal muscle substrate metabolism WP4030	1.00318	2022-06-01	0.052232	0.0992713	0	0	22.3921	66.1028	GCG
Somatroph axis (GH) and its relationship to dietary restriction and aging WP4186	1.00318	2022-06-01	0.052232	0.0992713	0	0	22.3921	66.1028	IGF1R
LncRNA-mediated mechanisms of therapeutic resistance WP3672	1.00318	2022-06-01	0.052232	0.0992713	0	0	22.3921	66.1028	TP53
Metastatic brain tumor WP2249	1.00318	2022-06-01	0.052232	0.0992713	0	0	22.3921	66.1028	TP53
Robo4 and VEGF Signaling Pathways Crosstalk WP3943	1.00318	2022-06-01	0.052232	0.0992713	0	0	22.3921	66.1028	ROBO4
IL-2 signaling pathway WP49	0.993089	1942-02-01	0.0537719	0.101604	0	0	5.61989	16.4269	FYN;IL2RG
Genes controlling nephrogenesis WP4823	0.979907	1943-02-01	0.0560736	0.104735	0	0	5.48254	15.7957	WT1;FGFR2
IL-6 signaling pathway WP364	0.979907	1943-02-01	0.0560736	0.104735	0	0	5.48254	15.7957	CRP;PIK3R2
Heart Development WP1591	0.967147	1944-02-01	0.0584093	0.107858	0	0	5.35173	15.2004	VEGFC;GATA4
Integrated Cancer Pathway WP1971	0.967147	1944-02-01	0.0584093	0.107858	0	0	5.35173	15.2004	CDKN1B;TP53
MicroRNA for Targeting Cancer Growth and Vascularization in Glioblastoma WP3593	0.957222	2022-07-01	0.0606696	0.110352	0	0	18.6591	52.2887	VEGFC
Nanomaterial-induced inflammasome activation WP3890	0.957222	2022-07-01	0.0606696	0.110352	0	0	18.6591	52.2887	CTSB
Prostaglandin Synthesis and Regulation WP98	0.957222	1945-02-01	0.0607782	0.110352	0	0	5.22701	14.6384	EDN1;PPARG
Aryl Hydrocarbon Receptor Pathway WP2873	0.942812	1946-02-01	0.0631796	0.114074	0	0	5.10795	14.107	CDKN1B;IL17B
Development of ureteric collection system WP5053	0.928807	1947-02-01	0.0656127	0.117813	0	0	4.99419	13.6041	WT1;FGFR2
Nuclear Receptors Meta-Pathway WP2882	0.927691	6/319	0.0661451	0.118116	0	0	2.17427	5.90511	CDKN1B;GPX3;GSR;GSTA1;POU5F1;IL17B
Differentiation Pathway WP2848	0.917569	1948-02-01	0.0680768	0.120901	0	0	4.88538	13.1276	INHBA;INS
HIF1A and PPARG regulation of glycolysis WP2456	0.916234	2022-08-01	0.0690326	0.121273	0	0	15.9927	42.7514	PPARG
Phase I biotransformations, non P450 WP136	0.916234	2022-08-01	0.0690326	0.121273	0	0	15.9927	42.7514	PON2
Thermogenesis WP4321	0.900407	3/108	0.0719818	0.125775	0	0	3.2191	8.47056	PPARG;GCG;FGFR1
Synaptic signaling pathways associated with autism spectrum disorder WP4539	0.896071	1950-02-01	0.0730949	0.127037	0	0	4.68134	12.2464	NTRK2;PIK3R2
Somitogenesis in the context of spondylocostal dysostosis WP4785	0.87857	2022-09-01	0.0773215	0.13226	0	0	13.9929	35.8189	DLL1
Eicosanoid metabolism via cytochrome P450 monooxygenases (CYP) pathway WP4720	0.87857	2022-09-01	0.0773215	0.13226	0	0	13.9929	35.8189	PPARG
NLR Proteins WP288	0.87857	2022-09-01	0.0773215	0.13226	0	0	13.9929	35.8189	EPHB2
Wnt Signaling Pathway WP363	0.875787	1952-02-01	0.0782282	0.133111	0	0	4.49364	11.4503	PPARG;ROR2
Apoptosis-related network due to altered Notch3 in ovarian cancer WP2864	0.863812	1953-02-01	0.0808362	0.136832	0	0	4.4053	11.0808	CDKN1B;HSPD1
TGF-beta Receptor Signaling WP560	0.852138	1954-02-01	0.083471	0.14056	0	0	4.32037	10.7286	SPP1;INHBA
TCA cycle in senescence WP5050	0.845209	2022-10-01	0.085537	0.142821	0	0	12.4375	30.5815	TP53
The Overlap Between Signal Transduction Pathways that Contribute to a Range of LMNA Laminopathies WP4879	0.845209	1955-02-01	0.0861318	0.142821	0	0	4.23864	10.3926	SPP1;PPARG
Pathogenic Escherichia coli infection WP2272	0.845209	1955-02-01	0.0861318	0.142821	0	0	4.23864	10.3926	ROCK2;FYN
Fragile X Syndrome WP4549	0.819124	3/121	0.0935988	0.151662	0	0	2.86257	6.78067	NTRK2;FYN;MMP9
Serotonin Transporter Activity WP1455	0.819124	2022-11-01	0.0936798	0.151662	0	0	11.1932	26.5041	ITGB3
Gene regulatory network modelling somitogenesis WP2854	0.819124	2022-11-01	0.0936798	0.151662	0	0	11.1932	26.5041	DLL1
PTF1A related regulatory pathway WP4147	0.819124	2022-11-01	0.0936798	0.151662	0	0	11.1932	26.5041	PDX1
TGF-beta receptor signaling in skeletal dysplasias WP4816	0.819124	1958-02-01	0.0942637	0.151662	0	0	4.01096	9.47252	SPP1;INHBA
Pre-implantation embryo WP3527	0.819124	1958-02-01	0.0942637	0.151662	0	0	4.01096	9.47252	SOX2;POU5F1
MET in type 1 papillary renal cell carcinoma WP4205	0.808743	1959-02-01	0.097022	0.155331	0	0	3.94039	9.19221	PIK3R2;INSL3
TYROBP causal network in microglia WP3945	0.786572	1961-02-01	0.102606	0.163466	0	0	3.80643	8.6667	GPX1;SPP1
Transcriptional cascade regulating adipogenesis WP4211	0.763684	2013-01-01	0.10975	0.172312	0	0	9.32674	20.6079	PPARG
Valproic acid pathway WP3871	0.763684	2013-01-01	0.10975	0.172312	0	0	9.32674	20.6079	HADHA
MFAP5-mediated ovarian cancer cell motility and invasiveness WP3301	0.763684	2013-01-01	0.10975	0.172312	0	0	9.32674	20.6079	ITGB3
G1 to S cell cycle control WP45	0.760297	1964-02-01	0.111143	0.173661	0	0	3.6217	7.95664	CDKN1B;TP53
22q11,2 copy number variation syndrome WP4657	0.759736	3/131	0.111822	0.173886	0	0	2.63759	5.77856	TP53;FGFR2;FGFR1
Cancer immunotherapy by CTLA4 blockade WP4582	0.73964	2014-01-01	0.117678	0.182121	0	0	8.60887	18.4213	PIK3R2
PPAR signaling pathway WP3942	0.733731	1967-02-01	0.119858	0.184616	0	0	3.45402	7.32752	OLR1;PPARG
Melanoma WP4685	0.727297	1968-02-01	0.1228	0.187371	0	0	3.40152	7.13364	PIK3R2;TP53
RAC1/PAK1/p38/MMP2 Pathway WP3303	0.727297	1968-02-01	0.1228	0.187371	0	0	3.40152	7.13364	FN1;TP53
ERK Pathway in Huntington's Disease WP3853	0.725035	2015-01-01	0.125536	0.18835	0	0	7.99354	16.5879	NTRK2
FOXP3 in COVID-19 WP5063	0.725035	2015-01-01	0.125536	0.18835	0	0	7.99354	16.5879	IL2RG
Phytochemical activity on NRF2 transcriptional activation WP3	0.725035	2015-01-01	0.125536	0.18835	0	0	7.99354	16.5879	EPHB2
AMP-activated protein kinase (AMPK) signaling WP1403	0.725035	1969-02-01	0.12576	0.18835	0	0	3.35058	6.94703	PIK3R2;TP53
Tryptophan catabolism leading to NAD+ production WP4210	0.70365	2016-01-01	0.133325	0.197856	0	0	7.46026	15.0322	NAMPT
NAD+ metabolism WP3644	0.70365	2016-01-01	0.133325	0.197856	0	0	7.46026	15.0322	NAMPT
Arrhythmogenic Right Ventricular Cardiomyopathy WP2118	0.699324	1974-02-01	0.140802	0.199837	0	0	3.11711	6.11079	ITGB3;ITGA5
Airway smooth muscle cell contraction WP4962	0.699324	2017-01-01	0.141044	0.199837	0	0	6.99364	13.6983	ROCK2
Sulfation Biotransformation Reaction WP692	0.699324	2017-01-01	0.141044	0.199837	0	0	6.99364	13.6983	GSR
Leptin Insulin Overlap WP3935	0.699324	2017-01-01	0.141044	0.199837	0	0	6.99364	13.6983	INS
MAP3K1 role in promoting and blocking gonadal determination WP4872	0.699324	2017-01-01	0.141044	0.199837	0	0	6.99364	13.6983	FGFR2
miR-509-3p alteration of YAP1/ECM axis WP3967	0.699324	2017-01-01	0.141044	0.199837	0	0	6.99364	13.6983	FN1
Mitochondrial LC-Fatty Acid Beta-Oxidation WP368	0.699324	2017-01-01	0.141044	0.199837	0	0	6.99364	13.6983	HADHA
Nephrogenesis WP5052	0.699324	2017-01-01	0.141044	0.199837	0	0	6.99364	13.6983	BMP7
Platelet-mediated interactions with vascular and circulating cells WP4462	0.699324	2017-01-01	0.141044	0.199837	0	0	6.99364	13.6983	ICAM1
Regulation of Wnt/B-catenin Signaling by Small Molecule Compounds WP3664	0.699324	2017-01-01	0.141044	0.199837	0	0	6.99364	13.6983	LRP1
NRF2 pathway WP2884	0.699324	3/146	0.141423	0.199837	0	0	2.35912	4.61444	GPX3;GSR;GSTA1
Simplified Interaction Map Between LOXL4 and Oxidative Stress Pathway WP3670	0.686887	2018-01-01	0.148696	0.205643	0	0	6.58192	12.5442	FN1
TGF-B Signaling in Thyroid Cells for Epithelial-Mesenchymal Transition WP3859	0.686887	2018-01-01	0.148696	0.205643	0	0	6.58192	12.5442	FN1
Transcription co-factors SKI and SKIL protein partners WP4533	0.686887	2018-01-01	0.148696	0.205643	0	0	6.58192	12.5442	MERTK
Estrogen metabolism WP697	0.686887	2018-01-01	0.148696	0.205643	0	0	6.58192	12.5442	GSTA1
MFAP5 effect on permeability and motility of endothelial cells via cytoskeleton rearrangement WP4560	0.686887	2018-01-01	0.148696	0.205643	0	0	6.58192	12.5442	ITGB3
Hepatitis B infection WP4666	0.678031	3/152	0.153931	0.209879	0	0	2.26343	4.23545	CYCS;PIK3R2;MMP9
Integrated breast cancer pathway WP1984	0.678031	3/152	0.153931	0.209879	0	0	2.26343	4.23545	PIK3R2;PHB;TP53
15q13,3 copy number variation syndrome WP4942	0.678031	2019-01-01	0.156279	0.209879	0	0	6.21594	11.5375	FYN
Apoptosis Modulation by HSP70 WP384	0.678031	2019-01-01	0.156279	0.209879	0	0	6.21594	11.5375	CYCS
TP53 network WP1742	0.678031	2019-01-01	0.156279	0.209879	0	0	6.21594	11.5375	TP53
Cell Differentiation - Index expanded WP2023	0.678031	2019-01-01	0.156279	0.209879	0	0	6.21594	11.5375	SOX2
LTF danger signal response pathway WP4478	0.678031	2019-01-01	0.156279	0.209879	0	0	6.21594	11.5375	LTF
DNA IR-damage and cellular response via ATR WP4016	0.671444	1980-02-01	0.159323	0.213087	0	0	2.87646	5.28354	FEN1;TP53
Nonalcoholic fatty liver disease WP4396	0.670541	3/155	0.160312	0.21353	0	0	2.21842	4.06112	CYCS;PIK3R2;INS
Serotonin Receptor 2 and ELK-SRF/GATA4 signaling WP732	0.668267	2020-01-01	0.163795	0.214651	0	0	5.88849	10.6531	GATA4
BMP Signaling Pathway in Eyelid Development WP3927	0.668267	2020-01-01	0.163795	0.214651	0	0	5.88849	10.6531	FGFR2
Hereditary leiomyomatosis and renal cell carcinoma pathway WP4206	0.668267	2020-01-01	0.163795	0.214651	0	0	5.88849	10.6531	TP53
Imatinib and Chronic Myeloid Leukemia WP3640	0.668267	2020-01-01	0.163795	0.214651	0	0	5.88849	10.6531	CDKN1B
MAPK Signaling Pathway WP382	0.639286	4/246	0.176853	0.229464	0	0	1.85998	3.22229	NTRK2;TP53;FGFR2;FGFR1
Transcription factor regulation in adipogenesis WP3599	0.639286	2022-01-01	0.178629	0.229464	0	0	5.32715	9.17573	PPARG
Type II diabetes mellitus WP1584	0.639286	2022-01-01	0.178629	0.229464	0	0	5.32715	9.17573	PDX1
miRNA targets in ECM and membrane receptors WP2911	0.639286	2022-01-01	0.178629	0.229464	0	0	5.32715	9.17573	FN1
NAD+ biosynthetic pathways WP3645	0.639286	2022-01-01	0.178629	0.229464	0	0	5.32715	9.17573	NAMPT
Retinoblastoma gene in cancer WP2446	0.634188	1987-02-01	0.181452	0.232173	0	0	2.63864	4.50353	CDKN1B;TP53
Kynurenine Pathway and links to Cellular Senescence WP5044	0.626968	2023-01-01	0.185947	0.236065	0	0	5.08475	8.55404	TP53
Nanoparticle triggered autophagic cell death WP2509	0.626968	2023-01-01	0.185947	0.236065	0	0	5.08475	8.55404	INS
Pancreatic adenocarcinoma pathway WP4263	0.624219	1989-02-01	0.187858	0.237564	0	0	2.57772	4.31012	PIK3R2;TP53
Kallmann's Syndrome WP5074	0.615409	2024-01-01	0.1932	0.242433	0	0	4.86342	7.99561	FGFR1
miRNA regulation of p53 pathway in prostate cancer WP3982	0.615409	2024-01-01	0.1932	0.242433	0	0	4.86342	7.99561	TP53
Amino Acid metabolism WP3925	0.614627	1991-02-01	0.194295	0.242869	0	0	2.51954	4.12794	PKM;GSR
GPCRs, Class A Rhodopsin-like WP455	0.611453	4/257	0.196474	0.244651	0	0	1.77811	2.89339	CCR1;CCR8;CCR6;CMKLR1
MTHFR deficiency WP4288	0.604543	2025-01-01	0.200389	0.248575	0	0	4.66055	7.4918	CYCS
EPO Receptor Signaling WP581	0.591023	2026-01-01	0.207515	0.256435	0	0	4.4739	7.03544	PTPRC
Follicle Stimulating Hormone (FSH) signaling pathway WP2035	0.578137	2027-01-01	0.214577	0.264157	0	0	4.30161	6.62055	CGA
Vitamin D Receptor Pathway WP2877	0.567474	3/182	0.220859	0.270723	0	0	1.88121	2.84106	CDKN1B;BGLAP;SPP1
Nanoparticle-mediated activation of receptor signaling WP2643	0.567474	2028-01-01	0.221577	0.270723	0	0	4.14208	6.24206	FN1
Metapathway biotransformation Phase I and II WP702	0.565955	3/183	0.223189	0.271672	0	0	1.87067	2.8055	GPX3;GSR;GSTA1
Statin inhibition of cholesterol production WP430	0.558955	2029-01-01	0.228514	0.276086	0	0	3.99395	5.89569	LRP1
RAS and bradykinin pathways in COVID-19 WP4969	0.558955	2029-01-01	0.228514	0.276086	0	0	3.99395	5.89569	SERPING1
Toll-like Receptor Signaling Pathway WP75	0.55137	2/103	0.233405	0.280951	0	0	2.21883	3.22836	SPP1;PIK3R2
Dopaminergic Neurogenesis WP2855	0.550896	1930-01-01	0.235391	0.281257	0	0	3.85603	5.57778	SOX2
Matrix Metalloproteinases WP129	0.550896	1930-01-01	0.235391	0.281257	0	0	3.85603	5.57778	MMP9
Base Excision Repair WP4752	0.541683	1931-01-01	0.242206	0.287288	0	0	3.72731	5.2852	FEN1
Gastric Cancer Network 2 WP2363	0.541683	1931-01-01	0.242206	0.287288	0	0	3.72731	5.2852	TP53
Mammary gland development pathway - Pregnancy and lactation (Stage 3 of 4) WP2817	0.534466	1932-01-01	0.248961	0.292102	0	0	3.60689	5.01524	PGR
Monoamine Transport WP727	0.534466	1932-01-01	0.248961	0.292102	0	0	3.60689	5.01524	ITGB3
SARS-CoV-2 mitochondrial interactions WP5038	0.534466	1932-01-01	0.248961	0.292102	0	0	3.60689	5.01524	PHB
Alpha 6 Beta 4 signaling pathway WP244	0.527619	1933-01-01	0.255656	0.296743	0	0	3.494	4.76555	PIK3R2
Endothelin Pathways WP2197	0.527619	1933-01-01	0.255656	0.296743	0	0	3.494	4.76555	EDN1
Nuclear Receptors in Lipid Metabolism and Toxicity WP299	0.527619	1933-01-01	0.255656	0.296743	0	0	3.494	4.76555	PPARG
CAMKK2 Pathway WP4874	0.519582	1934-01-01	0.262291	0.302286	0	0	3.38795	4.53409	ICAM1
Fatty acid beta-oxidation WP143	0.519582	1934-01-01	0.262291	0.302286	0	0	3.38795	4.53409	HADHA
Type II interferon signaling (IFNG) WP619	0.495985	1937-01-01	0.281847	0.319165	0	0	3.10515	3.93233	ICAM1
Effect of progerin on genes involved in Hutchinson-Gilford progeria syndrome WP4320	0.495985	1937-01-01	0.281847	0.319165	0	0	3.10515	3.93233	TP53
Factors and pathways affecting insulin-like growth factor (IGF1)-Akt signaling WP3850	0.495985	1937-01-01	0.281847	0.319165	0	0	3.10515	3.93233	IGF1R
Melatonin metabolism and effects WP3298	0.495985	1937-01-01	0.281847	0.319165	0	0	3.10515	3.93233	EDN1
miRNAs involvement in the immune response in sepsis WP4329	0.495985	1937-01-01	0.281847	0.319165	0	0	3.10515	3.93233	ICAM1
Sleep regulation WP3591	0.490745	1938-01-01	0.288251	0.323039	0	0	3.02107	3.75799	GHRL
Striated Muscle Contraction Pathway WP383	0.490745	1938-01-01	0.288251	0.323039	0	0	3.02107	3.75799	TNNT1
Parkinson's disease pathway WP2371	0.490745	1938-01-01	0.288251	0.323039	0	0	3.02107	3.75799	CYCS
Cell cycle WP179	0.490493	2/120	0.289412	0.323226	0	0	1.89753	2.35276	CDKN1B;TP53
Kisspeptin/kisspeptin receptor system in the ovary WP4871	0.484271	1939-01-01	0.294597	0.327891	0	0	2.94142	3.59485	MMP9
ATM Signaling Pathway WP2516	0.47806	1940-01-01	0.300888	0.332614	0	0	2.86586	3.44195	TP53
Glycogen Synthesis and Degradation WP500	0.47806	1940-01-01	0.300888	0.332614	0	0	2.86586	3.44195	PPP2R5C
Vitamin D-sensitive calcium signaling in depression WP4698	0.470628	1941-01-01	0.307122	0.338355	0	0	2.79407	3.29842	GSR
TNF related weak inducer of apoptosis (TWEAK) Signaling Pathway WP2036	0.466371	1942-01-01	0.313301	0.341688	0	0	2.72578	3.16351	MMP9
Fas ligand pathway and stress induction of heat shock proteins WP314	0.466371	1942-01-01	0.313301	0.341688	0	0	2.72578	3.16351	CYCS
Metabolic reprogramming in colon cancer WP4290	0.466371	1942-01-01	0.313301	0.341688	0	0	2.72578	3.16351	PKM
Vitamin A and carotenoid metabolism WP716	0.459418	1943-01-01	0.319426	0.347202	0	0	2.66075	3.03653	RBP4
Neurodegeneration with brain iron accumulation (NBIA) subtypes pathway WP4577	0.452692	1944-01-01	0.325496	0.352621	0	0	2.59874	2.91684	CP
Angiopoietin Like Protein 8 Regulatory Pathway WP3915	0.449848	2/132	0.328727	0.354938	0	0	1.72133	1.91503	PIK3R2;INS
Aryl Hydrocarbon Receptor Netpath WP2586	0.444175	1946-01-01	0.337475	0.359605	0	0	2.48299	2.69718	CDKN1B
Translation inhibitors in chronically activated PDGFRA cells WP4566	0.444175	1946-01-01	0.337475	0.359605	0	0	2.48299	2.69718	PIK3R2
Oxysterols derived from cholesterol WP4545	0.444175	1946-01-01	0.337475	0.359605	0	0	2.48299	2.69718	IL17B
Regulation of Microtubule Cytoskeleton WP2038	0.444175	1946-01-01	0.337475	0.359605	0	0	2.48299	2.69718	EPHB2
Energy Metabolism WP1541	0.440886	1947-01-01	0.343385	0.362338	0	0	2.42889	2.59624	PPARG
Mechanoregulation and pathology of YAP/TAZ via Hippo and non-Hippo mechanisms WP4534	0.440886	1947-01-01	0.343385	0.362338	0	0	2.42889	2.59624	ITGB3
NO/cGMP/PKG mediated Neuroprotection WP4008	0.440886	1947-01-01	0.343385	0.362338	0	0	2.42889	2.59624	CYCS
Photodynamic therapy-induced AP-1 survival signaling, WP3611	0.420805	1950-01-01	0.360803	0.379485	0	0	2.27983	2.32412	TP53
Copper homeostasis WP3286	0.408751	1952-01-01	0.372158	0.390166	0	0	2.19021	2.16488	TP53
Cardiac Hypertrophic Response WP2795	0.395301	1955-01-01	0.388817	0.402438	0	0	2.06822	1.95373	FGFR2
DNA IR-double strand breaks and cellular response via ATM WP3959	0.395301	1955-01-01	0.388817	0.402438	0	0	2.06822	1.95373	TP53
Hematopoietic Stem Cell Differentiation WP2849	0.395301	1955-01-01	0.388817	0.402438	0	0	2.06822	1.95373	ITGB3
IL-1 signaling pathway WP195	0.395301	1955-01-01	0.388817	0.402438	0	0	2.06822	1.95373	PIK3R2
Insulin Signaling WP481	0.365618	2/160	0.417647	0.430905	0	0	1.41427	1.23483	PIK3R2;IGF1R
EGF/EGFR signaling pathway WP437	0.360658	2/162	0.423785	0.435855	0	0	1.39645	1.19889	TNK2;PIK3R2
Genotoxicity pathway WP4286	0.354577	1963-01-01	0.431121	0.442001	0	0	1.80062	1.51498	TOPORS
Glucocorticoid Receptor Pathway WP2880	0.323763	1970-01-01	0.465741	0.474501	0	0	1.61737	1.23588	POU5F1
Parkin-Ubiquitin Proteasomal System pathway WP2359	0.323763	1970-01-01	0.465741	0.474501	0	0	1.61737	1.23588	HSPA14
MECP2 and Associated Rett Syndrome WP3584	0.316352	1972-01-01	0.475242	0.482667	0	0	1.57166	1.1692	IGF1R
Pyrimidine metabolism WP4022	0.267869	1985-01-01	0.533031	0.539673	0	0	1.32755	0.835262	TK1
TNF-alpha signaling pathway WP231	0.246639	1992-01-01	0.56148	0.566711	0	0	1.225	0.707043	DIABLO
7q11,23 copy number variation syndrome WP4932	0.214635	1/104	0.606296	0.61005	0	0	1.08162	0.541229	BTK
DNA Repair Pathways Full Network WP4946	0.179748	1/120	0.659042	0.661076	0	0	0.935432	0.390045	FEN1
Ciliopathies WP4803	0.0932883	1/183	0.806699	0.806699	0	0	0.609673	0.13096	TOPORS

## Sheet: Enrichment Paths 2021 Down
Term	-log10 pvalue	Overlap	P-value	Adjusted P-value	Old P-value	Old Adjusted P-value	Odds Ratio	Combined Score	Genes
Complement system WP2806	11.4055	18/97	1.07101e-14	3.93061e-12	0	0	15.1446	487.164	CRP;FGA;APCS;F13A1;APOA1;PLG;THBS1;C2;VTN;C5;IBSP;C7;SELL;CFHR2;C9;SERPING1;CD59;CD55
Complement and Coagulation Cascades WP558	6.59973	1958-11-01	1.36971e-09	2.51342e-07	0	0	15.2205	310.63	THBD;C7;SERPIND1;C9;SERPING1;PLG;F13B;F2;CLU;CD55;C2
Gastrin signaling pathway WP4659	6.43052	14/114	3.03343e-09	3.7109e-07	0	0	9.17117	179.879	CHGA;CDKN1A;CDKN1B;MMP7;ROCK1;PIK3R2;PTGS2;RELA;CASP3;BIRC5;GRB2;GAST;FYN;CD44
COVID-19, thrombosis and anticoagulation WP4927	5.78094	2022-07-05	1.86114e-08	1.656e-06	0	0	159.781	2844.02	FGA;F13A1;PLG;F13B;F2
PI3K-Akt signaling pathway WP4172	5.78094	22/340	2.25613e-08	1.656e-06	0	0	4.60479	81.0767	PDGFRB;PDGFRA;CDKN1A;CDKN1B;CSF1;BDNF;FN1;OSM;PIK3R2;THBS2;THBS1;RELA;EPOR;THBS4;VTN;GH1;IBSP;GRB2;ITGA5;TLR4;FGFR2;EPHA2
Folate Metabolism WP176	5.15373	1969-10-01	1.14751e-07	7.01892e-06	0	0	10.9795	175.457	CRP;FGA;CSF1;APOA1;CCL2;PLG;F2;APOB;FOLR1;RELA
Primary focal segmental glomerulosclerosis (FSGS) WP2572	5.04085	1972-10-01	1.73613e-07	9.10227e-06	0	0	10.4466	162.617	SCARB2;VTN;CDKN1A;CDKN1B;CTSL;PODXL;WT1;KRT8;FYN;TLR4
Focal Adhesion WP306	4.60518	15/198	5.64868e-07	2.48212e-05	0	0	5.36473	77.1806	PDGFRB;PDGFRA;ROCK1;TXK;FN1;XIAP;PIK3R2;THBS2;THBS1;THBS4;VTN;IBSP;GRB2;FYN;ITGA5
Thymic Stromal LymphoPoietin (TSLP) Signaling Pathway WP2203	4.60518	1947-08-01	6.08695e-07	2.48212e-05	0	0	13.2143	189.122	LYN;TEC;TSLP;LCK;TNFSF4;BTK;FYN;RELA
Complement Activation WP545	4.54753	2022-06-01	8.45969e-07	2.83448e-05	0	0	24.0281	335.98	C5;C7;C9;C8B;CD55;C2
Hepatitis C and Hepatocellular Carcinoma WP3646	4.54753	1949-08-01	8.49571e-07	2.83448e-05	0	0	12.5684	175.688	CDKN1A;PODXL;CASP3;BIRC5;GRB2;PTGS2;TGFBR1;CD44
Vitamin B12 metabolism WP1533	4.51549	1950-08-01	9.97757e-07	3.05147e-05	0	0	12.2685	169.524	CRP;APOA1;CCL2;PLG;APOE;F2;APOB;RELA
Selenium Micronutrient Network WP15	4.43459	1989-10-01	1.30222e-06	3.67626e-05	0	0	8.1915	111.007	CRP;FGA;GSR;APOA1;CCL2;PLG;F2;PTGS2;APOB;RELA
Focal Adhesion-PI3K-Akt-mTOR-signaling pathway WP3932	4.41237	18/303	1.5147e-06	3.86931e-05	0	0	4.15386	55.663	PDGFRB;PDGFRA;CDKN1A;CDKN1B;CSF1;FN1;OSM;PIK3R2;THBS2;THBS1;THBS4;EPOR;VTN;IBSP;GRB2;ITGA5;FGFR2;EPHA2
Apoptosis-related network due to altered Notch3 in ovarian cancer WP2864	4.41237	1953-08-01	1.58146e-06	3.86931e-05	0	0	11.4489	152.925	APP;CDKN1A;CDKN1B;ERBB3;BIRC5;APOE;THBS1;TNFRSF21
VEGFA-VEGFR2 Signaling Pathway WP3888	3.96562	21/432	5.00599e-06	0.000108237	0	0	3.37296	41.1666	FGA;ROCK1;MMP2;FN1;TNFRSF10C;PIK3R2;PTGS2;BMX;RELA;DLL4;CDH5;ADAMTS1;S1PR1;ADAM9;BIRC5;TXNIP;CCL2;GRB2;FYN;ALDOA;EPHA2
Interleukin-11 Signaling Pathway WP2332	3.96562	1944-07-01	5.01372e-06	0.000108237	0	0	12.1489	148.257	IBSP;BGLAP;BIRC5;PIK3R2;FYN;GRB2;RELA
Fatty acid transporters WP5061	3.87171	2018-05-01	6.59023e-06	0.000134367	0	0	24.5679	293.094	FABP1;FABP3;FABP4;DBI;CD36
Acute viral myocarditis WP4298	3.80951	1986-09-01	8.02743e-06	0.000155056	0	0	7.53973	88.461	EDN1;CASP3;KRT8;BNIP2;FYN;MMP9;TLR4;TLR3;CD55
Epithelial to mesenchymal transition in colorectal cancer WP4239	3.80467	12/160	8.54457e-06	0.000156793	0	0	5.26327	61.4235	DLL4;VTN;CLDN4;FZD7;MMP2;FN1;PIK3R2;GRB2;ITGA5;MMP9;DLL1;TGFBR1
Apoptosis Modulation and Signaling WP1772	3.69037	1990-09-01	1.1673e-05	0.000203999	0	0	7.16594	81.3924	TRADD;CASP3;IL1R2;TNFSF10;TNFRSF10C;BIRC5;XIAP;TNFRSF10A;TNFRSF10D
Photodynamic therapy-induced NF-kB survival signaling WP3617	3.58724	1935-06-01	1.55067e-05	0.00025868	0	0	13.2481	146.713	MMP2;BIRC5;PTGS2;CXCL2;MMP9;RELA
Spinal Cord Injury WP2431	3.57325	10/118	1.67423e-05	0.000267149	0	0	5.98307	65.7992	C5;CDKN1B;BDNF;CASP3;CCL2;CD47;PTGS2;CXCL2;MMP9;TLR4
Oxidative Damage WP3941	3.27978	1940-06-01	3.43369e-05	0.000525068	0	0	11.297	116.125	CDKN1A;C5;CDKN1B;CASP3;TRAF2;C2
Glioblastoma signaling pathways WP2261	3.20037	1982-08-01	4.2944e-05	0.000630419	0	0	6.95188	69.9054	PDGFRB;PDGFRA;CDKN1A;CDKN1B;ERBB3;PIK3R2;GRB2;FGFR2
Notch Signaling Pathway Netpath WP61	3.19253	1961-07-01	4.54758e-05	0.000641908	0	0	8.31705	83.1567	DLL4;CDKN1A;LCK;PSEN2;PIK3R2;GATA3;DLL1
Apoptosis WP254	3.16615	1984-08-01	5.11274e-05	0.000682098	0	0	6.76825	66.8783	TRADD;CASP3;TNFSF10;BIRC5;XIAP;TRAF2;TNFRSF21;RELA
Osteoblast Signaling WP322	3.16615	2014-04-01	5.20402e-05	0.000682098	0	0	25.4718	251.241	PDGFRB;PDGFRA;IBSP;BGLAP
Allograft Rejection WP2328	3.01311	1989-08-01	7.74219e-05	0.000970255	0	0	6.34884	60.0996	PDGFRA;C5;C7;CASP3;C9;C8B;CD55;C2
Statin inhibition of cholesterol production WP430	3.01311	2029-05-01	7.93124e-05	0.000970255	0	0	13.3002	125.582	APOC2;APOC1;APOA1;APOE;APOB
PPAR signaling pathway WP3942	3.00408	1967-07-01	8.3678e-05	0.000990639	0	0	7.48306	70.255	FABP1;FABP3;FABP4;APOA1;DBI;CD36;ANGPTL4
Small cell lung cancer WP4658	2.81903	1996-08-01	0.000132268	0.00151695	0	0	5.84173	52.1706	CDKN1A;CDKN1B;CASP3;FN1;TRAF2;PIK3R2;PTGS2;RELA
B Cell Receptor Signaling Pathway WP23	2.80708	1997-08-01	0.000142228	0.00155925	0	0	5.7758	51.1625	LYN;TEC;LCK;BTK;PIK3R2;GRB2;FYN;RELA
Hepatitis B infection WP4666	2.80708	10/152	0.000144453	0.00155925	0	0	4.5426	40.1682	CDKN1A;CASP3;BIRC5;PIK3R2;GRB2;MMP9;TLR4;TGFBR1;TLR3;RELA
ApoE and miR-146 in inflammation and atherosclerosis WP3926	2.67715	2022-08-03	0.000200563	0.00210304	0	0	38.0942	324.349	APOE;TLR4;RELA
Imatinib and Chronic Myeloid Leukemia WP3640	2.62265	2020-04-01	0.000233878	0.00238425	0	0	15.915	133.061	PDGFRB;PDGFRA;CDKN1B;PIM2
Senescence and Autophagy in Cancer WP615	2.61194	8/105	0.000246373	0.00244375	0	0	5.29728	44.0133	VTN;CDKN1A;CDKN1B;GSN;FN1;INHBA;THBS1;CD44
Neovascularisation processes WP4331	2.5955	1937-05-01	0.000262794	0.00253804	0	0	9.97108	82.203	DLL4;MMP9;RELA;EPHB4;TGFBR1
Galanin receptor pathway WP4970	2.571	2021-04-01	0.000285365	0.00268535	0	0	14.9781	122.247	CRP;CDKN1A;KRT19;CDKN1B
Composition of Lipid Particles WP3601	2.56411	2022-09-03	0.00029736	0.00272828	0	0	31.7435	257.776	APOA1;APOE;APOB
Kit receptor signaling pathway WP304	2.55086	1959-06-01	0.000314234	0.00281278	0	0	7.24012	58.3943	LYN;TEC;BTK;PIK3R2;FYN;GRB2
Pathways in clear cell renal cell carcinoma WP4018	2.51627	1985-07-01	0.000373786	0.00304602	0	0	5.75092	45.3853	PDGFRB;PDGFRA;CDH13;ALDOC;ALDOB;ENO2;ALDOA
Modulators of TCR signaling and T cell activation WP5072	2.51627	1961-06-01	0.00037725	0.00304602	0	0	6.97613	54.9901	ITK;CDKN1B;LCK;PIK3R2;GRB2;RELA
IL-18 signaling pathway WP4754	2.51627	13/272	0.000378925	0.00304602	0	0	3.2505	25.608	MMP2;FN1;PTGS2;CXCL2;MMP9;RELA;ADAMTS5;CLDN4;LCK;CASP3;CNTN2;CCL2;CD36
Bladder cancer WP2828	2.51627	1940-05-01	0.000381791	0.00304602	0	0	9.11503	71.7411	CDKN1A;MMP2;PIK3R2;THBS1;MMP9
Neural Crest Cell Migration during Development WP4564	2.51627	1940-05-01	0.000381791	0.00304602	0	0	9.11503	71.7411	EPHB6;BDNF;MMP2;MMP9;EPHB4
Blood Clotting Cascade WP272	2.49262	2023-04-01	0.000411922	0.00321649	0	0	13.4001	104.449	FGA;PLG;F13B;F2
Fibrin Complement Receptor 3 Signaling Pathway WP4136	2.48381	1941-05-01	0.000429304	0.00328238	0	0	8.86138	68.7054	FGA;CCL2;PLG;TLR4;TLR3
Lung fibrosis WP3624	2.47257	1963-06-01	0.000449734	0.00336841	0	0	6.73067	51.8723	EDN1;CMA1;MMP2;CCL2;CXCL2;MMP9
TNF related weak inducer of apoptosis (TWEAK) Signaling Pathway WP2036	2.45426	1942-05-01	0.000481141	0.00351351	0	0	8.62145	65.8622	CASP3;CCL2;TRAF2;MMP9;RELA
IL1 and megakaryocytes in obesity WP2865	2.45426	2024-04-01	0.000488253	0.00351351	0	0	12.7294	97.0579	TLR1;CCL2;F2;MMP9
T-cell receptor (TCR) signaling pathway WP69	2.43731	1990-07-01	0.000529474	0.00365335	0	0	5.4031	40.759	ITK;LCK;PIK3R2;FYN;GRB2;GATA3;RELA
Oncostatin M Signaling Pathway WP2374	2.43731	1965-06-01	0.000532639	0.00365335	0	0	6.50185	49.0088	CDKN1B;CASP3;OSM;CCL2;GRB2;RELA
Neural Crest Cell Migration in Cancer WP4565	2.43731	1943-05-01	0.00053755	0.00365335	0	0	8.39414	63.1952	EPHB6;BDNF;MMP2;MMP9;EPHB4
AGE/RAGE pathway WP2324	2.42136	1966-06-01	0.000578308	0.00378999	0	0	6.39316	47.6636	MMP7;ROCK1;CASP3;MMP2;MMP9;RELA
Association Between Physico-Chemical Features and Toxicity Associated Pathways WP3680	2.42136	1966-06-01	0.000578308	0.00378999	0	0	6.39316	47.6636	CDKN1A;CDKN1B;APC;FZD7;FN1;GRB2
Regulation of Actin Cytoskeleton WP51	2.41562	9/150	0.000606067	0.00384042	0	0	4.104	30.4046	PDGFRB;PDGFRA;GSN;ROCK1;APC;FN1;PIK3R2;F2;FGFR2
Hippo-Merlin Signaling Dysregulation WP4541	2.41562	8/120	0.000606933	0.00384042	0	0	4.58431	33.9564	PDGFRB;CDH5;PDGFRA;CDH13;ITGA5;FGFR2;CD44;EPHA2
RAC1/PAK1/p38/MMP2 Pathway WP3303	2.37449	1968-06-01	0.000678727	0.00422191	0	0	6.1863	45.1308	MMP2;FN1;BIRC5;GRB2;ANGPTL1;RELA
Aryl Hydrocarbon Receptor Netpath WP2586	2.34615	1946-05-01	0.000736771	0.00450658	0	0	7.77875	56.1099	CDKN1A;CDKN1B;CD36;PTGS2;RELA
Chromosomal and microsatellite instability in colorectal cancer WP4216	2.22545	1973-06-01	0.000989044	0.00595048	0	0	5.72318	39.5973	CDKN1A;APC;CASP3;BIRC5;PTGS2;TGFBR1
Photodynamic therapy-induced AP-1 survival signaling, WP3611	2.19338	1950-05-01	0.0010823	0.00640654	0	0	7.08586	48.3869	PDGFRA;CDKN1A;MMP2;TNFSF10;TRAF2
TGF-beta Signaling Pathway WP366	2.18682	8/132	0.00113244	0.00650398	0	0	4.13813	28.0705	APP;CDKN1A;ROCK1;FN1;PIK3R2;GRB2;THBS1;TGFBR1
Chemokine signaling pathway WP3929	2.18682	9/164	0.00114354	0.00650398	0	0	3.73065	25.27	LYN;CCL25;ITK;ROCK1;PIK3R2;GRB2;CCL28;RELA;PF4
Cell migration and invasion through p75NTR WP4561	2.18682	1930-04-01	0.00116965	0.00650398	0	0	9.7889	66.0853	ADAMTS13;BDNF;MMP2;MMP9
Inflammatory Response Pathway WP453	2.18682	1930-04-01	0.00116965	0.00650398	0	0	9.7889	66.0853	VTN;LCK;FN1;THBS1
Prolactin Signaling Pathway WP2037	2.1745	1976-06-01	0.00122156	0.00669121	0	0	5.47706	36.7381	TEC;CASP3;PIK3R2;FYN;GRB2;RELA
Copper homeostasis WP3286	2.15582	1952-05-01	0.00129428	0.00698529	0	0	6.78364	45.1099	APP;APC;CASP3;ADAM9;XIAP
Toll-like Receptor Signaling related to MyD88 WP3858	2.15146	1931-04-01	0.00132655	0.00705571	0	0	9.42587	62.448	TLR1;TLR4;RELA;TLR3
IL-4 signaling pathway WP395	2.0942	1954-05-01	0.00153542	0.00805	0	0	6.5061	42.1527	BIRC5;PIK3R2;GRB2;GATA3;RELA
miRNA regulation of prostate cancer signaling pathways WP3981	2.06042	1933-04-01	0.00168336	0.00870131	0	0	8.77491	56.0451	PDGFRB;CDKN1A;CDKN1B;GRB2
MAPK Signaling Pathway WP382	2.03995	11/246	0.00178942	0.00912106	0	0	3.01496	19.0723	PDGFRB;HSPA8;BDNF;IL1R2;CASP3;GRB2;TRAF2;RELA;HSPA1B;FGFR2;TGFBR1
Metabolic pathway of LDL, HDL and TG, including diseases WP4522	2.03677	2016-03-01	0.00182762	0.00918818	0	0	14.6457	92.3371	APOA1;APOE;APOB
p38 MAPK Signaling Pathway WP400	2.02935	1934-04-01	0.00188457	0.00934643	0	0	8.48198	53.2165	TRADD;TRAF2;GRB2;TGFBR1
EGFR Tyrosine Kinase Inhibitor Resistance WP4806	1.99926	1984-06-01	0.00204707	0.010017	0	0	4.9133	30.42	PDGFRB;PDGFRA;ERBB3;PIK3R2;GRB2;FGFR2
Platelet-mediated interactions with vascular and circulating cells WP4462	1.97497	2017-03-01	0.00219371	0.0105933	0	0	13.5988	83.2543	CCL2;TLR4;PF4
MET in type 1 papillary renal cell carcinoma WP4205	1.96365	1959-05-01	0.00228128	0.0108731	0	0	5.90218	35.903	ALK;CDKN1A;PIK3R2;GRB2;INSL3
Vitamin D Receptor Pathway WP2877	1.96319	9/182	0.00234171	0.0108844	0	0	3.33941	20.2264	THBD;ADAMTS5;CDKN1A;CDKN1B;BGLAP;TNFSF4;TPM1;EPHB4;KLK6
ESC Pluripotency Pathways WP3931	1.96319	7/116	0.00234297	0.0108844	0	0	4.10883	24.8845	PDGFRB;PDGFRA;APC;FZD7;PIK3R2;GRB2;FGFR2
Endometrial cancer WP4155	1.8642	1963-05-01	0.0030447	0.013671	0	0	5.49401	31.8342	CDKN1A;APC;PIK3R2;GRB2;FGFR2
Extracellular vesicles in the crosstalk of cardiac cells WP4300	1.8642	2019-03-01	0.00305456	0.013671	0	0	11.8978	68.9015	BIRC5;MMP9;TLR4
Overview of nanoparticle effects WP3287	1.8642	2019-03-01	0.00305456	0.013671	0	0	11.8978	68.9015	CRP;FN1;PTGS2
IL-5 signaling pathway WP127	1.81647	1940-04-01	0.00345095	0.015259	0	0	7.06616	40.0588	LYN;BTK;PIK3R2;GRB2
SARS-CoV-2 innate immunity evasion and cell-specific immune response WP5039	1.78824	1966-05-01	0.00372715	0.0162841	0	0	5.22301	29.2077	TRADD;CCL2;TRAF2;CXCL2;PF4
p53 transcriptional gene network WP4963	1.76518	1967-05-01	0.00397717	0.017172	0	0	5.13851	28.4015	CDKN1A;CCL2;THBS1;SERPINB5;TNFRSF10D
Pathogenesis of SARS-CoV-2 Mediated by nsp9-nsp10 Complex WP4884	1.75738	2021-03-01	0.00409683	0.017483	0	0	10.5747	58.135	CRP;LCK;FYN
Ebola Virus Pathway on Host WP4217	1.74826	7/129	0.00423251	0.0178544	0	0	3.66857	20.0486	GSN;CTSL;PIK3R2;ITGA5;TLR4;FOLR1;RELA
Pathways Regulating Hippo Signaling WP4540	1.73417	1998-06-01	0.00442229	0.0184429	0	0	4.16265	22.5662	PDGFRB;CDH5;PDGFRA;CDH13;FGFR2;EPHA2
Genes controlling nephrogenesis WP4823	1.73223	1943-04-01	0.00449251	0.0185253	0	0	6.52162	35.2516	PDGFRB;WT1;CD36;FGFR2
Nuclear Receptors Meta-Pathway WP2882	1.72801	12/319	0.00464779	0.0187062	0	0	2.51669	13.5181	FABP1;THBD;CDKN1B;FTH1;GSR;APOA1;CCL2;DBI;ANGPTL4;PTGS2;EPHA3;EPHA2
FGF23 signaling in hypophosphatemic rickets and related disorders WP4790	1.72801	2022-03-01	0.0046893	0.0187062	0	0	10.0177	53.7194	CDKN1A;DMP1;FGFR2
miRNA targets in ECM and membrane receptors WP2911	1.72801	2022-03-01	0.0046893	0.0187062	0	0	10.0177	53.7194	FN1;THBS2;THBS1
Gastric acid production WP2596	1.71652	2022-07-02	0.00486744	0.0192081	0	0	25.3145	134.804	GRP;GAST
Glycolysis and Gluconeogenesis WP534	1.68626	1945-04-01	0.00529328	0.0205942	0	0	6.20286	32.5111	ALDOC;ALDOB;ENO2;ALDOA
Kynurenine Pathway and links to Cellular Senescence WP5044	1.68626	2023-03-01	0.00533091	0.0205942	0	0	9.51629	49.8105	CDKN1A;IL1R2;TLR4
Non-small cell lung cancer WP4255	1.68443	1972-05-01	0.00540967	0.0206807	0	0	4.75383	24.8129	ALK;CDKN1A;CASP3;PIK3R2;GRB2
Angiogenesis WP1539	1.64231	2024-03-01	0.00602272	0.022787	0	0	9.06267	46.3303	PDGFRA;MMP9;FGFR2
Regulation of toll-like receptor signaling pathway WP1449	1.62472	7/139	0.00633635	0.023729	0	0	3.38891	17.1528	SIGIRR;TLR1;BTK;PIK3R2;TLR4;TLR3;RELA
IL-7 signaling pathway WP205	1.60765	2025-03-01	0.00676572	0.0246804	0	0	8.65029	43.2159	CDKN1B;PIK3R2;FYN
Mammalian disorder of sexual development WP4842	1.60765	2025-03-01	0.00676572	0.0246804	0	0	8.65029	43.2159	WT1;INSL3;FGFR2
Leptin signaling pathway WP2034	1.60765	1976-05-01	0.00679217	0.0246804	0	0	4.48509	22.3895	ROCK1;PIK3R2;FYN;GRB2;RELA
IL-3 signaling pathway WP286	1.58843	1949-04-01	0.00716967	0.0257968	0	0	5.65034	27.9008	LYN;PIK3R2;FYN;GRB2
PPAR-alpha pathway WP2878	1.5696	2026-03-01	0.00756078	0.0269399	0	0	8.27377	40.4156	FABP1;APOA1;DBI
Brain-derived neurotrophic factor (BDNF) signaling pathway WP2380	1.56918	7/144	0.0076416	0.026966	0	0	3.2644	15.9111	APC;BDNF;CASP3;PIK3R2;GRB2;FYN;RELA
Supression of HMGB1 mediated inflammation by THBD WP4479	1.54413	2022-09-02	0.00817329	0.0285676	0	0	18.0799	86.9081	THBD;RELA
Canonical and non-canonical Notch signaling WP3845	1.53591	2027-03-01	0.00840874	0.0291133	0	0	7.92863	37.8868	DLL4;PSEN2;DLL1
Netrin-UNC5B signaling pathway WP4747	1.51859	1952-04-01	0.00883334	0.0302975	0	0	5.29639	25.0478	CDH5;CASP3;CCL2;FYN
Cardiac Progenitor Differentiation WP2406	1.49382	1953-04-01	0.00943924	0.0320759	0	0	5.18803	24.1912	PDGFRA;TNNT2;ROR2;INHBA
Alzheimer's disease WP2059	1.48262	1983-05-01	0.00977561	0.0329142	0	0	4.08113	18.8869	APP;CASP3;PSEN2;IDE;APOE
Mammary gland development pathway - Involution (Stage 4 of 4) WP2815	1.4719	2022-10-02	0.0101117	0.0337361	0	0	15.8191	72.6742	CHI3L1;MMP9
T-Cell Receptor and Co-stimulatory Signaling WP2583	1.46925	2029-03-01	0.0102662	0.0339431	0	0	7.31799	33.5084	ITK;LCK;FYN
Pathogenic Escherichia coli infection WP2272	1.45779	1955-04-01	0.0107307	0.034851	0	0	4.98407	22.601	KRT18;ROCK1;FYN;TLR4
RANKL/RANK signaling pathway WP2018	1.45779	1955-04-01	0.0107307	0.034851	0	0	4.98407	22.601	LYN;TRAF2;PIK3R2;RELA
Breast cancer pathway WP4262	1.45747	7/154	0.0108334	0.0348759	0	0	3.04077	13.7599	DLL4;CDKN1A;APC;FZD7;PIK3R2;GRB2;DLL1
Matrix Metalloproteinases WP129	1.44699	1930-03-01	0.0112769	0.0357283	0	0	7.04659	31.604	MMP7;MMP2;MMP9
ncRNAs involved in Wnt signaling in hepatocellular carcinoma WP4336	1.44699	1986-05-01	0.0112929	0.0357283	0	0	3.92937	17.6177	APC;WIF1;FZD7;KREMEN1;ROR2
Development and heterogeneity of the ILC family WP3893	1.38241	1932-03-01	0.013465	0.0414559	0	0	6.55996	28.2581	IL33;TSLP;GATA3
Hair Follicle Development: Organogenesis - Part 2 of 3 WP2839	1.38241	1932-03-01	0.013465	0.0414559	0	0	6.55996	28.2581	PDGFRA;INHBA;FGFR2
SARS-CoV-2 mitochondrial interactions WP5038	1.38241	1932-03-01	0.013465	0.0414559	0	0	6.55996	28.2581	CTSL;PHB2;TLR3
Androgen receptor signaling pathway WP138	1.38241	1990-05-01	0.0135551	0.0414559	0	0	3.7437	16.1016	CDKN1A;ROCK1;PIK3R2;PARK7;RELA
ErbB signaling pathway WP673	1.36691	1991-05-01	0.0141649	0.042963	0	0	3.69998	15.7508	CDKN1A;CDKN1B;ERBB3;PIK3R2;GRB2
Iron metabolism in placenta WP2007	1.35961	2022-12-02	0.0145278	0.0436913	0	0	12.654	53.5479	TFRC;FTH1
Regucalcin in proximal tubule epithelial kidney cells WP4838	1.35961	1933-03-01	0.0146431	0.0436913	0	0	6.34097	26.7829	CASP3;RELA;TGFBR1
TNF-alpha signaling pathway WP231	1.3587	1992-05-01	0.0147929	0.0437823	0	0	3.65726	15.4103	TRADD;CASP3;CCL2;TRAF2;GRB2
LncRNA involvement in canonical Wnt signaling and colorectal cancer WP4258	1.32813	1994-05-01	0.0161043	0.0469749	0	0	3.57471	14.7588	APC;WIF1;FZD7;KREMEN1;ROR2
T-Cell antigen Receptor (TCR) pathway during Staphylococcus aureus infection WP3863	1.32813	1962-04-01	0.0161276	0.0469749	0	0	4.38098	18.0813	ITK;LCK;FYN;GRB2
Neuroinflammation WP4919	1.31226	2013-02-01	0.0169936	0.0487237	0	0	11.5031	46.8741	TLR4;RELA
Osteopontin Signaling WP1434	1.31226	2013-02-01	0.0169936	0.0487237	0	0	11.5031	46.8741	MMP9;RELA
Endochondral Ossification with Skeletal Dysplasias WP4808	1.29566	1964-04-01	0.0179315	0.050622	0	0	4.23452	17.0278	ADAMTS5;GH1;ADAMTS1;MMP9
Endochondral Ossification WP474	1.29566	1964-04-01	0.0179315	0.050622	0	0	4.23452	17.0278	ADAMTS5;GH1;ADAMTS1;MMP9
Photodynamic therapy-induced HIF-1 survival signaling WP3614	1.25324	1937-03-01	0.0199235	0.0558162	0	0	5.59383	21.9046	EDN1;BIRC5;PTGS2
Integrin-mediated Cell Adhesion WP185	1.22905	5/101	0.021297	0.0590136	0	0	3.31287	12.7519	ROCK1;PIK3R2;GRB2;FYN;ITGA5
mBDNF and proBDNF regulation of GABA neurotransmission WP4829	1.22905	1938-03-01	0.0213864	0.0590136	0	0	5.43373	20.8927	ROCK1;BDNF;PIK3R2
ERK Pathway in Huntington's Disease WP3853	1.21521	2015-02-01	0.022411	0.0609248	0	0	9.73238	36.9655	BDNF;CASP3
miRNAs involved in DNA damage response WP1545	1.21521	2015-02-01	0.022411	0.0609248	0	0	9.73238	36.9655	CDKN1A;CDKN1B
Toll-like Receptor Signaling Pathway WP75	1.20792	5/103	0.022959	0.0619556	0	0	3.24493	12.2465	TLR1;PIK3R2;TLR4;TLR3;RELA
Glucocorticoid Receptor Pathway WP2880	1.19049	1970-04-01	0.0240751	0.064493	0	0	3.84839	14.3413	THBD;CCL2;ANGPTL4;PTGS2
Ferroptosis WP4313	1.18633	1940-03-01	0.0244841	0.0651135	0	0	5.13949	19.0661	TFRC;FTH1;CP
Ras signaling WP4223	1.16192	7/184	0.0260874	0.0688782	0	0	2.52151	9.19419	PDGFRB;PDGFRA;PIK3R2;GRB2;FGFR2;RELA;EPHA2
Male infertility WP4673	1.1546	6/146	0.0275325	0.0700483	0	0	2.72876	9.80275	MMP2;APOB;CLU;MMP9;THBS1;LTF
Head and Neck Squamous Cell Carcinoma WP4674	1.1546	1973-04-01	0.027569	0.0700483	0	0	3.6805	13.2169	CDKN1A;PIK3R2;RELA;FGFR2
IL-2 signaling pathway WP49	1.1546	1942-03-01	0.0278107	0.0700483	0	0	4.87543	17.4654	LCK;FYN;GRB2
Airway smooth muscle cell contraction WP4962	1.1546	2017-02-01	0.0284392	0.0700483	0	0	8.43387	30.0245	ROCK1;CD38
Cells and molecules involved in local acute inflammatory response WP4493	1.1546	2017-02-01	0.0284392	0.0700483	0	0	8.43387	30.0245	C5;C7
IL-9 signaling pathway WP22	1.1546	2017-02-01	0.0284392	0.0700483	0	0	8.43387	30.0245	PIK3R2;GRB2
MAP3K1 role in promoting and blocking gonadal determination WP4872	1.1546	2017-02-01	0.0284392	0.0700483	0	0	8.43387	30.0245	ROCK1;FGFR2
miR-509-3p alteration of YAP1/ECM axis WP3967	1.1546	2017-02-01	0.0284392	0.0700483	0	0	8.43387	30.0245	FN1;THBS2
NOTCH1 regulation of endothelial cell calcification WP3413	1.1546	2017-02-01	0.0284392	0.0700483	0	0	8.43387	30.0245	DLL4;DLL1
Regulation of Wnt/B-catenin Signaling by Small Molecule Compounds WP3664	1.1546	2017-02-01	0.0284392	0.0700483	0	0	8.43387	30.0245	APC;FZD7
DNA damage response (only ATM dependent) WP710	1.14361	5/110	0.0294274	0.0718434	0	0	3.02752	10.6745	CDKN1A;CDKN1B;APC;PIK3R2;GRB2
IL-6 signaling pathway WP364	1.14361	1943-03-01	0.0295595	0.0718434	0	0	4.75331	16.7381	CRP;PIK3R2;GRB2
Integrated Cancer Pathway WP1971	1.12073	1944-03-01	0.0313652	0.0757305	0	0	4.63714	16.054	CDKN1A;CDKN1B;CASP3
Simplified Depiction of MYD88 Distinct Input-Output Pathway WP3877	1.11939	2018-02-01	0.0316689	0.0759639	0	0	7.90635	27.296	TLR1;TLR4
Nephrotic syndrome WP4758	1.10417	1945-03-01	0.0332275	0.0786742	0	0	4.5265	15.4099	SCARB2;PODXL;WT1
Notch Signaling WP268	1.10417	1945-03-01	0.0332275	0.0786742	0	0	4.5265	15.4099	DLL4;PSEN2;DLL1
Wnt signaling WP428	1.08949	5/115	0.0346865	0.0813794	0	0	2.88917	9.71166	APC;WIF1;FZD7;KREMEN1;ROR2
TP53 network WP1742	1.08949	2019-02-01	0.0350353	0.0813794	0	0	7.44089	24.9374	CDKN1A;TNFSF10
LTF danger signal response pathway WP4478	1.08949	2019-02-01	0.0350353	0.0813794	0	0	7.44089	24.9374	TLR4;LTF
Development of ureteric collection system WP5053	1.06711	1947-03-01	0.0371208	0.0856814	0	0	4.32031	14.2293	WT1;GATA3;FGFR2
Osteoblast differentiation WP4787	1.05848	5/118	0.0381039	0.0874009	0	0	2.81203	9.18814	DLL4;FZD7;PIK3R2;DLL1;FGFR2
Differentiation Pathway WP2848	1.04941	1948-03-01	0.0391512	0.0892453	0	0	4.22409	13.6874	ALK;CSF1;INHBA
Fragile X Syndrome WP4549	1.0245	5/121	0.0417204	0.0945147	0	0	2.73889	8.70081	APP;BDNF;GRB2;FYN;MMP9
MicroRNAs in cardiomyocyte hypertrophy WP1544	1.01551	1984-04-01	0.0428564	0.0964927	0	0	3.17265	9.99354	EDN1;ROCK1;PIK3R2;FGFR2
Ebstein-Barr virus LMP1 signaling WP262	0.953215	2023-02-01	0.0497694	0.111374	0	0	6.02235	18.0692	TRADD;RELA
Pancreatic adenocarcinoma pathway WP4263	0.944368	1989-04-01	0.0511034	0.113666	0	0	2.98527	8.8779	CDKN1A;PIK3R2;TGFBR1;RELA
TGF-beta Receptor Signaling WP560	0.938045	1954-03-01	0.0524814	0.115333	0	0	3.726	10.9816	INHBA;THBS1;TGFBR1
Interferon type I signaling pathways WP585	0.938045	1954-03-01	0.0524814	0.115333	0	0	3.726	10.9816	LCK;PIK3R2;FYN
Adipogenesis WP236	0.93004	5/130	0.0537778	0.117479	0	0	2.54052	7.42567	GH1;CDKN1A;OSM;GATA3;RETN
The Overlap Between Signal Transduction Pathways that Contribute to a Range of LMNA Laminopathies WP4879	0.926289	1955-03-01	0.0548901	0.118498	0	0	3.65416	10.6059	CDKN1A;APC;TMPO
IL-1 signaling pathway WP195	0.926289	1955-03-01	0.0548901	0.118498	0	0	3.65416	10.6059	CCL2;PIK3R2;RELA
Cytokines and Inflammatory Response WP530	0.880842	2026-02-01	0.0620209	0.13157	0	0	5.26876	14.6486	CSF1;CXCL2
Wnt/beta-catenin signaling pathway in leukemia WP3658	0.880842	2026-02-01	0.0620209	0.13157	0	0	5.26876	14.6486	APC;WIF1
EPO Receptor Signaling WP581	0.880842	2026-02-01	0.0620209	0.13157	0	0	5.26876	14.6486	GRB2;EPOR
TGF-beta receptor signaling in skeletal dysplasias WP4816	0.880517	1958-03-01	0.0624262	0.131669	0	0	3.45431	9.58147	INHBA;THBS1;TGFBR1
Ectoderm Differentiation WP2858	0.858665	5/138	0.0660248	0.138463	0	0	2.38673	6.48647	PODXL;CCL2;FYN;ROR2;FGFR2
Novel intracellular components of RIG-I-like receptor (RLR) pathway WP3865	0.850242	1960-03-01	0.0677026	0.141175	0	0	3.33277	8.97391	TRADD;TRAF2;RELA
Interactions between immune cells and microRNAs in tumor microenvironment WP4559	0.836368	2028-02-01	0.0706945	0.145758	0	0	4.86297	12.8839	CCL2;TLR4
Nanoparticle-mediated activation of receptor signaling WP2643	0.836368	2028-02-01	0.0706945	0.145758	0	0	4.86297	12.8839	FN1;GRB2
PDGFR-beta pathway WP3972	0.815473	2029-02-01	0.0751707	0.152942	0	0	4.68262	12.1186	PDGFRB;GRB2
RAS and bradykinin pathways in COVID-19 WP4969	0.815473	2029-02-01	0.0751707	0.152942	0	0	4.68262	12.1186	ROCK1;SERPING1
Secretion of Hydrochloric Acid in Parietal Cells WP2597	0.815473	2022-05-01	0.0758459	0.152942	0	0	15.7716	40.6759	GAST
miR-517 relationship with ARCN1 and USP1 WP3596	0.815473	2022-05-01	0.0758459	0.152942	0	0	15.7716	40.6759	CDKN1A
Wnt signaling pathway and pluripotency WP399	0.815359	4/102	0.0762828	0.152982	0	0	2.58754	6.65855	MMP7;APC;FZD7;CD44
Extracellular vesicle-mediated signaling in recipient cells WP2870	0.800859	1930-02-01	0.0797345	0.158176	0	0	4.51516	11.4191	APC;TGFBR1
PI3K-AKT-mTOR signaling pathway and therapeutic opportunities WP3844	0.800859	1930-02-01	0.0797345	0.158176	0	0	4.51516	11.4191	CDKN1B;PIK3R2
16p11,2 distal deletion syndrome WP4950	0.780924	1931-02-01	0.0843822	0.165606	0	0	4.35924	10.7778	TRAF2;GRB2
Type I interferon induction and signaling during SARS-CoV-2 infection WP4868	0.780924	1931-02-01	0.0843822	0.165606	0	0	4.35924	10.7778	TLR4;TLR3
Mammary gland development pathway - Pregnancy and lactation (Stage 3 of 4) WP2817	0.769919	1932-02-01	0.0891101	0.169856	0	0	4.21372	10.1883	GAL;ERBB3
SCFA and skeletal muscle substrate metabolism WP4030	0.769919	2022-06-01	0.0903125	0.169856	0	0	12.6167	30.3365	PYY
Thyroxine (Thyroid Hormone) Production WP1981	0.769919	2022-06-01	0.0903125	0.169856	0	0	12.6167	30.3365	TG
let-7 inhibition of ES cell reprogramming WP3299	0.769919	2022-06-01	0.0903125	0.169856	0	0	12.6167	30.3365	TRIM71
LncRNA-mediated mechanisms of therapeutic resistance WP3672	0.769919	2022-06-01	0.0903125	0.169856	0	0	12.6167	30.3365	CDKN1A
Metabolism of alpha-linolenic acid WP4586	0.769919	2022-06-01	0.0903125	0.169856	0	0	12.6167	30.3365	PTGS2
Pilocytic astrocytoma WP2253	0.769919	2022-06-01	0.0903125	0.169856	0	0	12.6167	30.3365	GRB2
DNA damage response WP707	0.769919	1968-03-01	0.0907134	0.169856	0	0	2.92139	7.01148	CDKN1A;CDKN1B;CASP3
Melanoma WP4685	0.769919	1968-03-01	0.0907134	0.169856	0	0	2.92139	7.01148	CDKN1A;PIK3R2;GRB2
Alpha 6 Beta 4 signaling pathway WP244	0.761455	1933-02-01	0.0939144	0.173199	0	0	4.07759	9.645	PIK3R2;GRB2
Prion disease pathway WP3995	0.761455	1933-02-01	0.0939144	0.173199	0	0	4.07759	9.645	CASP3;FYN
Resistin as a regulator of inflammation WP4481	0.761455	1933-02-01	0.0939144	0.173199	0	0	4.07759	9.645	RETN;RELA
Nonalcoholic fatty liver disease WP4396	0.750713	5/155	0.0967499	0.177536	0	0	2.11439	4.93843	CASP3;CCL2;PIK3R2;TRAF2;RELA
BDNF-TrkB Signaling WP3676	0.74381	1934-02-01	0.0987917	0.180381	0	0	3.94996	9.14314	BDNF;GRB2
miRNA regulation of DNA damage response WP1530	0.740348	1971-03-01	0.100078	0.181824	0	0	2.79208	6.42683	CDKN1A;CDKN1B;CASP3
Sudden Infant Death Syndrome (SIDS) Susceptibility Pathways WP706	0.73078	5/158	0.102814	0.185875	0	0	2.07262	4.71487	BDNF;CASP3;GATA3;SSTR2;ALDOA
Activation of NLRP3 Inflammasome by SARS-CoV-2 WP4876	0.729863	2022-07-01	0.104553	0.186267	0	0	10.5134	23.7398	RELA
LDLRAD4 and what we know about it WP4904	0.729863	2022-07-01	0.104553	0.186267	0	0	10.5134	23.7398	TGFBR1
Nanomaterial-induced inflammasome activation WP3890	0.729863	2022-07-01	0.104553	0.186267	0	0	10.5134	23.7398	TLR4
Cytosolic DNA-sensing pathway WP4655	0.699234	1975-03-01	0.113135	0.199879	0	0	2.63642	5.74524	IL33;TRADD;RELA
Melatonin metabolism and effects WP3298	0.699234	1937-02-01	0.113827	0.199879	0	0	3.61084	7.84662	EDN1;APOE
miRNAs involvement in the immune response in sepsis WP4329	0.699234	1937-02-01	0.113827	0.199879	0	0	3.61084	7.84662	TLR4;RELA
Canonical NF-KB pathway WP4562	0.688302	2022-08-01	0.118572	0.204974	0	0	9.01099	19.2135	RELA
Peroxiredoxin 2 induced ovarian failure WP4873	0.688302	2022-08-01	0.118572	0.204974	0	0	9.01099	19.2135	CASP3
Striated Muscle Contraction Pathway WP383	0.688302	1938-02-01	0.118963	0.204974	0	0	3.51036	7.47336	TNNT2;TPM1
Parkinson's disease pathway WP2371	0.688302	1938-02-01	0.118963	0.204974	0	0	3.51036	7.47336	CASP3;PARK7
G13 Signaling Pathway WP524	0.671783	1939-02-01	0.124155	0.21292	0	0	3.41531	7.1251	ROCK1;PIK3R2
Microglia Pathogen Phagocytosis Pathway WP3937	0.65785	1940-02-01	0.129401	0.219862	0	0	3.32527	6.79963	LYN;PIK3R2
PDGF Pathway WP2526	0.65785	1940-02-01	0.129401	0.219862	0	0	3.32527	6.79963	PDGFRB;GRB2
Somitogenesis in the context of spondylocostal dysostosis WP4785	0.653983	2022-09-01	0.132372	0.221829	0	0	7.88421	15.943	DLL1
NLR Proteins WP288	0.653983	2022-09-01	0.132372	0.221829	0	0	7.88421	15.943	RELA
Role of Altered Glycolysation of MUC1 in Tumour Microenvironment WP4480	0.653983	2022-09-01	0.132372	0.221829	0	0	7.88421	15.943	RELA
Vitamin D-sensitive calcium signaling in depression WP4698	0.650366	1941-02-01	0.134698	0.223683	0	0	3.23984	6.49498	CALB1;GSR
Nucleotide-binding Oligomerization Domain (NOD) pathway WP1433	0.650366	1941-02-01	0.134698	0.223683	0	0	3.23984	6.49498	XIAP;RELA
Steroid Biosynthesis WP496	0.621359	2022-10-01	0.145956	0.239134	0	0	7.00783	13.4862	F13B
Aspirin and miRNAs WP4707	0.621359	2022-10-01	0.145956	0.239134	0	0	7.00783	13.4862	PTGS2
SARS-CoV-2 and COVID-19 Pathway WP4846	0.621359	2022-10-01	0.145956	0.239134	0	0	7.00783	13.4862	CTSL
Prostaglandin Synthesis and Regulation WP98	0.593462	1945-02-01	0.156334	0.254999	0	0	2.93786	5.45196	EDN1;PTGS2
Gene regulatory network modelling somitogenesis WP2854	0.590975	2022-11-01	0.159329	0.256463	0	0	6.30673	11.5841	DLL1
Glycolysis in senescence WP5049	0.590975	2022-11-01	0.159329	0.256463	0	0	6.30673	11.5841	ALDOC
PTF1A related regulatory pathway WP4147	0.590975	2022-11-01	0.159329	0.256463	0	0	6.30673	11.5841	PDX1
Translation inhibitors in chronically activated PDGFRA cells WP4566	0.589852	1946-02-01	0.161843	0.257127	0	0	2.87094	5.22836	PIK3R2;PIM2
Envelope proteins and their potential roles in EDMD physiopathology WP4535	0.589852	1946-02-01	0.161843	0.257127	0	0	2.87094	5.22836	GRB2;TMPO
Regulation of Microtubule Cytoskeleton WP2038	0.589852	1946-02-01	0.161843	0.257127	0	0	2.87094	5.22836	ROCK1;APC
NO/cGMP/PKG mediated Neuroprotection WP4008	0.577102	1947-02-01	0.167386	0.264788	0	0	2.807	5.01738	XIAP;RELA
Computational Model of Aerobic Glycolysis WP4629	0.56778	2022-12-01	0.172492	0.270533	0	0	5.7331	10.0754	ALDOA
Nanoparticle triggered regulated necrosis WP2513	0.56778	2022-12-01	0.172492	0.270533	0	0	5.7331	10.0754	TRADD
Corticotropin-releasing hormone signaling pathway WP2355	0.554378	1993-03-01	0.178659	0.279012	0	0	2.1072	3.62919	CASP3;TLR4;RELA
Synaptic signaling pathways associated with autism spectrum disorder WP4539	0.552712	1950-02-01	0.1842	0.280084	0	0	2.63116	4.45123	BDNF;PIK3R2
Transcriptional cascade regulating adipogenesis WP4211	0.552712	2013-01-01	0.185451	0.280084	0	0	5.25507	8.85462	GATA3
Cell-type Dependent Selectivity of CCK2R Signaling WP3679	0.552712	2013-01-01	0.185451	0.280084	0	0	5.25507	8.85462	CD38
Development of pulmonary dendritic cells and macrophage subsets WP3892	0.552712	2013-01-01	0.185451	0.280084	0	0	5.25507	8.85462	CSF1
Disorders of Folate Metabolism and Transport WP4259	0.552712	2013-01-01	0.185451	0.280084	0	0	5.25507	8.85462	FOLR1
Ganglio Sphingolipid Metabolism WP1423	0.552712	2013-01-01	0.185451	0.280084	0	0	5.25507	8.85462	ST3GAL2
Mammary gland development pathway - Puberty (Stage 2 of 4) WP2814	0.552712	2013-01-01	0.185451	0.280084	0	0	5.25507	8.85462	FN1
ncRNAs involved in STAT3 signaling in hepatocellular carcinoma WP4337	0.552712	2013-01-01	0.185451	0.280084	0	0	5.25507	8.85462	RELA
Wnt Signaling Pathway WP363	0.532481	1952-02-01	0.19554	0.29344	0	0	2.52566	4.12186	APC;ROR2
NRF2 pathway WP2884	0.532481	4/146	0.195893	0.29344	0	0	1.78176	2.9046	FTH1;GSR;EPHA3;EPHA2
Somatic sex determination WP4814	0.530913	2014-01-01	0.198207	0.294501	0	0	4.85059	7.85042	WT1
Cancer immunotherapy by CTLA4 blockade WP4582	0.530913	2014-01-01	0.198207	0.294501	0	0	4.85059	7.85042	PIK3R2
Mesodermal commitment pathway WP2857	0.530731	4/147	0.199092	0.294625	0	0	1.76921	2.85548	TRIM71;GATA3;INHBA;DLL1
Neural Crest Differentiation WP2064	0.514659	3/101	0.210507	0.305732	0	0	1.9344	3.01425	DLL4;DLL1;FGFR2
Biomarkers for pyrimidine metabolism disorders WP4584	0.514659	2015-01-01	0.210764	0.305732	0	0	4.50389	7.01264	CKB
COVID-19 adverse outcome pathway WP4891	0.514659	2015-01-01	0.210764	0.305732	0	0	4.50389	7.01264	CCL2
Mammary gland development pathway - Embryonic development (Stage 1 of 4) WP2813	0.514659	2015-01-01	0.210764	0.305732	0	0	4.50389	7.01264	CLDN4
Role of Osx and miRNAs in tooth development WP3971	0.514659	2015-01-01	0.210764	0.305732	0	0	4.50389	7.01264	DMP1
Cardiac Hypertrophic Response WP2795	0.512395	1955-02-01	0.212702	0.30733	0	0	2.38233	3.68752	TGFBR1;FGFR2
Integrated breast cancer pathway WP1984	0.50879	4/152	0.21532	0.309892	0	0	1.709	2.62439	TRADD;CASP3;PIK3R2;TGFBR1
7q11,23 copy number variation syndrome WP4932	0.498407	3/104	0.222758	0.31739	0	0	1.87665	2.81811	CLDN4;BTK;GRB2
MAPK pathway in congenital thyroid cancer WP4928	0.498407	2016-01-01	0.223124	0.31739	0	0	4.20342	6.30524	ALK
NAD+ metabolism WP3644	0.498407	2016-01-01	0.223124	0.31739	0	0	4.20342	6.30524	CD38
ACE Inhibitor Pathway WP554	0.482028	2017-01-01	0.235292	0.329589	0	0	3.9405	5.70162	CMA1
Sulfation Biotransformation Reaction WP692	0.482028	2017-01-01	0.235292	0.329589	0	0	3.9405	5.70162	GSR
Canonical and non-canonical TGF-B signaling WP3874	0.482028	2017-01-01	0.235292	0.329589	0	0	3.9405	5.70162	TGFBR1
Cori Cycle WP1946	0.482028	2017-01-01	0.235292	0.329589	0	0	3.9405	5.70162	ALDOA
Simplified Interaction Map Between LOXL4 and Oxidative Stress Pathway WP3670	0.463766	2018-01-01	0.24727	0.343743	0	0	3.70852	5.18182	FN1
TGF-B Signaling in Thyroid Cells for Epithelial-Mesenchymal Transition WP3859	0.463766	2018-01-01	0.24727	0.343743	0	0	3.70852	5.18182	FN1
Genotoxicity pathway WP4286	0.450067	1963-02-01	0.259006	0.354759	0	0	2.06905	2.7951	CDKN1A;TOPORS
15q13,3 copy number variation syndrome WP4942	0.450067	2019-01-01	0.259061	0.354759	0	0	3.50231	4.73055	FYN
Small Ligand GPCRs WP247	0.450067	2019-01-01	0.259061	0.354759	0	0	3.50231	4.73055	S1PR1
Apoptosis Modulation by HSP70 WP384	0.450067	2019-01-01	0.259061	0.354759	0	0	3.50231	4.73055	CASP3
G1 to S cell cycle control WP45	0.44214	1964-02-01	0.264817	0.361294	0	0	2.03558	2.7047	CDKN1A;CDKN1B
BMP Signaling Pathway in Eyelid Development WP3927	0.435867	2020-01-01	0.270668	0.36655	0	0	3.31781	4.33593	FGFR2
Nanomaterial induced apoptosis WP2507	0.435867	2020-01-01	0.270668	0.36655	0	0	3.31781	4.33593	CASP3
Thyroid stimulating hormone (TSH) signaling pathway WP2032	0.428302	1966-02-01	0.27644	0.372991	0	0	1.97176	2.53522	CDKN1B;PIK3R2
Urea cycle and metabolism of amino groups WP497	0.425851	2021-01-01	0.282093	0.375102	0	0	3.15176	3.98861	CKB
FOXA2 pathway WP5066	0.425851	2021-01-01	0.282093	0.375102	0	0	3.15176	3.98861	APOB
Globo Sphingolipid Metabolism WP1424	0.425851	2021-01-01	0.282093	0.375102	0	0	3.15176	3.98861	ST3GAL2
Host-pathogen interaction of human coronaviruses - apoptosis WP4864	0.425851	2021-01-01	0.282093	0.375102	0	0	3.15176	3.98861	CASP3
STING pathway in Kawasaki-like disease and COVID-19 WP4961	0.417456	2022-01-01	0.29334	0.382423	0	0	3.00153	3.68114	RELA
Type II diabetes mellitus WP1584	0.417456	2022-01-01	0.29334	0.382423	0	0	3.00153	3.68114	PDX1
Vitamin D in inflammatory diseases WP4482	0.417456	2022-01-01	0.29334	0.382423	0	0	3.00153	3.68114	RELA
NAD+ biosynthetic pathways WP3645	0.417456	2022-01-01	0.29334	0.382423	0	0	3.00153	3.68114	CD38
PI3K/AKT/mTOR - VitD3 signaling WP4141	0.417456	2022-01-01	0.29334	0.382423	0	0	3.00153	3.68114	RELA
AMP-activated protein kinase (AMPK) signaling WP1403	0.417456	1969-02-01	0.293851	0.382423	0	0	1.88319	2.30631	CDKN1A;PIK3R2
Parkin-Ubiquitin Proteasomal System pathway WP2359	0.410516	1970-02-01	0.299643	0.388584	0	0	1.8554	2.23606	HSPA8;HSPA1B
Cancer immunotherapy by PD-1 blockade WP4585	0.409818	2023-01-01	0.304411	0.389209	0	0	2.86495	3.4075	LCK
GDNF/RET signaling axis WP4830	0.409818	2023-01-01	0.304411	0.389209	0	0	2.86495	3.4075	GATA3
Glutathione metabolism WP100	0.409818	2023-01-01	0.304411	0.389209	0	0	2.86495	3.4075	GSR
NRF2-ARE regulation WP4357	0.409818	2023-01-01	0.304411	0.389209	0	0	2.86495	3.4075	FYN
Non-genomic actions of 1,25 dihydroxyvitamin D3 WP4341	0.409818	1971-02-01	0.305428	0.389209	0	0	1.82842	2.16858	CCL2;TLR4
Unfolded protein response WP4925	0.401979	2024-01-01	0.31531	0.396297	0	0	2.74025	3.16279	TXNIP
Kallmann's Syndrome WP5074	0.401979	2024-01-01	0.31531	0.396297	0	0	2.74025	3.16279	GRB2
miRNA regulation of p53 pathway in prostate cancer WP3982	0.401979	2024-01-01	0.31531	0.396297	0	0	2.74025	3.16279	CASP3
NAD Metabolism in Oncogene-Induced Senescence and Mitochondrial Dysfunction-Associated Senescence WP5046	0.401979	2024-01-01	0.31531	0.396297	0	0	2.74025	3.16279	RELA
16p11,2 proximal deletion syndrome WP4949	0.396282	1974-02-01	0.322723	0.40153	0	0	1.75196	1.9814	TRAF2;ALDOA
Signal Transduction of S1P Receptor WP26	0.396282	2025-01-01	0.326038	0.40153	0	0	2.62593	2.94299	S1PR1
Hypothesized Pathways in Pathogenesis of Cardiovascular Disease WP3668	0.396282	2025-01-01	0.326038	0.40153	0	0	2.62593	2.94299	TGFBR1
MTHFR deficiency WP4288	0.396282	2025-01-01	0.326038	0.40153	0	0	2.62593	2.94299	CASP3
Physiological and pathological hypertrophy of the heart WP1528	0.396282	2025-01-01	0.326038	0.40153	0	0	2.62593	2.94299	EDN1
Relationship between inflammation, COX-2 and EGFR WP4483	0.396282	2025-01-01	0.326038	0.40153	0	0	2.62593	2.94299	PTGS2
Regulatory circuits of the STAT3 signaling pathway WP4538	0.375018	1978-02-01	0.345609	0.421679	0	0	1.65942	1.76305	PDGFRB;PDGFRA
Eicosanoid Synthesis WP167	0.375018	2027-01-01	0.346995	0.421679	0	0	2.42369	2.56535	PTGS2
FGFR3 signaling in chondrocyte proliferation and terminal differentiation WP4767	0.375018	2027-01-01	0.346995	0.421679	0	0	2.42369	2.56535	CDKN1A
Follicle Stimulating Hormone (FSH) signaling pathway WP2035	0.375018	2027-01-01	0.346995	0.421679	0	0	2.42369	2.56535	BDNF
TLR4 Signaling and Tolerance WP3851	0.363831	2028-01-01	0.357228	0.432682	0	0	2.33381	2.40238	TLR4
Gastric Cancer Network 1 WP2361	0.353185	2029-01-01	0.367301	0.44342	0	0	2.25034	2.25388	APC
Eicosanoid metabolism via cyclooxygenases (COX) WP4719	0.344464	1930-01-01	0.377217	0.452414	0	0	2.17263	2.11817	PTGS2
Oligodendrocyte specification and differentiation, leading to myelin components for CNS WP4304	0.344464	1930-01-01	0.377217	0.452414	0	0	2.17263	2.11817	CXCL2
Endoderm differentiation WP2853	0.343051	3/141	0.379683	0.453888	0	0	1.3709	1.3276	TRIM71;APP;APC
SARS coronavirus and innate immunity WP4912	0.336198	1931-01-01	0.386979	0.461108	0	0	2.10011	1.99381	TLR3
Retinoblastoma gene in cancer WP2446	0.332539	1987-02-01	0.396079	0.465008	0	0	1.48303	1.3735	CDKN1A;CDKN1B
White fat cell differentiation WP4149	0.332539	1932-01-01	0.396587	0.465008	0	0	2.03226	1.87955	GATA3
IL17 signaling pathway WP2112	0.332539	1932-01-01	0.396587	0.465008	0	0	2.03226	1.87955	RELA
Initiation of transcription and translation elongation at the HIV-1 LTR WP3414	0.332539	1932-01-01	0.396587	0.465008	0	0	2.03226	1.87955	RELA
Ovarian infertility WP34	0.332539	1932-01-01	0.396587	0.465008	0	0	2.03226	1.87955	CDKN1B
Signal transduction through IL1R WP4496	0.329186	1933-01-01	0.406046	0.468613	0	0	1.96865	1.77432	RELA
Endothelin Pathways WP2197	0.329186	1933-01-01	0.406046	0.468613	0	0	1.96865	1.77432	EDN1
Fluoropyrimidine Activity WP1601	0.329186	1933-01-01	0.406046	0.468613	0	0	1.96865	1.77432	TK1
MAPK Cascade WP422	0.329186	1933-01-01	0.406046	0.468613	0	0	1.96865	1.77432	GRB2
Oxidative Stress WP408	0.329186	1933-01-01	0.406046	0.468613	0	0	1.96865	1.77432	GSR
Signaling of Hepatocyte Growth Factor Receptor WP313	0.323418	1934-01-01	0.415357	0.474878	0	0	1.9089	1.67719	GRB2
CAMKK2 Pathway WP4874	0.323418	1934-01-01	0.415357	0.474878	0	0	1.9089	1.67719	RELA
Type 2 papillary renal cell carcinoma WP4241	0.323418	1934-01-01	0.415357	0.474878	0	0	1.9089	1.67719	CDKN1A
GPCRs, Other WP117	0.322074	1991-02-01	0.417942	0.47635	0	0	1.41609	1.23542	S1PR1;SSTR2
The influence of laminopathies on Wnt signaling WP4844	0.316637	1935-01-01	0.424522	0.482351	0	0	1.85266	1.58734	APC
Wnt signaling in kidney disease WP4150	0.308846	1936-01-01	0.433544	0.491082	0	0	1.79963	1.50407	FZD7
Thyroid hormones production and their peripheral downstream signaling effects WP4746	0.304358	1995-02-01	0.439399	0.496183	0	0	1.35491	1.1142	TG;GRB2
Amyotrophic lateral sclerosis (ALS) WP2447	0.294214	1938-01-01	0.451167	0.507909	0	0	1.70218	1.3548	CASP3
Kisspeptin/kisspeptin receptor system in the ovary WP4871	0.287339	1939-01-01	0.459773	0.516014	0	0	1.6573	1.28776	MMP9
EGF/EGFR signaling pathway WP437	0.282058	3/162	0.466825	0.522326	0	0	1.18856	0.905443	ROCK1;PIK3R2;GRB2
ATM Signaling Pathway WP2516	0.282058	1940-01-01	0.468244	0.522326	0	0	1.61473	1.2252	CDKN1A
Splicing factor NOVA regulated synaptic proteins WP4148	0.272224	1942-01-01	0.484791	0.534289	0	0	1.5358	1.11198	CLSTN1
DNA Replication WP466	0.272224	1942-01-01	0.484791	0.534289	0	0	1.5358	1.11198	GMNN
Fas ligand pathway and stress induction of heat shock proteins WP314	0.272224	1942-01-01	0.484791	0.534289	0	0	1.5358	1.11198	CASP3
Metabolic reprogramming in colon cancer WP4290	0.272224	1942-01-01	0.484791	0.534289	0	0	1.5358	1.11198	ALDOB
Vitamin A and carotenoid metabolism WP716	0.266348	1943-01-01	0.492871	0.541567	0	0	1.49916	1.06067	CD36
Heart Development WP1591	0.264565	1944-01-01	0.500824	0.543794	0	0	1.46422	1.01251	ERBB3
Hedgehog Signaling Pathway WP4249	0.264565	1944-01-01	0.500824	0.543794	0	0	1.46422	1.01251	GAS1
Neurodegeneration with brain iron accumulation (NBIA) subtypes pathway WP4577	0.264565	1944-01-01	0.500824	0.543794	0	0	1.46422	1.01251	CP
Renin-angiotensin-aldosterone system (RAAS) WP4756	0.264565	1944-01-01	0.500824	0.543794	0	0	1.46422	1.01251	CMA1
Aryl Hydrocarbon Receptor Pathway WP2873	0.252581	1946-01-01	0.51636	0.55901	0	0	1.399	0.924671	CDKN1B
Exercise-induced Circadian Regulation WP410	0.241379	1948-01-01	0.531415	0.573615	0	0	1.33933	0.846744	HSPA8
Structural Pathway of Interleukin 1 (IL-1) WP2637	0.236689	1949-01-01	0.538766	0.579844	0	0	1.31136	0.811046	RELA
Synaptic Vesicle Pathway WP2267	0.226537	1951-01-01	0.553124	0.593557	0	0	1.25878	0.745416	PARK7
One-carbon metabolism and related pathways WP3940	0.222335	1952-01-01	0.560136	0.599329	0	0	1.23404	0.715218	GSR
Cell cycle WP179	0.221611	2/120	0.562705	0.600328	0	0	1.06649	0.61323	CDKN1A;CDKN1B
DNA IR-double strand breaks and cellular response via ATM WP3959	0.210594	1955-01-01	0.580519	0.615753	0	0	1.1653	0.633729	CASP3
Hematopoietic Stem Cell Differentiation WP2849	0.210594	1955-01-01	0.580519	0.615753	0	0	1.1653	0.633729	CSF1
Pre-implantation embryo WP3527	0.197541	1958-01-01	0.599961	0.634541	0	0	1.1038	0.563922	GATA3
22q11,2 copy number variation syndrome WP4657	0.191237	2/131	0.610486	0.643817	0	0	0.974999	0.481162	SERPIND1;FGFR2
TYROBP causal network in microglia WP3945	0.18806	1961-01-01	0.618504	0.648545	0	0	1.04845	0.50373	TGFBR1
Prader-Willi and Angelman Syndrome WP3998	0.18806	1961-01-01	0.618504	0.648545	0	0	1.04845	0.50373	BDNF
3q29 copy number variation syndrome WP4906	0.181033	1963-01-01	0.630387	0.659123	0	0	1.01453	0.468123	TFRC
Pathways affected in adenoid cystic carcinoma WP3651	0.174408	1965-01-01	0.641902	0.669256	0	0	0.982722	0.43566	INSRR
Sterol regulatory element-binding proteins (SREBP) signaling WP1982	0.161026	1969-01-01	0.663869	0.690199	0	0	0.924727	0.378833	DBI
MECP2 and Associated Rett Syndrome WP3584	0.152174	1972-01-01	0.679459	0.704411	0	0	0.885518	0.342216	BDNF
Arrhythmogenic Right Ventricular Cardiomyopathy WP2118	0.148282	1974-01-01	0.689449	0.710752	0	0	0.86117	0.320237	ITGA5
Peptide GPCRs WP24	0.148282	1974-01-01	0.689449	0.710752	0	0	0.86117	0.320237	SSTR2
Insulin Signaling WP481	0.132376	2/160	0.717176	0.737265	0	0	0.794863	0.264239	PIK3R2;GRB2
Pyrimidine metabolism WP4022	0.120515	1985-01-01	0.739098	0.757679	0	0	0.747978	0.226132	TK1
Amino Acid metabolism WP3925	0.108042	1991-01-01	0.762758	0.779755	0	0	0.697899	0.189002	GSR
Genes related to primary cilium development (based on CRISPR) WP4536	0.0864608	1/103	0.803851	0.819482	0	0	0.615416	0.134371	KIF3B
Thermogenesis WP4321	0.0796619	1/108	0.818803	0.832412	0	0	0.586509	0.11725	GRB2
Angiopoietin Like Protein 8 Regulatory Pathway WP3915	0.0514429	1/132	0.876193	0.888295	0	0	0.478469	0.063239	PIK3R2
GPCRs, Class A Rhodopsin-like WP455	0.0347142	2/257	0.913117	0.923179	0	0	0.490057	0.044542	GPR39;SSTR2
Ciliopathies WP4803	0.0222085	1/183	0.944971	0.950148	0	0	0.343495	0.0194423	TOPORS
Metapathway biotransformation Phase I and II WP702	0.0222085	1/183	0.944971	0.950148	0	0	0.343495	0.0194423	GSR
Circadian rhythm related genes WP3594	0.0171384	1/201	0.958687	0.961306	0	0	0.312292	0.0131759	CLDN4
Ciliary landscape WP4352	0.0143614	1/216	0.967472	0.967472	0	0	0.29028	0.00959911	APC
