# Supplementary material for: LACTB induces cancer cell death through the activation of the intrinsic caspase-independent pathway in breast cancer
Source: Apoptosis. 2022 Oct 25;28(1-2):186–98. doi: 10.1007/s10495-022-01775-4 (PMC9950249; doi:10.1007/s10495-022-01775-4)
Supplement: Supplementary file 18 — Supplementary Material 18 [file 10495_2022_1775_MOESM18_ESM.xls]

## Sheet: Cover page
	Customer Contact Name:	Zuzana Keckesova
	Customer Institution:	IOCB
	Contact Phone Number:	420 702057555
	Customer Email Address:	keckesova@uochb.cas.cz
	Purchase Order Number	800180798 CZ
	Sales Order Number	S033686
	Protocol Number	AAH-BLG-1000zuzana
	Study Director assigned:	Lynn liu
	Service Provided
	Type of Service Provided:	Full testing
	Sample Type and Preparation:	Human cell lysate
	Test procedure:	SOP-TF-LBA-002
	Stability of sample and Standards or Positive Controls	Stable to conditions of test
	Protocol sign off Date:	2018-11-09
	Final Report completed date:	2018-12-03
	Storage of Records and samples	According to in house procedures
	Sign off:
	Study Director: Lynn Liu	Date: 12/4/2018
	Laboratory Manager: Zhizhou Kuang	Date: 12/4/2018

## Sheet: Guide
	Analysis Tool Software for RayBio® Human Biotin-Label Based Antibody Arrays -- Human L-493, Glass Slide

## Sheet: Importing Data
RayBio® Human Biotin-Label Based Antibody Arrays -- Human L-493, Glass Slide

## Sheet: Map
	RayBio® Human Biotin-Label Based Antibody Arrays -- Human L-493
		1	2	3	4	5	6	7	8	9	10	11	12	13	14	15	16	17	18	19	20	21	22	23	24	25	26	27	28	29	30
	1	Positive 1a	Positive 1a	Positive 2a	Positive 2a	Positive 3a	Positive 3a	Blank	Blank	11b-HSD1	11b-HSD1	2B4	2B4	4-1BB	4-1BB	ABL1	ABL1	ACE	ACE	ACE-2	ACE-2	ACK1	ACK1	ACPP	ACPP	ACTH	ACTH	ADAM-9	ADAM-9	Neurokinin-A	Neurokinin-A
	2	ADAMTS-1	ADAMTS-1	ADAMTS-L2	ADAMTS-L2	ADAMTS-4	ADAMTS-4	ADAMTS-5	ADAMTS-5	ADAMTS-10	ADAMTS-10	ADAMTS-13	ADAMTS-13	ADAMTS-15	ADAMTS-15	ADAMTS-17	ADAMTS-17	ADAMTS-18	ADAMTS-18	ADAMTS-19	ADAMTS-19	Adipsin	Adipsin	Afamin	Afamin	AFP	AFP	ALBUMIN	ALBUMIN	IL-36RN	IL-36RN
	3	Aldolase A	Aldolase A	Aldolase B	Aldolase B	Aldolase C	Aldolase C	ALK	ALK	Alpha Lactalbumin	Alpha Lactalbumin	Alpha 1 AG	Alpha 1 AG	A1BG	A1BG	Alpha 1 Microglobulin	Alpha 1 Microglobulin	A2M	A2M	TPM1	TPM1	ALPP	ALPP	pro-MMP13	pro-MMP13	AMICA	AMICA	AMPKa1	AMPKa1	Amylin	Amylin
	4	ANGPTL3	ANGPTL3	ANGPTL4	ANGPTL4	Annexin A7	Annexin A7	APC	APC	APCS	APCS	Apelin	Apelin	Apex1	Apex1	APN	APN	ApoA1	ApoA1	ApoA2	ApoA2	ApoA4	ApoA4	ApoB	ApoB	ApoC2	ApoC2	ApoB100	ApoB100	ApoE	ApoE
	5	ApoE3	ApoE3	ApoD	ApoD	ApoM	ApoM	ApoH	ApoH	APP	APP	ASPH	ASPH	Attractin	Attractin	B3GNT1	B3GNT1	BAF57	BAF57	BAFF	BAFF	BAI-1	BAI-1	BCAM	BCAM	Beta 2M	Beta 2M	Beta Defensin 4	Beta Defensin 4	Beta IG-H3	Beta IG-H3
	6	Biglycan	Biglycan	BLAME	BLAME	BMP-9	BMP-9	BMX	BMX	BNIP2	BNIP2	Btk	Btk	ApoC1	ApoC1	CA 9	CA 9	CA 15-3	CA 15-3	CA 19-9	CA 19-9	CA 125	CA 125	Cadherin-13	Cadherin-13	Calbindin	Calbindin	Calbindin D	Calbindin D	Calcitonin	Calcitonin
	7	Calreticulin	Calreticulin	Calsyntenin-1	Calsyntenin-1	CPN2	CPN2	CART	CART	Caspase-3	Caspase-3	Caspase-8	Caspase-8	Cathepsin B	Cathepsin B	Cathepsin D	Cathepsin D	Cathepsin L	Cathepsin L	Cathepsin S	Cathepsin S	CBP	CBP	CCK	CCK	CD23	CD23	CD24	CD24	CD36	CD36
	8	CD38	CD38	CD44	CD44	CD45	CD45	CD46	CD46	CD47	CD47	CD55	CD55	CD59	CD59	CD71	CD71	CD74	CD74	CD90	CD90	CD97	CD97	CD 79 alpha	CD 79 alpha	CD200	CD200	CEA	CEA	CEACAM-1	CEACAM-1
	9	Ceruloplasmin	Ceruloplasmin	CFHR2	CFHR2	Chemerin	Chemerin	CHI3L1	CHI3L1	Chromogranin A	Chromogranin A	Chymase	Chymase	cIAP-2	cIAP-2	Ck beta 8-1	Ck beta 8-1	CK-MB	CK-MB	Claudin-3	Claudin-3	Claudin-4	Claudin-4	CLEC3B	CLEC3B	Clusterin	Clusterin	CNDP1	CNDP1	Factor XIII A	Factor XIII A
	10	Factor XIII B	Factor XIII B	COCO	COCO	C2	C2	C3a	C3a	C5/C5a	C5/C5a	C7	C7	C8B	C8B	C9	C9	Complement factor H	Complement factor H	Contactin-1	Contactin-1	Contactin-2	Contactin-2	Corticosteroid-binding globulin	Corticosteroid-binding globulin	COX-2	COX-2	C-peptide	C-peptide	Creatinine	Creatinine
	11	CRP	CRP	CRTAM	CRTAM	CSH1	CSH1	gamma-Thrombin	gamma-Thrombin	CutA	CutA	cTnT	cTnT	Cyclin D1	Cyclin D1	Cystatin A	Cystatin A	Cystatin B	Cystatin B	Cystatin C	Cystatin C	Cytochrome C	Cytochrome C	Cytokeratin 8	Cytokeratin 8	Cytokeratin 18	Cytokeratin 18	Cytokeratin 19	Cytokeratin 19	DBI	DBI
	12	DCBLD2	DCBLD2	D-Dimer	D-Dimer	DEFA1/3	DEFA1/3	Defensin	Defensin	Desmin	Desmin	DLL1	DLL1	DLL4	DLL4	DMP-1	DMP-1	DPPIV	DPPIV	BNP	BNP	E-Cadherin	E-Cadherin	Endorphin Beta	Endorphin Beta	Endothelin Receptor A	Endothelin Receptor A	Enolase 2	Enolase 2	ENPP2	ENPP2
	13	EpCAM	EpCAM	EphA1	EphA1	EphA2	EphA2	EphA3	EphA3	EphA4	EphA4	EphA5	EphA5	EphA6	EphA6	EphA7	EphA7	EphA8	EphA8	EphB1	EphB1	EphB2	EphB2	EphB3	EphB3	EphB4	EphB4	EphB6	EphB6	ERRa	ERRa
	14	Erythropoietin R	Erythropoietin R	ESAM	ESAM	EV15L	EV15L	EXTL2	EXTL2	FABP1	FABP1	FABP2	FABP2	FABP4	FABP4	FAK	FAK	FAP	FAP	Fc RIIB/C	Fc RIIB/C	Fen 1	Fen 1	FER	FER	Ferritin	Ferritin	Fetuin A	Fetuin A	Fetuin B	Fetuin B
	15	FGFR1	FGFR1	FGFR1 alpha	FGFR1 alpha	FGFR2	FGFR2	Fibrinogen	Fibrinogen	Fibrinopeptide A	Fibrinopeptide A	Fibronectin	Fibronectin	Ficolin-3	Ficolin-3	FIH	FIH	FOLR1	FOLR1	FOXN3	FOXN3	FoxO1	FoxO1	FoxP3	FoxP3	FRK	FRK	FSH	FSH	Furin	Furin
	16	Fyn	Fyn	GADD45A	GADD45A	Galectin-1	Galectin-1	Galectin-3BP	Galectin-3BP	Galectin-7	Galectin-7	Gas1	Gas1	Gastrin	Gastrin	GATA-3	GATA-3	GATA-4	GATA-4	Gelsolin	Gelsolin	Ghrelin	Ghrelin	GLP-1	GLP-1	GPI	GPI	GPBB	GPBB	GMNN	GMNN
	17	GPR-39	GPR-39	GPX1	GPX1	GPX3	GPX3	Pancreastatin	Pancreastatin	GRP	GRP	GRP75	GRP75	GRP78	GRP78	GSR	GSR	GST	GST	HADHA	HADHA	HAI-1	HAI-1	HAI-2	HAI-2	hCG alpha	hCG alpha	hCGb	hCGb	Hck	Hck
	18	HE4	HE4	Hemopexin	Hemopexin	Hepcidin	Hepcidin	HSP32	HSP32	HOXA10	HOXA10	Haptoglobin	Haptoglobin	HSP10	HSP10	HSP20	HSP20	HSP27	HSP27	HSP40	HSP40	HSP60	HSP60	HSP70	HSP70	HSP90	HSP90	HSPA8	HSPA8	HTRA2	HTRA2
	19	IBSP	IBSP	IGF2BP1	IGF2BP1	IGFBP-5	IGFBP-5	IL-23p19	IL-23p19	IL-33	IL-33	IL-34	IL-34	INSRR	INSRR	Integrin alpha V	Integrin alpha V	CD61	CD61	Itk	Itk	ITM2B	ITM2B	Kallikrein 2	Kallikrein 2	ApoC3	ApoC3	Kallikrein 5	Kallikrein 5	Kallikrein 6	Kallikrein 6
	20	Positive 1b	Positive 1b	Positive 2b	Positive 2b	Positive 3b	Positive 3b	neg	neg	Kallikrein 7	Kallikrein 7	Kallikrein 8	Kallikrein 8	Kallikrein 10	Kallikrein 10	Kallikrein 11	Kallikrein 11	Kallikrein 14	Kallikrein 14	KCC3	KCC3	KCTD10	KCTD10	KIF3B	KIF3B	KLF4	KLF4	LAG-3	LAG-3	pro-Glucagon	pro-Glucagon
	21	Layilin	Layilin	LDL R	LDL R	Legumain	Legumain	LH	LH	LIMPII	LIMPII	LIN41	LIN41	Livin	Livin	LOX-1	LOX-1	LPS	LPS	LRG1	LRG1	LTF	LTF	LTK	LTK	Lumican	Lumican	Lyn	Lyn	LYRIC	LYRIC
	22	LYVE-1	LYVE-1	LZTS1	LZTS1	Mammaglobin A	Mammaglobin A	Marapsin	Marapsin	MATK	MATK	MBL	MBL	MBL-2	MBL-2	Mer	Mer	Mesothelin	Mesothelin	MICB	MICB	Midkine	Midkine	MINA	MINA	FABP3	FABP3	MSHa	MSHa	MTUS1	MTUS1
	23	Myoglobin	Myoglobin	NAIP	NAIP	Nanog	Nanog	NELL2	NELL2	NEP	NEP	Galanin	Galanin	Nesfatin	Nesfatin	Nestin	Nestin	NET1	NET1	Netrin G2	Netrin G2	Netrin-4	Netrin-4	Neuropeptide Y	Neuropeptide Y	NF1	NF1	NM23-H1/H2	NM23-H1/H2	Presenilin 2	Presenilin 2
	24	Notch-1	Notch-1	NPTX1	NPTX1	NPTXR	NPTXR	Progesterone	Progesterone	Ntn1	Ntn1	OCT3/4	OCT3/4	Omentin	Omentin	Osteocalcin	Osteocalcin	Osteopontin	Osteopontin	OX40	OX40	p21	p21	p27	p27	p53	p53	PAI-1	PAI-1	PAK7	PAK7
	25	Pappalysin-1	Pappalysin-1	Pancreatic Polypeptide	Pancreatic Polypeptide	Presenilin 1	Presenilin 1	PARK7	PARK7	Visfatin	Visfatin	P-Cadherin	P-Cadherin	PCAF	PCAF	PD-1	PD-1	PTH	PTH	Troponin C	Troponin C	PDX-1	PDX-1	PEDF	PEDF	PEPSINOGEN I	PEPSINOGEN I	PEPSINOGEN II	PEPSINOGEN II	Vasopressin	Vasopressin
	26	PGRP-S	PGRP-S	PI 16	PI 16	PI 3Kinase p85 beta	PI 3Kinase p85 beta	PIM2	PIM2	PKM2	PKM2	Plasminogen	Plasminogen	Podocalyxin	Podocalyxin	POMC	POMC	PON1	PON1	PON2	PON2	PPARg2	PPARg2	PPP2R5C	PPP2R5C	NR3C3	NR3C3	INSL3	INSL3	Pro-BDNF	Pro-BDNF
	27	Procalcitonin	Procalcitonin	Pro-Cathepsin B	Pro-Cathepsin B	Thrombin	Thrombin	Prohibitin	Prohibitin	ProSAAS	ProSAAS	Prostasin	Prostasin	PSP	PSP	Pro-MMP-7	Pro-MMP-7	Pro-MMP-9	Pro-MMP-9	Protein p65	Protein p65	PSA-Free	PSA-Free	PSA-total	PSA-total	PTHLP	PTHLP	PTN	PTN	PTPRD	PTPRD
	28	PYK2	PYK2	PYY	PYY	Ras	Ras	RBP4	RBP4	RECK	RECK	RELM alpha	RELM alpha	Resistin	Resistin	RET	RET	RIP1	RIP1	ROCK1	ROCK1	ROCK2	ROCK2	ROR1	ROR1	ROR2	ROR2	ROS	ROS	RYK	RYK
	29	S100A4	S100A4	S100A6	S100A6	S100A8	S100A8	S-100b	S-100b	SART1	SART1	SART3	SART3	SCG3	SCG3	Selenoprotein P	Selenoprotein P	SEMA3A	SEMA3A	Serotonin	Serotonin	Serpin A1	Serpin A1	Serpin A12	Serpin A12	Serpin A3	Serpin A3	Serpin A4	Serpin A4	Serpin A5	Serpin A5
	30	Serpin A8	Serpin A8	Serpin A9	Serpin A9	Serpin B5	Serpin B5	Serpin D1	Serpin D1	Serpin I1	Serpin I1	SERPING1	SERPING1	SERTAD2	SERTAD2	SHBG	SHBG	SMAC	SMAC	SNCG	SNCG	SSTR5	SSTR5	Somatotropin	Somatotropin	SOST	SOST	SOX17	SOX17	SOX2	SOX2
	31	SPARCL1	SPARCL1	SPINK1	SPINK1	SRMS	SRMS	SSEA-1	SSEA-1	SSEA-4	SSEA-4	SSTR2	SSTR2	Survivin	Survivin	SYK	SYK	Syndecan-1	Syndecan-1	Syndecan-3	Syndecan-3	TACE	TACE	TAF4	TAF4	Tyk2	Tyk2	Tec	Tec	TFF3	TFF3
	32	Thrombomodulin	Thrombomodulin	Thymidine Kinase-1	Thymidine Kinase-1	Thyroglobulin	Thyroglobulin	TIM-1	TIM-1	TNK1	TNK1	TOPORS	TOPORS	TPA	TPA	TRA-1-60	TRA-1-60	TRA-1-81	TRA-1-81	Transferrin	Transferrin	Trappin-2	Trappin-2	TRKB	TRKB	TROPONIN I	TROPONIN I	TYRO10	TYRO10	TRPC1	TRPC1
	33	TRPC6	TRPC6	TRPM7	TRPM7	Trypsin 1	Trypsin 1	TSH	TSH	TSLP	TSLP	TXK	TXK	Uromodulin	Uromodulin	TFF1	TFF1	VDUP-1	VDUP-1	VEGF R1	VEGF R1	VGF	VGF	VIP Receptor 2	VIP Receptor 2	Vitamin D Receptor	Vitamin D Receptor	Vitamin D-BP	Vitamin D-BP	Vitamin K-dependent protein S	Vitamin K-dependent protein S
	34	Vitronectin	Vitronectin	VWF	VWF	Wilms Tumor 1	Wilms Tumor 1	XIAP	XIAP	ZAG	ZAG	ZAP70	ZAP70	Neg	Neg	Neg	Neg	Neg	Neg	Neg	Neg	Neg	Neg	Neg	Neg	Positive 3c	Positive 3c	Positive 2c	Positive 2c	Positive 1c	Positive 1c

## Sheet: Aligning Data
RayBio® Human Biotin-Label Based Antibody Arrays -- Human L-493, Glass Slide
	-LACTB 6H			-LACTB 1 day			-LACTB 3 days			-LACTB 6 days			+LACTB 6h			+LACTB 1 day			+LACTB 3 days			+LACTB 6 days			Sample 9			Sample 10			Sample 11			Sample 12			Sample 13			Sample 14			Sample 15			Sample 16			Sample 17
	With Background	Without Background		With Background	Without Background		With Background	Without Background		With Background	Without Background		With Background	Without Background		With Background	Without Background		With Background	Without Background		With Background	Without Background		With Background	Without Background		With Background	Without Background		With Background	Without Background		With Background	Without Background		With Background	Without Background		With Background	Without Background		With Background	Without Background		With Background	Without Background		With Background
Positive 1a	43642	43423		45329	45067		43419	42470		43774	43554		40970	40601		47854	47417		41765	41608		46787	46437		A1	A1		A1	A1		A1	A1		A1	A1		A1	A1		A1	A1		A1	A1		A1	A1		A1
Positive 1a	43049	42830		44384	44114		43384	42347		49666	49456		39528	39136		48675	48224		40555	40384		48424	48073		A2	A2		A2	A2		A2	A2		A2	A2		A2	A2		A2	A2		A2	A2		A2	A2		A2
Positive 2a	20209	19990		19803	19542		23255	21937		21899	21690		21975	21598		22011	21547		18228	18057		23008	22647		A3	A3		A3	A3		A3	A3		A3	A3		A3	A3		A3	A3		A3	A3		A3	A3		A3
Positive 2a	22851	22635		20277	20032		23912	22507		21169	20947		22686	22317		22776	22304		18090	17924		23416	23068		A4	A4		A4	A4		A4	A4		A4	A4		A4	A4		A4	A4		A4	A4		A4	A4		A4
Positive 3a	13709	13499		11869	11630		16177	14864		12164	11950		13040	12694		14655	14194		10324	10156		13986	13665		A5	A5		A5	A5		A5	A5		A5	A5		A5	A5		A5	A5		A5	A5		A5	A5		A5
Positive 3a	13377	13172		11979	11755		18020	16780		12242	12028		11560	11243		13514	13044		9741	9571		13822	13532		A6	A6		A6	A6		A6	A6		A6	A6		A6	A6		A6	A6		A6	A6		A6	A6		A6
Blank	188	-16		242	18		988	-70		165	-14		317	19		460	-15		179	13		246	-22		A7	A7		A7	A7		A7	A7		A7	A7		A7	A7		A7	A7		A7	A7		A7	A7		A7
Blank	182	-32		198	-25		1031	50		164	-5		295	-13		446	-19		154	-18		254	-11		A8	A8		A8	A8		A8	A8		A8	A8		A8	A8		A8	A8		A8	A8		A8	A8		A8
11b-HSD1	1971	1757		1823	1602		3874	3032		1584	1417		1953	1627		2451	2022		751	578		2919	2651		A9	A9		A9	A9		A9	A9		A9	A9		A9	A9		A9	A9		A9	A9		A9	A9		A9
11b-HSD1	2035	1822		2097	1866		3570	2883		1683	1508		2271	1943		2537	2110		854	685		3401	3136		A10	A10		A10	A10		A10	A10		A10	A10		A10	A10		A10	A10		A10	A10		A10	A10		A10
2B4	667	458		413	195		1895	1251		545	349		969	647		536	124		336	169		495	229		A11	A11		A11	A11		A11	A11		A11	A11		A11	A11		A11	A11		A11	A11		A11	A11		A11
2B4	730	523		440	217		2098	1578		445	278		828	507		527	114		318	150		535	271		A12	A12		A12	A12		A12	A12		A12	A12		A12	A12		A12	A12		A12	A12		A12	A12		A12
4-1BB	1227	1016		1846	1621		1869	1402		1408	1244		1253	1009		2109	1707		442	270		1338	1074		A13	A13		A13	A13		A13	A13		A13	A13		A13	A13		A13	A13		A13	A13		A13	A13		A13
4-1BB	1029	825		1507	1261		1720	1266		1020	850		1363	1129		1816	1414		388	221		1257	987		A14	A14		A14	A14		A14	A14		A14	A14		A14	A14		A14	A14		A14	A14		A14	A14		A14
ABL1	8575	8360		7211	6973		13509	13084		5416	5231		7082	6840		10217	9781		3115	2939		9700	9412		A15	A15		A15	A15		A15	A15		A15	A15		A15	A15		A15	A15		A15	A15		A15	A15		A15
ABL1	9199	8974		7821	7578		13621	13198		5594	5415		7264	7031		9585	9167		3147	2967		9837	9547		A16	A16		A16	A16		A16	A16		A16	A16		A16	A16		A16	A16		A16	A16		A16	A16		A16
ACE	1565	1351		1142	916		1762	1345		1081	906		1286	1058		1161	882		504	335		1706	1453		A17	A17		A17	A17		A17	A17		A17	A17		A17	A17		A17	A17		A17	A17		A17	A17		A17
ACE	1236	1030		1180	945		1686	1261		1068	902		1161	954		1018	751		497	335		1807	1536		A18	A18		A18	A18		A18	A18		A18	A18		A18	A18		A18	A18		A18	A18		A18	A18		A18
ACE-2	954	739		1455	1212		1496	1032		1261	1090		964	739		1485	1240		484	318		1858	1562		A19	A19		A19	A19		A19	A19		A19	A19		A19	A19		A19	A19		A19	A19		A19	A19		A19
ACE-2	1101	894		1292	1054		1477	944		1362	1167		954	732		1731	1513		499	334		2291	1971		A20	A20		A20	A20		A20	A20		A20	A20		A20	A20		A20	A20		A20	A20		A20	A20		A20
ACK1	13962	13747		12759	12536		27253	26549		6558	6335		11699	11463		14742	14511		4017	3858		16112	15560		A21	A21		A21	A21		A21	A21		A21	A21		A21	A21		A21	A21		A21	A21		A21	A21		A21
ACK1	13802	13587		11508	11275		26767	26201		6521	6243		11363	11127		17229	16996		4029	3914		15996	15371		A22	A22		A22	A22		A22	A22		A22	A22		A22	A22		A22	A22		A22	A22		A22	A22		A22
ACPP	1632	1374		1436	1149		2553	1954		991	772		1253	990		1747	1428		351	240		1757	1184		A23	A23		A23	A23		A23	A23		A23	A23		A23	A23		A23	A23		A23	A23		A23	A23		A23
ACPP	1669	1337		1543	1291		2141	1548		934	606		1254	1032		1444	1179		341	223		1780	1157		A24	A24		A24	A24		A24	A24		A24	A24		A24	A24		A24	A24		A24	A24		A24	A24		A24
ACTH	3401	3162		2531	2246		5666	5166		2236	1903		2780	2452		3721	3463		1313	1193		4385	3731		A25	A25		A25	A25		A25	A25		A25	A25		A25	A25		A25	A25		A25	A25		A25	A25		A25
ACTH	3008	2747		2796	2512		5165	4641		2488	2213		2788	2448		3720	3457		1418	1305		4626	4017		A26	A26		A26	A26		A26	A26		A26	A26		A26	A26		A26	A26		A26	A26		A26	A26		A26
ADAM-9	1626	1335		1851	1569		2915	2291		1232	999		1380	1151		1482	1212		501	392		1682	1110		A27	A27		A27	A27		A27	A27		A27	A27		A27	A27		A27	A27		A27	A27		A27	A27		A27
ADAM-9	1997	1763		1741	1450		2869	2313		1019	739		1308	1077		1519	1150		650	536		1704	1142		A28	A28		A28	A28		A28	A28		A28	A28		A28	A28		A28	A28		A28	A28		A28	A28		A28
Neurokinin-A	520	249		726	415		833	116		828	570		819	564		697	291		453	312		1005	477		A29	A29		A29	A29		A29	A29		A29	A29		A29	A29		A29	A29		A29	A29		A29	A29		A29
Neurokinin-A	617	325		771	408		994	246		530	286		794	498		916	484		491	351		834	315		A30	A30		A30	A30		A30	A30		A30	A30		A30	A30		A30	A30		A30	A30		A30	A30		A30
ADAMTS-1	1414	1194		1895	1621		2770	1631		1420	1176		1295	909		1874	1434		468	302		2151	1794		B1	B1		B1	B1		B1	B1		B1	B1		B1	B1		B1	B1		B1	B1		B1	B1		B1
ADAMTS-1	1458	1241		1630	1353		3175	1884		1385	1144		1317	944		1778	1322		502	333		2275	1904		B2	B2		B2	B2		B2	B2		B2	B2		B2	B2		B2	B2		B2	B2		B2	B2		B2
ADAMTS-L2	450	229		444	185		729	-715		461	221		448	104		545	77		310	136		496	118		B3	B3		B3	B3		B3	B3		B3	B3		B3	B3		B3	B3		B3	B3		B3	B3		B3
ADAMTS-L2	451	223		467	215		1302	18		450	239		447	117		540	71		332	160		483	117		B4	B4		B4	B4		B4	B4		B4	B4		B4	B4		B4	B4		B4	B4		B4	B4		B4
ADAMTS-4	992	778		686	437		2620	1360		595	396		904	593		735	255		620	444		1155	819		B5	B5		B5	B5		B5	B5		B5	B5		B5	B5		B5	B5		B5	B5		B5	B5		B5
ADAMTS-4	1245	1034		810	567		2264	1068		624	417		865	571		876	392		636	466		861	552		B6	B6		B6	B6		B6	B6		B6	B6		B6	B6		B6	B6		B6	B6		B6	B6		B6
ADAMTS-5	1295	1079		1446	1215		2493	1330		1118	929		1242	940		1938	1479		499	335		1857	1566		B7	B7		B7	B7		B7	B7		B7	B7		B7	B7		B7	B7		B7	B7		B7	B7		B7
ADAMTS-5	1324	1102		1346	1110		2864	1718		1052	861		1336	1032		1814	1394		535	373		1762	1466		B8	B8		B8	B8		B8	B8		B8	B8		B8	B8		B8	B8		B8	B8		B8	B8		B8
ADAMTS-10	1652	1440		1305	1078		2091	1064		1002	808		1024	708		1439	1034		416	256		1619	1310		B9	B9		B9	B9		B9	B9		B9	B9		B9	B9		B9	B9		B9	B9		B9	B9		B9
ADAMTS-10	1748	1532		1318	1087		2430	1663		947	769		1804	1484		1651	1255		860	699		1975	1673		B10	B10		B10	B10		B10	B10		B10	B10		B10	B10		B10	B10		B10	B10		B10	B10		B10
ADAMTS-13	2033	1833		1565	1331		3430	2809		1096	918		1472	1153		1856	1482		625	467		1838	1556		B11	B11		B11	B11		B11	B11		B11	B11		B11	B11		B11	B11		B11	B11		B11	B11		B11
ADAMTS-13	2036	1833		1457	1228		3982	3436		1192	1009		1858	1537		2008	1635		558	396		1687	1402		B12	B12		B12	B12		B12	B12		B12	B12		B12	B12		B12	B12		B12	B12		B12	B12		B12
ADAMTS-15	968	746		568	294		1903	1417		686	514		1187	857		1097	725		452	289		715	424		B13	B13		B13	B13		B13	B13		B13	B13		B13	B13		B13	B13		B13	B13		B13	B13		B13
ADAMTS-15	914	682		560	283		1882	1409		627	451		952	688		1346	973		483	317		885	601		B14	B14		B14	B14		B14	B14		B14	B14		B14	B14		B14	B14		B14	B14		B14	B14		B14
ADAMTS-17	6175	5949		4817	4589		11044	10603		3785	3600		5287	5029		6458	6072		1822	1652		7123	6855		B15	B15		B15	B15		B15	B15		B15	B15		B15	B15		B15	B15		B15	B15		B15	B15		B15
ADAMTS-17	6222	5994		4949	4724		10070	9623		3731	3553		4953	4712		6496	6106		1752	1584		6850	6581		B16	B16		B16	B16		B16	B16		B16	B16		B16	B16		B16	B16		B16	B16		B16	B16		B16
ADAMTS-18	2045	1823		1571	1344		3274	2841		1407	1234		2336	1913		2201	1898		615	450		2518	2268		B17	B17		B17	B17		B17	B17		B17	B17		B17	B17		B17	B17		B17	B17		B17	B17		B17
ADAMTS-18	2004	1791		1766	1533		3322	2860		1221	1058		1970	1693		2269	2002		633	470		2405	2154		B18	B18		B18	B18		B18	B18		B18	B18		B18	B18		B18	B18		B18	B18		B18	B18		B18
ADAMTS-19	16812	16589		13826	13589		32486	32000		8537	8372		18138	17834		18727	18454		4276	4110		18717	18460		B19	B19		B19	B19		B19	B19		B19	B19		B19	B19		B19	B19		B19	B19		B19	B19		B19
ADAMTS-19	17475	17245		15530	15290		32244	31758		8922	8745		17875	17627		19204	18971		4751	4579		20050	19797		B20	B20		B20	B20		B20	B20		B20	B20		B20	B20		B20	B20		B20	B20		B20	B20		B20
Adipsin	566	345		623	368		904	325		548	344		500	283		669	451		432	260		784	465		B21	B21		B21	B21		B21	B21		B21	B21		B21	B21		B21	B21		B21	B21		B21	B21		B21
Adipsin	633	410		724	494		731	49		592	343		439	223		689	473		353	235		831	288		B22	B22		B22	B22		B22	B22		B22	B22		B22	B22		B22	B22		B22	B22		B22	B22		B22
Afamin	287	67		475	245		324	-277		331	87		274	35		328	66		258	145		360	-226		B23	B23		B23	B23		B23	B23		B23	B23		B23	B23		B23	B23		B23	B23		B23	B23		B23
Afamin	275	44		598	277		319	-250		325	68		307	95		390	77		260	142		392	-194		B24	B24		B24	B24		B24	B24		B24	B24		B24	B24		B24	B24		B24	B24		B24	B24		B24
AFP	7920	7607		8121	7847		19026	18379		5750	5435		6644	6379		8749	8492		2367	2243		10841	10180		B25	B25		B25	B25		B25	B25		B25	B25		B25	B25		B25	B25		B25	B25		B25	B25		B25
AFP	7846	7578		7922	7641		18035	17529		5795	5492		5944	5596		8426	8175		2666	2551		10180	9483		B26	B26		B26	B26		B26	B26		B26	B26		B26	B26		B26	B26		B26	B26		B26	B26		B26
ALBUMIN	412	151		510	210		566	-36		441	139		363	74		434	146		239	126		583	-57		B27	B27		B27	B27		B27	B27		B27	B27		B27	B27		B27	B27		B27	B27		B27	B27		B27
ALBUMIN	402	137		505	195		573	25		443	120		358	128		438	86		237	126		557	-42		B28	B28		B28	B28		B28	B28		B28	B28		B28	B28		B28	B28		B28	B28		B28	B28		B28
IL-36RN	400	150		395	64		623	-112		702	385		431	157		418	12		284	149		611	71		B29	B29		B29	B29		B29	B29		B29	B29		B29	B29		B29	B29		B29	B29		B29	B29		B29
IL-36RN	381	69		385	15		730	-112		473	174		421	108		481	69		286	141		530	-60		B30	B30		B30	B30		B30	B30		B30	B30		B30	B30		B30	B30		B30	B30		B30	B30		B30
Aldolase A	13741	13509		10541	10232		30540	29298		5853	5534		12004	11589		12641	12194		3882	3705		16108	15746		C1	C1		C1	C1		C1	C1		C1	C1		C1	C1		C1	C1		C1	C1		C1	C1		C1
Aldolase A	13373	13149		11414	11130		32917	31624		5739	5412		13978	13598		13279	12815		4142	3971		16353	15976		C2	C2		C2	C2		C2	C2		C2	C2		C2	C2		C2	C2		C2	C2		C2	C2		C2
Aldolase B	1545	1317		1121	833		4892	3531		1449	1139		2306	1953		1480	1021		740	567		1534	1177		C3	C3		C3	C3		C3	C3		C3	C3		C3	C3		C3	C3		C3	C3		C3	C3		C3
Aldolase B	1406	1175		1468	1180		4410	3105		1508	1207		2294	1943		1054	578		780	602		1771	1424		C4	C4		C4	C4		C4	C4		C4	C4		C4	C4		C4	C4		C4	C4		C4	C4		C4
Aldolase C	13954	13714		8779	8518		31955	30768		5479	5169		13182	12857		12266	11784		4405	4227		15046	14698		C5	C5		C5	C5		C5	C5		C5	C5		C5	C5		C5	C5		C5	C5		C5	C5		C5
Aldolase C	14002	13768		9152	8898		32562	31381		5865	5612		12231	11910		12821	12365		5042	4870		15601	15262		C6	C6		C6	C6		C6	C6		C6	C6		C6	C6		C6	C6		C6	C6		C6	C6		C6
ALK	1264	1032		530	293		4113	2954		385	197		1190	869		1019	608		373	220		542	216		C7	C7		C7	C7		C7	C7		C7	C7		C7	C7		C7	C7		C7	C7		C7	C7		C7
ALK	1687	1451		372	144		3381	2209		388	176		1032	717		660	265		336	182		528	190		C8	C8		C8	C8		C8	C8		C8	C8		C8	C8		C8	C8		C8	C8		C8	C8		C8
Alpha Lactalbumin	15524	15278		11305	11064		32963	31953		7302	7067		13527	13198		15766	15359		4454	4297		16525	16157		C9	C9		C9	C9		C9	C9		C9	C9		C9	C9		C9	C9		C9	C9		C9	C9		C9
Alpha Lactalbumin	15478	15233		10469	10215		29931	29071		7451	7226		14438	14104		15661	15269		4471	4320		16049	15666		C10	C10		C10	C10		C10	C10		C10	C10		C10	C10		C10	C10		C10	C10		C10	C10		C10
Alpha 1 AG	1286	1065		1524	1275		2868	2226		1057	861		1310	987		2131	1758		507	358		2111	1741		C11	C11		C11	C11		C11	C11		C11	C11		C11	C11		C11	C11		C11	C11		C11	C11		C11
Alpha 1 AG	1135	909		1480	1238		2729	2117		1077	892		1191	864		1866	1516		506	355		2069	1723		C12	C12		C12	C12		C12	C12		C12	C12		C12	C12		C12	C12		C12	C12		C12	C12		C12
A1BG	13391	13154		9236	8955		28386	27819		5496	5299		11739	11403		13769	13393		4441	4285		13473	13123		C13	C13		C13	C13		C13	C13		C13	C13		C13	C13		C13	C13		C13	C13		C13	C13		C13
A1BG	14025	13774		9491	9201		29316	28848		5889	5698		11906	11572		13222	12845		4581	4428		13780	13432		C14	C14		C14	C14		C14	C14		C14	C14		C14	C14		C14	C14		C14	C14		C14	C14		C14
Alpha 1 Microglobulin	2766	2521		2628	2379		3848	3391		1718	1527		2212	1858		3462	3090		998	846		3124	2801		C15	C15		C15	C15		C15	C15		C15	C15		C15	C15		C15	C15		C15	C15		C15	C15		C15
Alpha 1 Microglobulin	2470	2223		2525	2279		4124	3693		1781	1607		2154	1871		3276	2911		974	822		3026	2732		C16	C16		C16	C16		C16	C16		C16	C16		C16	C16		C16	C16		C16	C16		C16	C16		C16
A2M	750	509		487	260		765	320		429	257		603	367		512	142		433	286		526	253		C17	C17		C17	C17		C17	C17		C17	C17		C17	C17		C17	C17		C17	C17		C17	C17		C17
A2M	549	325		457	224		783	308		400	233		486	255		494	199		320	173		511	264		C18	C18		C18	C18		C18	C18		C18	C18		C18	C18		C18	C18		C18	C18		C18	C18		C18
TPM1	5555	5327		3796	3556		10671	10157		2906	2745		7086	6866		5682	5392		1742	1585		5307	5057		C19	C19		C19	C19		C19	C19		C19	C19		C19	C19		C19	C19		C19	C19		C19	C19		C19
TPM1	5009	4777		4191	3963		11323	10812		3206	3035		7268	7044		6129	5852		1548	1380		5577	5325		C20	C20		C20	C20		C20	C20		C20	C20		C20	C20		C20	C20		C20	C20		C20	C20		C20
ALPP	10399	10169		9079	8841		20061	19561		5666	5477		9031	8808		11685	11446		3254	3072		13122	12845		C21	C21		C21	C21		C21	C21		C21	C21		C21	C21		C21	C21		C21	C21		C21	C21		C21
ALPP	9330	9096		8752	8501		19496	18884		5176	4961		8895	8667		10861	10636		3438	3287		13069	12762		C22	C22		C22	C22		C22	C22		C22	C22		C22	C22		C22	C22		C22	C22		C22	C22		C22
pro-MMP13	438	200		395	164		600	10		255	45		385	171		357	138		229	116		291	-90		C23	C23		C23	C23		C23	C23		C23	C23		C23	C23		C23	C23		C23	C23		C23	C23		C23
pro-MMP13	356	130		380	144		363	-194		301	95		353	137		345	94		177	64		381	-30		C24	C24		C24	C24		C24	C24		C24	C24		C24	C24		C24	C24		C24	C24		C24	C24		C24
AMICA	1781	1558		1996	1730		4270	3727		1324	1029		1643	1397		1731	1483		451	338		2143	1520		C25	C25		C25	C25		C25	C25		C25	C25		C25	C25		C25	C25		C25	C25		C25	C25		C25
AMICA	1722	1428		1874	1608		3491	2958		1148	844		1330	961		1351	1086		467	346		1903	1224		C26	C26		C26	C26		C26	C26		C26	C26		C26	C26		C26	C26		C26	C26		C26	C26		C26
AMPKa1	1650	1385		1540	1244		2518	1992		1095	758		1239	903		1385	1110		471	355		1741	1106		C27	C27		C27	C27		C27	C27		C27	C27		C27	C27		C27	C27		C27	C27		C27	C27		C27
AMPKa1	1469	1211		1441	1136		2304	1736		1011	680		1187	942		1371	1053		425	311		1534	890		C28	C28		C28	C28		C28	C28		C28	C28		C28	C28		C28	C28		C28	C28		C28	C28		C28
Amylin	1899	1627		2177	1828		3574	2912		1975	1651		1878	1584		2371	1965		1381	1251		3381	2800		C29	C29		C29	C29		C29	C29		C29	C29		C29	C29		C29	C29		C29	C29		C29	C29		C29
Amylin	1936	1635		2355	1975		3235	2410		2010	1709		1883	1557		2475	2059		1516	1369		3797	3202		C30	C30		C30	C30		C30	C30		C30	C30		C30	C30		C30	C30		C30	C30		C30	C30		C30
ANGPTL3	1633	1399		1023	615		2972	1689		941	620		1548	1148		1250	789		606	435		2041	1648		D1	D1		D1	D1		D1	D1		D1	D1		D1	D1		D1	D1		D1	D1		D1	D1		D1
ANGPTL3	1777	1557		1202	755		3203	1968		1273	942		2176	1809		1443	981		772	602		2377	1981		D2	D2		D2	D2		D2	D2		D2	D2		D2	D2		D2	D2		D2	D2		D2	D2		D2
ANGPTL4	2128	1894		1436	1012		5460	4252		1758	1410		2129	1787		2382	1948		616	442		1853	1477		D3	D3		D3	D3		D3	D3		D3	D3		D3	D3		D3	D3		D3	D3		D3	D3		D3
ANGPTL4	2255	2025		1795	1460		5592	4370		2001	1664		2539	2211		2485	2129		766	603		2079	1723		D4	D4		D4	D4		D4	D4		D4	D4		D4	D4		D4	D4		D4	D4		D4	D4		D4
Annexin A7	1359	1122		1197	913		3575	2380		1176	869		1235	910		756	305		460	305		1328	964		D5	D5		D5	D5		D5	D5		D5	D5		D5	D5		D5	D5		D5	D5		D5	D5		D5
Annexin A7	1276	1037		848	530		3517	2316		831	498		1089	769		1076	651		615	462		860	428		D6	D6		D6	D6		D6	D6		D6	D6		D6	D6		D6	D6		D6	D6		D6	D6		D6
APC	10907	10669		7040	6750		19502	18359		4920	4618		8733	8418		9919	9535		3454	3289		9979	9509		D7	D7		D7	D7		D7	D7		D7	D7		D7	D7		D7	D7		D7	D7		D7	D7		D7
APC	9734	9495		6587	6354		19096	18017		4835	4593		8853	8545		9674	9263		3402	3249		9749	9255		D8	D8		D8	D8		D8	D8		D8	D8		D8	D8		D8	D8		D8	D8		D8	D8		D8
APCS	1436	1178		1024	789		2866	1910		990	764		1641	1335		1415	1031		558	416		1725	1171		D9	D9		D9	D9		D9	D9		D9	D9		D9	D9		D9	D9		D9	D9		D9	D9		D9
APCS	1824	1576		1103	862		2715	1833		1069	828		1704	1391		1594	1244		682	538		1776	1207		D10	D10		D10	D10		D10	D10		D10	D10		D10	D10		D10	D10		D10	D10		D10	D10		D10
Apelin	1225	960		1036	766		1657	903		1058	814		1223	890		1081	728		773	624		1095	503		D11	D11		D11	D11		D11	D11		D11	D11		D11	D11		D11	D11		D11	D11		D11	D11		D11
Apelin	1237	971		1035	753		1406	699		1065	831		1326	993		1208	869		732	566		1078	610		D12	D12		D12	D12		D12	D12		D12	D12		D12	D12		D12	D12		D12	D12		D12	D12		D12
Apex1	535	293		458	189		1013	416		446	251		636	322		526	170		442	292		834	459		D13	D13		D13	D13		D13	D13		D13	D13		D13	D13		D13	D13		D13	D13		D13	D13		D13
Apex1	542	303		493	196		846	350		449	242		621	307		783	405		347	202		537	227		D14	D14		D14	D14		D14	D14		D14	D14		D14	D14		D14	D14		D14	D14		D14	D14		D14
APN	1381	1165		1193	957		1696	1235		841	668		1456	1156		1268	929		552	403		1074	777		D15	D15		D15	D15		D15	D15		D15	D15		D15	D15		D15	D15		D15	D15		D15	D15		D15
APN	1297	1074		1051	810		1738	1290		958	788		1251	1015		1512	1171		555	412		1489	1184		D16	D16		D16	D16		D16	D16		D16	D16		D16	D16		D16	D16		D16	D16		D16	D16		D16
ApoA1	1712	1484		2138	1901		3522	3059		1362	1186		1637	1407		2458	2107		571	429		2512	2217		D17	D17		D17	D17		D17	D17		D17	D17		D17	D17		D17	D17		D17	D17		D17	D17		D17
ApoA1	1656	1412		2024	1787		3527	3055		1547	1383		1405	1186		2541	2234		575	430		2604	2338		D18	D18		D18	D18		D18	D18		D18	D18		D18	D18		D18	D18		D18	D18		D18	D18		D18
ApoA2	1694	1464		1606	1370		2202	1736		1137	979		1571	1340		2138	1865		568	420		1492	1244		D19	D19		D19	D19		D19	D19		D19	D19		D19	D19		D19	D19		D19	D19		D19	D19		D19
ApoA2	1626	1407		1735	1515		2288	1814		1363	1199		1659	1448		1858	1582		647	495		1863	1619		D20	D20		D20	D20		D20	D20		D20	D20		D20	D20		D20	D20		D20	D20		D20	D20		D20
ApoA4	8880	8650		7504	7261		16486	16021		5480	5307		7603	7361		11282	11037		4596	4427		10339	10072		D21	D21		D21	D21		D21	D21		D21	D21		D21	D21		D21	D21		D21	D21		D21	D21		D21
ApoA4	9454	9232		7830	7590		15211	14719		5884	5687		7888	7657		9664	9439		4243	4082		10059	9774		D22	D22		D22	D22		D22	D22		D22	D22		D22	D22		D22	D22		D22	D22		D22	D22		D22
ApoB	1819	1589		2373	2134		4639	4033		1977	1793		2073	1853		2475	2261		713	601		2615	2324		D23	D23		D23	D23		D23	D23		D23	D23		D23	D23		D23	D23		D23	D23		D23	D23		D23
ApoB	1764	1544		2131	1891		3864	3364		2221	2024		1949	1724		2578	2353		704	593		2577	2257		D24	D24		D24	D24		D24	D24		D24	D24		D24	D24		D24	D24		D24	D24		D24	D24		D24
ApoC2	1640	1414		2137	1884		3770	3269		1540	1338		1564	1320		1943	1674		500	387		2482	2104		D25	D25		D25	D25		D25	D25		D25	D25		D25	D25		D25	D25		D25	D25		D25	D25		D25
ApoC2	1525	1280		2104	1831		3702	3181		1256	959		1581	1255		1525	1251		474	366		2182	1702		D26	D26		D26	D26		D26	D26		D26	D26		D26	D26		D26	D26		D26	D26		D26	D26		D26
ApoB100	1484	1190		2005	1713		2717	2197		986	641		1524	1236		1388	1093		506	398		1703	1199		D27	D27		D27	D27		D27	D27		D27	D27		D27	D27		D27	D27		D27	D27		D27	D27		D27
ApoB100	1826	1542		1705	1422		2749	2158		925	587		1731	1478		1373	1053		488	375		1672	1013		D28	D28		D28	D28		D28	D28		D28	D28		D28	D28		D28	D28		D28	D28		D28	D28		D28
ApoE	1430	1133		1342	1019		2759	2139		882	577		1327	1053		1226	836		448	328		1200	562		D29	D29		D29	D29		D29	D29		D29	D29		D29	D29		D29	D29		D29	D29		D29	D29		D29
ApoE	1376	1080		1274	899		2260	1381		771	472		1246	940		1138	736		365	219		999	409		D30	D30		D30	D30		D30	D30		D30	D30		D30	D30		D30	D30		D30	D30		D30	D30		D30
ApoE3	1492	1247		1257	837		4072	2884		1008	686		1302	903		1607	1145		496	321		1589	1219		E1	E1		E1	E1		E1	E1		E1	E1		E1	E1		E1	E1		E1	E1		E1	E1		E1
ApoE3	1312	1072		1236	800		3860	2664		980	642		1488	1126		1422	963		536	361		1916	1560		E2	E2		E2	E2		E2	E2		E2	E2		E2	E2		E2	E2		E2	E2		E2	E2		E2
ApoD	1551	1311		1384	894		3583	2411		894	559		1482	1142		1415	960		763	597		2068	1720		E3	E3		E3	E3		E3	E3		E3	E3		E3	E3		E3	E3		E3	E3		E3	E3		E3
ApoD	1743	1488		1618	1156		3902	2710		1024	674		1495	1169		1709	1308		791	634		2668	2295		E4	E4		E4	E4		E4	E4		E4	E4		E4	E4		E4	E4		E4	E4		E4	E4		E4
ApoM	1501	1253		1635	1217		3430	2248		1022	675		1480	1162		705	287		516	367		1148	453		E5	E5		E5	E5		E5	E5		E5	E5		E5	E5		E5	E5		E5	E5		E5	E5		E5
ApoM	1314	1069		736	364		3705	2513		588	229		1295	978		994	607		483	340		802	150		E6	E6		E6	E6		E6	E6		E6	E6		E6	E6		E6	E6		E6	E6		E6	E6		E6
ApoH	2107	1857		2179	1839		4982	3830		1374	1067		2272	1963		2789	2442		725	581		3020	2447		E7	E7		E7	E7		E7	E7		E7	E7		E7	E7		E7	E7		E7	E7		E7	E7		E7
ApoH	2353	2102		1993	1715		4822	3741		1822	1520		2332	2029		2778	2447		711	569		3714	3135		E8	E8		E8	E8		E8	E8		E8	E8		E8	E8		E8	E8		E8	E8		E8	E8		E8
APP	1319	1062		1316	1085		2666	1695		923	689		1241	939		1676	1337		457	316		1772	1211		E9	E9		E9	E9		E9	E9		E9	E9		E9	E9		E9	E9		E9	E9		E9	E9		E9
APP	1364	1111		1213	971		2634	1721		1086	808		1159	862		1637	1315		376	236		1621	1092		E10	E10		E10	E10		E10	E10		E10	E10		E10	E10		E10	E10		E10	E10		E10	E10		E10
ASPH	4774	4503		3250	3004		10034	9126		2537	2303		4009	3713		4557	4243		1783	1637		5073	4621		E11	E11		E11	E11		E11	E11		E11	E11		E11	E11		E11	E11		E11	E11		E11	E11		E11
ASPH	4257	3986		3178	2903		9233	8503		2575	2346		3127	2842		4501	4203		1728	1582		4634	4140		E12	E12		E12	E12		E12	E12		E12	E12		E12	E12		E12	E12		E12	E12		E12	E12		E12
Attractin	1561	1288		1378	1121		2065	1468		1130	923		1495	1197		1489	1141		337	196		2294	1817		E13	E13		E13	E13		E13	E13		E13	E13		E13	E13		E13	E13		E13	E13		E13	E13		E13
Attractin	1136	898		1149	900		1955	1437		822	638		1114	812		1276	968		350	209		2185	1796		E14	E14		E14	E14		E14	E14		E14	E14		E14	E14		E14	E14		E14	E14		E14	E14		E14
B3GNT1	1160	918		646	418		1330	829		590	409		1284	984		1127	827		525	381		1277	969		E15	E15		E15	E15		E15	E15		E15	E15		E15	E15		E15	E15		E15	E15		E15	E15		E15
B3GNT1	1097	863		585	352		1089	622		530	358		913	620		1376	1068		535	398		1182	907		E16	E16		E16	E16		E16	E16		E16	E16		E16	E16		E16	E16		E16	E16		E16	E16		E16
BAF57	402	157		610	349		754	295		486	286		404	144		483	144		380	240		731	404		E17	E17		E17	E17		E17	E17		E17	E17		E17	E17		E17	E17		E17	E17		E17	E17		E17
BAF57	406	151		495	227		742	267		454	265		409	168		500	156		384	243		717	429		E18	E18		E18	E18		E18	E18		E18	E18		E18	E18		E18	E18		E18	E18		E18	E18		E18
BAFF	3783	3534		4057	3816		5766	5312		1630	1472		4607	4372		5205	4894		1443	1301		3069	2828		E19	E19		E19	E19		E19	E19		E19	E19		E19	E19		E19	E19		E19	E19		E19	E19		E19
BAFF	3675	3441		3266	3041		5619	5159		1636	1474		4127	3897		5463	5151		1591	1440		2203	1948		E20	E20		E20	E20		E20	E20		E20	E20		E20	E20		E20	E20		E20	E20		E20	E20		E20
BAI-1	2498	2242		2854	2619		3210	2740		2758	2589		2439	2214		2886	2619		2076	1915		3284	3030		E21	E21		E21	E21		E21	E21		E21	E21		E21	E21		E21	E21		E21	E21		E21	E21		E21
BAI-1	2917	2683		2447	2203		3638	3148		3257	3086		2757	2533		3468	3236		2445	2279		3951	3696		E22	E22		E22	E22		E22	E22		E22	E22		E22	E22		E22	E22		E22	E22		E22	E22		E22
BCAM	1487	1258		1575	1331		2085	1596		1163	969		1464	1248		1493	1276		608	492		1384	1102		E23	E23		E23	E23		E23	E23		E23	E23		E23	E23		E23	E23		E23	E23		E23	E23		E23
BCAM	1234	1000		1444	1200		1794	1203		900	698		1230	1003		1388	1168		616	500		1292	1000		E24	E24		E24	E24		E24	E24		E24	E24		E24	E24		E24	E24		E24	E24		E24	E24		E24
Beta 2M	795	562		678	418		1190	707		669	463		722	487		801	520		277	162		742	420		E25	E25		E25	E25		E25	E25		E25	E25		E25	E25		E25	E25		E25	E25		E25	E25		E25
Beta 2M	728	503		623	366		1159	681		587	350		675	390		781	487		263	156		724	351		E26	E26		E26	E26		E26	E26		E26	E26		E26	E26		E26	E26		E26	E26		E26	E26		E26
Beta Defensin 4	5070	4813		5254	4996		6110	5591		3956	3650		4805	4492		5686	5411		2468	2355		4567	4135		E27	E27		E27	E27		E27	E27		E27	E27		E27	E27		E27	E27		E27	E27		E27	E27		E27
Beta Defensin 4	5433	5091		5570	5269		6352	5608		4965	4615		5063	4781		5984	5680		2358	2244		5609	5078		E28	E28		E28	E28		E28	E28		E28	E28		E28	E28		E28	E28		E28	E28		E28	E28		E28
Beta IG-H3	851	568		1057	765		1405	792		927	614		1015	739		1201	844		461	343		1369	766		E29	E29		E29	E29		E29	E29		E29	E29		E29	E29		E29	E29		E29	E29		E29	E29		E29
Beta IG-H3	1054	738		989	623		1734	856		886	603		984	674		1219	818		455	314		1194	606		E30	E30		E30	E30		E30	E30		E30	E30		E30	E30		E30	E30		E30	E30		E30	E30		E30
Biglycan	1263	1017		999	572		2991	1881		852	536		1394	993		1272	865		512	335		1670	1069		F1	F1		F1	F1		F1	F1		F1	F1		F1	F1		F1	F1		F1	F1		F1	F1		F1
Biglycan	1324	1094		952	497		3167	2010		938	611		1530	1172		1392	962		555	386		1734	1003		F2	F2		F2	F2		F2	F2		F2	F2		F2	F2		F2	F2		F2	F2		F2	F2		F2
BLAME	1939	1705		1500	1029		4121	3028		1759	1408		2269	1936		1744	1331		925	766		2171	1364		F3	F3		F3	F3		F3	F3		F3	F3		F3	F3		F3	F3		F3	F3		F3	F3		F3
BLAME	2511	2274		1690	1221		4801	3666		1845	1502		2329	2008		2024	1663		1054	899		2716	1921		F4	F4		F4	F4		F4	F4		F4	F4		F4	F4		F4	F4		F4	F4		F4	F4		F4
BMP-9	2065	1815		1782	1379		4207	3049		1691	1337		1988	1689		1976	1578		723	576		2703	2021		F5	F5		F5	F5		F5	F5		F5	F5		F5	F5		F5	F5		F5	F5		F5	F5		F5
BMP-9	2128	1864		1960	1599		4879	3761		1625	1287		2128	1829		1532	1178		897	749		3172	2570		F6	F6		F6	F6		F6	F6		F6	F6		F6	F6		F6	F6		F6	F6		F6	F6		F6
BMX	3796	3525		2623	2278		9645	8555		2154	1866		3902	3605		3184	2849		1845	1694		4653	4076		F7	F7		F7	F7		F7	F7		F7	F7		F7	F7		F7	F7		F7	F7		F7	F7		F7
BMX	3814	3541		2604	2282		9741	8693		2160	1872		3780	3489		3296	2973		1791	1639		4327	3775		F8	F8		F8	F8		F8	F8		F8	F8		F8	F8		F8	F8		F8	F8		F8	F8		F8
BNIP2	4011	3741		3352	3049		9804	8836		2827	2557		4032	3754		4460	4118		1705	1561		5032	4510		F9	F9		F9	F9		F9	F9		F9	F9		F9	F9		F9	F9		F9	F9		F9	F9		F9
BNIP2	4976	4706		3773	3464		10997	10064		2889	2636		4472	4200		4308	3960		1520	1377		5851	5352		F10	F10		F10	F10		F10	F10		F10	F10		F10	F10		F10	F10		F10	F10		F10	F10		F10
Btk	9677	9358		7225	6872		21725	20797		5022	4790		7298	6984		8918	8601		3395	3238		10813	10259		F11	F11		F11	F11		F11	F11		F11	F11		F11	F11		F11	F11		F11	F11		F11	F11		F11
Btk	9338	9023		8245	7904		21810	20906		5118	4846		7366	7047		9399	9077		4140	3987		15837	15294		F12	F12		F12	F12		F12	F12		F12	F12		F12	F12		F12	F12		F12	F12		F12	F12		F12
ApoC1	5812	5522		4758	4446		10760	10048		3522	3320		5541	5247		6208	5863		1855	1714		6355	6008		F13	F13		F13	F13		F13	F13		F13	F13		F13	F13		F13	F13		F13	F13		F13	F13		F13
ApoC1	6587	6311		5952	5652		13013	12372		3945	3745		5602	5302		6785	6445		1900	1765		7650	7235		F14	F14		F14	F14		F14	F14		F14	F14		F14	F14		F14	F14		F14	F14		F14	F14		F14
CA 9	1342	1083		615	368		2569	1975		779	594		1249	951		1134	844		454	319		887	505		F15	F15		F15	F15		F15	F15		F15	F15		F15	F15		F15	F15		F15	F15		F15	F15		F15
CA 9	1315	1068		622	390		2424	1876		798	621		1243	944		1071	781		449	317		685	306		F16	F16		F16	F16		F16	F16		F16	F16		F16	F16		F16	F16		F16	F16		F16	F16		F16
CA 15-3	17978	17714		13982	13746		35477	34969		9035	8855		14991	14701		17848	17550		5072	4936		6667	6367		F17	F17		F17	F17		F17	F17		F17	F17		F17	F17		F17	F17		F17	F17		F17	F17		F17
CA 15-3	18776	18519		13460	13226		33865	33403		8787	8615		14879	14644		16815	16513		4942	4805		5841	5579		F18	F18		F18	F18		F18	F18		F18	F18		F18	F18		F18	F18		F18	F18		F18	F18		F18
CA 19-9	13981	13726		9816	9571		25885	25413		6474	6312		11900	11668		15218	14922		4271	4125		14349	14050		F19	F19		F19	F19		F19	F19		F19	F19		F19	F19		F19	F19		F19	F19		F19	F19		F19
CA 19-9	13473	13195		10722	10480		24105	23658		6949	6790		12117	11881		15266	14959		3783	3635		14305	14043		F20	F20		F20	F20		F20	F20		F20	F20		F20	F20		F20	F20		F20	F20		F20	F20		F20
CA 125	18407	18129		14185	13939		36327	35835		8734	8564		18209	17975		19880	19584		3798	3645		19732	19478		F21	F21		F21	F21		F21	F21		F21	F21		F21	F21		F21	F21		F21	F21		F21	F21		F21
CA 125	18131	17878		13954	13695		36415	35924		9345	9171		17312	17086		20286	20059		3899	3748		18769	18513		F22	F22		F22	F22		F22	F22		F22	F22		F22	F22		F22	F22		F22	F22		F22	F22		F22
Cadherin-13	1610	1361		1512	1284		2903	2400		1124	960		1703	1478		1734	1512		562	404		1742	1490		F23	F23		F23	F23		F23	F23		F23	F23		F23	F23		F23	F23		F23	F23		F23	F23		F23
Cadherin-13	1557	1322		1491	1246		2694	2188		1188	1006		1413	1189		1704	1482		638	519		1617	1342		F24	F24		F24	F24		F24	F24		F24	F24		F24	F24		F24	F24		F24	F24		F24	F24		F24
Calbindin	4340	4118		4098	3842		9388	8862		2937	2757		4137	3883		4777	4535		1316	1204		6103	5796		F25	F25		F25	F25		F25	F25		F25	F25		F25	F25		F25	F25		F25	F25		F25	F25		F25
Calbindin	4554	4307		4279	4042		10035	9544		3047	2848		4325	4028		4642	4389		1359	1247		5882	5538		F26	F26		F26	F26		F26	F26		F26	F26		F26	F26		F26	F26		F26	F26		F26	F26		F26
Calbindin D	1087	789		1225	986		1949	1445		1270	954		1127	826		1224	977		419	309		1336	970		F27	F27		F27	F27		F27	F27		F27	F27		F27	F27		F27	F27		F27	F27		F27	F27		F27
Calbindin D	966	687		1209	960		1986	1431		1131	832		1228	975		1274	1000		410	299		1431	1011		F28	F28		F28	F28		F28	F28		F28	F28		F28	F28		F28	F28		F28	F28		F28	F28		F28
Calcitonin	4600	4294		4490	4205		8410	7758		3345	3027		4191	3895		5887	5550		2497	2374		6378	5859		F29	F29		F29	F29		F29	F29		F29	F29		F29	F29		F29	F29		F29	F29		F29	F29		F29
Calcitonin	4690	4387		4335	3995		8900	8024		3491	3189		4590	4285		5990	5594		2393	2249		6151	5568		F30	F30		F30	F30		F30	F30		F30	F30		F30	F30		F30	F30		F30	F30		F30	F30		F30
Calreticulin	1367	1108		594	168		2841	1693		684	369		1224	833		944	520		417	240		893	197		G1	G1		G1	G1		G1	G1		G1	G1		G1	G1		G1	G1		G1	G1		G1	G1		G1
Calreticulin	1245	958		716	248		2234	1110		723	394		1230	878		960	500		491	325		1096	355		G2	G2		G2	G2		G2	G2		G2	G2		G2	G2		G2	G2		G2	G2		G2	G2		G2
Calsyntenin-1	1392	1098		1198	714		2542	1475		918	573		1359	1024		1342	909		479	327		1881	1064		G3	G3		G3	G3		G3	G3		G3	G3		G3	G3		G3	G3		G3	G3		G3	G3		G3
Calsyntenin-1	1408	1114		1254	792		2968	1786		885	552		1393	1034		1256	898		439	292		2074	1334		G4	G4		G4	G4		G4	G4		G4	G4		G4	G4		G4	G4		G4	G4		G4	G4		G4
CPN2	10591	10270		7680	7266		24397	23285		5206	4873		9462	9136		10389	10071		4499	4343		11743	11090		G5	G5		G5	G5		G5	G5		G5	G5		G5	G5		G5	G5		G5	G5		G5	G5		G5
CPN2	10050	9711		8226	7863		23953	22849		5102	4794		9213	8896		10539	10194		3887	3732		11274	10659		G6	G6		G6	G6		G6	G6		G6	G6		G6	G6		G6	G6		G6	G6		G6	G6		G6
CART	5321	5008		3795	3455		10473	9301		2515	2237		4864	4565		5550	5216		1607	1464		6322	5787		G7	G7		G7	G7		G7	G7		G7	G7		G7	G7		G7	G7		G7	G7		G7	G7		G7
CART	5444	5143		4417	4116		11965	10854		3066	2795		4823	4540		6104	5774		1624	1478		6292	5785		G8	G8		G8	G8		G8	G8		G8	G8		G8	G8		G8	G8		G8	G8		G8	G8		G8
Caspase-3	960	670		580	294		2871	1804		602	337		884	599		627	316		334	195		605	122		G9	G9		G9	G9		G9	G9		G9	G9		G9	G9		G9	G9		G9	G9		G9	G9		G9
Caspase-3	1446	1173		526	233		2655	1600		413	153		902	608		402	89		326	186		561	92		G10	G10		G10	G10		G10	G10		G10	G10		G10	G10		G10	G10		G10	G10		G10	G10		G10
Caspase-8	1327	1039		1344	1071		2551	1531		1256	1023		1215	915		1650	1336		762	622		2001	1515		G11	G11		G11	G11		G11	G11		G11	G11		G11	G11		G11	G11		G11	G11		G11	G11		G11
Caspase-8	1317	1041		1289	987		2311	1302		1196	980		1308	1012		1514	1156		759	618		2193	1712		G12	G12		G12	G12		G12	G12		G12	G12		G12	G12		G12	G12		G12	G12		G12	G12		G12
Cathepsin B	4622	4248		1875	1558		4078	3128		2948	2726		2758	2457		6354	6002		1355	1213		2356	1882		G13	G13		G13	G13		G13	G13		G13	G13		G13	G13		G13	G13		G13	G13		G13	G13		G13
Cathepsin B	4125	3778		1534	1237		5132	4316		2708	2491		2999	2706		6601	6203		1217	1079		2920	2454		G14	G14		G14	G14		G14	G14		G14	G14		G14	G14		G14	G14		G14	G14		G14	G14		G14
Cathepsin D	604	343		417	142		1845	1047		389	197		927	632		386	64		588	454		388	-7		G15	G15		G15	G15		G15	G15		G15	G15		G15	G15		G15	G15		G15	G15		G15	G15		G15
Cathepsin D	430	153		350	93		1467	719		339	159		1017	718		763	461		484	350		355	-68		G16	G16		G16	G16		G16	G16		G16	G16		G16	G16		G16	G16		G16	G16		G16	G16		G16
Cathepsin L	1551	1276		1800	1557		2976	2338		1508	1323		1644	1352		2062	1764		608	468		1263	911		G17	G17		G17	G17		G17	G17		G17	G17		G17	G17		G17	G17		G17	G17		G17	G17		G17
Cathepsin L	1398	1108		1734	1500		2835	2280		1204	1022		1382	1120		2084	1786		493	354		1418	1096		G18	G18		G18	G18		G18	G18		G18	G18		G18	G18		G18	G18		G18	G18		G18	G18		G18
Cathepsin S	1308	1043		1403	1161		1881	1371		1042	877		1404	1171		1569	1270		649	506		1280	938		G19	G19		G19	G19		G19	G19		G19	G19		G19	G19		G19	G19		G19	G19		G19	G19		G19
Cathepsin S	1308	1060		1104	864		1762	1280		949	808		1361	1132		1584	1285		655	509		1507	1165		G20	G20		G20	G20		G20	G20		G20	G20		G20	G20		G20	G20		G20	G20		G20	G20		G20
CBP	5880	5606		5311	5071		11321	10843		3972	3814		5834	5604		6392	6067		1996	1841		4930	4637		G21	G21		G21	G21		G21	G21		G21	G21		G21	G21		G21	G21		G21	G21		G21	G21		G21
CBP	5800	5549		5471	5237		10212	9729		3721	3556		5630	5402		6562	6303		1817	1657		5058	4768		G22	G22		G22	G22		G22	G22		G22	G22		G22	G22		G22	G22		G22	G22		G22	G22		G22
CCK	862	613		744	495		1027	515		794	619		859	626		841	602		541	367		832	556		G23	G23		G23	G23		G23	G23		G23	G23		G23	G23		G23	G23		G23	G23		G23	G23		G23
CCK	791	545		825	583		949	449		760	582		857	614		838	619		541	401		864	595		G24	G24		G24	G24		G24	G24		G24	G24		G24	G24		G24	G24		G24	G24		G24	G24		G24
CD23	609	382		635	394		915	329		570	394		485	258		597	383		416	300		692	398		G25	G25		G25	G25		G25	G25		G25	G25		G25	G25		G25	G25		G25	G25		G25	G25		G25
CD23	438	203		530	300		695	203		544	353		599	342		631	389		365	258		603	279		G26	G26		G26	G26		G26	G26		G26	G26		G26	G26		G26	G26		G26	G26		G26	G26		G26
CD24	1602	1368		1497	1249		3126	2620		1334	1070		1349	1069		1473	1231		453	342		1677	1321		G27	G27		G27	G27		G27	G27		G27	G27		G27	G27		G27	G27		G27	G27		G27	G27		G27
CD24	1506	1250		1525	1279		2647	2091		1079	752		1255	1004		1332	1062		463	347		1688	1305		G28	G28		G28	G28		G28	G28		G28	G28		G28	G28		G28	G28		G28	G28		G28	G28		G28
CD36	1957	1706		2006	1719		3790	3143		1723	1409		1891	1606		2471	2167		771	651		2376	1918		G29	G29		G29	G29		G29	G29		G29	G29		G29	G29		G29	G29		G29	G29		G29	G29		G29
CD36	2163	1880		2005	1700		3909	3020		1732	1441		2130	1825		2457	2080		719	594		2525	2069		G30	G30		G30	G30		G30	G30		G30	G30		G30	G30		G30	G30		G30	G30		G30	G30		G30
CD38	1329	1091		910	458		3017	1813		990	680		1457	1061		1218	828		482	311		1622	948		H1	H1		H1	H1		H1	H1		H1	H1		H1	H1		H1	H1		H1	H1		H1	H1		H1
CD38	2401	2150		825	395		3031	1891		1170	838		1651	1294		1368	942		547	385		1219	477		H2	H2		H2	H2		H2	H2		H2	H2		H2	H2		H2	H2		H2	H2		H2	H2		H2
CD44	4498	4259		3289	2862		11390	10200		2817	2479		5044	4683		5371	4963		1738	1587		6511	5749		H3	H3		H3	H3		H3	H3		H3	H3		H3	H3		H3	H3		H3	H3		H3	H3		H3
CD44	5033	4791		3186	2721		13677	12405		2516	2187		5938	5454		5558	5209		1745	1598		6298	5634		H4	H4		H4	H4		H4	H4		H4	H4		H4	H4		H4	H4		H4	H4		H4	H4		H4
CD45	1274	1030		1263	870		3450	2185		988	658		2247	1907		1588	1264		642	503		2185	1612		H5	H5		H5	H5		H5	H5		H5	H5		H5	H5		H5	H5		H5	H5		H5	H5		H5
CD45	1697	1435		1204	861		3622	2435		1071	778		1688	1379		1833	1484		695	556		2544	2011		H6	H6		H6	H6		H6	H6		H6	H6		H6	H6		H6	H6		H6	H6		H6	H6		H6
CD46	1922	1639		1525	1190		4058	2928		1502	1228		1780	1480		1853	1518		816	678		2696	2185		H7	H7		H7	H7		H7	H7		H7	H7		H7	H7		H7	H7		H7	H7		H7	H7		H7
CD46	2174	1872		2056	1704		3781	2708		1593	1326		1781	1498		2134	1801		938	800		2547	2052		H8	H8		H8	H8		H8	H8		H8	H8		H8	H8		H8	H8		H8	H8		H8	H8		H8
CD47	3422	3086		3085	2755		7072	6020		2799	2530		3324	3047		3687	3367		1323	1186		4182	3699		H9	H9		H9	H9		H9	H9		H9	H9		H9	H9		H9	H9		H9	H9		H9	H9		H9
CD47	3698	3387		3731	3441		7095	6058		2787	2537		3647	3377		4242	3923		1465	1331		4898	4429		H10	H10		H10	H10		H10	H10		H10	H10		H10	H10		H10	H10		H10	H10		H10	H10		H10
CD55	1643	1316		567	272		3177	2095		562	319		802	526		636	321		622	478		822	344		H11	H11		H11	H11		H11	H11		H11	H11		H11	H11		H11	H11		H11	H11		H11	H11		H11
CD55	1684	1358		524	248		2884	1825		498	264		1283	1008		553	212		485	345		1255	771		H12	H12		H12	H12		H12	H12		H12	H12		H12	H12		H12	H12		H12	H12		H12	H12		H12
CD59	9258	8924		6993	6687		18000	16956		5375	5193		9758	9458		7710	7371		3451	3306		10365	9878		H13	H13		H13	H13		H13	H13		H13	H13		H13	H13		H13	H13		H13	H13		H13	H13		H13
CD59	9164	8847		6207	5938		19021	18004		5439	5239		9560	9276		7132	6800		2997	2858		11312	10821		H14	H14		H14	H14		H14	H14		H14	H14		H14	H14		H14	H14		H14	H14		H14	H14		H14
CD71	24362	24053		17787	17528		49531	48624		11572	11378		21808	21517		25141	24781		7493	7357		24606	24155		H15	H15		H15	H15		H15	H15		H15	H15		H15	H15		H15	H15		H15	H15		H15	H15		H15
CD71	24561	24243		16512	16255		49500	48668		10847	10665		23198	22900		24793	24493		7142	6998		24572	24153		H16	H16		H16	H16		H16	H16		H16	H16		H16	H16		H16	H16		H16	H16		H16	H16		H16
CD74	4373	4127		4747	4515		7690	7110		4026	3849		4385	4070		5197	4888		3356	3203		1773	1367		H17	H17		H17	H17		H17	H17		H17	H17		H17	H17		H17	H17		H17	H17		H17	H17		H17
CD74	4714	4474		4632	4392		7352	6838		4213	4035		4293	4027		5210	4893		3597	3452		2057	1509		H18	H18		H18	H18		H18	H18		H18	H18		H18	H18		H18	H18		H18	H18		H18	H18		H18
CD90	1275	1009		1122	888		1674	1055		1098	930		979	731		1251	951		337	189		1856	1325		H19	H19		H19	H19		H19	H19		H19	H19		H19	H19		H19	H19		H19	H19		H19	H19		H19
CD90	1134	879		1155	930		2064	1454		832	665		1013	779		1290	1003		374	223		1708	1336		H20	H20		H20	H20		H20	H20		H20	H20		H20	H20		H20	H20		H20	H20		H20	H20		H20
CD97	1079	804		650	422		1338	729		851	701		957	719		1011	734		508	354		1043	659		H21	H21		H21	H21		H21	H21		H21	H21		H21	H21		H21	H21		H21	H21		H21	H21		H21
CD97	932	681		813	583		1183	554		857	703		861	630		1007	731		532	372		1057	735		H22	H22		H22	H22		H22	H22		H22	H22		H22	H22		H22	H22		H22	H22		H22	H22		H22
CD 79 alpha	3182	2941		2157	1903		4558	3995		1641	1473		2766	2521		2969	2723		1204	1052		2094	1784		H23	H23		H23	H23		H23	H23		H23	H23		H23	H23		H23	H23		H23	H23		H23	H23		H23
CD 79 alpha	3123	2874		2261	2001		4510	4030		1833	1663		3051	2801		2906	2679		1345	1196		2456	2169		H24	H24		H24	H24		H24	H24		H24	H24		H24	H24		H24	H24		H24	H24		H24	H24		H24
CD200	771	539		760	530		1174	675		738	569		912	686		1381	1177		639	518		951	665		H25	H25		H25	H25		H25	H25		H25	H25		H25	H25		H25	H25		H25	H25		H25	H25		H25
CD200	822	585		1308	1091		1240	745		752	555		959	702		928	697		426	313		1220	886		H26	H26		H26	H26		H26	H26		H26	H26		H26	H26		H26	H26		H26	H26		H26	H26		H26
CEA	6281	6041		4737	4475		9485	8969		3848	3625		3880	3595		5188	4939		1503	1388		5942	5590		H27	H27		H27	H27		H27	H27		H27	H27		H27	H27		H27	H27		H27	H27		H27	H27		H27
CEA	5916	5653		4821	4574		9349	8769		3086	2760		4825	4557		5364	5086		1807	1687		5741	5336		H28	H28		H28	H28		H28	H28		H28	H28		H28	H28		H28	H28		H28	H28		H28	H28		H28
CEACAM-1	823	578		954	682		1018	373		752	430		764	472		1043	750		498	381		1059	656		H29	H29		H29	H29		H29	H29		H29	H29		H29	H29		H29	H29		H29	H29		H29	H29		H29
CEACAM-1	659	398		1079	763		1201	344		749	442		804	506		1220	844		366	241		960	523		H30	H30		H30	H30		H30	H30		H30	H30		H30	H30		H30	H30		H30	H30		H30	H30		H30
Ceruloplasmin	11240	11007		6668	6260		24798	23577		4786	4488		10985	10565		8975	8594		3566	3387		12075	11400		I1	I1		I1	I1		I1	I1		I1	I1		I1	I1		I1	I1		I1	I1		I1	I1		I1
Ceruloplasmin	13782	13544		7775	7361		28903	27801		4681	4350		13052	12674		9796	9438		4562	4402		14858	14105		I2	I2		I2	I2		I2	I2		I2	I2		I2	I2		I2	I2		I2	I2		I2	I2		I2
CFHR2	1325	1094		588	173		2939	1834		657	330		1424	1077		891	540		604	456		1003	281		I3	I3		I3	I3		I3	I3		I3	I3		I3	I3		I3	I3		I3	I3		I3	I3		I3
CFHR2	895	665		515	77		3431	2284		602	279		1615	1277		739	440		453	310		785	165		I4	I4		I4	I4		I4	I4		I4	I4		I4	I4		I4	I4		I4	I4		I4	I4		I4
Chemerin	1076	841		1372	971		3101	1928		1457	1134		2084	1750		1179	829		628	488		1945	1398		I5	I5		I5	I5		I5	I5		I5	I5		I5	I5		I5	I5		I5	I5		I5	I5		I5
Chemerin	853	602		1507	1175		3271	2162		1659	1378		2595	2282		1159	800		565	426		1310	777		I6	I6		I6	I6		I6	I6		I6	I6		I6	I6		I6	I6		I6	I6		I6	I6		I6
CHI3L1	22045	21788		12369	12041		45761	44689		7926	7657		19280	18961		19999	19662		6662	6525		18587	18045		I7	I7		I7	I7		I7	I7		I7	I7		I7	I7		I7	I7		I7	I7		I7	I7		I7
CHI3L1	18032	17761		13036	12690		48247	47169		8280	8013		19713	19390		15588	15252		6675	6541		18868	18346		I8	I8		I8	I8		I8	I8		I8	I8		I8	I8		I8	I8		I8	I8		I8	I8		I8
Chromogranin A	1192	915		1398	1027		2075	1024		1202	920		1202	891		1479	1139		788	649		1892	1364		I9	I9		I9	I9		I9	I9		I9	I9		I9	I9		I9	I9		I9	I9		I9	I9		I9
Chromogranin A	1244	940		1400	1073		2086	1063		1210	946		1243	956		1660	1325		865	726		1815	1289		I10	I10		I10	I10		I10	I10		I10	I10		I10	I10		I10	I10		I10	I10		I10	I10		I10
Chymase	1446	1092		744	452		3393	2242		872	633		1290	1011		851	539		538	398		1295	798		I11	I11		I11	I11		I11	I11		I11	I11		I11	I11		I11	I11		I11	I11		I11	I11		I11
Chymase	1650	1291		665	362		3454	2267		997	759		1306	1029		845	563		430	294		1143	658		I12	I12		I12	I12		I12	I12		I12	I12		I12	I12		I12	I12		I12	I12		I12	I12		I12
cIAP-2	1106	686		610	285		3032	1944		588	358		693	418		317	36		307	167		593	112		I13	I13		I13	I13		I13	I13		I13	I13		I13	I13		I13	I13		I13	I13		I13	I13		I13
cIAP-2	1111	835		574	289		3185	2117		627	395		860	579		882	603		257	115		399	-77		I14	I14		I14	I14		I14	I14		I14	I14		I14	I14		I14	I14		I14	I14		I14	I14		I14
Ck beta 8-1	392	122		321	51		1127	103		339	56		453	171		344	64		233	89		353	-131		I15	I15		I15	I15		I15	I15		I15	I15		I15	I15		I15	I15		I15	I15		I15	I15		I15
Ck beta 8-1	484	187		356	90		1053	46		367	133		338	54		350	6		275	133		410	-70		I16	I16		I16	I16		I16	I16		I16	I16		I16	I16		I16	I16		I16	I16		I16	I16		I16
CK-MB	441	164		496	240		1255	234		337	141		595	299		682	367		220	79		558	107		I17	I17		I17	I17		I17	I17		I17	I17		I17	I17		I17	I17		I17	I17		I17	I17		I17
CK-MB	543	289		495	250		1219	382		360	185		403	130		535	233		296	156		466	18		I18	I18		I18	I18		I18	I18		I18	I18		I18	I18		I18	I18		I18	I18		I18	I18		I18
Claudin-3	1325	1046		1024	783		1882	1145		752	577		1198	930		1028	745		419	277		1668	1198		I19	I19		I19	I19		I19	I19		I19	I19		I19	I19		I19	I19		I19	I19		I19	I19		I19
Claudin-3	1570	1304		1376	1141		2266	1595		974	802		1726	1478		1716	1445		634	487		1828	1431		I20	I20		I20	I20		I20	I20		I20	I20		I20	I20		I20	I20		I20	I20		I20	I20		I20
Claudin-4	1223	967		1087	859		1990	1212		675	509		1049	798		1346	1099		441	290		1670	1196		I21	I21		I21	I21		I21	I21		I21	I21		I21	I21		I21	I21		I21	I21		I21	I21		I21
Claudin-4	1082	834		1140	908		2364	1588		827	664		849	606		959	705		438	285		1282	859		I22	I22		I22	I22		I22	I22		I22	I22		I22	I22		I22	I22		I22	I22		I22	I22		I22
CLEC3B	513	285		398	159		1604	879		357	201		493	256		486	254		360	208		681	352		I23	I23		I23	I23		I23	I23		I23	I23		I23	I23		I23	I23		I23	I23		I23	I23		I23
CLEC3B	506	276		417	172		1034	449		340	187		478	251		437	222		351	183		480	196		I24	I24		I24	I24		I24	I24		I24	I24		I24	I24		I24	I24		I24	I24		I24	I24		I24
Clusterin	30921	30679		22559	22335		57846	57339		13169	13015		25253	25005		26061	25846		6907	6783		30727	30455		I25	I25		I25	I25		I25	I25		I25	I25		I25	I25		I25	I25		I25	I25		I25	I25		I25
Clusterin	28452	28197		21956	21737		58273	57776		11915	11744		22705	22437		23801	23569		6616	6496		28639	28303		I26	I26		I26	I26		I26	I26		I26	I26		I26	I26		I26	I26		I26	I26		I26	I26		I26
CNDP1	4130	3890		4302	4070		7113	6592		3120	2930		3762	3487		4600	4340		1244	1129		4649	4307		I27	I27		I27	I27		I27	I27		I27	I27		I27	I27		I27	I27		I27	I27		I27	I27		I27
CNDP1	4265	4018		4306	4060		7461	6913		3143	2824		3498	3227		4582	4300		1295	1177		4709	4329		I28	I28		I28	I28		I28	I28		I28	I28		I28	I28		I28	I28		I28	I28		I28	I28		I28
Factor XIII A	3192	2928		2842	2583		6422	5761		1579	1265		2240	1940		3885	3592		1183	1069		3684	3276		I29	I29		I29	I29		I29	I29		I29	I29		I29	I29		I29	I29		I29	I29		I29	I29		I29
Factor XIII A	2890	2633		2255	1964		5255	4529		1562	1255		2256	1963		3065	2732		1137	1015		2936	2509		I30	I30		I30	I30		I30	I30		I30	I30		I30	I30		I30	I30		I30	I30		I30	I30		I30
Factor XIII B	1352	1086		1072	710		2640	1473		1321	994		1331	921		1092	695		499	323		1432	745		J1	J1		J1	J1		J1	J1		J1	J1		J1	J1		J1	J1		J1	J1		J1	J1		J1
Factor XIII B	1506	1232		1050	649		3431	2276		955	636		1457	1098		1326	913		536	373		1677	917		J2	J2		J2	J2		J2	J2		J2	J2		J2	J2		J2	J2		J2	J2		J2	J2		J2
COCO	506	233		412	6		2191	1133		365	32		509	170		464	34		265	117		677	-37		J3	J3		J3	J3		J3	J3		J3	J3		J3	J3		J3	J3		J3	J3		J3	J3		J3
COCO	751	485		405	-9		2431	1361		286	-54		594	259		368	15		319	178		520	-78		J4	J4		J4	J4		J4	J4		J4	J4		J4	J4		J4	J4		J4	J4		J4	J4		J4
C2	15021	14769		9887	9477		34303	33254		6907	6570		13829	13502		14861	14570		5219	5078		18201	17671		J5	J5		J5	J5		J5	J5		J5	J5		J5	J5		J5	J5		J5	J5		J5	J5		J5
C2	15736	15468		10606	10255		35160	34115		7033	6758		16860	16546		17043	16690		5152	5015		17031	16511		J6	J6		J6	J6		J6	J6		J6	J6		J6	J6		J6	J6		J6	J6		J6	J6		J6
C3a	928	663		1316	998		1811	748		893	637		1088	768		1632	1288		308	173		1632	1110		J7	J7		J7	J7		J7	J7		J7	J7		J7	J7		J7	J7		J7	J7		J7	J7		J7
C3a	1415	1146		1814	1512		2491	1446		1114	857		1114	809		1455	1121		360	226		1983	1467		J8	J8		J8	J8		J8	J8		J8	J8		J8	J8		J8	J8		J8	J8		J8	J8		J8
C5/C5a	4234	3969		2153	1835		5787	4746		3696	3434		2679	2375		5972	5637		1236	1099		5257	4742		J9	J9		J9	J9		J9	J9		J9	J9		J9	J9		J9	J9		J9	J9		J9	J9		J9
C5/C5a	3858	3546		2217	1890		5863	4772		3392	3145		3089	2784		6533	6217		1367	1228		6055	5554		J10	J10		J10	J10		J10	J10		J10	J10		J10	J10		J10	J10		J10	J10		J10	J10		J10
C7	4739	4403		4770	4454		10223	9006		2885	2631		5297	5015		5230	4942		2040	1902		6724	6231		J11	J11		J11	J11		J11	J11		J11	J11		J11	J11		J11	J11		J11	J11		J11	J11		J11
C7	5726	5362		4428	4115		10247	8616		2576	2315		4764	4483		4888	4596		1635	1491		6162	5685		J12	J12		J12	J12		J12	J12		J12	J12		J12	J12		J12	J12		J12	J12		J12	J12		J12
C8B	1189	858		1251	911		2320	1120		848	594		1275	990		1725	1414		357	221		1937	1457		J13	J13		J13	J13		J13	J13		J13	J13		J13	J13		J13	J13		J13	J13		J13	J13		J13
C8B	1130	792		1335	1020		2477	1379		819	576		1254	970		1752	1453		360	223		2191	1716		J14	J14		J14	J14		J14	J14		J14	J14		J14	J14		J14	J14		J14	J14		J14	J14		J14
C9	3190	2864		2990	2708		7781	6660		3258	3039		2329	2045		2861	2607		986	850		3253	2768		J15	J15		J15	J15		J15	J15		J15	J15		J15	J15		J15	J15		J15	J15		J15	J15		J15
C9	3779	3498		3882	3593		8831	7708		3419	3185		2255	1974		2436	2141		794	655		3220	2752		J16	J16		J16	J16		J16	J16		J16	J16		J16	J16		J16	J16		J16	J16		J16	J16		J16
Complement factor H	1320	1032		1046	763		2755	1723		1137	915		1518	1232		1609	1294		779	643		1735	1217		J17	J17		J17	J17		J17	J17		J17	J17		J17	J17		J17	J17		J17	J17		J17	J17		J17
Complement factor H	1562	1208		1157	891		2255	1239		1124	950		1206	913		1746	1426		784	643		1835	1317		J18	J18		J18	J18		J18	J18		J18	J18		J18	J18		J18	J18		J18	J18		J18	J18		J18
Contactin-1	622	295		541	283		1502	598		512	340		617	326		644	342		309	169		613	95		J19	J19		J19	J19		J19	J19		J19	J19		J19	J19		J19	J19		J19	J19		J19	J19		J19
Contactin-1	834	544		512	268		1168	382		468	296		618	356		820	520		310	166		735	186		J20	J20		J20	J20		J20	J20		J20	J20		J20	J20		J20	J20		J20	J20		J20	J20		J20
Contactin-2	1566	1303		1610	1376		3125	2258		1163	989		1528	1269		1841	1581		657	512		2192	1776		J21	J21		J21	J21		J21	J21		J21	J21		J21	J21		J21	J21		J21	J21		J21	J21		J21
Contactin-2	1563	1308		1749	1519		3387	2547		1346	1174		1632	1376		2025	1758		729	576		2856	2271		J22	J22		J22	J22		J22	J22		J22	J22		J22	J22		J22	J22		J22	J22		J22	J22		J22
Corticosteroid-binding globulin	19022	18780		13755	13527		37528	36785		8516	8355		17122	16878		18392	18162		5692	5536		19720	19239		J23	J23		J23	J23		J23	J23		J23	J23		J23	J23		J23	J23		J23	J23		J23	J23		J23
Corticosteroid-binding globulin	17780	17546		13780	13560		35410	34786		8554	8389		17332	17095		19030	18817		5046	4869		20101	19784		J24	J24		J24	J24		J24	J24		J24	J24		J24	J24		J24	J24		J24	J24		J24	J24		J24
COX-2	1584	1362		1748	1536		3541	3027		1311	1147		1662	1441		1644	1436		513	387		1719	1433		J25	J25		J25	J25		J25	J25		J25	J25		J25	J25		J25	J25		J25	J25		J25	J25		J25
COX-2	1563	1333		1667	1453		3851	3362		1487	1310		1616	1377		1589	1377		525	410		1914	1597		J26	J26		J26	J26		J26	J26		J26	J26		J26	J26		J26	J26		J26	J26		J26	J26		J26
C-peptide	18151	17888		16495	16267		31013	30509		8112	7915		12014	11721		15697	15437		4304	4180		18013	17643		J27	J27		J27	J27		J27	J27		J27	J27		J27	J27		J27	J27		J27	J27		J27	J27		J27
C-peptide	18219	17955		14829	14589		32415	31857		7372	7080		13211	12920		13637	13346		4371	4249		17469	17067		J28	J28		J28	J28		J28	J28		J28	J28		J28	J28		J28	J28		J28	J28		J28	J28		J28
Creatinine	2569	2311		2381	2120		4243	3609		1505	1172		2272	1973		2446	2162		993	868		2847	2417		J29	J29		J29	J29		J29	J29		J29	J29		J29	J29		J29	J29		J29	J29		J29	J29		J29
Creatinine	2380	2095		2210	1922		3516	2768		1659	1345		2260	1960		2818	2492		980	858		2545	2092		J30	J30		J30	J30		J30	J30		J30	J30		J30	J30		J30	J30		J30	J30		J30	J30		J30
CRP	5760	5482		3100	2753		12999	11890		2454	2159		5942	5532		4715	4326		1945	1769		6666	5942		K1	K1		K1	K1		K1	K1		K1	K1		K1	K1		K1	K1		K1	K1		K1	K1		K1
CRP	6538	6257		3213	2830		16563	15437		2998	2676		6663	6309		5007	4597		2423	2265		7013	6249		K2	K2		K2	K2		K2	K2		K2	K2		K2	K2		K2	K2		K2	K2		K2	K2		K2
CRTAM	2837	2568		1425	1029		5599	4558		1137	804		2211	1873		1893	1463		1040	887		3051	2361		K3	K3		K3	K3		K3	K3		K3	K3		K3	K3		K3	K3		K3	K3		K3	K3		K3
CRTAM	2558	2288		1570	1164		5974	4901		1595	1263		2973	2643		2646	2199		909	763		2469	1886		K4	K4		K4	K4		K4	K4		K4	K4		K4	K4		K4	K4		K4	K4		K4	K4		K4
CSH1	1922	1609		1176	759		3019	1951		1192	856		1961	1635		1881	1512		767	630		1789	1256		K5	K5		K5	K5		K5	K5		K5	K5		K5	K5		K5	K5		K5	K5		K5	K5		K5
CSH1	1707	1429		1314	957		3976	2928		1407	1127		2507	2186		1496	1178		825	683		1546	1045		K6	K6		K6	K6		K6	K6		K6	K6		K6	K6		K6	K6		K6	K6		K6	K6		K6
gamma-Thrombin	2003	1695		1358	1044		3810	2788		1284	1035		2137	1824		1560	1241		884	747		1784	1269		K7	K7		K7	K7		K7	K7		K7	K7		K7	K7		K7	K7		K7	K7		K7	K7		K7
gamma-Thrombin	1906	1595		1086	785		3429	2422		1083	833		1944	1633		1584	1254		826	689		1759	1257		K8	K8		K8	K8		K8	K8		K8	K8		K8	K8		K8	K8		K8	K8		K8	K8		K8
CutA	1177	847		824	527		2250	1146		630	386		933	629		843	533		349	209		1234	740		K9	K9		K9	K9		K9	K9		K9	K9		K9	K9		K9	K9		K9	K9		K9	K9		K9
CutA	1057	704		788	489		2885	1660		658	422		902	596		904	621		336	201		1291	808		K10	K10		K10	K10		K10	K10		K10	K10		K10	K10		K10	K10		K10	K10		K10	K10		K10
cTnT	10763	10394		7881	7579		22521	21294		4965	4708		11005	10707		10969	10673		3673	3537		13357	12880		K11	K11		K11	K11		K11	K11		K11	K11		K11	K11		K11	K11		K11	K11		K11	K11		K11
cTnT	10703	10293		8015	7695		23201	21722		4918	4657		10549	10264		12602	12286		3849	3705		13092	12613		K12	K12		K12	K12		K12	K12		K12	K12		K12	K12		K12	K12		K12	K12		K12	K12		K12
Cyclin D1	3258	2974		2400	2023		6343	5272		3081	2820		3181	2901		4058	3752		1124	987		4294	3816		K13	K13		K13	K13		K13	K13		K13	K13		K13	K13		K13	K13		K13	K13		K13	K13		K13
Cyclin D1	2796	2501		2522	2201		6352	5277		3496	3228		3517	3232		4654	4343		1286	1154		5026	4540		K14	K14		K14	K14		K14	K14		K14	K14		K14	K14		K14	K14		K14	K14		K14	K14		K14
Cystatin A	1330	996		1340	1007		2422	1331		1377	1112		1795	1502		1469	1169		772	640		1590	1159		K15	K15		K15	K15		K15	K15		K15	K15		K15	K15		K15	K15		K15	K15		K15	K15		K15
Cystatin A	1116	769		1414	1089		2339	1257		1730	1473		1260	952		1457	1195		797	658		1985	1481		K16	K16		K16	K16		K16	K16		K16	K16		K16	K16		K16	K16		K16	K16		K16	K16		K16
Cystatin B	1521	1202		2059	1732		2001	927		1110	855		1540	1230		1490	1197		641	505		1731	1200		K17	K17		K17	K17		K17	K17		K17	K17		K17	K17		K17	K17		K17	K17		K17	K17		K17
Cystatin B	1339	1039		1819	1519		1785	721		1164	941		1444	1123		1240	919		661	507		2006	1468		K18	K18		K18	K18		K18	K18		K18	K18		K18	K18		K18	K18		K18	K18		K18	K18		K18
Cystatin C	1296	986		841	497		1466	482		786	607		1102	795		1595	1280		986	843		1021	514		K19	K19		K19	K19		K19	K19		K19	K19		K19	K19		K19	K19		K19	K19		K19	K19		K19
Cystatin C	1282	976		1244	934		1734	833		743	552		1147	863		1630	1318		981	833		1068	585		K20	K20		K20	K20		K20	K20		K20	K20		K20	K20		K20	K20		K20	K20		K20	K20		K20
Cytochrome C	1587	1318		1218	976		2449	1479		341	179		3987	3648		1723	1451		733	584		1297	701		K21	K21		K21	K21		K21	K21		K21	K21		K21	K21		K21	K21		K21	K21		K21	K21		K21
Cytochrome C	1322	1071		994	757		2462	1510		624	460		4408	4064		1623	1316		821	664		1619	1002		K22	K22		K22	K22		K22	K22		K22	K22		K22	K22		K22	K22		K22	K22		K22	K22		K22
Cytokeratin 8	957	708		885	652		1846	1062		657	487		839	607		902	670		335	163		1259	782		K23	K23		K23	K23		K23	K23		K23	K23		K23	K23		K23	K23		K23	K23		K23	K23		K23
Cytokeratin 8	919	679		885	647		1794	1118		597	440		949	712		746	541		399	239		1024	674		K24	K24		K24	K24		K24	K24		K24	K24		K24	K24		K24	K24		K24	K24		K24	K24		K24
Cytokeratin 18	1669	1435		1761	1540		3827	3304		1249	1086		1470	1246		1639	1434		506	371		1959	1666		K25	K25		K25	K25		K25	K25		K25	K25		K25	K25		K25	K25		K25	K25		K25	K25		K25
Cytokeratin 18	1593	1360		1957	1736		3676	3207		1390	1209		1680	1431		1660	1444		545	426		2088	1776		K26	K26		K26	K26		K26	K26		K26	K26		K26	K26		K26	K26		K26	K26		K26	K26		K26
Cytokeratin 19	22764	22516		18284	18050		50535	50041		10186	9986		15946	15654		18886	18621		5086	4964		22171	21802		K27	K27		K27	K27		K27	K27		K27	K27		K27	K27		K27	K27		K27	K27		K27	K27		K27
Cytokeratin 19	22392	22111		17140	16907		47450	46892		10809	10563		16312	16038		17737	17450		5252	5129		21106	20693		K28	K28		K28	K28		K28	K28		K28	K28		K28	K28		K28	K28		K28	K28		K28	K28		K28
DBI	1209	937		1371	1114		2427	1808		1340	999		1351	1028		1297	997		398	280		1303	853		K29	K29		K29	K29		K29	K29		K29	K29		K29	K29		K29	K29		K29	K29		K29	K29		K29
DBI	1538	1262		1464	1190		2707	2006		1034	722		1416	1118		1558	1235		444	318		1574	1103		K30	K30		K30	K30		K30	K30		K30	K30		K30	K30		K30	K30		K30	K30		K30	K30		K30
DCBLD2	1413	1143		987	654		2377	1308		823	529		1322	903		1176	809		543	370		1751	1034		L1	L1		L1	L1		L1	L1		L1	L1		L1	L1		L1	L1		L1	L1		L1	L1		L1
DCBLD2	1232	963		816	459		2546	1470		900	582		953	591		1164	800		548	391		1539	782		L2	L2		L2	L2		L2	L2		L2	L2		L2	L2		L2	L2		L2	L2		L2	L2		L2
D-Dimer	1884	1644		1257	886		3985	2985		1175	832		1919	1583		1507	1149		793	645		3057	2367		L3	L3		L3	L3		L3	L3		L3	L3		L3	L3		L3	L3		L3	L3		L3	L3		L3
D-Dimer	2201	1955		1236	862		4112	3113		1227	885		2195	1878		1992	1708		951	808		2941	2380		L4	L4		L4	L4		L4	L4		L4	L4		L4	L4		L4	L4		L4	L4		L4	L4		L4
DEFA1/3	1032	743		1047	640		1608	546		1092	759		1082	751		1157	865		710	572		1620	1088		L5	L5		L5	L5		L5	L5		L5	L5		L5	L5		L5	L5		L5	L5		L5	L5		L5
DEFA1/3	1043	764		1084	718		1995	939		1006	727		1231	895		1307	981		625	490		1259	755		L6	L6		L6	L6		L6	L6		L6	L6		L6	L6		L6	L6		L6	L6		L6	L6		L6
Defensin	985	669		1031	708		1632	627		966	713		1022	700		1127	844		645	510		1482	962		L7	L7		L7	L7		L7	L7		L7	L7		L7	L7		L7	L7		L7	L7		L7	L7		L7
Defensin	1081	738		1014	710		1625	594		964	714		954	635		1183	905		673	529		1605	1108		L8	L8		L8	L8		L8	L8		L8	L8		L8	L8		L8	L8		L8	L8		L8	L8		L8
Desmin	336	-10		245	-58		560	-404		272	25		312	-15		276	-66		223	82		319	-187		L9	L9		L9	L9		L9	L9		L9	L9		L9	L9		L9	L9		L9	L9		L9	L9		L9
Desmin	366	16		314	12		593	-416		287	34		352	35		291	-71		214	78		318	-182		L10	L10		L10	L10		L10	L10		L10	L10		L10	L10		L10	L10		L10	L10		L10	L10		L10
DLL1	1227	905		319	25		3581	2310		873	608		1324	1010		2173	1847		668	534		797	333		L11	L11		L11	L11		L11	L11		L11	L11		L11	L11		L11	L11		L11	L11		L11	L11		L11
DLL1	1637	1317		492	194		3878	2070		1053	771		1672	1358		2118	1807		647	504		658	173		L12	L12		L12	L12		L12	L12		L12	L12		L12	L12		L12	L12		L12	L12		L12	L12		L12
DLL4	433	141		350	36		3355	1398		452	175		792	481		1107	797		336	194		501	29		L13	L13		L13	L13		L13	L13		L13	L13		L13	L13		L13	L13		L13	L13		L13	L13		L13
DLL4	440	166		645	308		3127	1164		432	161		468	150		862	538		353	215		874	398		L14	L14		L14	L14		L14	L14		L14	L14		L14	L14		L14	L14		L14	L14		L14	L14		L14
DMP-1	493	202		388	72		2319	1165		528	258		1149	818		1519	1186		480	344		502	44		L15	L15		L15	L15		L15	L15		L15	L15		L15	L15		L15	L15		L15	L15		L15	L15		L15
DMP-1	702	647		328	23		2366	1232		533	270		1396	1059		929	632		426	286		870	355		L16	L16		L16	L16		L16	L16		L16	L16		L16	L16		L16	L16		L16	L16		L16	L16		L16
DPPIV	1546	1164		972	648		2097	992		1318	1068		1426	1082		807	564		520	374		1668	1133		L17	L17		L17	L17		L17	L17		L17	L17		L17	L17		L17	L17		L17	L17		L17	L17		L17
DPPIV	1341	1017		1158	826		2265	1205		1217	964		1064	737		1146	830		504	359		2039	1495		L18	L18		L18	L18		L18	L18		L18	L18		L18	L18		L18	L18		L18	L18		L18	L18		L18
BNP	5746	5451		4580	4245		8867	7866		3271	3078		5802	5481		6101	5773		2272	2124		6782	6224		L19	L19		L19	L19		L19	L19		L19	L19		L19	L19		L19	L19		L19	L19		L19	L19		L19
BNP	5388	5064		4295	3972		7691	6726		3149	2972		4889	4616		6168	5857		1976	1828		6970	6403		L20	L20		L20	L20		L20	L20		L20	L20		L20	L20		L20	L20		L20	L20		L20	L20		L20
E-Cadherin	650	348		643	382		1250	319		545	370		603	286		622	339		863	719		998	401		L21	L21		L21	L21		L21	L21		L21	L21		L21	L21		L21	L21		L21	L21		L21	L21		L21
E-Cadherin	797	535		649	406		1451	548		639	467		782	523		602	275		564	414		1104	609		L22	L22		L22	L22		L22	L22		L22	L22		L22	L22		L22	L22		L22	L22		L22	L22		L22
Endorphin Beta	3903	3642		4041	3799		6728	5872		2462	2293		4028	3786		4030	3778		1505	1344		5024	4593		L23	L23		L23	L23		L23	L23		L23	L23		L23	L23		L23	L23		L23	L23		L23	L23		L23
Endorphin Beta	4074	3811		3480	3247		6137	5423		2300	2134		3624	3392		3759	3550		1345	1191		5041	4631		L24	L24		L24	L24		L24	L24		L24	L24		L24	L24		L24	L24		L24	L24		L24	L24		L24
Endothelin Receptor A	790	545		854	637		998	456		657	494		833	609		821	617		551	432		916	587		L25	L25		L25	L25		L25	L25		L25	L25		L25	L25		L25	L25		L25	L25		L25	L25		L25
Endothelin Receptor A	818	582		841	624		1021	579		668	481		802	573		938	719		550	432		897	584		L26	L26		L26	L26		L26	L26		L26	L26		L26	L26		L26	L26		L26	L26		L26	L26		L26
Enolase 2	1130	877		1213	980		2352	1839		1033	834		1151	895		1167	911		417	292		1565	1194		L27	L27		L27	L27		L27	L27		L27	L27		L27	L27		L27	L27		L27	L27		L27	L27		L27
Enolase 2	1249	986		1209	972		2323	1776		1055	837		1112	852		1059	797		422	302		1208	775		L28	L28		L28	L28		L28	L28		L28	L28		L28	L28		L28	L28		L28	L28		L28	L28		L28
ENPP2	15065	14798		12152	11894		40201	39608		7108	6749		13125	12802		16242	15927		3833	3710		12752	12320		L29	L29		L29	L29		L29	L29		L29	L29		L29	L29		L29	L29		L29	L29		L29	L29		L29
ENPP2	16869	16590		11322	11052		38327	37666		7377	7061		12550	12262		16165	15869		4238	4115		15889	15423		L30	L30		L30	L30		L30	L30		L30	L30		L30	L30		L30	L30		L30	L30		L30	L30		L30
EpCAM	1072	788		732	398		3406	2177		1028	732		1280	850		1235	864		664	490		1964	1306		M1	M1		M1	M1		M1	M1		M1	M1		M1	M1		M1	M1		M1	M1		M1	M1		M1
EpCAM	933	653		914	560		4091	3045		1327	1016		1486	1106		1569	1187		812	653		2198	1445		M2	M2		M2	M2		M2	M2		M2	M2		M2	M2		M2	M2		M2	M2		M2	M2		M2
EphA1	5269	5011		2927	2537		9768	8763		2141	1809		4477	4137		4948	4566		1865	1713		6096	5413		M3	M3		M3	M3		M3	M3		M3	M3		M3	M3		M3	M3		M3	M3		M3	M3		M3
EphA1	5166	4914		3537	3139		10426	9431		2567	2233		5149	4808		5695	5381		1752	1604		6018	5454		M4	M4		M4	M4		M4	M4		M4	M4		M4	M4		M4	M4		M4	M4		M4	M4		M4
EphA2	1327	1062		1365	941		3811	2767		1089	760		1684	1322		1480	1241		541	400		2339	1835		M5	M5		M5	M5		M5	M5		M5	M5		M5	M5		M5	M5		M5	M5		M5	M5		M5
EphA2	1529	1271		1615	1208		3368	2336		1086	815		1455	1126		1515	1290		611	467		2263	1779		M6	M6		M6	M6		M6	M6		M6	M6		M6	M6		M6	M6		M6	M6		M6	M6		M6
EphA3	2830	2542		2105	1756		5824	4742		1554	1299		2360	2035		2441	2188		991	846		2845	2348		M7	M7		M7	M7		M7	M7		M7	M7		M7	M7		M7	M7		M7	M7		M7	M7		M7
EphA3	3006	2674		2237	1907		6264	5133		1738	1483		2466	2142		2265	1953		1050	895		2813	2305		M8	M8		M8	M8		M8	M8		M8	M8		M8	M8		M8	M8		M8	M8		M8	M8		M8
EphA4	2959	2630		2024	1713		5301	4111		1362	1114		2355	2027		1866	1551		1190	1043		3307	2813		M9	M9		M9	M9		M9	M9		M9	M9		M9	M9		M9	M9		M9	M9		M9	M9		M9
EphA4	2708	2403		2057	1759		4945	3758		1578	1324		2327	2014		2650	2317		1367	1223		3289	2823		M10	M10		M10	M10		M10	M10		M10	M10		M10	M10		M10	M10		M10	M10		M10	M10		M10
EphA5	2411	2075		1758	1446		3986	2731		1649	1359		2601	2263		2419	2052		1477	1324		2521	2014		M11	M11		M11	M11		M11	M11		M11	M11		M11	M11		M11	M11		M11	M11		M11	M11		M11
EphA5	2674	2345		1876	1564		3922	2074		1890	1573		2589	2242		2466	2110		1604	1454		2668	2140		M12	M12		M12	M12		M12	M12		M12	M12		M12	M12		M12	M12		M12	M12		M12	M12		M12
EphA6	868	570		1275	981		2088	441		681	410		806	480		1464	1149		410	266		1574	1088		M13	M13		M13	M13		M13	M13		M13	M13		M13	M13		M13	M13		M13	M13		M13	M13		M13
EphA6	1041	730		799	484		2134	859		975	713		1147	823		1356	1037		384	242		1654	1221		M14	M14		M14	M14		M14	M14		M14	M14		M14	M14		M14	M14		M14	M14		M14	M14		M14
EphA7	5095	4782		3412	3038		9185	7965		2792	2487		5076	4720		4991	4622		2453	2309		4711	4172		M15	M15		M15	M15		M15	M15		M15	M15		M15	M15		M15	M15		M15	M15		M15	M15		M15
EphA7	5159	4823		3109	2742		8525	7267		2651	2340		5129	4764		4385	4043		2510	2355		5279	4711		M16	M16		M16	M16		M16	M16		M16	M16		M16	M16		M16	M16		M16	M16		M16	M16		M16
EphA8	2362	1984		1882	1523		3968	2928		1203	907		2864	2487		2220	1971		1204	1043		2759	2185		M17	M17		M17	M17		M17	M17		M17	M17		M17	M17		M17	M17		M17	M17		M17	M17		M17
EphA8	2886	2514		1848	1524		4207	3279		1251	980		2697	2341		2464	2159		1434	1279		3474	2889		M18	M18		M18	M18		M18	M18		M18	M18		M18	M18		M18	M18		M18	M18		M18	M18		M18
EphB1	2138	1809		1611	1235		3563	2422		1499	1267		2313	1976		2174	1829		1391	1229		2455	1883		M19	M19		M19	M19		M19	M19		M19	M19		M19	M19		M19	M19		M19	M19		M19	M19		M19
EphB1	2463	2149		1961	1627		3561	2639		1478	1257		2208	1915		2191	1856		1483	1330		2562	1975		M20	M20		M20	M20		M20	M20		M20	M20		M20	M20		M20	M20		M20	M20		M20	M20		M20
EphB2	2342	1992		1779	1515		4185	3273		1056	877		2082	1796		2019	1690		1021	870		3551	2954		M21	M21		M21	M21		M21	M21		M21	M21		M21	M21		M21	M21		M21	M21		M21	M21		M21
EphB2	2384	2087		1803	1557		3934	3019		1150	984		2370	2100		2190	1925		1028	873		2706	2068		M22	M22		M22	M22		M22	M22		M22	M22		M22	M22		M22	M22		M22	M22		M22	M22		M22
EphB3	2994	2714		2659	2403		4176	3360		2148	1964		2893	2646		2624	2372		2236	2059		3831	3138		M23	M23		M23	M23		M23	M23		M23	M23		M23	M23		M23	M23		M23	M23		M23	M23		M23
EphB3	2942	2665		2745	2497		4487	3793		2252	2077		2759	2523		2786	2566		2536	2361		3645	3167		M24	M24		M24	M24		M24	M24		M24	M24		M24	M24		M24	M24		M24	M24		M24	M24		M24
EphB4	2114	1852		2441	2215		5308	4790		1868	1700		2276	2052		2372	2171		687	567		2958	2638		M25	M25		M25	M25		M25	M25		M25	M25		M25	M25		M25	M25		M25	M25		M25	M25		M25
EphB4	1951	1706		2042	1834		5426	4968		2112	1934		2139	1906		2082	1865		783	666		2403	2086		M26	M26		M26	M26		M26	M26		M26	M26		M26	M26		M26	M26		M26	M26		M26	M26		M26
EphB6	1966	1715		2093	1870		4447	3971		1731	1553		1796	1544		1999	1764		578	456		2032	1691		M27	M27		M27	M27		M27	M27		M27	M27		M27	M27		M27	M27		M27	M27		M27	M27		M27
EphB6	2108	1848		2601	2373		4153	3636		1837	1642		2260	2002		2094	1837		621	498		2031	1623		M28	M28		M28	M28		M28	M28		M28	M28		M28	M28		M28	M28		M28	M28		M28	M28		M28
ERRa	401	138		456	208		559	-32		1660	1340		450	107		466	165		222	99		665	163		M29	M29		M29	M29		M29	M29		M29	M29		M29	M29		M29	M29		M29	M29		M29	M29		M29
ERRa	373	113		454	188		731	78		1395	1089		432	142		475	172		228	105		534	84		M30	M30		M30	M30		M30	M30		M30	M30		M30	M30		M30	M30		M30	M30		M30	M30		M30
Erythropoietin R	664	361		696	352		1569	372		662	372		684	235		968	597		287	114		622	-12		N1	N1		N1	N1		N1	N1		N1	N1		N1	N1		N1	N1		N1	N1		N1	N1		N1
Erythropoietin R	703	387		732	367		1256	174		802	492		683	295		839	456		315	154		844	89		N2	N2		N2	N2		N2	N2		N2	N2		N2	N2		N2	N2		N2	N2		N2	N2		N2
ESAM	1752	1454		1089	694		3297	2278		898	560		1509	1152		1502	1095		555	404		2253	1565		N3	N3		N3	N3		N3	N3		N3	N3		N3	N3		N3	N3		N3	N3		N3	N3		N3
ESAM	1537	1250		1126	734		3605	2563		777	451		1410	1067		1379	960		605	457		2089	1516		N4	N4		N4	N4		N4	N4		N4	N4		N4	N4		N4	N4		N4	N4		N4	N4		N4
EV15L	4671	4397		3436	3030		11441	10390		2593	2294		5907	5564		4952	4582		1766	1620		6359	5857		N5	N5		N5	N5		N5	N5		N5	N5		N5	N5		N5	N5		N5	N5		N5	N5		N5
EV15L	5261	4948		3480	3043		9900	8834		2693	2421		4661	4328		5787	5527		1730	1589		6091	5615		N6	N6		N6	N6		N6	N6		N6	N6		N6	N6		N6	N6		N6	N6		N6	N6		N6
EXTL2	3666	3345		2270	1887		6161	5117		1921	1662		3677	3336		2743	2512		1818	1668		3302	2788		N7	N7		N7	N7		N7	N7		N7	N7		N7	N7		N7	N7		N7	N7		N7	N7		N7
EXTL2	3751	3422		2486	2136		6384	5215		2043	1770		3792	3448		3162	2931		1907	1757		3620	3086		N8	N8		N8	N8		N8	N8		N8	N8		N8	N8		N8	N8		N8	N8		N8	N8		N8
FABP1	1693	1344		1404	1086		2793	1633		1078	824		1393	1063		1691	1465		453	305		2236	1744		N9	N9		N9	N9		N9	N9		N9	N9		N9	N9		N9	N9		N9	N9		N9	N9		N9
FABP1	2264	1940		1445	1146		2595	1466		1068	823		1389	1064		1828	1578		495	347		2001	1557		N10	N10		N10	N10		N10	N10		N10	N10		N10	N10		N10	N10		N10	N10		N10	N10		N10
FABP2	930	619		1334	1049		2640	1489		2525	2256		1432	1109		1098	854		609	446		1952	1470		N11	N11		N11	N11		N11	N11		N11	N11		N11	N11		N11	N11		N11	N11		N11	N11		N11
FABP2	1187	864		1384	1089		2788	1361		2387	2118		1573	1245		1712	1480		798	647		2038	1555		N12	N12		N12	N12		N12	N12		N12	N12		N12	N12		N12	N12		N12	N12		N12	N12		N12
FABP4	2025	1723		1747	1459		4314	2952		1345	1088		1797	1461		2273	1995		612	463		2728	2251		N13	N13		N13	N13		N13	N13		N13	N13		N13	N13		N13	N13		N13	N13		N13	N13		N13
FABP4	2005	1699		1707	1411		4282	2918		1387	1134		1903	1575		2400	2080		598	458		2760	2331		N14	N14		N14	N14		N14	N14		N14	N14		N14	N14		N14	N14		N14	N14		N14	N14		N14
FAK	1006	674		771	462		2255	1109		666	411		1144	810		986	659		415	280		1011	524		N15	N15		N15	N15		N15	N15		N15	N15		N15	N15		N15	N15		N15	N15		N15	N15		N15
FAK	935	611		666	338		2063	1031		674	413		1139	782		965	668		499	350		829	328		N16	N16		N16	N16		N16	N16		N16	N16		N16	N16		N16	N16		N16	N16		N16	N16		N16
FAP	1890	1588		1327	988		1784	749		1563	1300		1083	742		1465	1216		671	527		1867	1342		N17	N17		N17	N17		N17	N17		N17	N17		N17	N17		N17	N17		N17	N17		N17	N17		N17
FAP	1854	1530		1967	1606		1337	400		1735	1470		1127	785		815	574		735	586		2025	1498		N18	N18		N18	N18		N18	N18		N18	N18		N18	N18		N18	N18		N18	N18		N18	N18		N18
Fc RIIB/C	471	95		749	386		862	-165		795	559		848	513		484	172		220	73		806	281		N19	N19		N19	N19		N19	N19		N19	N19		N19	N19		N19	N19		N19	N19		N19	N19		N19
Fc RIIB/C	567	262		555	201		907	-10		1039	836		1146	840		492	191		453	306		582	36		N20	N20		N20	N20		N20	N20		N20	N20		N20	N20		N20	N20		N20	N20		N20	N20		N20
Fen 1	1559	1273		1688	1391		2790	1910		876	699		1455	1182		1971	1643		658	507		2375	1792		N21	N21		N21	N21		N21	N21		N21	N21		N21	N21		N21	N21		N21	N21		N21	N21		N21
Fen 1	1549	1239		1478	1236		2518	1654		857	694		1401	1153		1687	1426		642	501		2266	1649		N22	N22		N22	N22		N22	N22		N22	N22		N22	N22		N22	N22		N22	N22		N22	N22		N22
FER	2973	2657		2573	2312		3597	2931		1983	1815		3023	2780		2796	2563		1952	1785		4139	3422		N23	N23		N23	N23		N23	N23		N23	N23		N23	N23		N23	N23		N23	N23		N23	N23		N23
FER	3203	2902		2471	2231		3713	3107		2053	1878		2264	2030		2741	2527		2152	1988		4186	3447		N24	N24		N24	N24		N24	N24		N24	N24		N24	N24		N24	N24		N24	N24		N24	N24		N24
Ferritin	3918	3661		2790	2567		6287	5748		2348	2179		3424	3188		3297	3096		1326	1199		4304	3893		N25	N25		N25	N25		N25	N25		N25	N25		N25	N25		N25	N25		N25	N25		N25	N25		N25
Ferritin	3133	2873		3290	3066		6152	5671		2479	2315		3723	3490		3207	2997		1220	1102		4591	4275		N26	N26		N26	N26		N26	N26		N26	N26		N26	N26		N26	N26		N26	N26		N26	N26		N26
Fetuin A	435	178		447	220		624	149		371	197		474	229		479	255		224	99		465	123		N27	N27		N27	N27		N27	N27		N27	N27		N27	N27		N27	N27		N27	N27		N27	N27		N27
Fetuin A	465	210		500	272		669	158		395	191		507	257		569	320		265	136		512	156		N28	N28		N28	N28		N28	N28		N28	N28		N28	N28		N28	N28		N28	N28		N28	N28		N28
Fetuin B	319	67		326	66		623	41		294	11		343	23		400	74		183	58		447	-86		N29	N29		N29	N29		N29	N29		N29	N29		N29	N29		N29	N29		N29	N29		N29	N29		N29
Fetuin B	361	101		395	98		616	-28		321	29		375	82		426	117		209	83		461	-98		N30	N30		N30	N30		N30	N30		N30	N30		N30	N30		N30	N30		N30	N30		N30	N30		N30
FGFR1	1423	1166		777	435		2017	770		724	403		1052	596		897	516		574	401		1897	1361		O1	O1		O1	O1		O1	O1		O1	O1		O1	O1		O1	O1		O1	O1		O1	O1		O1
FGFR1	842	572		830	466		2078	899		556	250		1088	681		922	530		819	659		2179	1465		O2	O2		O2	O2		O2	O2		O2	O2		O2	O2		O2	O2		O2	O2		O2	O2		O2
FGFR1 alpha	2864	2592		1942	1566		6282	5224		1758	1436		2930	2567		3182	2763		1431	1274		4513	3814		O3	O3		O3	O3		O3	O3		O3	O3		O3	O3		O3	O3		O3	O3		O3	O3		O3
FGFR1 alpha	3368	3099		2167	1781		6870	5829		1883	1558		2926	2579		3344	2925		1425	1274		4692	4084		O4	O4		O4	O4		O4	O4		O4	O4		O4	O4		O4	O4		O4	O4		O4	O4		O4
FGFR2	916	625		636	235		2880	1810		860	558		1219	876		1559	1188		512	370		1599	1081		O5	O5		O5	O5		O5	O5		O5	O5		O5	O5		O5	O5		O5	O5		O5	O5		O5
FGFR2	1209	915		681	278		2334	1257		855	590		1236	906		1798	1466		505	370		1708	1232		O6	O6		O6	O6		O6	O6		O6	O6		O6	O6		O6	O6		O6	O6		O6	O6		O6
Fibrinogen	1168	865		1068	663		1692	715		818	568		1089	757		1113	831		436	302		1230	751		O7	O7		O7	O7		O7	O7		O7	O7		O7	O7		O7	O7		O7	O7		O7	O7		O7
Fibrinogen	1365	1052		1267	919		1338	323		899	641		1199	870		1341	1091		440	304		2032	1558		O8	O8		O8	O8		O8	O8		O8	O8		O8	O8		O8	O8		O8	O8		O8	O8		O8
Fibrinopeptide A	10579	10269		6800	6485		24646	23579		4852	4610		11190	10866		11166	10951		3745	3608		11845	11384		O9	O9		O9	O9		O9	O9		O9	O9		O9	O9		O9	O9		O9	O9		O9	O9		O9
Fibrinopeptide A	11274	10945		7167	6858		28232	27183		5114	4866		10095	9782		11080	10856		3570	3432		12817	12365		O10	O10		O10	O10		O10	O10		O10	O10		O10	O10		O10	O10		O10	O10		O10	O10		O10
Fibronectin	2237	1903		1626	1334		4195	3126		1216	960		1623	1309		2073	1841		494	352		2933	2466		O11	O11		O11	O11		O11	O11		O11	O11		O11	O11		O11	O11		O11	O11		O11	O11		O11
Fibronectin	2057	1759		1722	1431		4657	3407		1232	979		1596	1275		2063	1836		595	469		3453	2979		O12	O12		O12	O12		O12	O12		O12	O12		O12	O12		O12	O12		O12	O12		O12	O12		O12
Ficolin-3	2001	1697		1625	1339		3918	2631		1217	972		1833	1508		1804	1581		602	474		1955	1539		O13	O13		O13	O13		O13	O13		O13	O13		O13	O13		O13	O13		O13	O13		O13	O13		O13
Ficolin-3	1909	1596		1560	1264		3876	2655		1182	937		1837	1509		2049	1785		508	368		2329	1870		O14	O14		O14	O14		O14	O14		O14	O14		O14	O14		O14	O14		O14	O14		O14	O14		O14
FIH	2378	2059		1730	1424		4156	3121		1573	1361		2076	1742		1888	1574		741	602		3001	2521		O15	O15		O15	O15		O15	O15		O15	O15		O15	O15		O15	O15		O15	O15		O15	O15		O15
FIH	2061	1723		1741	1354		4877	3870		1424	1314		1903	1565		2292	1978		784	640		2855	2377		O16	O16		O16	O16		O16	O16		O16	O16		O16	O16		O16	O16		O16	O16		O16	O16		O16
FOLR1	1855	1551		1752	1380		3716	2783		1273	1156		1857	1527		2286	2005		699	557		2731	2221		O17	O17		O17	O17		O17	O17		O17	O17		O17	O17		O17	O17		O17	O17		O17	O17		O17
FOLR1	1339	1047		1702	1377		4177	3169		1073	909		1790	1453		1493	1258		692	545		2570	2059		O18	O18		O18	O18		O18	O18		O18	O18		O18	O18		O18	O18		O18	O18		O18	O18		O18
FOXN3	1907	1589		1444	1102		3731	2767		901	796		1820	1484		2039	1763		1019	880		2623	2089		O19	O19		O19	O19		O19	O19		O19	O19		O19	O19		O19	O19		O19	O19		O19	O19		O19
FOXN3	2463	2146		912	542		4110	3158		1082	870		2139	1808		2201	1919		1116	965		2909	2358		O20	O20		O20	O20		O20	O20		O20	O20		O20	O20		O20	O20		O20	O20		O20	O20		O20
FoxO1	2423	2122		2746	2463		4166	3233		2266	2097		2118	1845		3121	2802		958	809		3353	2788		O21	O21		O21	O21		O21	O21		O21	O21		O21	O21		O21	O21		O21	O21		O21	O21		O21
FoxO1	2436	2125		3072	2815		4020	3177		2292	2120		2451	2196		3955	3659		1107	952		3791	3192		O22	O22		O22	O22		O22	O22		O22	O22		O22	O22		O22	O22		O22	O22		O22	O22		O22
FoxP3	3595	3251		3332	3080		5458	4819		2360	2203		3285	3038		3509	3268		2285	2118		4934	4258		O23	O23		O23	O23		O23	O23		O23	O23		O23	O23		O23	O23		O23	O23		O23	O23		O23
FoxP3	4092	3751		3463	3228		5336	4751		2447	2291		3125	2897		3497	3283		2402	2228		4934	4258		O24	O24		O24	O24		O24	O24		O24	O24		O24	O24		O24	O24		O24	O24		O24	O24		O24
FRK	2326	2077		1859	1637		3513	3023		1421	1259		1825	1597		2203	2006		1365	1226		3045	2628		O25	O25		O25	O25		O25	O25		O25	O25		O25	O25		O25	O25		O25	O25		O25	O25		O25
FRK	2945	2684		1896	1670		3491	3045		1440	1271		1895	1662		2167	1967		1309	1185		2762	2454		O26	O26		O26	O26		O26	O26		O26	O26		O26	O26		O26	O26		O26	O26		O26	O26		O26
FSH	3152	2876		4189	3948		9094	8608		2996	2824		3831	3585		4419	4179		1333	1206		5027	4698		O27	O27		O27	O27		O27	O27		O27	O27		O27	O27		O27	O27		O27	O27		O27	O27		O27
FSH	3667	3403		4199	3952		8407	7874		2934	2742		3494	3234		3867	3612		1384	1257		4278	3919		O28	O28		O28	O28		O28	O28		O28	O28		O28	O28		O28	O28		O28	O28		O28	O28		O28
Furin	1105	842		1364	1092		1574	939		1112	894		1766	1447		1669	1377		445	322		1635	1104		O29	O29		O29	O29		O29	O29		O29	O29		O29	O29		O29	O29		O29	O29		O29	O29		O29
Furin	1156	892		1491	1195		1932	1307		1081	779		1257	965		2094	1742		701	571		1754	1171		O30	O30		O30	O30		O30	O30		O30	O30		O30	O30		O30	O30		O30	O30		O30	O30		O30
Fyn	3152	2875		1640	1283		7228	5981		1368	1065		2942	2483		1421	1040		1205	1018		3042	2351		P1	P1		P1	P1		P1	P1		P1	P1		P1	P1		P1	P1		P1	P1		P1	P1		P1
Fyn	3439	3155		1850	1502		6978	5829		1261	930		3190	2774		2632	2233		1318	1151		3735	2992		P2	P2		P2	P2		P2	P2		P2	P2		P2	P2		P2	P2		P2	P2		P2	P2		P2
GADD45A	2717	2406		1669	1312		4280	3113		1008	708		2356	1993		2447	2018		957	802		2628	1911		P3	P3		P3	P3		P3	P3		P3	P3		P3	P3		P3	P3		P3	P3		P3	P3		P3
GADD45A	2701	2402		1746	1367		4048	3005		1613	1292		2285	1924		2161	1751		1104	951		2599	1943		P4	P4		P4	P4		P4	P4		P4	P4		P4	P4		P4	P4		P4	P4		P4	P4		P4
Galectin-1	1036	722		885	498		2166	1128		793	481		1142	796		1109	743		528	384		1087	537		P5	P5		P5	P5		P5	P5		P5	P5		P5	P5		P5	P5		P5	P5		P5	P5		P5
Galectin-1	1184	876		938	555		1866	843		882	626		1418	1075		1440	1116		515	382		1498	969		P6	P6		P6	P6		P6	P6		P6	P6		P6	P6		P6	P6		P6	P6		P6	P6		P6
Galectin-3BP	1988	1688		1335	922		2869	1834		1381	1123		1747	1412		1941	1632		693	556		1762	1201		P7	P7		P7	P7		P7	P7		P7	P7		P7	P7		P7	P7		P7	P7		P7	P7		P7
Galectin-3BP	1884	1567		1370	994		2720	1780		1569	1320		1743	1411		2146	1839		696	558		1863	1317		P8	P8		P8	P8		P8	P8		P8	P8		P8	P8		P8	P8		P8	P8		P8	P8		P8
Galectin-7	1825	1502		1712	1384		3445	2402		1237	987		1659	1337		1836	1536		563	424		2269	1780		P9	P9		P9	P9		P9	P9		P9	P9		P9	P9		P9	P9		P9	P9		P9	P9		P9
Galectin-7	1808	1490		1690	1376		3816	2791		1242	990		1547	1240		2002	1711		567	432		2424	1916		P10	P10		P10	P10		P10	P10		P10	P10		P10	P10		P10	P10		P10	P10		P10	P10		P10
Gas1	1343	1020		735	445		2849	1848		1273	1025		1164	845		1488	1216		446	307		807	335		P11	P11		P11	P11		P11	P11		P11	P11		P11	P11		P11	P11		P11	P11		P11	P11		P11
Gas1	980	700		1400	1118		2692	1589		1546	1306		1412	1096		796	563		767	643		1233	771		P12	P12		P12	P12		P12	P12		P12	P12		P12	P12		P12	P12		P12	P12		P12	P12		P12
Gastrin	731	450		429	137		1293	111		532	287		894	569		891	671		273	161		470	58		P13	P13		P13	P13		P13	P13		P13	P13		P13	P13		P13	P13		P13	P13		P13	P13		P13
Gastrin	647	350		443	150		1295	201		133	44		914	587		825	605		253	136		641	177		P14	P14		P14	P14		P14	P14		P14	P14		P14	P14		P14	P14		P14	P14		P14	P14		P14
GATA-3	1979	1624		1596	1281		3700	2668		1343	1260		1881	1552		1808	1541		666	537		2467	2008		P15	P15		P15	P15		P15	P15		P15	P15		P15	P15		P15	P15		P15	P15		P15	P15		P15
GATA-3	2139	1804		1843	1480		3725	2759		1174	1084		1733	1403		2089	1781		681	539		2581	2119		P16	P16		P16	P16		P16	P16		P16	P16		P16	P16		P16	P16		P16	P16		P16	P16		P16
GATA-4	390	80		471	104		687	-133		90	2		431	105		445	169		183	42		620	134		P17	P17		P17	P17		P17	P17		P17	P17		P17	P17		P17	P17		P17	P17		P17	P17		P17
GATA-4	423	107		388	72		679	-260		113	2		391	63		281	55		196	55		644	145		P18	P18		P18	P18		P18	P18		P18	P18		P18	P18		P18	P18		P18	P18		P18	P18		P18
Gelsolin	1988	1687		1225	912		3217	2184		86	-51		1879	1533		1520	1272		680	546		1935	1425		P19	P19		P19	P19		P19	P19		P19	P19		P19	P19		P19	P19		P19	P19		P19	P19		P19
Gelsolin	1507	1138		1132	816		3007	1924		199	97		1165	841		1112	860		698	558		2162	1640		P20	P20		P20	P20		P20	P20		P20	P20		P20	P20		P20	P20		P20	P20		P20	P20		P20
Ghrelin	1378	1011		1193	886		2531	1553		557	486		1435	1149		1271	942		874	723		1267	683		P21	P21		P21	P21		P21	P21		P21	P21		P21	P21		P21	P21		P21	P21		P21	P21		P21
Ghrelin	1204	845		1138	869		2548	1609		514	428		1429	1144		1330	991		901	742		1379	757		P22	P22		P22	P22		P22	P22		P22	P22		P22	P22		P22	P22		P22	P22		P22	P22		P22
GLP-1	6987	6666		5083	4831		12855	12134		3881	3744		5722	5482		8812	8565		2989	2831		10313	9657		P23	P23		P23	P23		P23	P23		P23	P23		P23	P23		P23	P23		P23	P23		P23	P23		P23
GLP-1	6553	6248		5966	5751		14110	13462		4214	4069		5901	5676		7731	7522		2975	2805		10562	9877		P24	P24		P24	P24		P24	P24		P24	P24		P24	P24		P24	P24		P24	P24		P24	P24		P24
GPI	346	93		361	139		517	-4		282	124		381	165		249	37		350	210		591	150		P25	P25		P25	P25		P25	P25		P25	P25		P25	P25		P25	P25		P25	P25		P25	P25		P25
GPI	396	131		347	111		470	6		384	219		381	155		332	131		370	249		406	72		P26	P26		P26	P26		P26	P26		P26	P26		P26	P26		P26	P26		P26	P26		P26	P26		P26
GPBB	1478	1226		1518	1273		2545	2051		1311	1140		1502	1250		1334	1101		549	429		1784	1463		P27	P27		P27	P27		P27	P27		P27	P27		P27	P27		P27	P27		P27	P27		P27	P27		P27
GPBB	1446	1192		1528	1275		2748	2207		1280	1089		1369	1107		1318	1057		493	371		1616	1277		P28	P28		P28	P28		P28	P28		P28	P28		P28	P28		P28	P28		P28	P28		P28	P28		P28
GMNN	7890	7624		6817	6550		14594	13944		5503	5298		7770	7431		8832	8543		2517	2393		9142	8766		P29	P29		P29	P29		P29	P29		P29	P29		P29	P29		P29	P29		P29	P29		P29	P29		P29
GMNN	7979	7713		8235	7965		15566	14959		5152	4828		7740	7452		8065	7710		2556	2422		8029	7447		P30	P30		P30	P30		P30	P30		P30	P30		P30	P30		P30	P30		P30	P30		P30	P30		P30
GPR-39	1410	1067		1115	789		3560	2304		1085	790		1512	1050		1570	1192		779	596		1737	1049		Q1	Q1		Q1	Q1		Q1	Q1		Q1	Q1		Q1	Q1		Q1	Q1		Q1	Q1		Q1	Q1		Q1
GPR-39	1619	1293		922	583		4404	3230		1226	908		1959	1545		1624	1233		789	625		2305	1574		Q2	Q2		Q2	Q2		Q2	Q2		Q2	Q2		Q2	Q2		Q2	Q2		Q2	Q2		Q2	Q2		Q2
GPX1	1437	1131		645	300		2004	931		657	349		974	595		1002	588		495	347		1533	812		Q3	Q3		Q3	Q3		Q3	Q3		Q3	Q3		Q3	Q3		Q3	Q3		Q3	Q3		Q3	Q3		Q3
GPX1	1005	692		616	254		1944	925		712	409		1128	766		996	591		467	316		1665	1061		Q4	Q4		Q4	Q4		Q4	Q4		Q4	Q4		Q4	Q4		Q4	Q4		Q4	Q4		Q4	Q4		Q4
GPX3	711	404		421	40		1762	706		373	68		801	456		1019	661		451	298		1109	615		Q5	Q5		Q5	Q5		Q5	Q5		Q5	Q5		Q5	Q5		Q5	Q5		Q5	Q5		Q5	Q5		Q5
GPX3	448	138		347	-25		1383	357		297	36		591	254		625	307		295	156		503	38		Q6	Q6		Q6	Q6		Q6	Q6		Q6	Q6		Q6	Q6		Q6	Q6		Q6	Q6		Q6	Q6		Q6
Pancreastatin	3893	3567		1534	1141		5857	4795		1343	1070		3413	3053		2414	2099		1266	1122		1976	1583		Q7	Q7		Q7	Q7		Q7	Q7		Q7	Q7		Q7	Q7		Q7	Q7		Q7	Q7		Q7	Q7		Q7
Pancreastatin	3155	2822		1648	1226		6160	5116		1647	1389		4228	3874		2360	2054		1321	1175		2287	1898		Q8	Q8		Q8	Q8		Q8	Q8		Q8	Q8		Q8	Q8		Q8	Q8		Q8	Q8		Q8	Q8		Q8
GRP	2439	2133		2601	2243		4696	3749		1590	1349		2494	2173		2842	2543		1070	931		3028	2706		Q9	Q9		Q9	Q9		Q9	Q9		Q9	Q9		Q9	Q9		Q9	Q9		Q9	Q9		Q9	Q9		Q9
GRP	2629	2317		2666	2354		5005	4060		1726	1487		2992	2693		3086	2777		1017	870		3162	2859		Q10	Q10		Q10	Q10		Q10	Q10		Q10	Q10		Q10	Q10		Q10	Q10		Q10	Q10		Q10	Q10		Q10
GRP75	1886	1568		1223	935		1820	887		1837	1590		884	574		1881	1590		409	268		2628	2313		Q11	Q11		Q11	Q11		Q11	Q11		Q11	Q11		Q11	Q11		Q11	Q11		Q11	Q11		Q11	Q11		Q11
GRP75	1992	1695		2398	2127		2256	1243		2206	1976		1817	1506		2563	2284		809	678		2523	2217		Q12	Q12		Q12	Q12		Q12	Q12		Q12	Q12		Q12	Q12		Q12	Q12		Q12	Q12		Q12	Q12		Q12
GRP78	1486	1189		2068	1783		2558	1517		1416	1282		1759	1451		1602	1320		639	515		1048	584		Q13	Q13		Q13	Q13		Q13	Q13		Q13	Q13		Q13	Q13		Q13	Q13		Q13	Q13		Q13	Q13		Q13
GRP78	1482	1201		1910	1627		2205	1236		1107	986		2039	1724		2088	1803		458	345		2099	1652		Q14	Q14		Q14	Q14		Q14	Q14		Q14	Q14		Q14	Q14		Q14	Q14		Q14	Q14		Q14	Q14		Q14
GSR	4745	4454		3294	2978		7651	6644		1078	952		4513	4198		4839	4569		1568	1453		6487	6030		Q15	Q15		Q15	Q15		Q15	Q15		Q15	Q15		Q15	Q15		Q15	Q15		Q15	Q15		Q15	Q15		Q15
GSR	4215	3863		2804	2507		7709	6853		1220	1080		3709	3387		4831	4552		1487	1347		5523	5047		Q16	Q16		Q16	Q16		Q16	Q16		Q16	Q16		Q16	Q16		Q16	Q16		Q16	Q16		Q16	Q16		Q16
GST	1935	1613		1460	1160		2587	1735		883	673		1666	1337		1670	1371		676	549		2016	1557		Q17	Q17		Q17	Q17		Q17	Q17		Q17	Q17		Q17	Q17		Q17	Q17		Q17	Q17		Q17	Q17		Q17
GST	1959	1626		1742	1442		3236	2283		606	523		1751	1426		1784	1511		590	445		2283	1794		Q18	Q18		Q18	Q18		Q18	Q18		Q18	Q18		Q18	Q18		Q18	Q18		Q18	Q18		Q18	Q18		Q18
HADHA	4913	4601		3476	3168		8320	7315		1816	1733		4027	3697		4731	4503		1659	1522		5746	5277		Q19	Q19		Q19	Q19		Q19	Q19		Q19	Q19		Q19	Q19		Q19	Q19		Q19	Q19		Q19	Q19		Q19
HADHA	4972	4653		3605	3300		8154	7126		1682	1599		4347	4038		5726	5473		2063	1925		6749	6244		Q20	Q20		Q20	Q20		Q20	Q20		Q20	Q20		Q20	Q20		Q20	Q20		Q20	Q20		Q20	Q20		Q20
HAI-1	1270	929		1622	1318		3185	2325		495	410		1443	1173		1652	1358		752	609		1630	1118		Q21	Q21		Q21	Q21		Q21	Q21		Q21	Q21		Q21	Q21		Q21	Q21		Q21	Q21		Q21	Q21		Q21
HAI-1	1101	719		1135	831		2640	1795		680	560		1339	1069		1409	1098		678	531		1641	1058		Q22	Q22		Q22	Q22		Q22	Q22		Q22	Q22		Q22	Q22		Q22	Q22		Q22	Q22		Q22	Q22		Q22
HAI-2	445	85		604	348		702	-129		379	252		348	87		582	361		303	147		1305	669		Q23	Q23		Q23	Q23		Q23	Q23		Q23	Q23		Q23	Q23		Q23	Q23		Q23	Q23		Q23	Q23		Q23
HAI-2	763	384		571	356		818	-19		405	264		555	333		363	162		251	101		1145	465		Q24	Q24		Q24	Q24		Q24	Q24		Q24	Q24		Q24	Q24		Q24	Q24		Q24	Q24		Q24	Q24		Q24
hCG alpha	3601	3345		2815	2609		5829	5277		2197	2053		2826	2612		3851	3659		1387	1265		5351	4685		Q25	Q25		Q25	Q25		Q25	Q25		Q25	Q25		Q25	Q25		Q25	Q25		Q25	Q25		Q25	Q25		Q25
hCG alpha	3243	2998		2861	2629		6083	5626		2132	1974		3040	2801		3398	3204		1297	1179		5321	5025		Q26	Q26		Q26	Q26		Q26	Q26		Q26	Q26		Q26	Q26		Q26	Q26		Q26	Q26		Q26	Q26		Q26
hCGb	631	386		655	419		812	345		524	362		558	320		530	324		383	269		1005	708		Q27	Q27		Q27	Q27		Q27	Q27		Q27	Q27		Q27	Q27		Q27	Q27		Q27	Q27		Q27	Q27		Q27
hCGb	582	332		682	433		1059	532		577	393		699	431		761	516		418	299		1127	808		Q28	Q28		Q28	Q28		Q28	Q28		Q28	Q28		Q28	Q28		Q28	Q28		Q28	Q28		Q28	Q28		Q28
Hck	3169	2906		3014	2750		5087	4421		2313	2105		3251	2924		3541	3245		1614	1490		4184	3810		Q29	Q29		Q29	Q29		Q29	Q29		Q29	Q29		Q29	Q29		Q29	Q29		Q29	Q29		Q29	Q29		Q29
Hck	3345	3073		2957	2681		5810	5169		2339	2010		3504	3199		4197	3839		1639	1515		5723	5203		Q30	Q30		Q30	Q30		Q30	Q30		Q30	Q30		Q30	Q30		Q30	Q30		Q30	Q30		Q30	Q30		Q30
HE4	2564	2173		1474	1159		6629	5326		1286	975		2291	1839		2012	1643		996	823		2707	2020		R1	R1		R1	R1		R1	R1		R1	R1		R1	R1		R1	R1		R1	R1		R1	R1		R1
HE4	2360	2034		1612	1285		5962	4814		1437	1118		2210	1789		2043	1656		1089	929		3032	2285		R2	R2		R2	R2		R2	R2		R2	R2		R2	R2		R2	R2		R2	R2		R2	R2		R2
Hemopexin	1480	1161		897	570		3301	2245		893	565		1573	1187		1531	1131		639	483		1447	754		R3	R3		R3	R3		R3	R3		R3	R3		R3	R3		R3	R3		R3	R3		R3	R3		R3
Hemopexin	1208	894		850	515		2701	1687		922	617		1537	1172		1518	1111		580	415		1809	1253		R4	R4		R4	R4		R4	R4		R4	R4		R4	R4		R4	R4		R4	R4		R4	R4		R4
Hepcidin	2860	2523		1597	1249		4176	3046		1530	1230		2829	2473		2199	1835		1283	1134		2078	1583		R5	R5		R5	R5		R5	R5		R5	R5		R5	R5		R5	R5		R5	R5		R5	R5		R5
Hepcidin	3127	2780		1725	1381		4833	3750		1521	1246		3231	2887		2439	2117		1303	1156		2204	1694		R6	R6		R6	R6		R6	R6		R6	R6		R6	R6		R6	R6		R6	R6		R6	R6		R6
HSP32	367	57		275	-98		711	-259		256	-4		340	10		290	-7		179	45		342	-159		R7	R7		R7	R7		R7	R7		R7	R7		R7	R7		R7	R7		R7	R7		R7	R7		R7
HSP32	401	90		471	24		716	-239		312	72		469	147		383	99		167	35		404	-176		R8	R8		R8	R8		R8	R8		R8	R8		R8	R8		R8	R8		R8	R8		R8	R8		R8
HOXA10	1330	1011		816	370		1974	978		492	266		1267	949		1066	771		468	333		1252	843		R9	R9		R9	R9		R9	R9		R9	R9		R9	R9		R9	R9		R9	R9		R9	R9		R9
HOXA10	1292	970		570	237		1941	964		620	382		1643	1336		1294	1002		445	305		1329	948		R10	R10		R10	R10		R10	R10		R10	R10		R10	R10		R10	R10		R10	R10		R10	R10		R10
Haptoglobin	539	217		567	279		1199	157		493	261		819	506		611	327		375	241		906	543		R11	R11		R11	R11		R11	R11		R11	R11		R11	R11		R11	R11		R11	R11		R11	R11		R11
Haptoglobin	464	161		429	160		869	-167		337	132		693	384		532	257		286	161		565	292		R12	R12		R12	R12		R12	R12		R12	R12		R12	R12		R12	R12		R12	R12		R12	R12		R12
HSP10	1413	1113		1017	746		3152	2072		896	711		1332	1025		1312	1036		544	421		926	640		R13	R13		R13	R13		R13	R13		R13	R13		R13	R13		R13	R13		R13	R13		R13	R13		R13
HSP10	877	592		1239	958		2738	1840		271	136		1332	1020		1426	1140		517	400		701	354		R14	R14		R14	R14		R14	R14		R14	R14		R14	R14		R14	R14		R14	R14		R14	R14		R14
HSP20	2103	1830		1808	1522		3759	2911		1145	956		1859	1541		2079	1794		643	535		2878	2478		R15	R15		R15	R15		R15	R15		R15	R15		R15	R15		R15	R15		R15	R15		R15	R15		R15
HSP20	2120	1818		1804	1523		3543	2736		1309	1108		1997	1678		2012	1726		671	550		2940	2494		R16	R16		R16	R16		R16	R16		R16	R16		R16	R16		R16	R16		R16	R16		R16	R16		R16
HSP27	15013	14655		12437	12151		29284	28397		8501	8357		14400	14074		15347	15081		6815	6687		19323	18905		R17	R17		R17	R17		R17	R17		R17	R17		R17	R17		R17	R17		R17	R17		R17	R17		R17
HSP27	15703	15383		12464	12177		30868	29894		9170	9025		14855	14529		16437	16148		7128	6994		19483	19090		R18	R18		R18	R18		R18	R18		R18	R18		R18	R18		R18	R18		R18	R18		R18	R18		R18
HSP40	750	430		547	262		1717	694		284	194		360	23		1129	890		424	283		520	59		R19	R19		R19	R19		R19	R19		R19	R19		R19	R19		R19	R19		R19	R19		R19	R19		R19
HSP40	566	233		383	89		1412	416		123	34		533	205		671	391		410	272		541	63		R20	R20		R20	R20		R20	R20		R20	R20		R20	R20		R20	R20		R20	R20		R20	R20		R20
HSP60	1446	1101		944	659		2752	1740		234	148		1337	1027		1049	745		774	632		1705	1193		R21	R21		R21	R21		R21	R21		R21	R21		R21	R21		R21	R21		R21	R21		R21	R21		R21
HSP60	1702	1341		785	478		2797	1897		175	95		1251	978		962	652		657	514		2058	1514		R22	R22		R22	R22		R22	R22		R22	R22		R22	R22		R22	R22		R22	R22		R22	R22		R22
HSP70	707	353		638	343		4058	3088		392	261		605	352		1042	798		288	134		1112	527		R23	R23		R23	R23		R23	R23		R23	R23		R23	R23		R23	R23		R23	R23		R23	R23		R23
HSP70	751	358		456	231		3397	2477		461	322		651	423		1726	1455		325	163		830	253		R24	R24		R24	R24		R24	R24		R24	R24		R24	R24		R24	R24		R24	R24		R24	R24		R24
HSP90	1110	838		1165	945		1189	583		2056	1910		708	498		697	499		547	419		976	251		R25	R25		R25	R25		R25	R25		R25	R25		R25	R25		R25	R25		R25	R25		R25	R25		R25
HSP90	972	703		998	748		1160	649		2117	1964		722	501		673	480		482	354		1054	758		R26	R26		R26	R26		R26	R26		R26	R26		R26	R26		R26	R26		R26	R26		R26	R26		R26
HSPA8	2005	1716		2619	2359		4232	3734		1797	1635		2297	2065		2174	1978		944	830		2866	2541		R27	R27		R27	R27		R27	R27		R27	R27		R27	R27		R27	R27		R27	R27		R27	R27		R27
HSPA8	2704	2449		2269	2003		3700	3175		2139	1950		3322	3050		2663	2432		815	694		3153	2814		R28	R28		R28	R28		R28	R28		R28	R28		R28	R28		R28	R28		R28	R28		R28	R28		R28
HTRA2	299	49		253	-3		475	-123		251	64		307	12		286	20		175	52		348	2		R29	R29		R29	R29		R29	R29		R29	R29		R29	R29		R29	R29		R29	R29		R29	R29		R29
HTRA2	311	33		269	-8		713	50		248	13		313	28		345	14		162	36		359	-5		R30	R30		R30	R30		R30	R30		R30	R30		R30	R30		R30	R30		R30	R30		R30	R30		R30
IBSP	586	247		302	-4		867	-413		316	17		483	28		381	20		213	41		540	-160		S1	S1		S1	S1		S1	S1		S1	S1		S1	S1		S1	S1		S1	S1		S1	S1		S1
IBSP	426	85		339	23		1091	-15		319	19		438	17		392	22		215	63		671	-86		S2	S2		S2	S2		S2	S2		S2	S2		S2	S2		S2	S2		S2	S2		S2	S2		S2
IGF2BP1	2174	1856		1103	794		3987	2976		1234	921		1781	1390		1808	1410		955	803		2649	1938		S3	S3		S3	S3		S3	S3		S3	S3		S3	S3		S3	S3		S3	S3		S3	S3		S3
IGF2BP1	1957	1650		1357	1057		3626	2654		1038	726		1814	1456		2391	1987		1000	837		2756	2192		S4	S4		S4	S4		S4	S4		S4	S4		S4	S4		S4	S4		S4	S4		S4	S4		S4
IGFBP-5	515	207		445	153		893	-115		399	118		600	267		565	223		237	85		545	46		S5	S5		S5	S5		S5	S5		S5	S5		S5	S5		S5	S5		S5	S5		S5	S5		S5
IGFBP-5	599	296		465	187		1075	115		436	178		642	321		581	286		232	98		559	28		S6	S6		S6	S6		S6	S6		S6	S6		S6	S6		S6	S6		S6	S6		S6	S6		S6
IL-23p19	3506	3200		2144	1892		6721	5780		1918	1680		3428	3106		3522	3236		1532	1396		4099	3548		S7	S7		S7	S7		S7	S7		S7	S7		S7	S7		S7	S7		S7	S7		S7	S7		S7
IL-23p19	3946	3643		2688	2370		6142	5181		1937	1709		3723	3391		3823	3532		1690	1555		4837	4439		S8	S8		S8	S8		S8	S8		S8	S8		S8	S8		S8	S8		S8	S8		S8	S8		S8
IL-33	1907	1594		2068	1698		4494	3457		1213	987		1823	1496		2422	2132		672	536		2861	2549		S9	S9		S9	S9		S9	S9		S9	S9		S9	S9		S9	S9		S9	S9		S9	S9		S9
IL-33	1710	1400		1804	1496		3501	2593		1675	1441		1361	1064		2967	2688		662	526		2516	2221		S10	S10		S10	S10		S10	S10		S10	S10		S10	S10		S10	S10		S10	S10		S10	S10		S10
IL-34	2629	2312		1879	1584		4120	3142		1168	934		2379	2065		2283	2008		754	621		1866	1578		S11	S11		S11	S11		S11	S11		S11	S11		S11	S11		S11	S11		S11	S11		S11	S11		S11
IL-34	2426	2139		1433	1163		4213	3185		1502	1269		2147	1837		2628	2359		1003	872		2205	1868		S12	S12		S12	S12		S12	S12		S12	S12		S12	S12		S12	S12		S12	S12		S12	S12		S12
INSRR	5307	5018		3630	3364		9596	8449		2873	2678		4385	4081		4655	4390		1691	1560		7077	6767		S13	S13		S13	S13		S13	S13		S13	S13		S13	S13		S13	S13		S13	S13		S13	S13		S13
INSRR	4864	4565		3460	3188		10820	9839		2621	2426		5403	5093		4268	3993		1359	1237		7781	7450		S14	S14		S14	S14		S14	S14		S14	S14		S14	S14		S14	S14		S14	S14		S14	S14		S14
Integrin alpha V	3142	2853		2377	2102		6045	5187		1708	1538		3020	2689		3241	2965		1092	977		3928	3577		S15	S15		S15	S15		S15	S15		S15	S15		S15	S15		S15	S15		S15	S15		S15	S15		S15
Integrin alpha V	3252	2969		2652	2387		6018	5161		1057	924		3051	2737		3434	3155		1224	1117		4699	4389		S16	S16		S16	S16		S16	S16		S16	S16		S16	S16		S16	S16		S16	S16		S16	S16		S16
CD61	2132	1833		1491	1222		3580	2650		291	82		1815	1491		1837	1570		543	426		2242	1820		S17	S17		S17	S17		S17	S17		S17	S17		S17	S17		S17	S17		S17	S17		S17	S17		S17
CD61	2582	2259		1520	1241		3299	2300		300	93		2465	2139		1813	1605		507	385		2168	1730		S18	S18		S18	S18		S18	S18		S18	S18		S18	S18		S18	S18		S18	S18		S18	S18		S18
Itk	9398	9060		5761	5464		18411	17486		3789	3571		7746	7410		7645	7422		3495	3352		9984	9436		S19	S19		S19	S19		S19	S19		S19	S19		S19	S19		S19	S19		S19	S19		S19	S19		S19
Itk	9611	9245		6137	5829		19641	18678		3477	3282		7610	7272		8435	8119		3741	3593		10506	9950		S20	S20		S20	S20		S20	S20		S20	S20		S20	S20		S20	S20		S20	S20		S20	S20		S20
ITM2B	585	232		506	225		1165	149		167	8		708	385		454	167		428	284		616	120		S21	S21		S21	S21		S21	S21		S21	S21		S21	S21		S21	S21		S21	S21		S21	S21		S21
ITM2B	525	182		436	157		1232	221		297	163		609	335		510	235		304	145		631	85		S22	S22		S22	S22		S22	S22		S22	S22		S22	S22		S22	S22		S22	S22		S22	S22		S22
Kallikrein 2	9141	8786		4119	3807		14774	13784		5536	5418		7050	6792		6756	6537		4685	4516		8294	7707		S23	S23		S23	S23		S23	S23		S23	S23		S23	S23		S23	S23		S23	S23		S23	S23		S23
Kallikrein 2	10829	10455		4413	4191		15745	14926		5588	5458		8671	8447		5426	5231		5194	5020		19247	18600		S24	S24		S24	S24		S24	S24		S24	S24		S24	S24		S24	S24		S24	S24		S24	S24		S24
ApoC3	65535	65252		65535	65282		65535	64853		65535	65364		65535	65307		65535	65324		65535	65378		65535	64884		S25	S25		S25	S25		S25	S25		S25	S25		S25	S25		S25	S25		S25	S25		S25	S25		S25
ApoC3	65535	65239		65535	65265		65535	64976		65535	65367		65535	65312		65535	65332		65535	65384		65535	65145		S26	S26		S26	S26		S26	S26		S26	S26		S26	S26		S26	S26		S26	S26		S26	S26		S26
Kallikrein 5	1624	1377		1659	1402		3041	2532		1180	1028		1452	1234		1507	1302		556	443		1840	1530		S27	S27		S27	S27		S27	S27		S27	S27		S27	S27		S27	S27		S27	S27		S27	S27		S27
Kallikrein 5	1615	1368		1767	1469		2653	2111		1287	1117		1480	1226		1447	1219		539	423		1662	1325		S28	S28		S28	S28		S28	S28		S28	S28		S28	S28		S28	S28		S28	S28		S28	S28		S28
Kallikrein 6	1814	1552		2065	1777		3384	2764		1470	1286		1859	1553		3735	3468		604	479		2075	1732		S29	S29		S29	S29		S29	S29		S29	S29		S29	S29		S29	S29		S29	S29		S29	S29		S29
Kallikrein 6	2251	1969		2428	2145		4054	3290		1711	1477		2153	1867		4025	3677		715	583		2229	1872		S30	S30		S30	S30		S30	S30		S30	S30		S30	S30		S30	S30		S30	S30		S30	S30		S30
Positive 1b	44072	43748		37230	36932		45747	44475		37742	37448		50487	50006		39022	38662		43108	42936		43033	42305		T1	T1		T1	T1		T1	T1		T1	T1		T1	T1		T1	T1		T1	T1		T1	T1		T1
Positive 1b	43993	43686		36540	36228		45834	44747		36958	36662		40514	40054		37541	37168		48595	48443		43732	42963		T2	T2		T2	T2		T2	T2		T2	T2		T2	T2		T2	T2		T2	T2		T2	T2		T2
Positive 2b	20685	20366		17777	17456		22550	21540		17478	17166		20779	20360		19285	18895		18998	18854		21174	20485		T3	T3		T3	T3		T3	T3		T3	T3		T3	T3		T3	T3		T3	T3		T3	T3		T3
Positive 2b	20283	19964		16932	16610		22517	21568		16343	16040		20772	20389		18702	18307		19008	18864		21821	21266		T4	T4		T4	T4		T4	T4		T4	T4		T4	T4		T4	T4		T4	T4		T4	T4		T4
Positive 3b	13304	12996		11006	10699		14494	13557		10182	9894		13082	12718		11723	11377		12034	11895		14428	13865		T5	T5		T5	T5		T5	T5		T5	T5		T5	T5		T5	T5		T5	T5		T5	T5		T5
Positive 3b	14351	14040		10795	10477		15614	14686		10414	10155		12984	12634		11214	10912		12804	12667		14139	13577		T6	T6		T6	T6		T6	T6		T6	T6		T6	T6		T6	T6		T6	T6		T6	T6		T6
neg	257	-46		314	0		564	-382		230	-12		271	-46		288	-8		124	-16		396	-27		T7	T7		T7	T7		T7	T7		T7	T7		T7	T7		T7	T7		T7	T7		T7	T7		T7
neg	268	-41		321	31		598	-330		221	-10		258	-55		268	-28		128	-10		340	-50		T8	T8		T8	T8		T8	T8		T8	T8		T8	T8		T8	T8		T8	T8		T8	T8		T8
Kallikrein 7	1053	733		1126	878		3483	2545		1800	1568		1696	1368		4120	3833		743	605		1266	919		T9	T9		T9	T9		T9	T9		T9	T9		T9	T9		T9	T9		T9	T9		T9	T9		T9
Kallikrein 7	1068	752		1170	893		3262	2300		2233	2001		1628	1301		3126	2844		959	821		1561	1251		T10	T10		T10	T10		T10	T10		T10	T10		T10	T10		T10	T10		T10	T10		T10	T10		T10
Kallikrein 8	1411	1052		1154	858		2333	1380		834	602		1153	830		1429	1159		717	582		345	70		T11	T11		T11	T11		T11	T11		T11	T11		T11	T11		T11	T11		T11	T11		T11	T11		T11
Kallikrein 8	973	668		829	560		1884	976		818	586		1002	686		1156	874		532	398		437	82		T12	T12		T12	T12		T12	T12		T12	T12		T12	T12		T12	T12		T12	T12		T12	T12		T12
Kallikrein 10	3106	2806		3408	3139		5923	4912		2085	1857		2655	2342		2767	2505		636	499		4801	4457		T13	T13		T13	T13		T13	T13		T13	T13		T13	T13		T13	T13		T13	T13		T13	T13		T13
Kallikrein 10	3257	2952		3730	3459		5959	5030		1953	1730		2324	2014		2699	2430		668	538		4329	3899		T14	T14		T14	T14		T14	T14		T14	T14		T14	T14		T14	T14		T14	T14		T14	T14		T14
Kallikrein 11	1965	1658		1418	1157		3302	2436		1485	1286		1281	973		1938	1664		476	353		1055	600		T15	T15		T15	T15		T15	T15		T15	T15		T15	T15		T15	T15		T15	T15		T15	T15		T15
Kallikrein 11	1526	1215		1724	1464		3634	2793		1448	1255		859	544		2150	1867		651	536		1758	1332		T16	T16		T16	T16		T16	T16		T16	T16		T16	T16		T16	T16		T16	T16		T16	T16		T16
Kallikrein 14	1378	1089		683	429		3057	2128		744	554		1398	1084		932	668		591	475		1209	762		T17	T17		T17	T17		T17	T17		T17	T17		T17	T17		T17	T17		T17	T17		T17	T17		T17
Kallikrein 14	1348	1034		819	556		2768	1836		497	311		1277	954		895	692		581	461		1151	719		T18	T18		T18	T18		T18	T18		T18	T18		T18	T18		T18	T18		T18	T18		T18	T18		T18
KCC3	539	182		371	88		946	-34		443	273		527	189		431	176		415	273		584	39		T19	T19		T19	T19		T19	T19		T19	T19		T19	T19		T19	T19		T19	T19		T19	T19		T19
KCC3	548	193		359	62		1049	29		319	148		527	194		478	199		414	269		558	-10		T20	T20		T20	T20		T20	T20		T20	T20		T20	T20		T20	T20		T20	T20		T20	T20		T20
KCTD10	1230	878		591	289		1143	144		523	417		693	387		350	64		396	248		760	168		T21	T21		T21	T21		T21	T21		T21	T21		T21	T21		T21	T21		T21	T21		T21	T21		T21
KCTD10	1130	769		593	265		1040	13		312	112		698	381		553	268		791	635		700	115		T22	T22		T22	T22		T22	T22		T22	T22		T22	T22		T22	T22		T22	T22		T22	T22		T22
KIF3B	1640	1277		1598	1304		3954	2832		1240	1167		1782	1513		1785	1586		745	575		2536	1939		T23	T23		T23	T23		T23	T23		T23	T23		T23	T23		T23	T23		T23	T23		T23	T23		T23
KIF3B	1629	1248		1328	1057		3489	2651		1149	1023		1624	1391		1698	1509		822	582		2463	1812		T24	T24		T24	T24		T24	T24		T24	T24		T24	T24		T24	T24		T24	T24		T24	T24		T24
KLF4	1200	947		787	572		2170	1494		1039	884		927	714		1000	818		462	330		1645	931		T25	T25		T25	T25		T25	T25		T25	T25		T25	T25		T25	T25		T25	T25		T25	T25		T25
KLF4	1073	799		948	710		1666	1097		1043	897		962	751		1040	849		449	336		1283	897		T26	T26		T26	T26		T26	T26		T26	T26		T26	T26		T26	T26		T26	T26		T26	T26		T26
LAG-3	516	256		415	180		634	100		390	238		439	220		448	239		399	290		662	362		T27	T27		T27	T27		T27	T27		T27	T27		T27	T27		T27	T27		T27	T27		T27	T27		T27
LAG-3	455	182		496	151		617	85		475	312		429	175		441	227		372	256		616	261		T28	T28		T28	T28		T28	T28		T28	T28		T28	T28		T28	T28		T28	T28		T28	T28		T28
pro-Glucagon	832	560		713	404		934	358		697	514		870	552		786	514		567	446		873	522		T29	T29		T29	T29		T29	T29		T29	T29		T29	T29		T29	T29		T29	T29		T29	T29		T29
pro-Glucagon	787	512		654	371		1137	350		692	487		855	549		774	433		547	416		838	471		T30	T30		T30	T30		T30	T30		T30	T30		T30	T30		T30	T30		T30	T30		T30	T30		T30
Layilin	1365	1062		1161	863		2540	1305		1578	1301		1524	1049		1840	1493		937	766		2395	1657		U1	U1		U1	U1		U1	U1		U1	U1		U1	U1		U1	U1		U1	U1		U1	U1		U1
Layilin	1911	1576		1505	1199		2218	1120		1613	1326		1988	1528		2341	1979		1096	945		2857	2088		U2	U2		U2	U2		U2	U2		U2	U2		U2	U2		U2	U2		U2	U2		U2	U2		U2
LDL R	908	595		572	263		1780	750		649	337		922	519		849	470		528	388		1509	817		U3	U3		U3	U3		U3	U3		U3	U3		U3	U3		U3	U3		U3	U3		U3	U3		U3
LDL R	884	584		723	408		1985	1060		615	311		903	535		884	507		569	427		1387	842		U4	U4		U4	U4		U4	U4		U4	U4		U4	U4		U4	U4		U4	U4		U4	U4		U4
Legumain	856	555		650	342		2950	1930		737	465		1290	931		822	498		542	406		2069	1603		U5	U5		U5	U5		U5	U5		U5	U5		U5	U5		U5	U5		U5	U5		U5	U5		U5
Legumain	1011	694		562	264		2531	1529		859	609		1327	997		1445	1136		647	504		1862	1422		U6	U6		U6	U6		U6	U6		U6	U6		U6	U6		U6	U6		U6	U6		U6	U6		U6
LH	4025	3709		1916	1602		7976	6934		2010	1776		3599	3294		4025	3720		1517	1375		4866	4417		U7	U7		U7	U7		U7	U7		U7	U7		U7	U7		U7	U7		U7	U7		U7	U7		U7
LH	4032	3706		2112	1783		7052	5973		1948	1725		3636	3328		3813	3513		1513	1377		5258	4765		U8	U8		U8	U8		U8	U8		U8	U8		U8	U8		U8	U8		U8	U8		U8	U8		U8
LIMPII	2103	1764		1857	1513		3515	2405		1162	935		1923	1600		2752	2465		703	561		2635	2166		U9	U9		U9	U9		U9	U9		U9	U9		U9	U9		U9	U9		U9	U9		U9	U9		U9
LIMPII	2245	1945		1692	1333		3958	2960		1700	1465		2016	1694		2783	2505		642	502		2728	2335		U10	U10		U10	U10		U10	U10		U10	U10		U10	U10		U10	U10		U10	U10		U10	U10		U10
LIN41	2823	2531		2046	1797		6039	5027		1683	1451		2446	2126		2613	2346		783	645		3148	2764		U11	U11		U11	U11		U11	U11		U11	U11		U11	U11		U11	U11		U11	U11		U11	U11		U11
LIN41	2961	2607		2092	1842		5926	4939		1951	1726		2510	2175		2638	2380		699	559		3479	3067		U12	U12		U12	U12		U12	U12		U12	U12		U12	U12		U12	U12		U12	U12		U12	U12		U12
Livin	1429	1084		756	497		1535	595		549	324		1185	861		854	594		357	218		997	562		U13	U13		U13	U13		U13	U13		U13	U13		U13	U13		U13	U13		U13	U13		U13	U13		U13
Livin	1132	809		748	487		1848	919		426	224		1216	900		876	613		495	361		1069	586		U14	U14		U14	U14		U14	U14		U14	U14		U14	U14		U14	U14		U14	U14		U14	U14		U14
LOX-1	952	620		591	316		883	60		398	171		753	441		889	619		223	95		511	132		U15	U15		U15	U15		U15	U15		U15	U15		U15	U15		U15	U15		U15	U15		U15	U15		U15
LOX-1	1149	840		420	165		909	62		478	266		541	228		1283	1013		304	170		1114	671		U16	U16		U16	U16		U16	U16		U16	U16		U16	U16		U16	U16		U16	U16		U16	U16		U16
LPS	1103	799		1581	1325		2954	2062		1564	1381		1181	867		1471	1203		1022	901		1942	1487		U17	U17		U17	U17		U17	U17		U17	U17		U17	U17		U17	U17		U17	U17		U17	U17		U17
LPS	1270	973		1984	1717		3262	2362		1686	1529		1336	1012		1484	1295		1285	1164		1719	1272		U18	U18		U18	U18		U18	U18		U18	U18		U18	U18		U18	U18		U18	U18		U18	U18		U18
LRG1	3819	3402		2866	2594		8661	7738		2333	2127		3935	3612		4229	4005		1646	1508		4302	3835		U19	U19		U19	U19		U19	U19		U19	U19		U19	U19		U19	U19		U19	U19		U19	U19		U19
LRG1	3814	3357		3367	3086		8476	7557		2463	2274		3902	3583		4480	4218		1655	1510		5372	4862		U20	U20		U20	U20		U20	U20		U20	U20		U20	U20		U20	U20		U20	U20		U20	U20		U20
LTF	8383	8039		5843	5537		16766	15845		3802	3572		7136	6851		7049	6754		3262	3117		8938	8405		U21	U21		U21	U21		U21	U21		U21	U21		U21	U21		U21	U21		U21	U21		U21	U21		U21
LTF	7905	7543		5236	4904		14611	13595		3014	2812		6789	6502		6837	6519		3299	3139		8510	7932		U22	U22		U22	U22		U22	U22		U22	U22		U22	U22		U22	U22		U22	U22		U22	U22		U22
LTK	2873	2472		2143	1765		3440	2257		1303	1145		2574	2254		2601	2323		1651	1463		2871	2188		U23	U23		U23	U23		U23	U23		U23	U23		U23	U23		U23	U23		U23	U23		U23	U23		U23
LTK	2958	2555		2206	1843		3506	2667		1181	1065		2550	2281		2578	2364		1724	1542		2972	2251		U24	U24		U24	U24		U24	U24		U24	U24		U24	U24		U24	U24		U24	U24		U24	U24		U24
Lumican	961	644		1187	951		1976	1444		686	531		962	742		985	811		541	423		1679	965		U25	U25		U25	U25		U25	U25		U25	U25		U25	U25		U25	U25		U25	U25		U25	U25		U25
Lumican	1277	1019		1055	822		2066	1529		1142	989		1020	810		1625	1449		531	414		1274	900		U26	U26		U26	U26		U26	U26		U26	U26		U26	U26		U26	U26		U26	U26		U26	U26		U26
Lyn	17683	17398		9854	9635		35543	34996		6736	6585		13469	13232		12781	12578		4565	4452		17156	16849		U27	U27		U27	U27		U27	U27		U27	U27		U27	U27		U27	U27		U27	U27		U27	U27		U27
Lyn	15204	14931		11041	10797		34320	33775		6373	6208		11290	11023		13035	12812		4586	4469		15399	15046		U28	U28		U28	U28		U28	U28		U28	U28		U28	U28		U28	U28		U28	U28		U28	U28		U28
LYRIC	713	432		818	523		918	286		738	540		681	337		746	459		394	261		1061	694		U29	U29		U29	U29		U29	U29		U29	U29		U29	U29		U29	U29		U29	U29		U29	U29		U29
LYRIC	964	673		437	147		699	-120		472	236		647	320		690	345		326	181		1603	1206		U30	U30		U30	U30		U30	U30		U30	U30		U30	U30		U30	U30		U30	U30		U30	U30		U30
LYVE-1	486	243		284	-15		934	-288		284	18		870	358		334	-11		237	65		419	-302		V1	V1		V1	V1		V1	V1		V1	V1		V1	V1		V1	V1		V1	V1		V1	V1		V1
LYVE-1	503	245		276	-26		1117	-11		299	20		443	-11		359	4		211	53		411	-286		V2	V2		V2	V2		V2	V2		V2	V2		V2	V2		V2	V2		V2	V2		V2	V2		V2
LZTS1	1818	1529		1097	792		2347	1284		1221	920		1633	1218		1589	1211		700	552		1841	1241		V3	V3		V3	V3		V3	V3		V3	V3		V3	V3		V3	V3		V3	V3		V3	V3		V3
LZTS1	1126	821		533	227		2509	1522		881	583		1619	1239		1613	1229		653	513		1278	808		V4	V4		V4	V4		V4	V4		V4	V4		V4	V4		V4	V4		V4	V4		V4	V4		V4
Mammaglobin A	1918	1611		1337	1045		2560	1574		1273	1008		1708	1364		1513	1175		1349	1211		1894	1479		V5	V5		V5	V5		V5	V5		V5	V5		V5	V5		V5	V5		V5	V5		V5	V5		V5
Mammaglobin A	1813	1490		1305	1018		2415	1449		1196	936		1579	1260		1529	1216		1335	1190		1770	1348		V6	V6		V6	V6		V6	V6		V6	V6		V6	V6		V6	V6		V6	V6		V6	V6		V6
Marapsin	3097	2787		2175	1878		7702	6710		2614	2375		3509	3210		4470	4166		1543	1403		3171	2729		V7	V7		V7	V7		V7	V7		V7	V7		V7	V7		V7	V7		V7	V7		V7	V7		V7
Marapsin	4121	3809		1902	1580		7176	6103		2744	2526		3638	3347		3646	3345		1357	1215		3959	3483		V8	V8		V8	V8		V8	V8		V8	V8		V8	V8		V8	V8		V8	V8		V8	V8		V8
MATK	3473	3144		3268	2933		6998	5953		2308	2073		4652	4344		4267	3974		2201	2059		1055	565		V9	V9		V9	V9		V9	V9		V9	V9		V9	V9		V9	V9		V9	V9		V9	V9		V9
MATK	3641	3321		3309	2971		6919	5984		2700	2466		4542	4223		4104	3805		2011	1868		981	578		V10	V10		V10	V10		V10	V10		V10	V10		V10	V10		V10	V10		V10	V10		V10	V10		V10
MBL	795	528		1443	1120		1304	397		2073	1851		2045	1705		1781	1513		738	603		923	491		V11	V11		V11	V11		V11	V11		V11	V11		V11	V11		V11	V11		V11	V11		V11	V11		V11
MBL	1044	759		1126	887		1473	537		1390	1170		1979	1671		1337	1080		769	631		879	466		V12	V12		V12	V12		V12	V12		V12	V12		V12	V12		V12	V12		V12	V12		V12	V12		V12
MBL-2	1933	1574		1229	1012		3755	2776		240	19		1876	1543		282	29		954	819		2001	1551		V13	V13		V13	V13		V13	V13		V13	V13		V13	V13		V13	V13		V13	V13		V13	V13		V13
MBL-2	1825	1477		1565	1306		3819	2844		765	564		1712	1387		535	275		976	839		2350	1880		V14	V14		V14	V14		V14	V14		V14	V14		V14	V14		V14	V14		V14	V14		V14	V14		V14
Mer	743	436		1629	1373		863	31		249	39		700	382		1854	1588		411	281		3026	2604		V15	V15		V15	V15		V15	V15		V15	V15		V15	V15		V15	V15		V15	V15		V15	V15		V15
Mer	1210	908		1556	1302		777	-28		419	241		570	259		2289	2024		607	478		3758	3313		V16	V16		V16	V16		V16	V16		V16	V16		V16	V16		V16	V16		V16	V16		V16	V16		V16
Mesothelin	3182	2872		1793	1552		4698	3836		1249	1052		2154	1841		2441	2204		857	718		2917	2463		V17	V17		V17	V17		V17	V17		V17	V17		V17	V17		V17	V17		V17	V17		V17	V17		V17
Mesothelin	2551	2253		1710	1456		4834	3943		1708	1506		2210	1888		2656	2466		932	802		3713	3248		V18	V18		V18	V18		V18	V18		V18	V18		V18	V18		V18	V18		V18	V18		V18	V18		V18
MICB	752	478		747	479		1203	298		404	222		648	322		579	348		506	370		1046	590		V19	V19		V19	V19		V19	V19		V19	V19		V19	V19		V19	V19		V19	V19		V19	V19		V19
MICB	948	603		982	701		1212	312		573	403		789	473		628	376		544	401		1362	898		V20	V20		V20	V20		V20	V20		V20	V20		V20	V20		V20	V20		V20	V20		V20	V20		V20
Midkine	2067	1719		1639	1354		4587	3632		972	815		1882	1604		1736	1462		759	616		2255	1755		V21	V21		V21	V21		V21	V21		V21	V21		V21	V21		V21	V21		V21	V21		V21	V21		V21
Midkine	2398	2045		1811	1489		4884	3888		471	358		1922	1659		2274	1996		656	506		2543	2002		V22	V22		V22	V22		V22	V22		V22	V22		V22	V22		V22	V22		V22	V22		V22	V22		V22
MINA	6935	6577		4410	4056		14063	13219		2800	2611		6027	5729		6229	5967		2764	2590		8132	7485		V23	V23		V23	V23		V23	V23		V23	V23		V23	V23		V23	V23		V23	V23		V23	V23		V23
MINA	6845	6523		4397	4078		14172	13397		2849	2657		6000	5738		5928	5725		2776	2614		8404	7735		V24	V24		V24	V24		V24	V24		V24	V24		V24	V24		V24	V24		V24	V24		V24	V24		V24
FABP3	848	585		598	369		1583	918		515	358		859	631		689	519		119	5		1275	597		V25	V25		V25	V25		V25	V25		V25	V25		V25	V25		V25	V25		V25	V25		V25	V25		V25
FABP3	736	476		641	415		1686	1118		528	380		805	592		598	430		307	195		976	624		V26	V26		V26	V26		V26	V26		V26	V26		V26	V26		V26	V26		V26	V26		V26	V26		V26
MSHa	8603	8317		6440	6214		20552	20024		4487	4329		6407	6178		9567	9384		2780	2669		11702	11363		V27	V27		V27	V27		V27	V27		V27	V27		V27	V27		V27	V27		V27	V27		V27	V27		V27
MSHa	7939	7668		6749	6492		17754	17215		4321	4156		6888	6632		9310	9091		2731	2612		10455	10105		V28	V28		V28	V28		V28	V28		V28	V28		V28	V28		V28	V28		V28	V28		V28	V28		V28
MTUS1	1019	739		954	668		1591	998		777	595		995	707		1055	812		423	295		1277	894		V29	V29		V29	V29		V29	V29		V29	V29		V29	V29		V29	V29		V29	V29		V29	V29		V29
MTUS1	1016	739		901	621		1527	817		658	456		850	519		948	670		411	281		1197	817		V30	V30		V30	V30		V30	V30		V30	V30		V30	V30		V30	V30		V30	V30		V30	V30		V30
Myoglobin	506	233		307	17		981	-212		319	67		469	41		336	-2		261	87		432	-227		W1	W1		W1	W1		W1	W1		W1	W1		W1	W1		W1	W1		W1	W1		W1	W1		W1
Myoglobin	446	187		289	10		983	-145		290	21		438	36		315	-38		264	107		411	-267		W2	W2		W2	W2		W2	W2		W2	W2		W2	W2		W2	W2		W2	W2		W2	W2		W2
NAIP	702	451		397	115		1685	603		737	452		696	330		1009	625		447	302		845	177		W3	W3		W3	W3		W3	W3		W3	W3		W3	W3		W3	W3		W3	W3		W3	W3		W3
NAIP	1237	987		489	195		1656	629		430	149		705	385		680	268		392	253		1451	910		W4	W4		W4	W4		W4	W4		W4	W4		W4	W4		W4	W4		W4	W4		W4	W4		W4
Nanog	296	19		209	-69		563	-427		193	-45		256	-49		228	-115		155	17		285	-195		W5	W5		W5	W5		W5	W5		W5	W5		W5	W5		W5	W5		W5	W5		W5	W5		W5
Nanog	297	43		204	-64		554	-439		192	-53		262	-19		243	-63		336	191		298	-144		W6	W6		W6	W6		W6	W6		W6	W6		W6	W6		W6	W6		W6	W6		W6	W6		W6
NELL2	1659	1388		1107	836		3652	2655		888	645		1699	1423		1789	1508		604	468		1821	1350		W7	W7		W7	W7		W7	W7		W7	W7		W7	W7		W7	W7		W7	W7		W7	W7		W7
NELL2	1723	1449		1131	846		4246	3236		934	761		1981	1704		1789	1509		742	607		2398	1930		W8	W8		W8	W8		W8	W8		W8	W8		W8	W8		W8	W8		W8	W8		W8	W8		W8
NEP	1159	834		673	358		2250	1240		499	329		911	636		876	606		421	287		1390	926		W9	W9		W9	W9		W9	W9		W9	W9		W9	W9		W9	W9		W9	W9		W9	W9		W9
NEP	1029	739		622	307		2062	1005		521	338		911	628		1026	757		414	279		1272	863		W10	W10		W10	W10		W10	W10		W10	W10		W10	W10		W10	W10		W10	W10		W10	W10		W10
Galanin	3094	2813		1693	1372		6337	5494		1326	1110		2922	2624		3047	2775		1298	1161		3123	2702		W11	W11		W11	W11		W11	W11		W11	W11		W11	W11		W11	W11		W11	W11		W11	W11		W11
Galanin	2875	2576		2329	2044		5742	4972		1591	1379		3072	2748		3184	2921		1094	953		3421	3013		W12	W12		W12	W12		W12	W12		W12	W12		W12	W12		W12	W12		W12	W12		W12	W12		W12
Nesfatin	3552	3210		1732	1479		6015	5069		1211	993		3566	3235		2195	1935		1106	961		2088	1623		W13	W13		W13	W13		W13	W13		W13	W13		W13	W13		W13	W13		W13	W13		W13	W13		W13
Nesfatin	3382	3023		1970	1718		5987	4953		1328	1111		4066	3745		2468	2207		1371	1230		2336	1953		W14	W14		W14	W14		W14	W14		W14	W14		W14	W14		W14	W14		W14	W14		W14	W14		W14
Nestin	1375	1062		921	660		1355	410		418	214		841	510		1562	1305		365	231		2449	2012		W15	W15		W15	W15		W15	W15		W15	W15		W15	W15		W15	W15		W15	W15		W15	W15		W15
Nestin	706	398		484	240		1096	230		346	168		673	363		1972	1731		746	612		2759	2292		W16	W16		W16	W16		W16	W16		W16	W16		W16	W16		W16	W16		W16	W16		W16	W16		W16
NET1	536	230		292	49		681	-143		164	11		319	-5		256	29		234	92		306	-166		W17	W17		W17	W17		W17	W17		W17	W17		W17	W17		W17	W17		W17	W17		W17	W17		W17
NET1	289	-6		197	-53		435	-432		180	-29		353	24		203	-1		192	60		445	-3		W18	W18		W18	W18		W18	W18		W18	W18		W18	W18		W18	W18		W18	W18		W18	W18		W18
Netrin G2	1848	1583		1134	879		3057	2172		856	682		1867	1547		1294	1058		1041	900		2573	2128		W19	W19		W19	W19		W19	W19		W19	W19		W19	W19		W19	W19		W19	W19		W19	W19		W19
Netrin G2	1781	1492		1428	1152		2620	1802		999	820		1885	1566		1706	1453		1028	885		2345	1907		W20	W20		W20	W20		W20	W20		W20	W20		W20	W20		W20	W20		W20	W20		W20	W20		W20
Netrin-4	396	40		515	225		986	90		324	144		430	134		362	106		337	195		1007	539		W21	W21		W21	W21		W21	W21		W21	W21		W21	W21		W21	W21		W21	W21		W21	W21		W21
Netrin-4	427	88		465	153		942	64		357	142		447	143		336	85		361	214		732	228		W22	W22		W22	W22		W22	W22		W22	W22		W22	W22		W22	W22		W22	W22		W22	W22		W22
Neuropeptide Y	824	474		589	252		1421	598		655	418		928	641		721	515		595	434		802	180		W23	W23		W23	W23		W23	W23		W23	W23		W23	W23		W23	W23		W23	W23		W23	W23		W23
Neuropeptide Y	936	665		678	373		1539	798		757	431		934	683		814	614		563	311		892	238		W24	W24		W24	W24		W24	W24		W24	W24		W24	W24		W24	W24		W24	W24		W24	W24		W24
NF1	2279	2018		1882	1658		4030	3363		1388	1217		2205	1981		2401	2230		1002	867		2759	2423		W25	W25		W25	W25		W25	W25		W25	W25		W25	W25		W25	W25		W25	W25		W25	W25		W25
NF1	2060	1785		1705	1474		3970	3427		1383	1227		2016	1804		2015	1849		890	777		3169	2844		W26	W26		W26	W26		W26	W26		W26	W26		W26	W26		W26	W26		W26	W26		W26	W26		W26
NM23-H1/H2	655	372		472	248		928	388		559	399		549	333		517	346		304	193		569	63		W27	W27		W27	W27		W27	W27		W27	W27		W27	W27		W27	W27		W27	W27		W27	W27		W27
NM23-H1/H2	490	217		384	132		762	231		386	217		491	252		514	315		251	136		518	178		W28	W28		W28	W28		W28	W28		W28	W28		W28	W28		W28	W28		W28	W28		W28	W28		W28
Presenilin 2	1193	894		866	599		1402	754		517	332		763	460		803	565		252	124		1395	978		W29	W29		W29	W29		W29	W29		W29	W29		W29	W29		W29	W29		W29	W29		W29	W29		W29
Presenilin 2	889	603		424	151		1157	454		439	259		726	394		791	520		232	101		1075	678		W30	W30		W30	W30		W30	W30		W30	W30		W30	W30		W30	W30		W30	W30		W30	W30		W30
Notch-1	1437	1132		803	529		2218	975		811	576		1166	734		969	628		528	348		1359	655		X1	X1		X1	X1		X1	X1		X1	X1		X1	X1		X1	X1		X1	X1		X1	X1		X1
Notch-1	1227	948		914	634		2729	1521		804	548		1081	643		1273	913		681	520		1666	999		X2	X2		X2	X2		X2	X2		X2	X2		X2	X2		X2	X2		X2	X2		X2	X2		X2
NPTX1	18247	17969		7347	7056		36008	34836		4958	4687		16711	16312		12660	12270		6207	6053		16402	15727		X3	X3		X3	X3		X3	X3		X3	X3		X3	X3		X3	X3		X3	X3		X3	X3		X3
NPTX1	17897	17615		6787	6494		37938	36792		4757	4479		15327	14944		11882	11474		5612	5469		15768	15202		X4	X4		X4	X4		X4	X4		X4	X4		X4	X4		X4	X4		X4	X4		X4	X4		X4
NPTXR	1418	1176		757	480		3272	2209		644	394		1302	960		953	632		487	352		1284	812		X5	X5		X5	X5		X5	X5		X5	X5		X5	X5		X5	X5		X5	X5		X5	X5		X5
NPTXR	1201	949		935	661		2997	1963		787	565		1270	942		1470	1187		526	385		1422	974		X6	X6		X6	X6		X6	X6		X6	X6		X6	X6		X6	X6		X6	X6		X6	X6		X6
Progesterone	2273	1988		1402	1122		4237	3183		1142	921		2582	2258		1858	1596		1370	1234		2604	2134		X7	X7		X7	X7		X7	X7		X7	X7		X7	X7		X7	X7		X7	X7		X7	X7		X7
Progesterone	2308	2025		1521	1229		4267	3198		1199	970		2594	2305		1854	1590		1427	1292		2648	2194		X8	X8		X8	X8		X8	X8		X8	X8		X8	X8		X8	X8		X8	X8		X8	X8		X8
Ntn1	1709	1401		1063	775		3680	2683		825	639		1827	1563		1370	1113		856	721		1457	1021		X9	X9		X9	X9		X9	X9		X9	X9		X9	X9		X9	X9		X9	X9		X9	X9		X9
Ntn1	1735	1426		997	706		3472	2433		807	648		1735	1462		1406	1153		1069	926		2289	1858		X10	X10		X10	X10		X10	X10		X10	X10		X10	X10		X10	X10		X10	X10		X10	X10		X10
OCT3/4	417	109		317	38		1548	482		266	108		1156	865		490	229		290	149		469	70		X11	X11		X11	X11		X11	X11		X11	X11		X11	X11		X11	X11		X11	X11		X11	X11		X11
OCT3/4	355	30		395	106		1555	612		227	62		798	495		671	427		299	154		569	159		X12	X12		X12	X12		X12	X12		X12	X12		X12	X12		X12	X12		X12	X12		X12	X12		X12
Omentin	941	616		601	321		1706	866		631	427		1134	783		763	534		520	377		869	423		X13	X13		X13	X13		X13	X13		X13	X13		X13	X13		X13	X13		X13	X13		X13	X13		X13
Omentin	891	536		617	385		1857	1011		622	406		1206	848		759	544		520	375		978	638		X14	X14		X14	X14		X14	X14		X14	X14		X14	X14		X14	X14		X14	X14		X14	X14		X14
Osteocalcin	3374	3068		2227	1977		7387	6460		1503	1311		2768	2460		2827	2603		1151	1020		4354	3908		X15	X15		X15	X15		X15	X15		X15	X15		X15	X15		X15	X15		X15	X15		X15	X15		X15
Osteocalcin	3665	3359		2410	2166		7445	6555		1521	1318		3045	2761		3292	3041		1210	1075		4750	4299		X16	X16		X16	X16		X16	X16		X16	X16		X16	X16		X16	X16		X16	X16		X16	X16		X16
Osteopontin	1086	779		475	233		939	71		329	157		917	600		421	156		677	534		859	408		X17	X17		X17	X17		X17	X17		X17	X17		X17	X17		X17	X17		X17	X17		X17	X17		X17
Osteopontin	1096	794		681	443		1407	506		397	212		702	383		559	351		860	723		1441	988		X18	X18		X18	X18		X18	X18		X18	X18		X18	X18		X18	X18		X18	X18		X18	X18		X18
OX40	654	351		570	329		1135	214		425	257		754	435		590	346		268	131		738	303		X19	X19		X19	X19		X19	X19		X19	X19		X19	X19		X19	X19		X19	X19		X19	X19		X19
OX40	832	546		713	446		1232	385		493	280		889	571		840	598		359	220		886	452		X20	X20		X20	X20		X20	X20		X20	X20		X20	X20		X20	X20		X20	X20		X20	X20		X20
p21	3649	3323		2642	2355		7072	6198		1669	1447		3714	3405		3462	3220		1584	1438		3807	3362		X21	X21		X21	X21		X21	X21		X21	X21		X21	X21		X21	X21		X21	X21		X21	X21		X21
p21	3781	3442		2502	2198		7352	6436		1850	1616		2872	2589		3435	3245		1562	1413		3917	3412		X22	X22		X22	X22		X22	X22		X22	X22		X22	X22		X22	X22		X22	X22		X22	X22		X22
p27	1096	770		540	258		3179	2455		297	11		1303	1043		1540	1364		448	297		738	194		X23	X23		X23	X23		X23	X23		X23	X23		X23	X23		X23	X23		X23	X23		X23	X23		X23
p27	1126	868		765	491		2638	1949		431	133		1150	913		1398	1210		601	399		738	194		X24	X24		X24	X24		X24	X24		X24	X24		X24	X24		X24	X24		X24	X24		X24	X24		X24
p53	1161	917		865	637		1546	936		403	245		960	741		698	528		532	415		1916	1250		X25	X25		X25	X25		X25	X25		X25	X25		X25	X25		X25	X25		X25	X25		X25	X25		X25
p53	1140	857		363	130		1234	668		485	334		495	278		444	284		359	248		1475	1121		X26	X26		X26	X26		X26	X26		X26	X26		X26	X26		X26	X26		X26	X26		X26	X26		X26
PAI-1	2036	1769		1830	1605		2926	2401		1833	1678		1241	1022		2174	2001		852	739		2384	1738		X27	X27		X27	X27		X27	X27		X27	X27		X27	X27		X27	X27		X27	X27		X27	X27		X27
PAI-1	1414	1133		1460	1220		2742	2181		1313	1150		1437	1190		1642	1432		610	492		2207	1824		X28	X28		X28	X28		X28	X28		X28	X28		X28	X28		X28	X28		X28	X28		X28	X28		X28
PAK7	862	595		772	534		1182	647		523	354		813	528		807	590		341	222		855	429		X29	X29		X29	X29		X29	X29		X29	X29		X29	X29		X29	X29		X29	X29		X29	X29		X29
PAK7	827	559		680	442		1550	931		518	346		657	322		713	465		329	202		906	537		X30	X30		X30	X30		X30	X30		X30	X30		X30	X30		X30	X30		X30	X30		X30	X30		X30
Pappalysin-1	527	129		285	18		1175	-133		294	54		599	164		287	-25		254	71		488	-177		Y1	Y1		Y1	Y1		Y1	Y1		Y1	Y1		Y1	Y1		Y1	Y1		Y1	Y1		Y1	Y1		Y1
Pappalysin-1	541	180		274	-1		1030	-161		267	12		520	85		373	50		278	117		606	-69		Y2	Y2		Y2	Y2		Y2	Y2		Y2	Y2		Y2	Y2		Y2	Y2		Y2	Y2		Y2	Y2		Y2
Pancreatic Polypeptide	337	10		264	-30		608	-528		247	-17		357	-20		283	-77		228	84		487	-144		Y3	Y3		Y3	Y3		Y3	Y3		Y3	Y3		Y3	Y3		Y3	Y3		Y3	Y3		Y3	Y3		Y3
Pancreatic Polypeptide	294	12		252	-26		633	-517		254	-13		362	4		279	-82		213	75		443	-87		Y4	Y4		Y4	Y4		Y4	Y4		Y4	Y4		Y4	Y4		Y4	Y4		Y4	Y4		Y4	Y4		Y4
Presenilin 1	1368	1090		505	235		1784	759		402	150		957	614		764	465		602	465		1125	665		Y5	Y5		Y5	Y5		Y5	Y5		Y5	Y5		Y5	Y5		Y5	Y5		Y5	Y5		Y5	Y5		Y5
Presenilin 1	1039	761		431	160		1242	238		388	154		732	402		696	426		567	424		818	373		Y6	Y6		Y6	Y6		Y6	Y6		Y6	Y6		Y6	Y6		Y6	Y6		Y6	Y6		Y6	Y6		Y6
PARK7	435	174		254	-18		1271	102		211	-2		470	139		286	37		247	105		383	-93		Y7	Y7		Y7	Y7		Y7	Y7		Y7	Y7		Y7	Y7		Y7	Y7		Y7	Y7		Y7	Y7		Y7
PARK7	353	77		254	-31		1137	5		228	20		470	129		284	37		242	98		374	-84		Y8	Y8		Y8	Y8		Y8	Y8		Y8	Y8		Y8	Y8		Y8	Y8		Y8	Y8		Y8	Y8		Y8
Visfatin	1081	812		1140	869		2853	1846		1401	1187		1247	948		2425	2204		761	629		1516	1097		Y9	Y9		Y9	Y9		Y9	Y9		Y9	Y9		Y9	Y9		Y9	Y9		Y9	Y9		Y9	Y9		Y9
Visfatin	1688	1392		1024	770		2904	1923		1844	1645		1694	1409		2905	2698		785	647		1781	1339		Y10	Y10		Y10	Y10		Y10	Y10		Y10	Y10		Y10	Y10		Y10	Y10		Y10	Y10		Y10	Y10		Y10
P-Cadherin	746	431		680	430		1535	484		587	429		847	548		759	551		811	669		826	407		Y11	Y11		Y11	Y11		Y11	Y11		Y11	Y11		Y11	Y11		Y11	Y11		Y11	Y11		Y11	Y11		Y11
P-Cadherin	1159	822		766	461		1474	524		684	530		1201	878		762	569		922	782		785	389		Y12	Y12		Y12	Y12		Y12	Y12		Y12	Y12		Y12	Y12		Y12	Y12		Y12	Y12		Y12	Y12		Y12
PCAF	1773	1433		796	515		3738	3031		818	639		1751	1393		943	743		864	714		1244	800		Y13	Y13		Y13	Y13		Y13	Y13		Y13	Y13		Y13	Y13		Y13	Y13		Y13	Y13		Y13	Y13		Y13
PCAF	1731	1390		589	344		3396	2806		536	350		1680	1379		1089	835		899	746		1086	722		Y14	Y14		Y14	Y14		Y14	Y14		Y14	Y14		Y14	Y14		Y14	Y14		Y14	Y14		Y14	Y14		Y14
PD-1	2119	1809		904	675		2294	1543		1009	838		1381	1115		1742	1488		646	510		1931	1500		Y15	Y15		Y15	Y15		Y15	Y15		Y15	Y15		Y15	Y15		Y15	Y15		Y15	Y15		Y15	Y15		Y15
PD-1	2829	2513		1725	1475		2592	1671		1249	1023		1455	1179		1685	1409		1082	947		1885	1441		Y16	Y16		Y16	Y16		Y16	Y16		Y16	Y16		Y16	Y16		Y16	Y16		Y16	Y16		Y16	Y16		Y16
PTH	670	350		431	180		850	82		316	124		609	291		425	174		447	299		556	68		Y17	Y17		Y17	Y17		Y17	Y17		Y17	Y17		Y17	Y17		Y17	Y17		Y17	Y17		Y17	Y17		Y17
PTH	657	339		455	209		943	147		344	141		674	351		389	152		452	312		529	28		Y18	Y18		Y18	Y18		Y18	Y18		Y18	Y18		Y18	Y18		Y18	Y18		Y18	Y18		Y18	Y18		Y18
Troponin C	1814	1504		1672	1432		2794	1885		1154	952		1730	1405		1797	1551		1346	1208		2394	1950		Y19	Y19		Y19	Y19		Y19	Y19		Y19	Y19		Y19	Y19		Y19	Y19		Y19	Y19		Y19	Y19		Y19
Troponin C	2021	1702		2069	1803		2592	1739		992	813		1900	1581		1760	1521		1155	1013		2263	1826		Y20	Y20		Y20	Y20		Y20	Y20		Y20	Y20		Y20	Y20		Y20	Y20		Y20	Y20		Y20	Y20		Y20
PDX-1	826	499		2916	2631		1027	179		283	53		1042	739		473	230		898	752		2576	2110		Y21	Y21		Y21	Y21		Y21	Y21		Y21	Y21		Y21	Y21		Y21	Y21		Y21	Y21		Y21	Y21		Y21
PDX-1	770	442		2617	2328		818	-47		168	-52		507	220		413	155		925	771		2389	1889		Y22	Y22		Y22	Y22		Y22	Y22		Y22	Y22		Y22	Y22		Y22	Y22		Y22	Y22		Y22	Y22		Y22
PEDF	574	260		452	192		1059	233		398	144		671	410		555	372		260	123		556	37		Y23	Y23		Y23	Y23		Y23	Y23		Y23	Y23		Y23	Y23		Y23	Y23		Y23	Y23		Y23	Y23		Y23
PEDF	554	265		441	119		1073	439		355	53		955	704		677	501		286	169		780	171		Y24	Y24		Y24	Y24		Y24	Y24		Y24	Y24		Y24	Y24		Y24	Y24		Y24	Y24		Y24	Y24		Y24
PEPSINOGEN I	242	10		208	-13		491	-141		182	15		249	30		192	36		183	71		404	-38		Y25	Y25		Y25	Y25		Y25	Y25		Y25	Y25		Y25	Y25		Y25	Y25		Y25	Y25		Y25	Y25		Y25
PEPSINOGEN I	240	-27		196	-34		376	-162		175	10		241	23		193	35		162	51		328	15		Y26	Y26		Y26	Y26		Y26	Y26		Y26	Y26		Y26	Y26		Y26	Y26		Y26	Y26		Y26	Y26		Y26
PEPSINOGEN II	336	61		305	78		503	37		276	127		322	103		292	123		201	84		470	-60		Y27	Y27		Y27	Y27		Y27	Y27		Y27	Y27		Y27	Y27		Y27	Y27		Y27	Y27		Y27	Y27		Y27
PEPSINOGEN II	375	91		277	48		511	4		256	96		336	91		313	131		226	108		440	67		Y28	Y28		Y28	Y28		Y28	Y28		Y28	Y28		Y28	Y28		Y28	Y28		Y28	Y28		Y28	Y28		Y28
Vasopressin	4992	4726		4927	4685		7550	7025		3222	3049		5425	5163		5473	5268		1904	1776		4469	4046		Y29	Y29		Y29	Y29		Y29	Y29		Y29	Y29		Y29	Y29		Y29	Y29		Y29	Y29		Y29	Y29		Y29
Vasopressin	5490	5220		5230	4981		8231	7600		4186	4012		5303	4953		6066	5810		1959	1818		5684	5287		Y30	Y30		Y30	Y30		Y30	Y30		Y30	Y30		Y30	Y30		Y30	Y30		Y30	Y30		Y30	Y30		Y30
PGRP-S	1984	1584		1016	749		3000	1725		785	553		1486	1108		1223	937		608	435		1797	1186		Z1	Z1		Z1	Z1		Z1	Z1		Z1	Z1		Z1	Z1		Z1	Z1		Z1	Z1		Z1	Z1		Z1
PGRP-S	1958	1597		1099	824		3622	2410		931	673		1819	1409		1319	1013		578	419		1830	1196		Z2	Z2		Z2	Z2		Z2	Z2		Z2	Z2		Z2	Z2		Z2	Z2		Z2	Z2		Z2	Z2		Z2
PI 16	2063	1717		1090	801		2050	913		827	568		1711	1337		875	546		632	492		2072	1514		Z3	Z3		Z3	Z3		Z3	Z3		Z3	Z3		Z3	Z3		Z3	Z3		Z3	Z3		Z3	Z3		Z3
PI 16	1244	919		1010	729		2320	1206		647	374		1793	1434		1588	1301		694	555		1581	1090		Z4	Z4		Z4	Z4		Z4	Z4		Z4	Z4		Z4	Z4		Z4	Z4		Z4	Z4		Z4	Z4		Z4
PI 3Kinase p85 beta	6623	6284		3098	2821		13106	12166		2375	2124		5749	5400		5204	4940		2647	2511		6283	5845		Z5	Z5		Z5	Z5		Z5	Z5		Z5	Z5		Z5	Z5		Z5	Z5		Z5	Z5		Z5	Z5		Z5
PI 3Kinase p85 beta	6171	5838		2788	2495		11881	10931		2328	2110		5221	4880		4637	4396		2633	2490		5516	5067		Z6	Z6		Z6	Z6		Z6	Z6		Z6	Z6		Z6	Z6		Z6	Z6		Z6	Z6		Z6	Z6		Z6
PIM2	1534	1220		1238	941		3720	2634		1175	967		1861	1536		1885	1665		673	535		2162	1708		Z7	Z7		Z7	Z7		Z7	Z7		Z7	Z7		Z7	Z7		Z7	Z7		Z7	Z7		Z7	Z7		Z7
PIM2	1612	1334		1292	1011		4312	3283		1076	873		1831	1516		2078	1873		746	614		1519	1124		Z8	Z8		Z8	Z8		Z8	Z8		Z8	Z8		Z8	Z8		Z8	Z8		Z8	Z8		Z8	Z8		Z8
PKM2	1086	803		1407	1126		5145	4148		1733	1541		2149	1834		867	661		1041	909		3262	2823		Z9	Z9		Z9	Z9		Z9	Z9		Z9	Z9		Z9	Z9		Z9	Z9		Z9	Z9		Z9	Z9		Z9
PKM2	1218	938		1407	1117		5449	4474		1086	912		2713	2389		1005	808		827	690		3357	2917		Z10	Z10		Z10	Z10		Z10	Z10		Z10	Z10		Z10	Z10		Z10	Z10		Z10	Z10		Z10	Z10		Z10
Plasminogen	1110	784		1112	810		6127	5136		714	544		2203	1892		1138	953		1073	933		2405	1966		Z11	Z11		Z11	Z11		Z11	Z11		Z11	Z11		Z11	Z11		Z11	Z11		Z11	Z11		Z11	Z11		Z11
Plasminogen	1132	790		1534	1256		5462	4462		686	537		1993	1674		917	705		1220	1080		2993	2581		Z12	Z12		Z12	Z12		Z12	Z12		Z12	Z12		Z12	Z12		Z12	Z12		Z12	Z12		Z12	Z12		Z12
Podocalyxin	1223	908		844	580		2179	1252		576	434		1121	808		1389	1152		513	375		1256	866		Z13	Z13		Z13	Z13		Z13	Z13		Z13	Z13		Z13	Z13		Z13	Z13		Z13	Z13		Z13	Z13		Z13
Podocalyxin	1080	760		821	564		2624	1704		581	427		1235	947		1141	890		516	379		1592	1179		Z14	Z14		Z14	Z14		Z14	Z14		Z14	Z14		Z14	Z14		Z14	Z14		Z14	Z14		Z14	Z14		Z14
POMC	3812	3486		2510	2278		6520	5526		2114	1928		3257	2997		3358	3100		1550	1409		3026	2655		Z15	Z15		Z15	Z15		Z15	Z15		Z15	Z15		Z15	Z15		Z15	Z15		Z15	Z15		Z15	Z15		Z15
POMC	3433	3104		2802	2534		6115	5202		1684	1475		3443	3142		3670	3376		1546	1405		3737	3270		Z16	Z16		Z16	Z16		Z16	Z16		Z16	Z16		Z16	Z16		Z16	Z16		Z16	Z16		Z16	Z16		Z16
PON1	578	276		584	343		894	-20		303	111		551	241		417	188		381	243		700	247		Z17	Z17		Z17	Z17		Z17	Z17		Z17	Z17		Z17	Z17		Z17	Z17		Z17	Z17		Z17	Z17		Z17
PON1	535	221		500	268		1171	316		391	203		499	182		522	302		251	113		840	385		Z18	Z18		Z18	Z18		Z18	Z18		Z18	Z18		Z18	Z18		Z18	Z18		Z18	Z18		Z18	Z18		Z18
PON2	791	476		659	426		1642	719		461	270		752	438		698	462		444	309		1129	688		Z19	Z19		Z19	Z19		Z19	Z19		Z19	Z19		Z19	Z19		Z19	Z19		Z19	Z19		Z19	Z19		Z19
PON2	786	473		587	336		1472	595		372	189		801	481		696	452		403	262		1054	611		Z20	Z20		Z20	Z20		Z20	Z20		Z20	Z20		Z20	Z20		Z20	Z20		Z20	Z20		Z20	Z20		Z20
PPARg2	2623	2309		1578	1312		4527	3661		1209	996		2121	1809		2252	1999		854	713		2890	2429		Z21	Z21		Z21	Z21		Z21	Z21		Z21	Z21		Z21	Z21		Z21	Z21		Z21	Z21		Z21	Z21		Z21
PPARg2	2480	2183		1581	1300		4341	3457		1204	978		2857	2570		2253	2030		934	793		2856	2361		Z22	Z22		Z22	Z22		Z22	Z22		Z22	Z22		Z22	Z22		Z22	Z22		Z22	Z22		Z22	Z22		Z22
PPP2R5C	2303	1967		1512	1208		3788	3070		1302	1062		2284	2010		2225	2045		1103	968		3002	2472		Z23	Z23		Z23	Z23		Z23	Z23		Z23	Z23		Z23	Z23		Z23	Z23		Z23	Z23		Z23	Z23		Z23
PPP2R5C	2778	2492		2092	1766		4698	4087		966	697		1683	1438		2200	2026		1086	976		2614	2156		Z24	Z24		Z24	Z24		Z24	Z24		Z24	Z24		Z24	Z24		Z24	Z24		Z24	Z24		Z24	Z24		Z24
NR3C3	5402	5159		3098	2873		11097	10556		2351	2150		4880	4654		5337	5184		1939	1829		6873	6593		Z25	Z25		Z25	Z25		Z25	Z25		Z25	Z25		Z25	Z25		Z25	Z25		Z25	Z25		Z25	Z25		Z25
NR3C3	5555	5291		3085	2871		10822	10265		2375	2228		5001	4786		5132	4972		2188	2081		6231	5833		Z26	Z26		Z26	Z26		Z26	Z26		Z26	Z26		Z26	Z26		Z26	Z26		Z26	Z26		Z26	Z26		Z26
INSL3	1791	1468		1847	1630		3975	3483		1305	1148		1806	1584		1755	1585		664	545		3342	2786		Z27	Z27		Z27	Z27		Z27	Z27		Z27	Z27		Z27	Z27		Z27	Z27		Z27	Z27		Z27	Z27		Z27
INSL3	1874	1596		1705	1482		3632	3131		1257	1098		1893	1649		1940	1755		666	551		2887	2468		Z28	Z28		Z28	Z28		Z28	Z28		Z28	Z28		Z28	Z28		Z28	Z28		Z28	Z28		Z28	Z28		Z28
Pro-BDNF	1809	1534		1670	1439		2956	2438		1085	921		2117	1852		1833	1627		592	472		2192	1761		Z29	Z29		Z29	Z29		Z29	Z29		Z29	Z29		Z29	Z29		Z29	Z29		Z29	Z29		Z29	Z29		Z29
Pro-BDNF	2415	2148		1737	1495		3979	3351		1078	914		2840	2510		2004	1767		752	609		1903	1487		Z30	Z30		Z30	Z30		Z30	Z30		Z30	Z30		Z30	Z30		Z30	Z30		Z30	Z30		Z30	Z30		Z30
Procalcitonin	1947	1559		756	511		3013	1726		717	487		1329	908		1158	909		1569	1394		1498	908		AA1	AA1		AA1	AA1		AA1	AA1		AA1	AA1		AA1	AA1		AA1	AA1		AA1	AA1		AA1	AA1		AA1
Procalcitonin	2431	2056		1039	782		3660	2379		1028	772		1898	1468		1958	1702		1447	1285		1577	952		AA2	AA2		AA2	AA2		AA2	AA2		AA2	AA2		AA2	AA2		AA2	AA2		AA2	AA2		AA2	AA2		AA2
Pro-Cathepsin B	1500	1159		615	346		2567	1366		531	258		1177	799		1051	805		483	338		1596	1031		AA3	AA3		AA3	AA3		AA3	AA3		AA3	AA3		AA3	AA3		AA3	AA3		AA3	AA3		AA3	AA3		AA3
Pro-Cathepsin B	1445	1112		573	307		2530	1429		626	363		1257	897		993	763		459	322		1606	1131		AA4	AA4		AA4	AA4		AA4	AA4		AA4	AA4		AA4	AA4		AA4	AA4		AA4	AA4		AA4	AA4		AA4
Thrombin	1483	1163		988	726		3988	2925		1432	1196		629	285		455	223		331	190		1402	972		AA5	AA5		AA5	AA5		AA5	AA5		AA5	AA5		AA5	AA5		AA5	AA5		AA5	AA5		AA5	AA5		AA5
Thrombin	1868	1560		731	471		3979	2925		1600	1393		835	483		480	271		737	595		1117	658		AA6	AA6		AA6	AA6		AA6	AA6		AA6	AA6		AA6	AA6		AA6	AA6		AA6	AA6		AA6	AA6		AA6
Prohibitin	2486	2170		1048	786		5363	4351		1091	889		2284	1962		1936	1748		884	752		2961	2510		AA7	AA7		AA7	AA7		AA7	AA7		AA7	AA7		AA7	AA7		AA7	AA7		AA7	AA7		AA7	AA7		AA7
Prohibitin	2513	2203		1168	898		6065	5090		1198	995		2233	1911		2391	2201		950	814		2888	2487		AA8	AA8		AA8	AA8		AA8	AA8		AA8	AA8		AA8	AA8		AA8	AA8		AA8	AA8		AA8	AA8		AA8
ProSAAS	3609	3353		1515	1246		6972	5970		1503	1289		3060	2732		2706	2516		1314	1176		4164	3722		AA9	AA9		AA9	AA9		AA9	AA9		AA9	AA9		AA9	AA9		AA9	AA9		AA9	AA9		AA9	AA9		AA9
ProSAAS	3452	3180		1527	1234		7366	6371		1588	1386		3136	2802		2574	2378		1251	1110		4218	3780		AA10	AA10		AA10	AA10		AA10	AA10		AA10	AA10		AA10	AA10		AA10	AA10		AA10	AA10		AA10	AA10		AA10
Prostasin	2261	1958		1149	859		4820	3799		1170	968		1949	1612		1866	1644		737	599		2962	2527		AA11	AA11		AA11	AA11		AA11	AA11		AA11	AA11		AA11	AA11		AA11	AA11		AA11	AA11		AA11	AA11		AA11
Prostasin	2564	2213		1411	1109		5099	4078		1166	971		2146	1807		2276	2018		810	673		2934	2502		AA12	AA12		AA12	AA12		AA12	AA12		AA12	AA12		AA12	AA12		AA12	AA12		AA12	AA12		AA12	AA12		AA12
PSP	2432	2108		1288	960		4723	3752		1167	974		2144	1804		1971	1719		851	712		2834	2441		AA13	AA13		AA13	AA13		AA13	AA13		AA13	AA13		AA13	AA13		AA13	AA13		AA13	AA13		AA13	AA13		AA13
PSP	2320	1993		1359	1138		4410	3452		981	811		2198	1861		2096	1848		899	762		2786	2283		AA14	AA14		AA14	AA14		AA14	AA14		AA14	AA14		AA14	AA14		AA14	AA14		AA14	AA14		AA14	AA14		AA14
Pro-MMP-7	546	230		267	30		1355	394		254	54		475	165		254	4		269	132		292	10		AA15	AA15		AA15	AA15		AA15	AA15		AA15	AA15		AA15	AA15		AA15	AA15		AA15	AA15		AA15	AA15		AA15
Pro-MMP-7	504	183		270	21		1694	739		199	24		393	112		548	302		240	103		329	-113		AA16	AA16		AA16	AA16		AA16	AA16		AA16	AA16		AA16	AA16		AA16	AA16		AA16	AA16		AA16	AA16		AA16
Pro-MMP-9	1801	1491		1248	1004		3674	2724		876	689		1668	1361		1406	1190		653	526		2296	1838		AA17	AA17		AA17	AA17		AA17	AA17		AA17	AA17		AA17	AA17		AA17	AA17		AA17	AA17		AA17	AA17		AA17
Pro-MMP-9	1981	1676		1333	1098		3249	2346		718	529		1816	1508		1584	1345		685	543		2345	1897		AA18	AA18		AA18	AA18		AA18	AA18		AA18	AA18		AA18	AA18		AA18	AA18		AA18	AA18		AA18	AA18		AA18
Protein p65	1367	1058		1059	832		2902	2041		774	586		1364	1057		1085	849		569	430		1781	1340		AA19	AA19		AA19	AA19		AA19	AA19		AA19	AA19		AA19	AA19		AA19	AA19		AA19	AA19		AA19	AA19		AA19
Protein p65	1584	1268		983	736		2694	1840		854	658		1562	1243		1151	912		573	433		1863	1416		AA20	AA20		AA20	AA20		AA20	AA20		AA20	AA20		AA20	AA20		AA20	AA20		AA20	AA20		AA20	AA20		AA20
PSA-Free	2477	2183		1544	1281		4425	3588		1094	893		2070	1751		2052	1803		905	762		3047	2579		AA21	AA21		AA21	AA21		AA21	AA21		AA21	AA21		AA21	AA21		AA21	AA21		AA21	AA21		AA21	AA21		AA21
PSA-Free	2607	2319		1550	1280		5161	4319		1201	1000		2760	2446		2296	2051		954	808		2982	2481		AA22	AA22		AA22	AA22		AA22	AA22		AA22	AA22		AA22	AA22		AA22	AA22		AA22	AA22		AA22	AA22		AA22
PSA-total	1295	980		919	640		2227	1507		711	473		1597	1255		1141	933		551	418		1519	1033		AA23	AA23		AA23	AA23		AA23	AA23		AA23	AA23		AA23	AA23		AA23	AA23		AA23	AA23		AA23	AA23		AA23
PSA-total	1254	971		758	525		2343	1729		624	386		1096	811		1017	843		479	366		1421	1097		AA24	AA24		AA24	AA24		AA24	AA24		AA24	AA24		AA24	AA24		AA24	AA24		AA24	AA24		AA24	AA24		AA24
PTHLP	709	458		437	247		1482	885		124	10		706	479		570	422		332	225		517	233		AA25	AA25		AA25	AA25		AA25	AA25		AA25	AA25		AA25	AA25		AA25	AA25		AA25	AA25		AA25	AA25		AA25
PTHLP	637	370		458	273		1122	529		304	173		579	352		553	396		316	203		649	89		AA26	AA26		AA26	AA26		AA26	AA26		AA26	AA26		AA26	AA26		AA26	AA26		AA26	AA26		AA26	AA26		AA26
PTN	263	-29		200	8		399	-95		189	24		246	26		208	43		165	50		403	-196		AA27	AA27		AA27	AA27		AA27	AA27		AA27	AA27		AA27	AA27		AA27	AA27		AA27	AA27		AA27	AA27		AA27
PTN	266	-3		217	6		367	-91		149	-4		250	6		224	38		137	27		308	-138		AA28	AA28		AA28	AA28		AA28	AA28		AA28	AA28		AA28	AA28		AA28	AA28		AA28	AA28		AA28	AA28		AA28
PTPRD	3251	2975		1716	1503		4408	3914		1175	1021		2045	1775		2112	1912		1332	1209		2813	2352		AA29	AA29		AA29	AA29		AA29	AA29		AA29	AA29		AA29	AA29		AA29	AA29		AA29	AA29		AA29	AA29		AA29
PTPRD	2444	2167		1552	1334		4768	4163		1237	1072		1787	1407		2009	1768		1153	978		2777	2348		AA30	AA30		AA30	AA30		AA30	AA30		AA30	AA30		AA30	AA30		AA30	AA30		AA30	AA30		AA30	AA30		AA30
PYK2	597	207		341	91		1392	71		317	80		872	443		402	154		384	233		535	-48		AB1	AB1		AB1	AB1		AB1	AB1		AB1	AB1		AB1	AB1		AB1	AB1		AB1	AB1		AB1	AB1		AB1
PYK2	624	270		375	113		1666	280		370	124		781	342		452	189		361	212		571	-44		AB2	AB2		AB2	AB2		AB2	AB2		AB2	AB2		AB2	AB2		AB2	AB2		AB2	AB2		AB2	AB2		AB2
PYY	3129	2801		1670	1403		4731	3325		1459	1194		3647	3239		3442	3196		971	815		2421	1844		AB3	AB3		AB3	AB3		AB3	AB3		AB3	AB3		AB3	AB3		AB3	AB3		AB3	AB3		AB3	AB3		AB3
PYY	3254	2933		2055	1801		4661	3456		1773	1513		4025	3644		4059	3844		1083	930		3122	2617		AB4	AB4		AB4	AB4		AB4	AB4		AB4	AB4		AB4	AB4		AB4	AB4		AB4	AB4		AB4	AB4		AB4
Ras	296	-17		179	-72		599	-598		156	-66		282	-47		249	42		149	21		278	-187		AB5	AB5		AB5	AB5		AB5	AB5		AB5	AB5		AB5	AB5		AB5	AB5		AB5	AB5		AB5	AB5		AB5
Ras	286	-15		188	-58		753	-318		156	-47		275	-48		201	14		152	19		294	-166		AB6	AB6		AB6	AB6		AB6	AB6		AB6	AB6		AB6	AB6		AB6	AB6		AB6	AB6		AB6	AB6		AB6
RBP4	794	492		667	420		3855	2816		1736	1543		1081	746		782	604		1058	919		613	222		AB7	AB7		AB7	AB7		AB7	AB7		AB7	AB7		AB7	AB7		AB7	AB7		AB7	AB7		AB7	AB7		AB7
RBP4	592	263		1128	868		3868	2854		1962	1761		2321	2004		689	505		1122	981		928	590		AB8	AB8		AB8	AB8		AB8	AB8		AB8	AB8		AB8	AB8		AB8	AB8		AB8	AB8		AB8	AB8		AB8
RECK	310	51		195	-68		999	3		187	-17		350	7		258	55		163	27		309	-44		AB9	AB9		AB9	AB9		AB9	AB9		AB9	AB9		AB9	AB9		AB9	AB9		AB9	AB9		AB9	AB9		AB9
RECK	297	12		204	-84		858	-158		178	-25		342	7		244	4		176	39		313	-18		AB10	AB10		AB10	AB10		AB10	AB10		AB10	AB10		AB10	AB10		AB10	AB10		AB10	AB10		AB10	AB10		AB10
RELM alpha	995	637		633	345		1816	726		604	399		1006	658		748	485		640	513		944	593		AB11	AB11		AB11	AB11		AB11	AB11		AB11	AB11		AB11	AB11		AB11	AB11		AB11	AB11		AB11	AB11		AB11
RELM alpha	1037	689		623	325		1862	771		638	439		1083	732		761	505		641	521		934	568		AB12	AB12		AB12	AB12		AB12	AB12		AB12	AB12		AB12	AB12		AB12	AB12		AB12	AB12		AB12	AB12		AB12
Resistin	2502	2187		1667	1351		5450	4442		2133	1940		2844	2510		2594	2349		1039	913		2628	2224		AB13	AB13		AB13	AB13		AB13	AB13		AB13	AB13		AB13	AB13		AB13	AB13		AB13	AB13		AB13	AB13		AB13
Resistin	2506	2192		2420	2140		5205	4205		2826	2627		3092	2757		3252	3016		1166	1030		3023	2567		AB14	AB14		AB14	AB14		AB14	AB14		AB14	AB14		AB14	AB14		AB14	AB14		AB14	AB14		AB14	AB14		AB14
RET	3825	3501		2862	2621		5747	4741		2621	2411		3680	3344		3528	3285		2752	2609		5635	5128		AB15	AB15		AB15	AB15		AB15	AB15		AB15	AB15		AB15	AB15		AB15	AB15		AB15	AB15		AB15	AB15		AB15
RET	4268	3941		3253	2984		5357	4311		2878	2676		4130	3796		4325	4063		3124	2986		5635	5252		AB16	AB16		AB16	AB16		AB16	AB16		AB16	AB16		AB16	AB16		AB16	AB16		AB16	AB16		AB16	AB16		AB16
RIP1	333	10		223	-32		1425	456		226	15		353	20		420	171		186	44		256	-235		AB17	AB17		AB17	AB17		AB17	AB17		AB17	AB17		AB17	AB17		AB17	AB17		AB17	AB17		AB17	AB17		AB17
RIP1	567	254		209	-47		928	-29		187	-16		336	23		239	-9		202	63		248	-204		AB18	AB18		AB18	AB18		AB18	AB18		AB18	AB18		AB18	AB18		AB18	AB18		AB18	AB18		AB18	AB18		AB18
ROCK1	4778	4468		2512	2281		9426	8550		1859	1671		4370	4058		3684	3451		1786	1648		2774	2341		AB19	AB19		AB19	AB19		AB19	AB19		AB19	AB19		AB19	AB19		AB19	AB19		AB19	AB19		AB19	AB19		AB19
ROCK1	4809	4495		2872	2634		9443	8584		2066	1875		4358	4051		4329	4096		1552	1410		3405	2956		AB20	AB20		AB20	AB20		AB20	AB20		AB20	AB20		AB20	AB20		AB20	AB20		AB20	AB20		AB20	AB20		AB20
ROCK2	3909	3588		1725	1470		4641	3819		2467	2265		4762	4440		5302	5067		1150	1005		4635	4184		AB21	AB21		AB21	AB21		AB21	AB21		AB21	AB21		AB21	AB21		AB21	AB21		AB21	AB21		AB21	AB21		AB21
ROCK2	3210	2888		1964	1707		5155	4347		2461	2243		4243	3929		5261	5033		1822	1692		4672	4212		AB22	AB22		AB22	AB22		AB22	AB22		AB22	AB22		AB22	AB22		AB22	AB22		AB22	AB22		AB22	AB22		AB22
ROR1	605	326		519	254		1041	333		310	82		640	345		481	281		358	241		460	143		AB23	AB23		AB23	AB23		AB23	AB23		AB23	AB23		AB23	AB23		AB23	AB23		AB23	AB23		AB23	AB23		AB23
ROR1	600	274		464	204		1102	497		352	147		755	457		534	368		339	227		627	288		AB24	AB24		AB24	AB24		AB24	AB24		AB24	AB24		AB24	AB24		AB24	AB24		AB24	AB24		AB24	AB24		AB24
ROR2	1472	1211		1017	823		2469	1866		386	302		1352	1119		1397	1248		555	446		1964	1636		AB25	AB25		AB25	AB25		AB25	AB25		AB25	AB25		AB25	AB25		AB25	AB25		AB25	AB25		AB25	AB25		AB25
ROR2	1080	818		743	555		2160	1530		430	304		1010	770		669	510		401	287		1227	656		AB26	AB26		AB26	AB26		AB26	AB26		AB26	AB26		AB26	AB26		AB26	AB26		AB26	AB26		AB26	AB26		AB26
ROS	858	570		754	550		1139	542		525	385		830	610		730	563		552	433		897	290		AB27	AB27		AB27	AB27		AB27	AB27		AB27	AB27		AB27	AB27		AB27	AB27		AB27	AB27		AB27	AB27		AB27
ROS	904	631		724	517		1199	740		553	400		893	648		810	627		575	461		996	487		AB28	AB28		AB28	AB28		AB28	AB28		AB28	AB28		AB28	AB28		AB28	AB28		AB28	AB28		AB28	AB28		AB28
RYK	1605	1315		1223	1006		2391	1921		944	791		1507	1239		1426	1231		998	868		1810	1376		AB29	AB29		AB29	AB29		AB29	AB29		AB29	AB29		AB29	AB29		AB29	AB29		AB29	AB29		AB29	AB29		AB29
RYK	1514	1245		1197	969		2439	1875		919	764		1643	1345		1506	1287		1034	893		2070	1656		AB30	AB30		AB30	AB30		AB30	AB30		AB30	AB30		AB30	AB30		AB30	AB30		AB30	AB30		AB30	AB30		AB30
S100A4	583	191		488	246		1225	-75		476	264		731	303		538	256		308	138		564	-19		AC1	AC1		AC1	AC1		AC1	AC1		AC1	AC1		AC1	AC1		AC1	AC1		AC1	AC1		AC1	AC1		AC1
S100A4	587	241		410	147		1277	-86		411	180		713	288		584	253		270	104		559	-48		AC2	AC2		AC2	AC2		AC2	AC2		AC2	AC2		AC2	AC2		AC2	AC2		AC2	AC2		AC2	AC2		AC2
S100A6	640	317		485	232		1337	104		360	122		907	522		864	513		326	171		624	44		AC3	AC3		AC3	AC3		AC3	AC3		AC3	AC3		AC3	AC3		AC3	AC3		AC3	AC3		AC3	AC3		AC3
S100A6	700	387		498	248		1381	319		401	166		998	639		722	465		382	220		607	82		AC4	AC4		AC4	AC4		AC4	AC4		AC4	AC4		AC4	AC4		AC4	AC4		AC4	AC4		AC4	AC4		AC4
S100A8	668	383		464	221		1645	623		457	226		758	414		595	401		376	227		884	422		AC5	AC5		AC5	AC5		AC5	AC5		AC5	AC5		AC5	AC5		AC5	AC5		AC5	AC5		AC5	AC5		AC5
S100A8	593	312		409	171		1506	447		429	228		672	343		546	368		350	215		703	235		AC6	AC6		AC6	AC6		AC6	AC6		AC6	AC6		AC6	AC6		AC6	AC6		AC6	AC6		AC6	AC6		AC6
S-100b	2802	2505		1445	1198		7194	6176		1679	1486		3285	2967		2917	2738		1455	1336		2856	2506		AC7	AC7		AC7	AC7		AC7	AC7		AC7	AC7		AC7	AC7		AC7	AC7		AC7	AC7		AC7	AC7		AC7
S-100b	3229	2929		1402	1140		7784	6786		1616	1420		3671	3338		2627	2404		1311	1189		2929	2579		AC8	AC8		AC8	AC8		AC8	AC8		AC8	AC8		AC8	AC8		AC8	AC8		AC8	AC8		AC8	AC8		AC8
SART1	312	49		227	-34		670	-366		207	5		345	-4		246	21		220	85		519	161		AC9	AC9		AC9	AC9		AC9	AC9		AC9	AC9		AC9	AC9		AC9	AC9		AC9	AC9		AC9	AC9		AC9
SART1	321	-1		230	-43		704	-351		203	2		344	3		249	-3		227	94		511	171		AC10	AC10		AC10	AC10		AC10	AC10		AC10	AC10		AC10	AC10		AC10	AC10		AC10	AC10		AC10	AC10		AC10
SART3	342	28		246	-28		922	-176		218	18		401	57		259	25		219	81		411	96		AC11	AC11		AC11	AC11		AC11	AC11		AC11	AC11		AC11	AC11		AC11	AC11		AC11	AC11		AC11	AC11		AC11
SART3	366	19		246	-32		906	-166		227	33		427	76		276	35		240	100		357	51		AC12	AC12		AC12	AC12		AC12	AC12		AC12	AC12		AC12	AC12		AC12	AC12		AC12	AC12		AC12	AC12		AC12
SCG3	470	156		322	32		687	-322		303	113		456	115		244	5		237	96		418	109		AC13	AC13		AC13	AC13		AC13	AC13		AC13	AC13		AC13	AC13		AC13	AC13		AC13	AC13		AC13	AC13		AC13
SCG3	496	182		332	41		663	-339		291	96		524	191		283	41		366	227		435	79		AC14	AC14		AC14	AC14		AC14	AC14		AC14	AC14		AC14	AC14		AC14	AC14		AC14	AC14		AC14	AC14		AC14
Selenoprotein P	2973	2640		2124	1893		4695	3682		1393	1182		2694	2355		2131	1884		1710	1563		3164	2694		AC15	AC15		AC15	AC15		AC15	AC15		AC15	AC15		AC15	AC15		AC15	AC15		AC15	AC15		AC15	AC15		AC15
Selenoprotein P	3245	2913		1948	1677		5268	4265		1464	1267		2652	2315		2549	2315		1698	1558		2928	2577		AC16	AC16		AC16	AC16		AC16	AC16		AC16	AC16		AC16	AC16		AC16	AC16		AC16	AC16		AC16	AC16		AC16
SEMA3A	3105	2796		1724	1483		8826	7833		2379	2175		2378	2047		4030	3778		1699	1564		1987	1662		AC17	AC17		AC17	AC17		AC17	AC17		AC17	AC17		AC17	AC17		AC17	AC17		AC17	AC17		AC17	AC17		AC17
SEMA3A	3569	3258		2450	2220		8225	7288		1680	1483		1772	1457		3388	3155		2066	1925		2447	2040		AC18	AC18		AC18	AC18		AC18	AC18		AC18	AC18		AC18	AC18		AC18	AC18		AC18	AC18		AC18	AC18		AC18
Serotonin	343	28		248	12		795	-77		217	10		347	25		257	20		217	80		361	-29		AC19	AC19		AC19	AC19		AC19	AC19		AC19	AC19		AC19	AC19		AC19	AC19		AC19	AC19		AC19	AC19		AC19
Serotonin	339	20		237	-4		588	-238		210	7		317	-5		312	74		213	72		384	27		AC20	AC20		AC20	AC20		AC20	AC20		AC20	AC20		AC20	AC20		AC20	AC20		AC20	AC20		AC20	AC20		AC20
Serpin A1	2065	1751		1727	1486		1894	1053		1222	1025		1243	922		838	602		545	404		1618	1309		AC21	AC21		AC21	AC21		AC21	AC21		AC21	AC21		AC21	AC21		AC21	AC21		AC21	AC21		AC21	AC21		AC21
Serpin A1	1347	1065		2729	2489		2242	1424		1332	1112		975	642		885	697		692	536		1761	1479		AC22	AC22		AC22	AC22		AC22	AC22		AC22	AC22		AC22	AC22		AC22	AC22		AC22	AC22		AC22	AC22		AC22
Serpin A12	1299	1020		2569	2315		1635	927		1103	877		1334	1046		1124	952		551	433		918	552		AC23	AC23		AC23	AC23		AC23	AC23		AC23	AC23		AC23	AC23		AC23	AC23		AC23	AC23		AC23	AC23		AC23
Serpin A12	1425	1133		2097	1817		1770	1191		1186	1065		1411	1170		1038	884		469	355		960	588		AC24	AC24		AC24	AC24		AC24	AC24		AC24	AC24		AC24	AC24		AC24	AC24		AC24	AC24		AC24	AC24		AC24
Serpin A3	408	140		369	168		720	131		272	192		372	147		335	186		256	145		541	27		AC25	AC25		AC25	AC25		AC25	AC25		AC25	AC25		AC25	AC25		AC25	AC25		AC25	AC25		AC25	AC25		AC25
Serpin A3	417	155		287	102		670	76		174	68		418	196		311	165		261	149		591	-34		AC26	AC26		AC26	AC26		AC26	AC26		AC26	AC26		AC26	AC26		AC26	AC26		AC26	AC26		AC26	AC26		AC26
Serpin A4	751	472		544	361		1406	892		439	291		773	558		596	442		342	225		993	388		AC27	AC27		AC27	AC27		AC27	AC27		AC27	AC27		AC27	AC27		AC27	AC27		AC27	AC27		AC27	AC27		AC27
Serpin A4	855	585		514	331		1261	792		442	292		909	663		573	393		332	218		978	462		AC28	AC28		AC28	AC28		AC28	AC28		AC28	AC28		AC28	AC28		AC28	AC28		AC28	AC28		AC28	AC28		AC28
Serpin A5	961	670		781	586		1284	814		608	463		828	564		1013	823		457	325		1116	671		AC29	AC29		AC29	AC29		AC29	AC29		AC29	AC29		AC29	AC29		AC29	AC29		AC29	AC29		AC29	AC29		AC29
Serpin A5	954	684		701	519		1250	688		428	275		947	650		850	633		620	480		1201	807		AC30	AC30		AC30	AC30		AC30	AC30		AC30	AC30		AC30	AC30		AC30	AC30		AC30	AC30		AC30	AC30		AC30
Serpin A8	399	24		271	23		1141	-167		293	76		528	96		383	100		238	59		424	-158		AD1	AD1		AD1	AD1		AD1	AD1		AD1	AD1		AD1	AD1		AD1	AD1		AD1	AD1		AD1	AD1		AD1
Serpin A8	419	83		346	81		1180	-202		356	121		509	60		372	50		311	139		433	-183		AD2	AD2		AD2	AD2		AD2	AD2		AD2	AD2		AD2	AD2		AD2	AD2		AD2	AD2		AD2	AD2		AD2
Serpin A9	1626	1324		548	296		2804	1572		489	257		1390	985		864	543		523	374		618	32		AD3	AD3		AD3	AD3		AD3	AD3		AD3	AD3		AD3	AD3		AD3	AD3		AD3	AD3		AD3	AD3		AD3
Serpin A9	1271	989		486	244		2248	1269		551	304		1362	1002		892	602		429	284		795	264		AD4	AD4		AD4	AD4		AD4	AD4		AD4	AD4		AD4	AD4		AD4	AD4		AD4	AD4		AD4	AD4		AD4
Serpin B5	1450	1176		649	410		3378	2353		636	408		1471	1118		641	418		627	481		1824	1275		AD5	AD5		AD5	AD5		AD5	AD5		AD5	AD5		AD5	AD5		AD5	AD5		AD5	AD5		AD5	AD5		AD5
Serpin B5	949	675		538	298		3280	2209		743	544		1116	776		662	465		756	605		1468	988		AD6	AD6		AD6	AD6		AD6	AD6		AD6	AD6		AD6	AD6		AD6	AD6		AD6	AD6		AD6	AD6		AD6
Serpin D1	1902	1657		1179	934		4966	3928		918	724		2461	2138		2222	2043		936	788		1897	1452		AD7	AD7		AD7	AD7		AD7	AD7		AD7	AD7		AD7	AD7		AD7	AD7		AD7	AD7		AD7	AD7		AD7
Serpin D1	1590	1338		1257	1005		5148	4133		964	762		2248	1917		2168	1962		1027	887		2019	1603		AD8	AD8		AD8	AD8		AD8	AD8		AD8	AD8		AD8	AD8		AD8	AD8		AD8	AD8		AD8	AD8		AD8
Serpin I1	307	2		221	-29		725	-262		365	170		353	4		274	38		175	35		428	55		AD9	AD9		AD9	AD9		AD9	AD9		AD9	AD9		AD9	AD9		AD9	AD9		AD9	AD9		AD9	AD9		AD9
Serpin I1	295	-12		224	-41		679	-332		379	183		347	9		269	23		189	47		450	96		AD10	AD10		AD10	AD10		AD10	AD10		AD10	AD10		AD10	AD10		AD10	AD10		AD10	AD10		AD10	AD10		AD10
SERPING1	13324	13020		5030	4761		29846	28870		3442	3251		11162	10828		8712	8485		3993	3857		11546	11217		AD11	AD11		AD11	AD11		AD11	AD11		AD11	AD11		AD11	AD11		AD11	AD11		AD11	AD11		AD11	AD11		AD11
SERPING1	12456	12154		4805	4534		31776	30821		2926	2739		10971	10638		7917	7665		3867	3732		11002	10698		AD12	AD12		AD12	AD12		AD12	AD12		AD12	AD12		AD12	AD12		AD12	AD12		AD12	AD12		AD12	AD12		AD12
SERTAD2	1631	1329		588	316		2840	1861		658	472		1586	1218		1181	963		685	547		1412	1111		AD13	AD13		AD13	AD13		AD13	AD13		AD13	AD13		AD13	AD13		AD13	AD13		AD13	AD13		AD13	AD13		AD13
SERTAD2	1744	1444		823	578		2198	1217		658	471		1528	1189		1199	990		613	475		1298	1009		AD14	AD14		AD14	AD14		AD14	AD14		AD14	AD14		AD14	AD14		AD14	AD14		AD14	AD14		AD14	AD14		AD14
SHBG	6684	6380		4526	4279		12408	11458		3232	3035		7235	6898		5016	4769		2993	2857		7892	7613		AD15	AD15		AD15	AD15		AD15	AD15		AD15	AD15		AD15	AD15		AD15	AD15		AD15	AD15		AD15	AD15		AD15
SHBG	7129	6822		4703	4452		13048	12108		3303	3119		6504	6174		5561	5330		3069	2936		7568	7295		AD16	AD16		AD16	AD16		AD16	AD16		AD16	AD16		AD16	AD16		AD16	AD16		AD16	AD16		AD16	AD16		AD16
SMAC	1624	1321		888	657		3265	2299		689	518		1425	1102		1255	1015		560	423		1619	1361		AD17	AD17		AD17	AD17		AD17	AD17		AD17	AD17		AD17	AD17		AD17	AD17		AD17	AD17		AD17	AD17		AD17
SMAC	1437	1127		859	626		3159	2226		732	544		1424	1103		1334	1104		729	595		1775	1487		AD18	AD18		AD18	AD18		AD18	AD18		AD18	AD18		AD18	AD18		AD18	AD18		AD18	AD18		AD18	AD18		AD18
SNCG	485	187		322	102		957	33		263	69		462	173		368	140		212	74		478	186		AD19	AD19		AD19	AD19		AD19	AD19		AD19	AD19		AD19	AD19		AD19	AD19		AD19	AD19		AD19	AD19		AD19
SNCG	567	261		337	115		1112	206		297	98		583	268		356	131		240	101		430	145		AD20	AD20		AD20	AD20		AD20	AD20		AD20	AD20		AD20	AD20		AD20	AD20		AD20	AD20		AD20	AD20		AD20
SSTR5	2499	2177		2299	2071		3995	3137		2114	1910		3283	2958		2498	2261		1189	1051		2021	1761		AD21	AD21		AD21	AD21		AD21	AD21		AD21	AD21		AD21	AD21		AD21	AD21		AD21	AD21		AD21	AD21		AD21
SSTR5	2558	2234		2542	2311		4455	3625		2767	2550		3810	3481		2648	2447		1055	922		2161	1797		AD22	AD22		AD22	AD22		AD22	AD22		AD22	AD22		AD22	AD22		AD22	AD22		AD22	AD22		AD22	AD22		AD22
Somatotropin	1917	1619		1160	905		3057	2472		788	593		1670	1381		1424	1263		665	549		1998	1720		AD23	AD23		AD23	AD23		AD23	AD23		AD23	AD23		AD23	AD23		AD23	AD23		AD23	AD23		AD23	AD23		AD23
Somatotropin	2038	1785		1141	859		3988	3405		796	648		2000	1753		1635	1486		722	613		2167	1805		AD24	AD24		AD24	AD24		AD24	AD24		AD24	AD24		AD24	AD24		AD24	AD24		AD24	AD24		AD24	AD24		AD24
SOST	631	365		443	252		1076	492		195	88		732	510		471	334		588	461		1280	654		AD25	AD25		AD25	AD25		AD25	AD25		AD25	AD25		AD25	AD25		AD25	AD25		AD25	AD25		AD25	AD25		AD25
SOST	644	386		519	328		1123	553		346	219		775	550		524	381		324	214		994	379		AD26	AD26		AD26	AD26		AD26	AD26		AD26	AD26		AD26	AD26		AD26	AD26		AD26	AD26		AD26	AD26		AD26
SOX17	2842	2561		2290	2112		3485	2995		1803	1656		2878	2666		1927	1775		890	778		2645	2083		AD27	AD27		AD27	AD27		AD27	AD27		AD27	AD27		AD27	AD27		AD27	AD27		AD27	AD27		AD27	AD27		AD27
SOX17	2472	2182		2578	2393		3543	3067		1538	1386		2552	2310		2088	1922		837	719		2310	1871		AD28	AD28		AD28	AD28		AD28	AD28		AD28	AD28		AD28	AD28		AD28	AD28		AD28	AD28		AD28	AD28		AD28
SOX2	584	299		232	43		518	56		193	49		316	59		260	86		176	54		823	419		AD29	AD29		AD29	AD29		AD29	AD29		AD29	AD29		AD29	AD29		AD29	AD29		AD29	AD29		AD29	AD29		AD29
SOX2	352	85		242	72		514	-13		200	47		361	58		305	104		222	65		526	154		AD30	AD30		AD30	AD30		AD30	AD30		AD30	AD30		AD30	AD30		AD30	AD30		AD30	AD30		AD30	AD30		AD30
SPARCL1	3528	3214		1324	1062		4161	2821		1012	766		2857	2434		1450	1207		1132	944		1847	1287		AE1	AE1		AE1	AE1		AE1	AE1		AE1	AE1		AE1	AE1		AE1	AE1		AE1	AE1		AE1	AE1		AE1
SPARCL1	3169	2882		1467	1197		4320	2927		1527	1275		2934	2469		1541	1290		1197	1031		1621	1004		AE2	AE2		AE2	AE2		AE2	AE2		AE2	AE2		AE2	AE2		AE2	AE2		AE2	AE2		AE2	AE2		AE2
SPINK1	1801	1558		917	657		4093	2800		773	526		1688	1278		1255	1043		1269	1121		1988	1341		AE3	AE3		AE3	AE3		AE3	AE3		AE3	AE3		AE3	AE3		AE3	AE3		AE3	AE3		AE3	AE3		AE3
SPINK1	1776	1537		847	594		3623	2574		728	478		2128	1754		1638	1385		1749	1606		2124	1524		AE4	AE4		AE4	AE4		AE4	AE4		AE4	AE4		AE4	AE4		AE4	AE4		AE4	AE4		AE4	AE4		AE4
SRMS	1182	942		613	371		1578	618		609	377		1044	673		778	576		977	825		1093	514		AE5	AE5		AE5	AE5		AE5	AE5		AE5	AE5		AE5	AE5		AE5	AE5		AE5	AE5		AE5	AE5		AE5
SRMS	1303	1065		665	426		1657	670		740	541		1046	685		740	541		778	625		534	65		AE6	AE6		AE6	AE6		AE6	AE6		AE6	AE6		AE6	AE6		AE6	AE6		AE6	AE6		AE6	AE6		AE6
SSEA-1	1934	1690		1188	947		3499	2477		1650	1450		1818	1489		1502	1307		636	492		1870	1399		AE7	AE7		AE7	AE7		AE7	AE7		AE7	AE7		AE7	AE7		AE7	AE7		AE7	AE7		AE7	AE7		AE7
SSEA-1	1368	1055		1200	951		2998	2009		1797	1607		1556	1210		1638	1426		773	634		2079	1639		AE8	AE8		AE8	AE8		AE8	AE8		AE8	AE8		AE8	AE8		AE8	AE8		AE8	AE8		AE8	AE8		AE8
SSEA-4	1118	822		684	437		5529	4545		1497	1302		1899	1547		1105	866		965	825		1074	774		AE9	AE9		AE9	AE9		AE9	AE9		AE9	AE9		AE9	AE9		AE9	AE9		AE9	AE9		AE9	AE9		AE9
SSEA-4	1131	841		651	393		6311	5328		1177	985		1886	1549		1216	964		864	725		889	567		AE10	AE10		AE10	AE10		AE10	AE10		AE10	AE10		AE10	AE10		AE10	AE10		AE10	AE10		AE10	AE10		AE10
SSTR2	874	587		664	410		2972	1983		650	463		1259	922		743	531		518	379		1366	1058		AE11	AE11		AE11	AE11		AE11	AE11		AE11	AE11		AE11	AE11		AE11	AE11		AE11	AE11		AE11	AE11		AE11
SSTR2	870	577		605	354		2565	1589		641	458		1169	832		1020	800		507	372		883	583		AE12	AE12		AE12	AE12		AE12	AE12		AE12	AE12		AE12	AE12		AE12	AE12		AE12	AE12		AE12	AE12		AE12
Survivin	1416	1123		755	556		2748	1785		812	627		1485	1128		1221	991		591	453		1143	887		AE13	AE13		AE13	AE13		AE13	AE13		AE13	AE13		AE13	AE13		AE13	AE13		AE13	AE13		AE13	AE13		AE13
Survivin	1297	997		967	791		3294	2323		893	706		1735	1401		1331	1112		593	458		1393	1140		AE14	AE14		AE14	AE14		AE14	AE14		AE14	AE14		AE14	AE14		AE14	AE14		AE14	AE14		AE14	AE14		AE14
SYK	313	5		267	-22		547	-423		225	33		358	24		243	8		261	130		381	-27		AE15	AE15		AE15	AE15		AE15	AE15		AE15	AE15		AE15	AE15		AE15	AE15		AE15	AE15		AE15	AE15		AE15
SYK	314	8		271	13		570	-389		216	28		349	18		229	0		246	109		389	-46		AE16	AE16		AE16	AE16		AE16	AE16		AE16	AE16		AE16	AE16		AE16	AE16		AE16	AE16		AE16	AE16		AE16
Syndecan-1	3783	3482		1538	1303		4450	3512		1604	1449		3232	2905		3423	3185		1565	1433		2229	1780		AE17	AE17		AE17	AE17		AE17	AE17		AE17	AE17		AE17	AE17		AE17	AE17		AE17	AE17		AE17	AE17		AE17
Syndecan-1	2862	2554		2273	2061		5084	4169		2082	1896		2529	2211		3860	3636		1265	1128		2411	1996		AE18	AE18		AE18	AE18		AE18	AE18		AE18	AE18		AE18	AE18		AE18	AE18		AE18	AE18		AE18	AE18		AE18
Syndecan-3	1341	1034		473	232		1584	655		628	445		489	209		1229	1005		784	648		419	48		AE19	AE19		AE19	AE19		AE19	AE19		AE19	AE19		AE19	AE19		AE19	AE19		AE19	AE19		AE19	AE19		AE19
Syndecan-3	779	473		581	354		1121	202		432	239		609	304		1095	871		718	581		421	26		AE20	AE20		AE20	AE20		AE20	AE20		AE20	AE20		AE20	AE20		AE20	AE20		AE20	AE20		AE20	AE20		AE20
TACE	765	446		595	366		1491	584		1334	1127		826	507		740	507		292	155		807	353		AE21	AE21		AE21	AE21		AE21	AE21		AE21	AE21		AE21	AE21		AE21	AE21		AE21	AE21		AE21	AE21		AE21
TACE	810	483		601	361		947	85		827	612		1056	730		1028	820		301	178		921	430		AE22	AE22		AE22	AE22		AE22	AE22		AE22	AE22		AE22	AE22		AE22	AE22		AE22	AE22		AE22	AE22		AE22
TAF4	323	32		246	-3		813	125		157	55		323	31		300	136		196	80		321	-258		AE23	AE23		AE23	AE23		AE23	AE23		AE23	AE23		AE23	AE23		AE23	AE23		AE23	AE23		AE23	AE23		AE23
TAF4	393	129		266	-5		745	181		178	83		383	134		216	62		170	60		406	-206		AE24	AE24		AE24	AE24		AE24	AE24		AE24	AE24		AE24	AE24		AE24	AE24		AE24	AE24		AE24	AE24		AE24
Tyk2	634	353		387	185		1104	501		331	231		652	423		473	333		345	237		578	-50		AE25	AE25		AE25	AE25		AE25	AE25		AE25	AE25		AE25	AE25		AE25	AE25		AE25	AE25		AE25	AE25		AE25
Tyk2	542	290		350	171		920	318		328	168		624	395		426	285		323	212		560	-30		AE26	AE26		AE26	AE26		AE26	AE26		AE26	AE26		AE26	AE26		AE26	AE26		AE26	AE26		AE26	AE26		AE26
Tec	6055	5786		4573	4394		12543	12049		2869	2722		6192	5968		5183	5028		2739	2625		6706	6185		AE27	AE27		AE27	AE27		AE27	AE27		AE27	AE27		AE27	AE27		AE27	AE27		AE27	AE27		AE27	AE27		AE27
Tec	6663	6367		4985	4783		12728	12224		2877	2720		5923	5675		5548	5376		2643	2520		6848	6479		AE28	AE28		AE28	AE28		AE28	AE28		AE28	AE28		AE28	AE28		AE28	AE28		AE28	AE28		AE28	AE28		AE28
TFF3	1859	1567		1864	1668		3046	2542		1234	1091		2247	1995		2003	1826		1496	1356		2016	1641		AE29	AE29		AE29	AE29		AE29	AE29		AE29	AE29		AE29	AE29		AE29	AE29		AE29	AE29		AE29	AE29		AE29
TFF3	1757	1483		1765	1587		3454	2867		1224	1077		2305	2015		2091	1896		868	728		1689	1342		AE30	AE30		AE30	AE30		AE30	AE30		AE30	AE30		AE30	AE30		AE30	AE30		AE30	AE30		AE30	AE30		AE30
Thrombomodulin	1595	1314		844	575		2990	1671		720	496		1666	1360		1274	1026		562	384		1575	1014		AF1	AF1		AF1	AF1		AF1	AF1		AF1	AF1		AF1	AF1		AF1	AF1		AF1	AF1		AF1	AF1		AF1
Thrombomodulin	1688	1433		1230	969		3347	1969		986	750		1596	1304		2001	1760		683	523		1805	1092		AF2	AF2		AF2	AF2		AF2	AF2		AF2	AF2		AF2	AF2		AF2	AF2		AF2	AF2		AF2	AF2		AF2
Thymidine Kinase-1	1984	1750		1077	810		4524	3186		885	646		1930	1609		1346	1081		921	770		2769	2055		AF3	AF3		AF3	AF3		AF3	AF3		AF3	AF3		AF3	AF3		AF3	AF3		AF3	AF3		AF3	AF3		AF3
Thymidine Kinase-1	1895	1668		933	678		4526	3322		1046	810		2520	2151		1447	1192		825	680		3056	2403		AF4	AF4		AF4	AF4		AF4	AF4		AF4	AF4		AF4	AF4		AF4	AF4		AF4	AF4		AF4	AF4		AF4
Thyroglobulin	3618	3396		1486	1246		7587	6539		1497	1268		3574	3218		2713	2507		1116	981		4165	3601		AF5	AF5		AF5	AF5		AF5	AF5		AF5	AF5		AF5	AF5		AF5	AF5		AF5	AF5		AF5	AF5		AF5
Thyroglobulin	3197	2905		1582	1349		7620	6561		1669	1465		3550	3206		2868	2664		1253	1113		4376	3898		AF6	AF6		AF6	AF6		AF6	AF6		AF6	AF6		AF6	AF6		AF6	AF6		AF6	AF6		AF6	AF6		AF6
TIM-1	1147	845		1161	930		5537	4513		1458	1257		1210	871		1207	949		909	762		1108	640		AF7	AF7		AF7	AF7		AF7	AF7		AF7	AF7		AF7	AF7		AF7	AF7		AF7	AF7		AF7	AF7		AF7
TIM-1	1149	867		1187	969		4894	3898		1547	1350		1137	801		2001	1746		745	604		2207	1766		AF8	AF8		AF8	AF8		AF8	AF8		AF8	AF8		AF8	AF8		AF8	AF8		AF8	AF8		AF8	AF8		AF8
TNK1	2017	1724		1266	1059		3235	2327		1342	1141		1960	1609		1471	1188		1833	1685		2246	1930		AF9	AF9		AF9	AF9		AF9	AF9		AF9	AF9		AF9	AF9		AF9	AF9		AF9	AF9		AF9	AF9		AF9
TNK1	2538	2229		1359	1169		2833	1921		1429	1226		2169	1825		1663	1399		2134	1987		2593	2292		AF10	AF10		AF10	AF10		AF10	AF10		AF10	AF10		AF10	AF10		AF10	AF10		AF10	AF10		AF10	AF10		AF10
TOPORS	2240	1953		848	669		3907	2933		825	640		1659	1322		1418	1182		857	719		1985	1700		AF11	AF11		AF11	AF11		AF11	AF11		AF11	AF11		AF11	AF11		AF11	AF11		AF11	AF11		AF11	AF11		AF11
TOPORS	2727	2435		694	472		4114	3145		790	605		1544	1209		1321	1098		817	681		1735	1473		AF12	AF12		AF12	AF12		AF12	AF12		AF12	AF12		AF12	AF12		AF12	AF12		AF12	AF12		AF12	AF12		AF12
TPA	2154	1848		749	533		3585	2621		663	479		1628	1289		1237	1005		677	549		1732	1405		AF13	AF13		AF13	AF13		AF13	AF13		AF13	AF13		AF13	AF13		AF13	AF13		AF13	AF13		AF13	AF13		AF13
TPA	1491	1200		756	585		3484	2525		686	503		1588	1250		1287	1056		648	517		1970	1548		AF14	AF14		AF14	AF14		AF14	AF14		AF14	AF14		AF14	AF14		AF14	AF14		AF14	AF14		AF14	AF14		AF14
TRA-1-60	3862	3562		2037	1752		6578	5633		1685	1498		3318	2982		2606	2383		1516	1380		4251	3869		AF15	AF15		AF15	AF15		AF15	AF15		AF15	AF15		AF15	AF15		AF15	AF15		AF15	AF15		AF15	AF15		AF15
TRA-1-60	4319	4010		2183	1927		6170	5230		1616	1436		3239	2906		2751	2518		1407	1266		4309	3847		AF16	AF16		AF16	AF16		AF16	AF16		AF16	AF16		AF16	AF16		AF16	AF16		AF16	AF16		AF16	AF16		AF16
TRA-1-81	4601	4289		2555	2323		8588	7684		1747	1589		4760	4433		3463	3232		1878	1741		5326	4858		AF17	AF17		AF17	AF17		AF17	AF17		AF17	AF17		AF17	AF17		AF17	AF17		AF17	AF17		AF17	AF17		AF17
TRA-1-81	4586	4271		2312	2093		8763	7870		1815	1631		4818	4490		3157	2934		1954	1820		5139	4680		AF18	AF18		AF18	AF18		AF18	AF18		AF18	AF18		AF18	AF18		AF18	AF18		AF18	AF18		AF18	AF18		AF18
Transferrin	1290	977		824	608		2120	1205		640	448		1254	989		942	725		526	389		1184	737		AF19	AF19		AF19	AF19		AF19	AF19		AF19	AF19		AF19	AF19		AF19	AF19		AF19	AF19		AF19	AF19		AF19
Transferrin	1228	918		1064	825		2552	1623		684	493		1373	1045		1176	951		446	313		1152	689		AF20	AF20		AF20	AF20		AF20	AF20		AF20	AF20		AF20	AF20		AF20	AF20		AF20	AF20		AF20	AF20		AF20
Trappin-2	2960	2634		2144	1908		5339	4389		1635	1446		2794	2441		2870	2632		973	844		2299	1807		AF21	AF21		AF21	AF21		AF21	AF21		AF21	AF21		AF21	AF21		AF21	AF21		AF21	AF21		AF21	AF21		AF21
Trappin-2	2810	2474		2439	2186		4770	3906		1202	1088		2969	2631		2358	2141		913	780		2213	1658		AF22	AF22		AF22	AF22		AF22	AF22		AF22	AF22		AF22	AF22		AF22	AF22		AF22	AF22		AF22	AF22		AF22
TRKB	2014	1746		1183	896		3146	2462		331	243		1884	1561		1387	1225		979	856		2085	1494		AF23	AF23		AF23	AF23		AF23	AF23		AF23	AF23		AF23	AF23		AF23	AF23		AF23	AF23		AF23	AF23		AF23
TRKB	2362	2100		1167	914		3213	2593		820	691		2396	2131		1430	1281		1088	973		2225	1577		AF24	AF24		AF24	AF24		AF24	AF24		AF24	AF24		AF24	AF24		AF24	AF24		AF24	AF24		AF24	AF24		AF24
TROPONIN I	251	-15		170	-21		411	-156		133	-12		254	28		170	34		198	89		274	-340		AF25	AF25		AF25	AF25		AF25	AF25		AF25	AF25		AF25	AF25		AF25	AF25		AF25	AF25		AF25	AF25		AF25
TROPONIN I	239	-5		168	0		427	-132		168	19		245	26		163	21		193	90		262	-301		AF26	AF26		AF26	AF26		AF26	AF26		AF26	AF26		AF26	AF26		AF26	AF26		AF26	AF26		AF26	AF26		AF26
TYRO10	1368	1103		939	770		2095	1584		775	633		1504	1280		998	849		1291	1175		1371	892		AF27	AF27		AF27	AF27		AF27	AF27		AF27	AF27		AF27	AF27		AF27	AF27		AF27	AF27		AF27	AF27		AF27
TYRO10	1514	1241		1051	857		2419	1926		821	664		1524	1277		1065	907		1195	1069		1357	993		AF28	AF28		AF28	AF28		AF28	AF28		AF28	AF28		AF28	AF28		AF28	AF28		AF28	AF28		AF28	AF28		AF28
TRPC1	251	-36		182	-12		513	17		151	8		272	5		183	10		184	49		274	-87		AF29	AF29		AF29	AF29		AF29	AF29		AF29	AF29		AF29	AF29		AF29	AF29		AF29	AF29		AF29	AF29		AF29
TRPC1	260	-18		156	-47		640	79		147	1		259	-23		199	7		182	56		254	-89		AF30	AF30		AF30	AF30		AF30	AF30		AF30	AF30		AF30	AF30		AF30	AF30		AF30	AF30		AF30	AF30		AF30
TRPC6	542	290		361	110		809	-389		273	56		544	156		322	66		346	198		1214	583		AG1	AG1		AG1	AG1		AG1	AG1		AG1	AG1		AG1	AG1		AG1	AG1		AG1	AG1		AG1	AG1		AG1
TRPC6	580	324		309	66		955	-255		294	60		508	154		328	92		324	185		844	216		AG2	AG2		AG2	AG2		AG2	AG2		AG2	AG2		AG2	AG2		AG2	AG2		AG2	AG2		AG2	AG2		AG2
TRPM7	328	68		228	-13		725	-606		204	-24		373	60		259	-3		248	100		389	-294		AG3	AG3		AG3	AG3		AG3	AG3		AG3	AG3		AG3	AG3		AG3	AG3		AG3	AG3		AG3	AG3		AG3
TRPM7	347	29		228	-9		743	-468		192	-37		411	78		268	-20		255	114		365	-341		AG4	AG4		AG4	AG4		AG4	AG4		AG4	AG4		AG4	AG4		AG4	AG4		AG4	AG4		AG4	AG4		AG4
Trypsin 1	1191	846		606	389		2393	1336		492	266		1185	881		783	585		426	282		572	12		AG5	AG5		AG5	AG5		AG5	AG5		AG5	AG5		AG5	AG5		AG5	AG5		AG5	AG5		AG5	AG5		AG5
Trypsin 1	1355	1039		561	359		2583	1508		535	323		1182	885		839	588		422	275		1376	835		AG6	AG6		AG6	AG6		AG6	AG6		AG6	AG6		AG6	AG6		AG6	AG6		AG6	AG6		AG6	AG6		AG6
TSH	3469	3167		1729	1528		5082	4071		1454	1242		2662	2368		2251	1971		1116	970		3290	2795		AG7	AG7		AG7	AG7		AG7	AG7		AG7	AG7		AG7	AG7		AG7	AG7		AG7	AG7		AG7	AG7		AG7
TSH	3078	2778		1560	1353		5257	4264		1578	1376		2538	2239		2385	2126		1073	928		3479	3022		AG8	AG8		AG8	AG8		AG8	AG8		AG8	AG8		AG8	AG8		AG8	AG8		AG8	AG8		AG8	AG8		AG8
TSLP	1123	829		1654	1428		3016	2026		718	520		1163	817		1616	1361		530	387		2297	1868		AG9	AG9		AG9	AG9		AG9	AG9		AG9	AG9		AG9	AG9		AG9	AG9		AG9	AG9		AG9	AG9		AG9
TSLP	1611	1316		901	660		2976	1995		1002	809		1784	1444		1497	1253		760	619		2120	1635		AG10	AG10		AG10	AG10		AG10	AG10		AG10	AG10		AG10	AG10		AG10	AG10		AG10	AG10		AG10	AG10		AG10
TXK	6605	6309		3158	2901		14025	13082		2191	1996		5985	5636		4430	4194		2444	2307		7063	6586		AG11	AG11		AG11	AG11		AG11	AG11		AG11	AG11		AG11	AG11		AG11	AG11		AG11	AG11		AG11	AG11		AG11
TXK	6736	6448		3188	2960		12575	11610		2086	1895		5904	5551		4056	3822		2581	2445		6569	6066		AG12	AG12		AG12	AG12		AG12	AG12		AG12	AG12		AG12	AG12		AG12	AG12		AG12	AG12		AG12	AG12		AG12
Uromodulin	901	619		411	232		2090	1107		395	210		973	627		669	434		402	263		979	523		AG13	AG13		AG13	AG13		AG13	AG13		AG13	AG13		AG13	AG13		AG13	AG13		AG13	AG13		AG13	AG13		AG13
Uromodulin	1041	781		545	369		2592	1630		525	338		1287	949		812	601		450	309		1111	724		AG14	AG14		AG14	AG14		AG14	AG14		AG14	AG14		AG14	AG14		AG14	AG14		AG14	AG14		AG14	AG14		AG14
TFF1	2332	2023		1461	1190		3611	2582		1165	996		3041	2697		1937	1719		1227	1083		1945	1487		AG15	AG15		AG15	AG15		AG15	AG15		AG15	AG15		AG15	AG15		AG15	AG15		AG15	AG15		AG15	AG15		AG15
TFF1	2209	1900		1646	1384		4031	3009		1406	1236		3071	2721		2039	1800		1097	952		2047	1570		AG16	AG16		AG16	AG16		AG16	AG16		AG16	AG16		AG16	AG16		AG16	AG16		AG16	AG16		AG16	AG16		AG16
VDUP-1	4100	3791		2244	2006		9459	8538		1585	1401		3799	3469		3286	3055		1653	1518		4764	4292		AG17	AG17		AG17	AG17		AG17	AG17		AG17	AG17		AG17	AG17		AG17	AG17		AG17	AG17		AG17	AG17		AG17
VDUP-1	4258	3948		1968	1747		8602	7705		1503	1315		4316	3989		3065	2838		1652	1516		4617	4152		AG18	AG18		AG18	AG18		AG18	AG18		AG18	AG18		AG18	AG18		AG18	AG18		AG18	AG18		AG18	AG18		AG18
VEGF R1	505	180		231	13		742	-217		292	105		319	59		239	26		221	78		479	20		AG19	AG19		AG19	AG19		AG19	AG19		AG19	AG19		AG19	AG19		AG19	AG19		AG19	AG19		AG19	AG19		AG19
VEGF R1	407	115		508	269		905	-55		227	41		470	133		296	64		232	95		354	-107		AG20	AG20		AG20	AG20		AG20	AG20		AG20	AG20		AG20	AG20		AG20	AG20		AG20	AG20		AG20	AG20		AG20
VGF	2196	1848		1523	1239		4498	3595		534	302		2966	2580		2005	1778		1209	1078		2027	1448		AG21	AG21		AG21	AG21		AG21	AG21		AG21	AG21		AG21	AG21		AG21	AG21		AG21	AG21		AG21	AG21		AG21
VGF	1956	1609		1587	1305		5208	4528		159	-9		2636	2291		1401	1235		938	814		1493	888		AG22	AG22		AG22	AG22		AG22	AG22		AG22	AG22		AG22	AG22		AG22	AG22		AG22	AG22		AG22	AG22		AG22
VIP Receptor 2	661	402		423	153		1069	442		429	207		757	497		514	363		356	241		713	127		AG23	AG23		AG23	AG23		AG23	AG23		AG23	AG23		AG23	AG23		AG23	AG23		AG23	AG23		AG23	AG23		AG23
VIP Receptor 2	622	388		348	89		862	304		388	211		655	409		373	238		244	137		395	-246		AG24	AG24		AG24	AG24		AG24	AG24		AG24	AG24		AG24	AG24		AG24	AG24		AG24	AG24		AG24	AG24		AG24
Vitamin D Receptor	216	-65		160	-27		426	-17		142	-70		232	14		171	33		176	62		216	-358		AG25	AG25		AG25	AG25		AG25	AG25		AG25	AG25		AG25	AG25		AG25	AG25		AG25	AG25		AG25	AG25		AG25
Vitamin D Receptor	211	-31		144	-14		348	-91		140	-60		243	17		215	58		179	69		209	-316		AG26	AG26		AG26	AG26		AG26	AG26		AG26	AG26		AG26	AG26		AG26	AG26		AG26	AG26		AG26	AG26		AG26
Vitamin D-BP	911	630		416	257		1441	921		399	257		743	518		523	368		371	256		884	465		AG27	AG27		AG27	AG27		AG27	AG27		AG27	AG27		AG27	AG27		AG27	AG27		AG27	AG27		AG27	AG27		AG27
Vitamin D-BP	803	532		448	276		1119	627		433	282		842	596		499	342		299	162		798	451		AG28	AG28		AG28	AG28		AG28	AG28		AG28	AG28		AG28	AG28		AG28	AG28		AG28	AG28		AG28	AG28		AG28
Vitamin K-dependent protein S	1451	1171		1023	850		2134	1602		728	592		1597	1332		1277	1110		515	379		1603	1274		AG29	AG29		AG29	AG29		AG29	AG29		AG29	AG29		AG29	AG29		AG29	AG29		AG29	AG29		AG29	AG29		AG29
Vitamin K-dependent protein S	1045	772		1498	1314		1552	936		487	350		1293	983		1692	1510		547	401		1012	671		AG30	AG30		AG30	AG30		AG30	AG30		AG30	AG30		AG30	AG30		AG30	AG30		AG30	AG30		AG30	AG30		AG30
Vitronectin	1796	1416		1051	809		4807	3828		943	720		1697	1284		2231	1959		776	613		2094	1453		AH1	AH1		AH1	AH1		AH1	AH1		AH1	AH1		AH1	AH1		AH1	AH1		AH1	AH1		AH1	AH1		AH1
Vitronectin	2356	1944		1459	1212		4893	3911		1084	860		2340	1933		2418	2159		949	789		2746	2104		AH2	AH2		AH2	AH2		AH2	AH2		AH2	AH2		AH2	AH2		AH2	AH2		AH2	AH2		AH2	AH2		AH2
VWF	532	148		320	90		1038	19		233	12		507	131		341	90		283	126		455	-202		AH3	AH3		AH3	AH3		AH3	AH3		AH3	AH3		AH3	AH3		AH3	AH3		AH3	AH3		AH3	AH3		AH3
VWF	519	163		310	70		1001	-18		245	34		513	164		424	137		285	130		409	-276		AH4	AH4		AH4	AH4		AH4	AH4		AH4	AH4		AH4	AH4		AH4	AH4		AH4	AH4		AH4	AH4		AH4
Wilms Tumor 1	2391	2055		999	746		4386	3327		890	663		2110	1792		1396	1125		864	717		2495	1875		AH5	AH5		AH5	AH5		AH5	AH5		AH5	AH5		AH5	AH5		AH5	AH5		AH5	AH5		AH5	AH5		AH5
Wilms Tumor 1	2810	2459		1008	767		4831	3801		1171	941		2112	1823		1541	1238		943	796		2544	1960		AH6	AH6		AH6	AH6		AH6	AH6		AH6	AH6		AH6	AH6		AH6	AH6		AH6	AH6		AH6	AH6		AH6
XIAP	1256	902		249	0		1634	696		283	64		553	270		357	68		324	178		471	-69		AH7	AH7		AH7	AH7		AH7	AH7		AH7	AH7		AH7	AH7		AH7	AH7		AH7	AH7		AH7	AH7		AH7
XIAP	703	384		248	12		1640	718		318	116		463	182		328	54		247	100		493	-32		AH8	AH8		AH8	AH8		AH8	AH8		AH8	AH8		AH8	AH8		AH8	AH8		AH8	AH8		AH8	AH8		AH8
ZAG	1553	1252		826	589		3186	2302		831	635		1317	1041		1323	1061		626	485		1770	1253		AH9	AH9		AH9	AH9		AH9	AH9		AH9	AH9		AH9	AH9		AH9	AH9		AH9	AH9		AH9	AH9		AH9
ZAG	1580	1276		857	628		3159	2261		800	600		1253	974		1328	1083		587	445		1932	1416		AH10	AH10		AH10	AH10		AH10	AH10		AH10	AH10		AH10	AH10		AH10	AH10		AH10	AH10		AH10	AH10		AH10
ZAP70	1223	904		739	524		2552	1557		668	461		1519	1173		989	726		705	567		1298	755		AH11	AH11		AH11	AH11		AH11	AH11		AH11	AH11		AH11	AH11		AH11	AH11		AH11	AH11		AH11	AH11		AH11
ZAP70	1229	909		722	542		2799	1764		684	489		1546	1179		1058	803		731	583		1312	796		AH12	AH12		AH12	AH12		AH12	AH12		AH12	AH12		AH12	AH12		AH12	AH12		AH12	AH12		AH12	AH12		AH12
Neg	263	-16		232	9		642	-351		173	-12		306	-46		220	4		122	-19		434	-23		AH13	AH13		AH13	AH13		AH13	AH13		AH13	AH13		AH13	AH13		AH13	AH13		AH13	AH13		AH13	AH13		AH13
Neg	233	-40		177	-11		652	-319		160	-8		298	-50		179	-40		137	-5		439	-6		AH14	AH14		AH14	AH14		AH14	AH14		AH14	AH14		AH14	AH14		AH14	AH14		AH14	AH14		AH14	AH14		AH14
Neg	256	-39		254	-4		642	-333		164	-2		300	-42		239	1		129	-12		434	-37		AH15	AH15		AH15	AH15		AH15	AH15		AH15	AH15		AH15	AH15		AH15	AH15		AH15	AH15		AH15	AH15		AH15
Neg	252	-33		269	-1		642	-323		141	-30		294	-48		235	3		130	-8		453	-19		AH16	AH16		AH16	AH16		AH16	AH16		AH16	AH16		AH16	AH16		AH16	AH16		AH16	AH16		AH16	AH16		AH16
Neg	260	-31		232	-6		681	-263		173	-20		304	-38		230	0		121	-21		444	-34		AH17	AH17		AH17	AH17		AH17	AH17		AH17	AH17		AH17	AH17		AH17	AH17		AH17	AH17		AH17	AH17		AH17
Neg	280	-23		213	-10		672	-263		181	21		304	-7		218	-4		128	-9		455	-11		AH18	AH18		AH18	AH18		AH18	AH18		AH18	AH18		AH18	AH18		AH18	AH18		AH18	AH18		AH18	AH18		AH18
Neg	291	-7		220	0		694	-246		93	-59		203	-38		238	4		127	-6		407	-33		AH19	AH19		AH19	AH19		AH19	AH19		AH19	AH19		AH19	AH19		AH19	AH19		AH19	AH19		AH19	AH19		AH19
Neg	227	-30		214	-16		718	-233		175	51		296	-50		175	-28		108	-12		439	-13		AH20	AH20		AH20	AH20		AH20	AH20		AH20	AH20		AH20	AH20		AH20	AH20		AH20	AH20		AH20	AH20		AH20
Neg	271	-18		241	-17		388	-287		178	15		315	-44		142	-17		114	-9		465	-20		AH21	AH21		AH21	AH21		AH21	AH21		AH21	AH21		AH21	AH21		AH21	AH21		AH21	AH21		AH21	AH21		AH21
Neg	286	-38		255	-21		663	-186		109	-29		350	-2		142	-6		108	-8		491	-46		AH22	AH22		AH22	AH22		AH22	AH22		AH22	AH22		AH22	AH22		AH22	AH22		AH22	AH22		AH22	AH22		AH22
Neg	196	-43		262	4		304	-263		146	-66		196	-53		128	-14		103	-9		609	5		AH23	AH23		AH23	AH23		AH23	AH23		AH23	AH23		AH23	AH23		AH23	AH23		AH23	AH23		AH23	AH23		AH23
Neg	185	-32		236	1		315	-202		150	-18		193	-40		126	-13		99	-10		592	-8		AH24	AH24		AH24	AH24		AH24	AH24		AH24	AH24		AH24	AH24		AH24	AH24		AH24	AH24		AH24	AH24		AH24
Positive 3c	11794	11543		7510	7314		12810	12259		7495	7291		12854	12626		7453	7324		11007	10899		9527	8962		AH25	AH25		AH25	AH25		AH25	AH25		AH25	AH25		AH25	AH25		AH25	AH25		AH25	AH25		AH25	AH25		AH25
Positive 3c	11462	11213		7659	7503		13530	12998		7322	7121		13312	13083		7492	7351		10387	10279		9085	8530		AH26	AH26		AH26	AH26		AH26	AH26		AH26	AH26		AH26	AH26		AH26	AH26		AH26	AH26		AH26	AH26		AH26
Positive 2c	21355	21065		13819	13661		20242	19704		14190	14048		20937	20709		14108	13953		19837	19715		17320	16875		AH27	AH27		AH27	AH27		AH27	AH27		AH27	AH27		AH27	AH27		AH27	AH27		AH27	AH27		AH27	AH27		AH27
Positive 2c	23464	23190		14703	14527		21354	20846		15586	15439		22422	22176		14468	14301		19704	19580		17903	17570		AH28	AH28		AH28	AH28		AH28	AH28		AH28	AH28		AH28	AH28		AH28	AH28		AH28	AH28		AH28	AH28		AH28
Positive 1c	39237	38961		26156	25993		38417	37926		27328	27195		43895	43627		30650	30473		38415	38263		34014	33698		AH29	AH29		AH29	AH29		AH29	AH29		AH29	AH29		AH29	AH29		AH29	AH29		AH29	AH29		AH29	AH29		AH29
Positive 1c	42127	41838		23954	23793		38623	38034		27375	27237		39717	39414		28068	27883		36793	36641		28135	27753		AH30	AH30		AH30	AH30		AH30	AH30		AH30	AH30		AH30	AH30		AH30	AH30		AH30	AH30		AH30	AH30		AH30
[truncated: 15 more columns]

## Sheet: Sorting 1
	RayBio® Human Biotin-Label Based Antibody Arrays -- Human L-493, Glass Slide
	With Background
		-LACTB 6h		Average		-LACTB 1 day		Average		-LACTB 3 days		Average		-LACTB 6 dys		Average		+LACTB 6h		Avergae		+LACTB 1 day		Average		+LACTB 3 days		Average		+LACTB 6 days		Averge		Sample 9		Average		Sample 10		Averge		Sample 11		Average		Sample 12		Average
1	Positive Control			25720.2				20984.6				26661.1				21629.3				25639.7				22733.9				23855.2				24653				#DIV/0!				#DIV/0!				#DIV/0!				#DIV/0!
2	Neg			243.438				242.5				637.125				163.938				281.25				233.375				125.688				431.125				#DIV/0!				#DIV/0!				#DIV/0!				#DIV/0!
3	11b-HSD1	1971	2035	2003		1823	2097	1960		3874	3570	3722		1584	1683	1633.5		1953	2271	2112		2451	2537	2494		751	854	802.5		2919	3401	3160		A9	A10	#DIV/0!		A9	A10	#DIV/0!		A9	A10	#DIV/0!		A9	A10	#DIV/0!
4	2B4	667	730	698.5		413	440	426.5		1895	2098	1996.5		545	445	495		969	828	898.5		536	527	531.5		336	318	327		495	535	515		A11	A12	#DIV/0!		A11	A12	#DIV/0!		A11	A12	#DIV/0!		A11	A12	#DIV/0!
5	4-1BB	1227	1029	1128		1846	1507	1676.5		1869	1720	1794.5		1408	1020	1214		1253	1363	1308		2109	1816	1962.5		442	388	415		1338	1257	1297.5		A13	A14	#DIV/0!		A13	A14	#DIV/0!		A13	A14	#DIV/0!		A13	A14	#DIV/0!
6	ABL1	8575	9199	8887		7211	7821	7516		13509	13621	13565		5416	5594	5505		7082	7264	7173		10217	9585	9901		3115	3147	3131		9700	9837	9768.5		A15	A16	#DIV/0!		A15	A16	#DIV/0!		A15	A16	#DIV/0!		A15	A16	#DIV/0!
7	ACE	1565	1236	1400.5		1142	1180	1161		1762	1686	1724		1081	1068	1074.5		1286	1161	1223.5		1161	1018	1089.5		504	497	500.5		1706	1807	1756.5		A17	A18	#DIV/0!		A17	A18	#DIV/0!		A17	A18	#DIV/0!		A17	A18	#DIV/0!
8	ACE-2	954	1101	1027.5		1455	1292	1373.5		1496	1477	1486.5		1261	1362	1311.5		964	954	959		1485	1731	1608		484	499	491.5		1858	2291	2074.5		A19	A20	#DIV/0!		A19	A20	#DIV/0!		A19	A20	#DIV/0!		A19	A20	#DIV/0!
9	ACK1	13962	13802	13882		12759	11508	12133.5		27253	26767	27010		6558	6521	6539.5		11699	11363	11531		14742	17229	15985.5		4017	4029	4023		16112	15996	16054		A21	A22	#DIV/0!		A21	A22	#DIV/0!		A21	A22	#DIV/0!		A21	A22	#DIV/0!
10	ACPP	1632	1669	1650.5		1436	1543	1489.5		2553	2141	2347		991	934	962.5		1253	1254	1253.5		1747	1444	1595.5		351	341	346		1757	1780	1768.5		A23	A24	#DIV/0!		A23	A24	#DIV/0!		A23	A24	#DIV/0!		A23	A24	#DIV/0!
11	ACTH	3401	3008	3204.5		2531	2796	2663.5		5666	5165	5415.5		2236	2488	2362		2780	2788	2784		3721	3720	3720.5		1313	1418	1365.5		4385	4626	4505.5		A25	A26	#DIV/0!		A25	A26	#DIV/0!		A25	A26	#DIV/0!		A25	A26	#DIV/0!
12	ADAM-9	1626	1997	1811.5		1851	1741	1796		2915	2869	2892		1232	1019	1125.5		1380	1308	1344		1482	1519	1500.5		501	650	575.5		1682	1704	1693		A27	A28	#DIV/0!		A27	A28	#DIV/0!		A27	A28	#DIV/0!		A27	A28	#DIV/0!
13	Neurokinin-A	520	617	568.5		726	771	748.5		833	994	913.5		828	530	679		819	794	806.5		697	916	806.5		453	491	472		1005	834	919.5		A29	A30	#DIV/0!		A29	A30	#DIV/0!		A29	A30	#DIV/0!		A29	A30	#DIV/0!
14	ADAMTS-1	1414	1458	1436		1895	1630	1762.5		2770	3175	2972.5		1420	1385	1402.5		1295	1317	1306		1874	1778	1826		468	502	485		2151	2275	2213		B1	B2	#DIV/0!		B1	B2	#DIV/0!		B1	B2	#DIV/0!		B1	B2	#DIV/0!
15	ADAMTS-L2	450	451	450.5		444	467	455.5		729	1302	1015.5		461	450	455.5		448	447	447.5		545	540	542.5		310	332	321		496	483	489.5		B3	B4	#DIV/0!		B3	B4	#DIV/0!		B3	B4	#DIV/0!		B3	B4	#DIV/0!
16	ADAMTS-4	992	1245	1118.5		686	810	748		2620	2264	2442		595	624	609.5		904	865	884.5		735	876	805.5		620	636	628		1155	861	1008		B5	B6	#DIV/0!		B5	B6	#DIV/0!		B5	B6	#DIV/0!		B5	B6	#DIV/0!
17	ADAMTS-5	1295	1324	1309.5		1446	1346	1396		2493	2864	2678.5		1118	1052	1085		1242	1336	1289		1938	1814	1876		499	535	517		1857	1762	1809.5		B7	B8	#DIV/0!		B7	B8	#DIV/0!		B7	B8	#DIV/0!		B7	B8	#DIV/0!
18	ADAMTS-10	1652	1748	1700		1305	1318	1311.5		2091	2430	2260.5		1002	947	974.5		1024	1804	1414		1439	1651	1545		416	860	638		1619	1975	1797		B9	B10	#DIV/0!		B9	B10	#DIV/0!		B9	B10	#DIV/0!		B9	B10	#DIV/0!
19	ADAMTS-13	2033	2036	2034.5		1565	1457	1511		3430	3982	3706		1096	1192	1144		1472	1858	1665		1856	2008	1932		625	558	591.5		1838	1687	1762.5		B11	B12	#DIV/0!		B11	B12	#DIV/0!		B11	B12	#DIV/0!		B11	B12	#DIV/0!
20	ADAMTS-15	968	914	941		568	560	564		1903	1882	1892.5		686	627	656.5		1187	952	1069.5		1097	1346	1221.5		452	483	467.5		715	885	800		B13	B14	#DIV/0!		B13	B14	#DIV/0!		B13	B14	#DIV/0!		B13	B14	#DIV/0!
21	ADAMTS-17	6175	6222	6198.5		4817	4949	4883		11044	10070	10557		3785	3731	3758		5287	4953	5120		6458	6496	6477		1822	1752	1787		7123	6850	6986.5		B15	B16	#DIV/0!		B15	B16	#DIV/0!		B15	B16	#DIV/0!		B15	B16	#DIV/0!
22	ADAMTS-18	2045	2004	2024.5		1571	1766	1668.5		3274	3322	3298		1407	1221	1314		2336	1970	2153		2201	2269	2235		615	633	624		2518	2405	2461.5		B17	B18	#DIV/0!		B17	B18	#DIV/0!		B17	B18	#DIV/0!		B17	B18	#DIV/0!
23	ADAMTS-19	16812	17475	17143.5		13826	15530	14678		32486	32244	32365		8537	8922	8729.5		18138	17875	18006.5		18727	19204	18965.5		4276	4751	4513.5		18717	20050	19383.5		B19	B20	#DIV/0!		B19	B20	#DIV/0!		B19	B20	#DIV/0!		B19	B20	#DIV/0!
24	Adipsin	566	633	599.5		623	724	673.5		904	731	817.5		548	592	570		500	439	469.5		669	689	679		432	353	392.5		784	831	807.5		B21	B22	#DIV/0!		B21	B22	#DIV/0!		B21	B22	#DIV/0!		B21	B22	#DIV/0!
25	Afamin	287	275	281		475	598	536.5		324	319	321.5		331	325	328		274	307	290.5		328	390	359		258	260	259		360	392	376		B23	B24	#DIV/0!		B23	B24	#DIV/0!		B23	B24	#DIV/0!		B23	B24	#DIV/0!
26	AFP	7920	7846	7883		8121	7922	8021.5		19026	18035	18530.5		5750	5795	5772.5		6644	5944	6294		8749	8426	8587.5		2367	2666	2516.5		10841	10180	10510.5		B25	B26	#DIV/0!		B25	B26	#DIV/0!		B25	B26	#DIV/0!		B25	B26	#DIV/0!
27	ALBUMIN	412	402	407		510	505	507.5		566	573	569.5		441	443	442		363	358	360.5		434	438	436		239	237	238		583	557	570		B27	B28	#DIV/0!		B27	B28	#DIV/0!		B27	B28	#DIV/0!		B27	B28	#DIV/0!
28	IL-36RN	400	381	390.5		395	385	390		623	730	676.5		702	473	587.5		431	421	426		418	481	449.5		284	286	285		611	530	570.5		B29	B30	#DIV/0!		B29	B30	#DIV/0!		B29	B30	#DIV/0!		B29	B30	#DIV/0!
29	Aldolase A	13741	13373	13557		10541	11414	10977.5		30540	32917	31728.5		5853	5739	5796		12004	13978	12991		12641	13279	12960		3882	4142	4012		16108	16353	16230.5		C1	C2	#DIV/0!		C1	C2	#DIV/0!		C1	C2	#DIV/0!		C1	C2	#DIV/0!
30	Aldolase B	1545	1406	1475.5		1121	1468	1294.5		4892	4410	4651		1449	1508	1478.5		2306	2294	2300		1480	1054	1267		740	780	760		1534	1771	1652.5		C3	C4	#DIV/0!		C3	C4	#DIV/0!		C3	C4	#DIV/0!		C3	C4	#DIV/0!
31	Aldolase C	13954	14002	13978		8779	9152	8965.5		31955	32562	32258.5		5479	5865	5672		13182	12231	12706.5		12266	12821	12543.5		4405	5042	4723.5		15046	15601	15323.5		C5	C6	#DIV/0!		C5	C6	#DIV/0!		C5	C6	#DIV/0!		C5	C6	#DIV/0!
32	ALK	1264	1687	1475.5		530	372	451		4113	3381	3747		385	388	386.5		1190	1032	1111		1019	660	839.5		373	336	354.5		542	528	535		C7	C8	#DIV/0!		C7	C8	#DIV/0!		C7	C8	#DIV/0!		C7	C8	#DIV/0!
33	Alpha Lactalbumin	15524	15478	15501		11305	10469	10887		32963	29931	31447		7302	7451	7376.5		13527	14438	13982.5		15766	15661	15713.5		4454	4471	4462.5		16525	16049	16287		C9	C10	#DIV/0!		C9	C10	#DIV/0!		C9	C10	#DIV/0!		C9	C10	#DIV/0!
34	Alpha 1 AG	1286	1135	1210.5		1524	1480	1502		2868	2729	2798.5		1057	1077	1067		1310	1191	1250.5		2131	1866	1998.5		507	506	506.5		2111	2069	2090		C11	C12	#DIV/0!		C11	C12	#DIV/0!		C11	C12	#DIV/0!		C11	C12	#DIV/0!
35	A1BG	13391	14025	13708		9236	9491	9363.5		28386	29316	28851		5496	5889	5692.5		11739	11906	11822.5		13769	13222	13495.5		4441	4581	4511		13473	13780	13626.5		C13	C14	#DIV/0!		C13	C14	#DIV/0!		C13	C14	#DIV/0!		C13	C14	#DIV/0!
36	Alpha 1 Microglobulin	2766	2470	2618		2628	2525	2576.5		3848	4124	3986		1718	1781	1749.5		2212	2154	2183		3462	3276	3369		998	974	986		3124	3026	3075		C15	C16	#DIV/0!		C15	C16	#DIV/0!		C15	C16	#DIV/0!		C15	C16	#DIV/0!
37	A2M	750	549	649.5		487	457	472		765	783	774		429	400	414.5		603	486	544.5		512	494	503		433	320	376.5		526	511	518.5		C17	C18	#DIV/0!		C17	C18	#DIV/0!		C17	C18	#DIV/0!		C17	C18	#DIV/0!
38	TPM1	5555	5009	5282		3796	4191	3993.5		10671	11323	10997		2906	3206	3056		7086	7268	7177		5682	6129	5905.5		1742	1548	1645		5307	5577	5442		C19	C20	#DIV/0!		C19	C20	#DIV/0!		C19	C20	#DIV/0!		C19	C20	#DIV/0!
39	ALPP	10399	9330	9864.5		9079	8752	8915.5		20061	19496	19778.5		5666	5176	5421		9031	8895	8963		11685	10861	11273		3254	3438	3346		13122	13069	13095.5		C21	C22	#DIV/0!		C21	C22	#DIV/0!		C21	C22	#DIV/0!		C21	C22	#DIV/0!
40	pro-MMP13	438	356	397		395	380	387.5		600	363	481.5		255	301	278		385	353	369		357	345	351		229	177	203		291	381	336		C23	C24	#DIV/0!		C23	C24	#DIV/0!		C23	C24	#DIV/0!		C23	C24	#DIV/0!
41	AMICA	1781	1722	1751.5		1996	1874	1935		4270	3491	3880.5		1324	1148	1236		1643	1330	1486.5		1731	1351	1541		451	467	459		2143	1903	2023		C25	C26	#DIV/0!		C25	C26	#DIV/0!		C25	C26	#DIV/0!		C25	C26	#DIV/0!
42	AMPKa1	1650	1469	1559.5		1540	1441	1490.5		2518	2304	2411		1095	1011	1053		1239	1187	1213		1385	1371	1378		471	425	448		1741	1534	1637.5		C27	C28	#DIV/0!		C27	C28	#DIV/0!		C27	C28	#DIV/0!		C27	C28	#DIV/0!
43	Amylin	1899	1936	1917.5		2177	2355	2266		3574	3235	3404.5		1975	2010	1992.5		1878	1883	1880.5		2371	2475	2423		1381	1516	1448.5		3381	3797	3589		C29	C30	#DIV/0!		C29	C30	#DIV/0!		C29	C30	#DIV/0!		C29	C30	#DIV/0!
44	ANGPTL3	1633	1777	1705		1023	1202	1112.5		2972	3203	3087.5		941	1273	1107		1548	2176	1862		1250	1443	1346.5		606	772	689		2041	2377	2209		D1	D2	#DIV/0!		D1	D2	#DIV/0!		D1	D2	#DIV/0!		D1	D2	#DIV/0!
45	ANGPTL4	2128	2255	2191.5		1436	1795	1615.5		5460	5592	5526		1758	2001	1879.5		2129	2539	2334		2382	2485	2433.5		616	766	691		1853	2079	1966		D3	D4	#DIV/0!		D3	D4	#DIV/0!		D3	D4	#DIV/0!		D3	D4	#DIV/0!
46	Annexin A7	1359	1276	1317.5		1197	848	1022.5		3575	3517	3546		1176	831	1003.5		1235	1089	1162		756	1076	916		460	615	537.5		1328	860	1094		D5	D6	#DIV/0!		D5	D6	#DIV/0!		D5	D6	#DIV/0!		D5	D6	#DIV/0!
47	APC	10907	9734	10320.5		7040	6587	6813.5		19502	19096	19299		4920	4835	4877.5		8733	8853	8793		9919	9674	9796.5		3454	3402	3428		9979	9749	9864		D7	D8	#DIV/0!		D7	D8	#DIV/0!		D7	D8	#DIV/0!		D7	D8	#DIV/0!
48	APCS	1436	1824	1630		1024	1103	1063.5		2866	2715	2790.5		990	1069	1029.5		1641	1704	1672.5		1415	1594	1504.5		558	682	620		1725	1776	1750.5		D9	D10	#DIV/0!		D9	D10	#DIV/0!		D9	D10	#DIV/0!		D9	D10	#DIV/0!
49	Apelin	1225	1237	1231		1036	1035	1035.5		1657	1406	1531.5		1058	1065	1061.5		1223	1326	1274.5		1081	1208	1144.5		773	732	752.5		1095	1078	1086.5		D11	D12	#DIV/0!		D11	D12	#DIV/0!		D11	D12	#DIV/0!		D11	D12	#DIV/0!
50	Apex1	535	542	538.5		458	493	475.5		1013	846	929.5		446	449	447.5		636	621	628.5		526	783	654.5		442	347	394.5		834	537	685.5		D13	D14	#DIV/0!		D13	D14	#DIV/0!		D13	D14	#DIV/0!		D13	D14	#DIV/0!
51	APN	1381	1297	1339		1193	1051	1122		1696	1738	1717		841	958	899.5		1456	1251	1353.5		1268	1512	1390		552	555	553.5		1074	1489	1281.5		D15	D16	#DIV/0!		D15	D16	#DIV/0!		D15	D16	#DIV/0!		D15	D16	#DIV/0!
52	ApoA1	1712	1656	1684		2138	2024	2081		3522	3527	3524.5		1362	1547	1454.5		1637	1405	1521		2458	2541	2499.5		571	575	573		2512	2604	2558		D17	D18	#DIV/0!		D17	D18	#DIV/0!		D17	D18	#DIV/0!		D17	D18	#DIV/0!
53	ApoA2	1694	1626	1660		1606	1735	1670.5		2202	2288	2245		1137	1363	1250		1571	1659	1615		2138	1858	1998		568	647	607.5		1492	1863	1677.5		D19	D20	#DIV/0!		D19	D20	#DIV/0!		D19	D20	#DIV/0!		D19	D20	#DIV/0!
54	ApoA4	8880	9454	9167		7504	7830	7667		16486	15211	15848.5		5480	5884	5682		7603	7888	7745.5		11282	9664	10473		4596	4243	4419.5		10339	10059	10199		D21	D22	#DIV/0!		D21	D22	#DIV/0!		D21	D22	#DIV/0!		D21	D22	#DIV/0!
55	ApoB	1819	1764	1791.5		2373	2131	2252		4639	3864	4251.5		1977	2221	2099		2073	1949	2011		2475	2578	2526.5		713	704	708.5		2615	2577	2596		D23	D24	#DIV/0!		D23	D24	#DIV/0!		D23	D24	#DIV/0!		D23	D24	#DIV/0!
56	ApoC2	1640	1525	1582.5		2137	2104	2120.5		3770	3702	3736		1540	1256	1398		1564	1581	1572.5		1943	1525	1734		500	474	487		2482	2182	2332		D25	D26	#DIV/0!		D25	D26	#DIV/0!		D25	D26	#DIV/0!		D25	D26	#DIV/0!
57	ApoB100	1484	1826	1655		2005	1705	1855		2717	2749	2733		986	925	955.5		1524	1731	1627.5		1388	1373	1380.5		506	488	497		1703	1672	1687.5		D27	D28	#DIV/0!		D27	D28	#DIV/0!		D27	D28	#DIV/0!		D27	D28	#DIV/0!
58	ApoE	1430	1376	1403		1342	1274	1308		2759	2260	2509.5		882	771	826.5		1327	1246	1286.5		1226	1138	1182		448	365	406.5		1200	999	1099.5		D29	D30	#DIV/0!		D29	D30	#DIV/0!		D29	D30	#DIV/0!		D29	D30	#DIV/0!
59	ApoE3	1492	1312	1402		1257	1236	1246.5		4072	3860	3966		1008	980	994		1302	1488	1395		1607	1422	1514.5		496	536	516		1589	1916	1752.5		E1	E2	#DIV/0!		E1	E2	#DIV/0!		E1	E2	#DIV/0!		E1	E2	#DIV/0!
60	ApoD	1551	1743	1647		1384	1618	1501		3583	3902	3742.5		894	1024	959		1482	1495	1488.5		1415	1709	1562		763	791	777		2068	2668	2368		E3	E4	#DIV/0!		E3	E4	#DIV/0!		E3	E4	#DIV/0!		E3	E4	#DIV/0!
61	ApoM	1501	1314	1407.5		1635	736	1185.5		3430	3705	3567.5		1022	588	805		1480	1295	1387.5		705	994	849.5		516	483	499.5		1148	802	975		E5	E6	#DIV/0!		E5	E6	#DIV/0!		E5	E6	#DIV/0!		E5	E6	#DIV/0!
62	ApoH	2107	2353	2230		2179	1993	2086		4982	4822	4902		1374	1822	1598		2272	2332	2302		2789	2778	2783.5		725	711	718		3020	3714	3367		E7	E8	#DIV/0!		E7	E8	#DIV/0!		E7	E8	#DIV/0!		E7	E8	#DIV/0!
63	APP	1319	1364	1341.5		1316	1213	1264.5		2666	2634	2650		923	1086	1004.5		1241	1159	1200		1676	1637	1656.5		457	376	416.5		1772	1621	1696.5		E9	E10	#DIV/0!		E9	E10	#DIV/0!		E9	E10	#DIV/0!		E9	E10	#DIV/0!
64	ASPH	4774	4257	4515.5		3250	3178	3214		10034	9233	9633.5		2537	2575	2556		4009	3127	3568		4557	4501	4529		1783	1728	1755.5		5073	4634	4853.5		E11	E12	#DIV/0!		E11	E12	#DIV/0!		E11	E12	#DIV/0!		E11	E12	#DIV/0!
65	Attractin	1561	1136	1348.5		1378	1149	1263.5		2065	1955	2010		1130	822	976		1495	1114	1304.5		1489	1276	1382.5		337	350	343.5		2294	2185	2239.5		E13	E14	#DIV/0!		E13	E14	#DIV/0!		E13	E14	#DIV/0!		E13	E14	#DIV/0!
66	B3GNT1	1160	1097	1128.5		646	585	615.5		1330	1089	1209.5		590	530	560		1284	913	1098.5		1127	1376	1251.5		525	535	530		1277	1182	1229.5		E15	E16	#DIV/0!		E15	E16	#DIV/0!		E15	E16	#DIV/0!		E15	E16	#DIV/0!
67	BAF57	402	406	404		610	495	552.5		754	742	748		486	454	470		404	409	406.5		483	500	491.5		380	384	382		731	717	724		E17	E18	#DIV/0!		E17	E18	#DIV/0!		E17	E18	#DIV/0!		E17	E18	#DIV/0!
68	BAFF	3783	3675	3729		4057	3266	3661.5		5766	5619	5692.5		1630	1636	1633		4607	4127	4367		5205	5463	5334		1443	1591	1517		3069	2203	2636		E19	E20	#DIV/0!		E19	E20	#DIV/0!		E19	E20	#DIV/0!		E19	E20	#DIV/0!
69	BAI-1	2498	2917	2707.5		2854	2447	2650.5		3210	3638	3424		2758	3257	3007.5		2439	2757	2598		2886	3468	3177		2076	2445	2260.5		3284	3951	3617.5		E21	E22	#DIV/0!		E21	E22	#DIV/0!		E21	E22	#DIV/0!		E21	E22	#DIV/0!
70	BCAM	1487	1234	1360.5		1575	1444	1509.5		2085	1794	1939.5		1163	900	1031.5		1464	1230	1347		1493	1388	1440.5		608	616	612		1384	1292	1338		E23	E24	#DIV/0!		E23	E24	#DIV/0!		E23	E24	#DIV/0!		E23	E24	#DIV/0!
71	Beta 2M	795	728	761.5		678	623	650.5		1190	1159	1174.5		669	587	628		722	675	698.5		801	781	791		277	263	270		742	724	733		E25	E26	#DIV/0!		E25	E26	#DIV/0!		E25	E26	#DIV/0!		E25	E26	#DIV/0!
72	Beta Defensin 4	5070	5433	5251.5		5254	5570	5412		6110	6352	6231		3956	4965	4460.5		4805	5063	4934		5686	5984	5835		2468	2358	2413		4567	5609	5088		E27	E28	#DIV/0!		E27	E28	#DIV/0!		E27	E28	#DIV/0!		E27	E28	#DIV/0!
73	Beta IG-H3	851	1054	952.5		1057	989	1023		1405	1734	1569.5		927	886	906.5		1015	984	999.5		1201	1219	1210		461	455	458		1369	1194	1281.5		E29	E30	#DIV/0!		E29	E30	#DIV/0!		E29	E30	#DIV/0!		E29	E30	#DIV/0!
74	Biglycan	1263	1324	1293.5		999	952	975.5		2991	3167	3079		852	938	895		1394	1530	1462		1272	1392	1332		512	555	533.5		1670	1734	1702		F1	F2	#DIV/0!		F1	F2	#DIV/0!		F1	F2	#DIV/0!		F1	F2	#DIV/0!
75	BLAME	1939	2511	2225		1500	1690	1595		4121	4801	4461		1759	1845	1802		2269	2329	2299		1744	2024	1884		925	1054	989.5		2171	2716	2443.5		F3	F4	#DIV/0!		F3	F4	#DIV/0!		F3	F4	#DIV/0!		F3	F4	#DIV/0!
76	BMP-9	2065	2128	2096.5		1782	1960	1871		4207	4879	4543		1691	1625	1658		1988	2128	2058		1976	1532	1754		723	897	810		2703	3172	2937.5		F5	F6	#DIV/0!		F5	F6	#DIV/0!		F5	F6	#DIV/0!		F5	F6	#DIV/0!
77	BMX	3796	3814	3805		2623	2604	2613.5		9645	9741	9693		2154	2160	2157		3902	3780	3841		3184	3296	3240		1845	1791	1818		4653	4327	4490		F7	F8	#DIV/0!		F7	F8	#DIV/0!		F7	F8	#DIV/0!		F7	F8	#DIV/0!
78	BNIP2	4011	4976	4493.5		3352	3773	3562.5		9804	10997	10400.5		2827	2889	2858		4032	4472	4252		4460	4308	4384		1705	1520	1612.5		5032	5851	5441.5		F9	F10	#DIV/0!		F9	F10	#DIV/0!		F9	F10	#DIV/0!		F9	F10	#DIV/0!
79	Btk	9677	9338	9507.5		7225	8245	7735		21725	21810	21767.5		5022	5118	5070		7298	7366	7332		8918	9399	9158.5		3395	4140	3767.5		10813	15837	13325		F11	F12	#DIV/0!		F11	F12	#DIV/0!		F11	F12	#DIV/0!		F11	F12	#DIV/0!
80	ApoC1	5812	6587	6199.5		4758	5952	5355		10760	13013	11886.5		3522	3945	3733.5		5541	5602	5571.5		6208	6785	6496.5		1855	1900	1877.5		6355	7650	7002.5		F13	F14	#DIV/0!		F13	F14	#DIV/0!		F13	F14	#DIV/0!		F13	F14	#DIV/0!
81	CA 9	1342	1315	1328.5		615	622	618.5		2569	2424	2496.5		779	798	788.5		1249	1243	1246		1134	1071	1102.5		454	449	451.5		887	685	786		F15	F16	#DIV/0!		F15	F16	#DIV/0!		F15	F16	#DIV/0!		F15	F16	#DIV/0!
82	CA 15-3	17978	18776	18377		13982	13460	13721		35477	33865	34671		9035	8787	8911		14991	14879	14935		17848	16815	17331.5		5072	4942	5007		6667	5841	6254		F17	F18	#DIV/0!		F17	F18	#DIV/0!		F17	F18	#DIV/0!		F17	F18	#DIV/0!
83	CA 19-9	13981	13473	13727		9816	10722	10269		25885	24105	24995		6474	6949	6711.5		11900	12117	12008.5		15218	15266	15242		4271	3783	4027		14349	14305	14327		F19	F20	#DIV/0!		F19	F20	#DIV/0!		F19	F20	#DIV/0!		F19	F20	#DIV/0!
84	CA 125	18407	18131	18269		14185	13954	14069.5		36327	36415	36371		8734	9345	9039.5		18209	17312	17760.5		19880	20286	20083		3798	3899	3848.5		19732	18769	19250.5		F21	F22	#DIV/0!		F21	F22	#DIV/0!		F21	F22	#DIV/0!		F21	F22	#DIV/0!
85	Cadherin-13	1610	1557	1583.5		1512	1491	1501.5		2903	2694	2798.5		1124	1188	1156		1703	1413	1558		1734	1704	1719		562	638	600		1742	1617	1679.5		F23	F24	#DIV/0!		F23	F24	#DIV/0!		F23	F24	#DIV/0!		F23	F24	#DIV/0!
86	Calbindin	4340	4554	4447		4098	4279	4188.5		9388	10035	9711.5		2937	3047	2992		4137	4325	4231		4777	4642	4709.5		1316	1359	1337.5		6103	5882	5992.5		F25	F26	#DIV/0!		F25	F26	#DIV/0!		F25	F26	#DIV/0!		F25	F26	#DIV/0!
87	Calbindin D	1087	966	1026.5		1225	1209	1217		1949	1986	1967.5		1270	1131	1200.5		1127	1228	1177.5		1224	1274	1249		419	410	414.5		1336	1431	1383.5		F27	F28	#DIV/0!		F27	F28	#DIV/0!		F27	F28	#DIV/0!		F27	F28	#DIV/0!
88	Calcitonin	4600	4690	4645		4490	4335	4412.5		8410	8900	8655		3345	3491	3418		4191	4590	4390.5		5887	5990	5938.5		2497	2393	2445		6378	6151	6264.5		F29	F30	#DIV/0!		F29	F30	#DIV/0!		F29	F30	#DIV/0!		F29	F30	#DIV/0!
89	Calreticulin	1367	1245	1306		594	716	655		2841	2234	2537.5		684	723	703.5		1224	1230	1227		944	960	952		417	491	454		893	1096	994.5		G1	G2	#DIV/0!		G1	G2	#DIV/0!		G1	G2	#DIV/0!		G1	G2	#DIV/0!
90	Calsyntenin-1	1392	1408	1400		1198	1254	1226		2542	2968	2755		918	885	901.5		1359	1393	1376		1342	1256	1299		479	439	459		1881	2074	1977.5		G3	G4	#DIV/0!		G3	G4	#DIV/0!		G3	G4	#DIV/0!		G3	G4	#DIV/0!
91	CPN2	10591	10050	10320.5		7680	8226	7953		24397	23953	24175		5206	5102	5154		9462	9213	9337.5		10389	10539	10464		4499	3887	4193		11743	11274	11508.5		G5	G6	#DIV/0!		G5	G6	#DIV/0!		G5	G6	#DIV/0!		G5	G6	#DIV/0!
92	CART	5321	5444	5382.5		3795	4417	4106		10473	11965	11219		2515	3066	2790.5		4864	4823	4843.5		5550	6104	5827		1607	1624	1615.5		6322	6292	6307		G7	G8	#DIV/0!		G7	G8	#DIV/0!		G7	G8	#DIV/0!		G7	G8	#DIV/0!
93	Caspase-3	960	1446	1203		580	526	553		2871	2655	2763		602	413	507.5		884	902	893		627	402	514.5		334	326	330		605	561	583		G9	G10	#DIV/0!		G9	G10	#DIV/0!		G9	G10	#DIV/0!		G9	G10	#DIV/0!
94	Caspase-8	1327	1317	1322		1344	1289	1316.5		2551	2311	2431		1256	1196	1226		1215	1308	1261.5		1650	1514	1582		762	759	760.5		2001	2193	2097		G11	G12	#DIV/0!		G11	G12	#DIV/0!		G11	G12	#DIV/0!		G11	G12	#DIV/0!
95	Cathepsin B	4622	4125	4373.5		1875	1534	1704.5		4078	5132	4605		2948	2708	2828		2758	2999	2878.5		6354	6601	6477.5		1355	1217	1286		2356	2920	2638		G13	G14	#DIV/0!		G13	G14	#DIV/0!		G13	G14	#DIV/0!		G13	G14	#DIV/0!
96	Cathepsin D	604	430	517		417	350	383.5		1845	1467	1656		389	339	364		927	1017	972		386	763	574.5		588	484	536		388	355	371.5		G15	G16	#DIV/0!		G15	G16	#DIV/0!		G15	G16	#DIV/0!		G15	G16	#DIV/0!
97	Cathepsin L	1551	1398	1474.5		1800	1734	1767		2976	2835	2905.5		1508	1204	1356		1644	1382	1513		2062	2084	2073		608	493	550.5		1263	1418	1340.5		G17	G18	#DIV/0!		G17	G18	#DIV/0!		G17	G18	#DIV/0!		G17	G18	#DIV/0!
98	Cathepsin S	1308	1308	1308		1403	1104	1253.5		1881	1762	1821.5		1042	949	995.5		1404	1361	1382.5		1569	1584	1576.5		649	655	652		1280	1507	1393.5		G19	G20	#DIV/0!		G19	G20	#DIV/0!		G19	G20	#DIV/0!		G19	G20	#DIV/0!
99	CBP	5880	5800	5840		5311	5471	5391		11321	10212	10766.5		3972	3721	3846.5		5834	5630	5732		6392	6562	6477		1996	1817	1906.5		4930	5058	4994		G21	G22	#DIV/0!		G21	G22	#DIV/0!		G21	G22	#DIV/0!		G21	G22	#DIV/0!
100	CCK	862	791	826.5		744	825	784.5		1027	949	988		794	760	777		859	857	858		841	838	839.5		541	541	541		832	864	848		G23	G24	#DIV/0!		G23	G24	#DIV/0!		G23	G24	#DIV/0!		G23	G24	#DIV/0!
101	CD23	609	438	523.5		635	530	582.5		915	695	805		570	544	557		485	599	542		597	631	614		416	365	390.5		692	603	647.5		G25	G26	#DIV/0!		G25	G26	#DIV/0!		G25	G26	#DIV/0!		G25	G26	#DIV/0!
102	CD24	1602	1506	1554		1497	1525	1511		3126	2647	2886.5		1334	1079	1206.5		1349	1255	1302		1473	1332	1402.5		453	463	458		1677	1688	1682.5		G27	G28	#DIV/0!		G27	G28	#DIV/0!		G27	G28	#DIV/0!		G27	G28	#DIV/0!
103	CD36	1957	2163	2060		2006	2005	2005.5		3790	3909	3849.5		1723	1732	1727.5		1891	2130	2010.5		2471	2457	2464		771	719	745		2376	2525	2450.5		G29	G30	#DIV/0!		G29	G30	#DIV/0!		G29	G30	#DIV/0!		G29	G30	#DIV/0!
104	CD38	1329	2401	1865		910	825	867.5		3017	3031	3024		990	1170	1080		1457	1651	1554		1218	1368	1293		482	547	514.5		1622	1219	1420.5		H1	H2	#DIV/0!		H1	H2	#DIV/0!		H1	H2	#DIV/0!		H1	H2	#DIV/0!
105	CD44	4498	5033	4765.5		3289	3186	3237.5		11390	13677	12533.5		2817	2516	2666.5		5044	5938	5491		5371	5558	5464.5		1738	1745	1741.5		6511	6298	6404.5		H3	H4	#DIV/0!		H3	H4	#DIV/0!		H3	H4	#DIV/0!		H3	H4	#DIV/0!
106	CD45	1274	1697	1485.5		1263	1204	1233.5		3450	3622	3536		988	1071	1029.5		2247	1688	1967.5		1588	1833	1710.5		642	695	668.5		2185	2544	2364.5		H5	H6	#DIV/0!		H5	H6	#DIV/0!		H5	H6	#DIV/0!		H5	H6	#DIV/0!
107	CD46	1922	2174	2048		1525	2056	1790.5		4058	3781	3919.5		1502	1593	1547.5		1780	1781	1780.5		1853	2134	1993.5		816	938	877		2696	2547	2621.5		H7	H8	#DIV/0!		H7	H8	#DIV/0!		H7	H8	#DIV/0!		H7	H8	#DIV/0!
108	CD47	3422	3698	3560		3085	3731	3408		7072	7095	7083.5		2799	2787	2793		3324	3647	3485.5		3687	4242	3964.5		1323	1465	1394		4182	4898	4540		H9	H10	#DIV/0!		H9	H10	#DIV/0!		H9	H10	#DIV/0!		H9	H10	#DIV/0!
109	CD55	1643	1684	1663.5		567	524	545.5		3177	2884	3030.5		562	498	530		802	1283	1042.5		636	553	594.5		622	485	553.5		822	1255	1038.5		H11	H12	#DIV/0!		H11	H12	#DIV/0!		H11	H12	#DIV/0!		H11	H12	#DIV/0!
110	CD59	9258	9164	9211		6993	6207	6600		18000	19021	18510.5		5375	5439	5407		9758	9560	9659		7710	7132	7421		3451	2997	3224		10365	11312	10838.5		H13	H14	#DIV/0!		H13	H14	#DIV/0!		H13	H14	#DIV/0!		H13	H14	#DIV/0!
111	CD71	24362	24561	24461.5		17787	16512	17149.5		49531	49500	49515.5		11572	10847	11209.5		21808	23198	22503		25141	24793	24967		7493	7142	7317.5		24606	24572	24589		H15	H16	#DIV/0!		H15	H16	#DIV/0!		H15	H16	#DIV/0!		H15	H16	#DIV/0!
112	CD74	4373	4714	4543.5		4747	4632	4689.5		7690	7352	7521		4026	4213	4119.5		4385	4293	4339		5197	5210	5203.5		3356	3597	3476.5		1773	2057	1915		H17	H18	#DIV/0!		H17	H18	#DIV/0!		H17	H18	#DIV/0!		H17	H18	#DIV/0!
113	CD90	1275	1134	1204.5		1122	1155	1138.5		1674	2064	1869		1098	832	965		979	1013	996		1251	1290	1270.5		337	374	355.5		1856	1708	1782		H19	H20	#DIV/0!		H19	H20	#DIV/0!		H19	H20	#DIV/0!		H19	H20	#DIV/0!
114	CD97	1079	932	1005.5		650	813	731.5		1338	1183	1260.5		851	857	854		957	861	909		1011	1007	1009		508	532	520		1043	1057	1050		H21	H22	#DIV/0!		H21	H22	#DIV/0!		H21	H22	#DIV/0!		H21	H22	#DIV/0!
115	CD 79 alpha	3182	3123	3152.5		2157	2261	2209		4558	4510	4534		1641	1833	1737		2766	3051	2908.5		2969	2906	2937.5		1204	1345	1274.5		2094	2456	2275		H23	H24	#DIV/0!		H23	H24	#DIV/0!		H23	H24	#DIV/0!		H23	H24	#DIV/0!
116	CD200	771	822	796.5		760	1308	1034		1174	1240	1207		738	752	745		912	959	935.5		1381	928	1154.5		639	426	532.5		951	1220	1085.5		H25	H26	#DIV/0!		H25	H26	#DIV/0!		H25	H26	#DIV/0!		H25	H26	#DIV/0!
117	CEA	6281	5916	6098.5		4737	4821	4779		9485	9349	9417		3848	3086	3467		3880	4825	4352.5		5188	5364	5276		1503	1807	1655		5942	5741	5841.5		H27	H28	#DIV/0!		H27	H28	#DIV/0!		H27	H28	#DIV/0!		H27	H28	#DIV/0!
118	CEACAM-1	823	659	741		954	1079	1016.5		1018	1201	1109.5		752	749	750.5		764	804	784		1043	1220	1131.5		498	366	432		1059	960	1009.5		H29	H30	#DIV/0!		H29	H30	#DIV/0!		H29	H30	#DIV/0!		H29	H30	#DIV/0!
119	Ceruloplasmin	11240	13782	12511		6668	7775	7221.5		24798	28903	26850.5		4786	4681	4733.5		10985	13052	12018.5		8975	9796	9385.5		3566	4562	4064		12075	14858	13466.5		I1	I2	#DIV/0!		I1	I2	#DIV/0!		I1	I2	#DIV/0!		I1	I2	#DIV/0!
120	CFHR2	1325	895	1110		588	515	551.5		2939	3431	3185		657	602	629.5		1424	1615	1519.5		891	739	815		604	453	528.5		1003	785	894		I3	I4	#DIV/0!		I3	I4	#DIV/0!		I3	I4	#DIV/0!		I3	I4	#DIV/0!
121	Chemerin	1076	853	964.5		1372	1507	1439.5		3101	3271	3186		1457	1659	1558		2084	2595	2339.5		1179	1159	1169		628	565	596.5		1945	1310	1627.5		I5	I6	#DIV/0!		I5	I6	#DIV/0!		I5	I6	#DIV/0!		I5	I6	#DIV/0!
122	CHI3L1	22045	18032	20038.5		12369	13036	12702.5		45761	48247	47004		7926	8280	8103		19280	19713	19496.5		19999	15588	17793.5		6662	6675	6668.5		18587	18868	18727.5		I7	I8	#DIV/0!		I7	I8	#DIV/0!		I7	I8	#DIV/0!		I7	I8	#DIV/0!
123	Chromogranin A	1192	1244	1218		1398	1400	1399		2075	2086	2080.5		1202	1210	1206		1202	1243	1222.5		1479	1660	1569.5		788	865	826.5		1892	1815	1853.5		I9	I10	#DIV/0!		I9	I10	#DIV/0!		I9	I10	#DIV/0!		I9	I10	#DIV/0!
124	Chymase	1446	1650	1548		744	665	704.5		3393	3454	3423.5		872	997	934.5		1290	1306	1298		851	845	848		538	430	484		1295	1143	1219		I11	I12	#DIV/0!		I11	I12	#DIV/0!		I11	I12	#DIV/0!		I11	I12	#DIV/0!
125	cIAP-2	1106	1111	1108.5		610	574	592		3032	3185	3108.5		588	627	607.5		693	860	776.5		317	882	599.5		307	257	282		593	399	496		I13	I14	#DIV/0!		I13	I14	#DIV/0!		I13	I14	#DIV/0!		I13	I14	#DIV/0!
126	Ck beta 8-1	392	484	438		321	356	338.5		1127	1053	1090		339	367	353		453	338	395.5		344	350	347		233	275	254		353	410	381.5		I15	I16	#DIV/0!		I15	I16	#DIV/0!		I15	I16	#DIV/0!		I15	I16	#DIV/0!
127	CK-MB	441	543	492		496	495	495.5		1255	1219	1237		337	360	348.5		595	403	499		682	535	608.5		220	296	258		558	466	512		I17	I18	#DIV/0!		I17	I18	#DIV/0!		I17	I18	#DIV/0!		I17	I18	#DIV/0!
128	Claudin-3	1325	1570	1447.5		1024	1376	1200		1882	2266	2074		752	974	863		1198	1726	1462		1028	1716	1372		419	634	526.5		1668	1828	1748		I19	I20	#DIV/0!		I19	I20	#DIV/0!		I19	I20	#DIV/0!		I19	I20	#DIV/0!
129	Claudin-4	1223	1082	1152.5		1087	1140	1113.5		1990	2364	2177		675	827	751		1049	849	949		1346	959	1152.5		441	438	439.5		1670	1282	1476		I21	I22	#DIV/0!		I21	I22	#DIV/0!		I21	I22	#DIV/0!		I21	I22	#DIV/0!
130	CLEC3B	513	506	509.5		398	417	407.5		1604	1034	1319		357	340	348.5		493	478	485.5		486	437	461.5		360	351	355.5		681	480	580.5		I23	I24	#DIV/0!		I23	I24	#DIV/0!		I23	I24	#DIV/0!		I23	I24	#DIV/0!
131	Clusterin	30921	28452	29686.5		22559	21956	22257.5		57846	58273	58059.5		13169	11915	12542		25253	22705	23979		26061	23801	24931		6907	6616	6761.5		30727	28639	29683		I25	I26	#DIV/0!		I25	I26	#DIV/0!		I25	I26	#DIV/0!		I25	I26	#DIV/0!
132	CNDP1	4130	4265	4197.5		4302	4306	4304		7113	7461	7287		3120	3143	3131.5		3762	3498	3630		4600	4582	4591		1244	1295	1269.5		4649	4709	4679		I27	I28	#DIV/0!		I27	I28	#DIV/0!		I27	I28	#DIV/0!		I27	I28	#DIV/0!
133	Factor XIII A	3192	2890	3041		2842	2255	2548.5		6422	5255	5838.5		1579	1562	1570.5		2240	2256	2248		3885	3065	3475		1183	1137	1160		3684	2936	3310		I29	I30	#DIV/0!		I29	I30	#DIV/0!		I29	I30	#DIV/0!		I29	I30	#DIV/0!
134	Factor XIII B	1352	1506	1429		1072	1050	1061		2640	3431	3035.5		1321	955	1138		1331	1457	1394		1092	1326	1209		499	536	517.5		1432	1677	1554.5		J1	J2	#DIV/0!		J1	J2	#DIV/0!		J1	J2	#DIV/0!		J1	J2	#DIV/0!
135	COCO	506	751	628.5		412	405	408.5		2191	2431	2311		365	286	325.5		509	594	551.5		464	368	416		265	319	292		677	520	598.5		J3	J4	#DIV/0!		J3	J4	#DIV/0!		J3	J4	#DIV/0!		J3	J4	#DIV/0!
136	C2	15021	15736	15378.5		9887	10606	10246.5		34303	35160	34731.5		6907	7033	6970		13829	16860	15344.5		14861	17043	15952		5219	5152	5185.5		18201	17031	17616		J5	J6	#DIV/0!		J5	J6	#DIV/0!		J5	J6	#DIV/0!		J5	J6	#DIV/0!
137	C3a	928	1415	1171.5		1316	1814	1565		1811	2491	2151		893	1114	1003.5		1088	1114	1101		1632	1455	1543.5		308	360	334		1632	1983	1807.5		J7	J8	#DIV/0!		J7	J8	#DIV/0!		J7	J8	#DIV/0!		J7	J8	#DIV/0!
138	C5/C5a	4234	3858	4046		2153	2217	2185		5787	5863	5825		3696	3392	3544		2679	3089	2884		5972	6533	6252.5		1236	1367	1301.5		5257	6055	5656		J9	J10	#DIV/0!		J9	J10	#DIV/0!		J9	J10	#DIV/0!		J9	J10	#DIV/0!
139	C7	4739	5726	5232.5		4770	4428	4599		10223	10247	10235		2885	2576	2730.5		5297	4764	5030.5		5230	4888	5059		2040	1635	1837.5		6724	6162	6443		J11	J12	#DIV/0!		J11	J12	#DIV/0!		J11	J12	#DIV/0!		J11	J12	#DIV/0!
140	C8B	1189	1130	1159.5		1251	1335	1293		2320	2477	2398.5		848	819	833.5		1275	1254	1264.5		1725	1752	1738.5		357	360	358.5		1937	2191	2064		J13	J14	#DIV/0!		J13	J14	#DIV/0!		J13	J14	#DIV/0!		J13	J14	#DIV/0!
141	C9	3190	3779	3484.5		2990	3882	3436		7781	8831	8306		3258	3419	3338.5		2329	2255	2292		2861	2436	2648.5		986	794	890		3253	3220	3236.5		J15	J16	#DIV/0!		J15	J16	#DIV/0!		J15	J16	#DIV/0!		J15	J16	#DIV/0!
142	Complement factor H	1320	1562	1441		1046	1157	1101.5		2755	2255	2505		1137	1124	1130.5		1518	1206	1362		1609	1746	1677.5		779	784	781.5		1735	1835	1785		J17	J18	#DIV/0!		J17	J18	#DIV/0!		J17	J18	#DIV/0!		J17	J18	#DIV/0!
143	Contactin-1	622	834	728		541	512	526.5		1502	1168	1335		512	468	490		617	618	617.5		644	820	732		309	310	309.5		613	735	674		J19	J20	#DIV/0!		J19	J20	#DIV/0!		J19	J20	#DIV/0!		J19	J20	#DIV/0!
144	Contactin-2	1566	1563	1564.5		1610	1749	1679.5		3125	3387	3256		1163	1346	1254.5		1528	1632	1580		1841	2025	1933		657	729	693		2192	2856	2524		J21	J22	#DIV/0!		J21	J22	#DIV/0!		J21	J22	#DIV/0!		J21	J22	#DIV/0!
145	Corticosteroid-binding globulin	19022	17780	18401		13755	13780	13767.5		37528	35410	36469		8516	8554	8535		17122	17332	17227		18392	19030	18711		5692	5046	5369		19720	20101	19910.5		J23	J24	#DIV/0!		J23	J24	#DIV/0!		J23	J24	#DIV/0!		J23	J24	#DIV/0!
146	COX-2	1584	1563	1573.5		1748	1667	1707.5		3541	3851	3696		1311	1487	1399		1662	1616	1639		1644	1589	1616.5		513	525	519		1719	1914	1816.5		J25	J26	#DIV/0!		J25	J26	#DIV/0!		J25	J26	#DIV/0!		J25	J26	#DIV/0!
147	C-peptide	18151	18219	18185		16495	14829	15662		31013	32415	31714		8112	7372	7742		12014	13211	12612.5		15697	13637	14667		4304	4371	4337.5		18013	17469	17741		J27	J28	#DIV/0!		J27	J28	#DIV/0!		J27	J28	#DIV/0!		J27	J28	#DIV/0!
148	Creatinine	2569	2380	2474.5		2381	2210	2295.5		4243	3516	3879.5		1505	1659	1582		2272	2260	2266		2446	2818	2632		993	980	986.5		2847	2545	2696		J29	J30	#DIV/0!		J29	J30	#DIV/0!		J29	J30	#DIV/0!		J29	J30	#DIV/0!
149	CRP	5760	6538	6149		3100	3213	3156.5		12999	16563	14781		2454	2998	2726		5942	6663	6302.5		4715	5007	4861		1945	2423	2184		6666	7013	6839.5		K1	K2	#DIV/0!		K1	K2	#DIV/0!		K1	K2	#DIV/0!		K1	K2	#DIV/0!
150	CRTAM	2837	2558	2697.5		1425	1570	1497.5		5599	5974	5786.5		1137	1595	1366		2211	2973	2592		1893	2646	2269.5		1040	909	974.5		3051	2469	2760		K3	K4	#DIV/0!		K3	K4	#DIV/0!		K3	K4	#DIV/0!		K3	K4	#DIV/0!
151	CSH1	1922	1707	1814.5		1176	1314	1245		3019	3976	3497.5		1192	1407	1299.5		1961	2507	2234		1881	1496	1688.5		767	825	796		1789	1546	1667.5		K5	K6	#DIV/0!		K5	K6	#DIV/0!		K5	K6	#DIV/0!		K5	K6	#DIV/0!
152	gamma-Thrombin	2003	1906	1954.5		1358	1086	1222		3810	3429	3619.5		1284	1083	1183.5		2137	1944	2040.5		1560	1584	1572		884	826	855		1784	1759	1771.5		K7	K8	#DIV/0!		K7	K8	#DIV/0!		K7	K8	#DIV/0!		K7	K8	#DIV/0!
153	CutA	1177	1057	1117		824	788	806		2250	2885	2567.5		630	658	644		933	902	917.5		843	904	873.5		349	336	342.5		1234	1291	1262.5		K9	K10	#DIV/0!		K9	K10	#DIV/0!		K9	K10	#DIV/0!		K9	K10	#DIV/0!
154	cTnT	10763	10703	10733		7881	8015	7948		22521	23201	22861		4965	4918	4941.5		11005	10549	10777		10969	12602	11785.5		3673	3849	3761		13357	13092	13224.5		K11	K12	#DIV/0!		K11	K12	#DIV/0!		K11	K12	#DIV/0!		K11	K12	#DIV/0!
155	Cyclin D1	3258	2796	3027		2400	2522	2461		6343	6352	6347.5		3081	3496	3288.5		3181	3517	3349		4058	4654	4356		1124	1286	1205		4294	5026	4660		K13	K14	#DIV/0!		K13	K14	#DIV/0!		K13	K14	#DIV/0!		K13	K14	#DIV/0!
156	Cystatin A	1330	1116	1223		1340	1414	1377		2422	2339	2380.5		1377	1730	1553.5		1795	1260	1527.5		1469	1457	1463		772	797	784.5		1590	1985	1787.5		K15	K16	#DIV/0!		K15	K16	#DIV/0!		K15	K16	#DIV/0!		K15	K16	#DIV/0!
157	Cystatin B	1521	1339	1430		2059	1819	1939		2001	1785	1893		1110	1164	1137		1540	1444	1492		1490	1240	1365		641	661	651		1731	2006	1868.5		K17	K18	#DIV/0!		K17	K18	#DIV/0!		K17	K18	#DIV/0!		K17	K18	#DIV/0!
158	Cystatin C	1296	1282	1289		841	1244	1042.5		1466	1734	1600		786	743	764.5		1102	1147	1124.5		1595	1630	1612.5		986	981	983.5		1021	1068	1044.5		K19	K20	#DIV/0!		K19	K20	#DIV/0!		K19	K20	#DIV/0!		K19	K20	#DIV/0!
159	Cytochrome C	1587	1322	1454.5		1218	994	1106		2449	2462	2455.5		341	624	482.5		3987	4408	4197.5		1723	1623	1673		733	821	777		1297	1619	1458		K21	K22	#DIV/0!		K21	K22	#DIV/0!		K21	K22	#DIV/0!		K21	K22	#DIV/0!
160	Cytokeratin 8	957	919	938		885	885	885		1846	1794	1820		657	597	627		839	949	894		902	746	824		335	399	367		1259	1024	1141.5		K23	K24	#DIV/0!		K23	K24	#DIV/0!		K23	K24	#DIV/0!		K23	K24	#DIV/0!
161	Cytokeratin 18	1669	1593	1631		1761	1957	1859		3827	3676	3751.5		1249	1390	1319.5		1470	1680	1575		1639	1660	1649.5		506	545	525.5		1959	2088	2023.5		K25	K26	#DIV/0!		K25	K26	#DIV/0!		K25	K26	#DIV/0!		K25	K26	#DIV/0!
162	Cytokeratin 19	22764	22392	22578		18284	17140	17712		50535	47450	48992.5		10186	10809	10497.5		15946	16312	16129		18886	17737	18311.5		5086	5252	5169		22171	21106	21638.5		K27	K28	#DIV/0!		K27	K28	#DIV/0!		K27	K28	#DIV/0!		K27	K28	#DIV/0!
163	DBI	1209	1538	1373.5		1371	1464	1417.5		2427	2707	2567		1340	1034	1187		1351	1416	1383.5		1297	1558	1427.5		398	444	421		1303	1574	1438.5		K29	K30	#DIV/0!		K29	K30	#DIV/0!		K29	K30	#DIV/0!		K29	K30	#DIV/0!
164	DCBLD2	1413	1232	1322.5		987	816	901.5		2377	2546	2461.5		823	900	861.5		1322	953	1137.5		1176	1164	1170		543	548	545.5		1751	1539	1645		L1	L2	#DIV/0!		L1	L2	#DIV/0!		L1	L2	#DIV/0!		L1	L2	#DIV/0!
165	D-Dimer	1884	2201	2042.5		1257	1236	1246.5		3985	4112	4048.5		1175	1227	1201		1919	2195	2057		1507	1992	1749.5		793	951	872		3057	2941	2999		L3	L4	#DIV/0!		L3	L4	#DIV/0!		L3	L4	#DIV/0!		L3	L4	#DIV/0!
166	DEFA1/3	1032	1043	1037.5		1047	1084	1065.5		1608	1995	1801.5		1092	1006	1049		1082	1231	1156.5		1157	1307	1232		710	625	667.5		1620	1259	1439.5		L5	L6	#DIV/0!		L5	L6	#DIV/0!		L5	L6	#DIV/0!		L5	L6	#DIV/0!
167	Defensin	985	1081	1033		1031	1014	1022.5		1632	1625	1628.5		966	964	965		1022	954	988		1127	1183	1155		645	673	659		1482	1605	1543.5		L7	L8	#DIV/0!		L7	L8	#DIV/0!		L7	L8	#DIV/0!		L7	L8	#DIV/0!
168	Desmin	336	366	351		245	314	279.5		560	593	576.5		272	287	279.5		312	352	332		276	291	283.5		223	214	218.5		319	318	318.5		L9	L10	#DIV/0!		L9	L10	#DIV/0!		L9	L10	#DIV/0!		L9	L10	#DIV/0!
169	DLL1	1227	1637	1432		319	492	405.5		3581	3878	3729.5		873	1053	963		1324	1672	1498		2173	2118	2145.5		668	647	657.5		797	658	727.5		L11	L12	#DIV/0!		L11	L12	#DIV/0!		L11	L12	#DIV/0!		L11	L12	#DIV/0!
170	DLL4	433	440	436.5		350	645	497.5		3355	3127	3241		452	432	442		792	468	630		1107	862	984.5		336	353	344.5		501	874	687.5		L13	L14	#DIV/0!		L13	L14	#DIV/0!		L13	L14	#DIV/0!		L13	L14	#DIV/0!
171	DMP-1	493	702	597.5		388	328	358		2319	2366	2342.5		528	533	530.5		1149	1396	1272.5		1519	929	1224		480	426	453		502	870	686		L15	L16	#DIV/0!		L15	L16	#DIV/0!		L15	L16	#DIV/0!		L15	L16	#DIV/0!
172	DPPIV	1546	1341	1443.5		972	1158	1065		2097	2265	2181		1318	1217	1267.5		1426	1064	1245		807	1146	976.5		520	504	512		1668	2039	1853.5		L17	L18	#DIV/0!		L17	L18	#DIV/0!		L17	L18	#DIV/0!		L17	L18	#DIV/0!
173	BNP	5746	5388	5567		4580	4295	4437.5		8867	7691	8279		3271	3149	3210		5802	4889	5345.5		6101	6168	6134.5		2272	1976	2124		6782	6970	6876		L19	L20	#DIV/0!		L19	L20	#DIV/0!		L19	L20	#DIV/0!		L19	L20	#DIV/0!
174	E-Cadherin	650	797	723.5		643	649	646		1250	1451	1350.5		545	639	592		603	782	692.5		622	602	612		863	564	713.5		998	1104	1051		L21	L22	#DIV/0!		L21	L22	#DIV/0!		L21	L22	#DIV/0!		L21	L22	#DIV/0!
175	Endorphin Beta	3903	4074	3988.5		4041	3480	3760.5		6728	6137	6432.5		2462	2300	2381		4028	3624	3826		4030	3759	3894.5		1505	1345	1425		5024	5041	5032.5		L23	L24	#DIV/0!		L23	L24	#DIV/0!		L23	L24	#DIV/0!		L23	L24	#DIV/0!
176	Endothelin Receptor A	790	818	804		854	841	847.5		998	1021	1009.5		657	668	662.5		833	802	817.5		821	938	879.5		551	550	550.5		916	897	906.5		L25	L26	#DIV/0!		L25	L26	#DIV/0!		L25	L26	#DIV/0!		L25	L26	#DIV/0!
177	Enolase 2	1130	1249	1189.5		1213	1209	1211		2352	2323	2337.5		1033	1055	1044		1151	1112	1131.5		1167	1059	1113		417	422	419.5		1565	1208	1386.5		L27	L28	#DIV/0!		L27	L28	#DIV/0!		L27	L28	#DIV/0!		L27	L28	#DIV/0!
178	ENPP2	15065	16869	15967		12152	11322	11737		40201	38327	39264		7108	7377	7242.5		13125	12550	12837.5		16242	16165	16203.5		3833	4238	4035.5		12752	15889	14320.5		L29	L30	#DIV/0!		L29	L30	#DIV/0!		L29	L30	#DIV/0!		L29	L30	#DIV/0!
179	EpCAM	1072	933	1002.5		732	914	823		3406	4091	3748.5		1028	1327	1177.5		1280	1486	1383		1235	1569	1402		664	812	738		1964	2198	2081		M1	M2	#DIV/0!		M1	M2	#DIV/0!		M1	M2	#DIV/0!		M1	M2	#DIV/0!
180	EphA1	5269	5166	5217.5		2927	3537	3232		9768	10426	10097		2141	2567	2354		4477	5149	4813		4948	5695	5321.5		1865	1752	1808.5		6096	6018	6057		M3	M4	#DIV/0!		M3	M4	#DIV/0!		M3	M4	#DIV/0!		M3	M4	#DIV/0!
181	EphA2	1327	1529	1428		1365	1615	1490		3811	3368	3589.5		1089	1086	1087.5		1684	1455	1569.5		1480	1515	1497.5		541	611	576		2339	2263	2301		M5	M6	#DIV/0!		M5	M6	#DIV/0!		M5	M6	#DIV/0!		M5	M6	#DIV/0!
182	EphA3	2830	3006	2918		2105	2237	2171		5824	6264	6044		1554	1738	1646		2360	2466	2413		2441	2265	2353		991	1050	1020.5		2845	2813	2829		M7	M8	#DIV/0!		M7	M8	#DIV/0!		M7	M8	#DIV/0!		M7	M8	#DIV/0!
183	EphA4	2959	2708	2833.5		2024	2057	2040.5		5301	4945	5123		1362	1578	1470		2355	2327	2341		1866	2650	2258		1190	1367	1278.5		3307	3289	3298		M9	M10	#DIV/0!		M9	M10	#DIV/0!		M9	M10	#DIV/0!		M9	M10	#DIV/0!
184	EphA5	2411	2674	2542.5		1758	1876	1817		3986	3922	3954		1649	1890	1769.5		2601	2589	2595		2419	2466	2442.5		1477	1604	1540.5		2521	2668	2594.5		M11	M12	#DIV/0!		M11	M12	#DIV/0!		M11	M12	#DIV/0!		M11	M12	#DIV/0!
185	EphA6	868	1041	954.5		1275	799	1037		2088	2134	2111		681	975	828		806	1147	976.5		1464	1356	1410		410	384	397		1574	1654	1614		M13	M14	#DIV/0!		M13	M14	#DIV/0!		M13	M14	#DIV/0!		M13	M14	#DIV/0!
186	EphA7	5095	5159	5127		3412	3109	3260.5		9185	8525	8855		2792	2651	2721.5		5076	5129	5102.5		4991	4385	4688		2453	2510	2481.5		4711	5279	4995		M15	M16	#DIV/0!		M15	M16	#DIV/0!		M15	M16	#DIV/0!		M15	M16	#DIV/0!
187	EphA8	2362	2886	2624		1882	1848	1865		3968	4207	4087.5		1203	1251	1227		2864	2697	2780.5		2220	2464	2342		1204	1434	1319		2759	3474	3116.5		M17	M18	#DIV/0!		M17	M18	#DIV/0!		M17	M18	#DIV/0!		M17	M18	#DIV/0!
188	EphB1	2138	2463	2300.5		1611	1961	1786		3563	3561	3562		1499	1478	1488.5		2313	2208	2260.5		2174	2191	2182.5		1391	1483	1437		2455	2562	2508.5		M19	M20	#DIV/0!		M19	M20	#DIV/0!		M19	M20	#DIV/0!		M19	M20	#DIV/0!
189	EphB2	2342	2384	2363		1779	1803	1791		4185	3934	4059.5		1056	1150	1103		2082	2370	2226		2019	2190	2104.5		1021	1028	1024.5		3551	2706	3128.5		M21	M22	#DIV/0!		M21	M22	#DIV/0!		M21	M22	#DIV/0!		M21	M22	#DIV/0!
190	EphB3	2994	2942	2968		2659	2745	2702		4176	4487	4331.5		2148	2252	2200		2893	2759	2826		2624	2786	2705		2236	2536	2386		3831	3645	3738		M23	M24	#DIV/0!		M23	M24	#DIV/0!		M23	M24	#DIV/0!		M23	M24	#DIV/0!
191	EphB4	2114	1951	2032.5		2441	2042	2241.5		5308	5426	5367		1868	2112	1990		2276	2139	2207.5		2372	2082	2227		687	783	735		2958	2403	2680.5		M25	M26	#DIV/0!		M25	M26	#DIV/0!		M25	M26	#DIV/0!		M25	M26	#DIV/0!
192	EphB6	1966	2108	2037		2093	2601	2347		4447	4153	4300		1731	1837	1784		1796	2260	2028		1999	2094	2046.5		578	621	599.5		2032	2031	2031.5		M27	M28	#DIV/0!		M27	M28	#DIV/0!		M27	M28	#DIV/0!		M27	M28	#DIV/0!
193	ERRa	401	373	387		456	454	455		559	731	645		1660	1395	1527.5		450	432	441		466	475	470.5		222	228	225		665	534	599.5		M29	M30	#DIV/0!		M29	M30	#DIV/0!		M29	M30	#DIV/0!		M29	M30	#DIV/0!
194	Erythropoietin R	664	703	683.5		696	732	714		1569	1256	1412.5		662	802	732		684	683	683.5		968	839	903.5		287	315	301		622	844	733		N1	N2	#DIV/0!		N1	N2	#DIV/0!		N1	N2	#DIV/0!		N1	N2	#DIV/0!
195	ESAM	1752	1537	1644.5		1089	1126	1107.5		3297	3605	3451		898	777	837.5		1509	1410	1459.5		1502	1379	1440.5		555	605	580		2253	2089	2171		N3	N4	#DIV/0!		N3	N4	#DIV/0!		N3	N4	#DIV/0!		N3	N4	#DIV/0!
196	EV15L	4671	5261	4966		3436	3480	3458		11441	9900	10670.5		2593	2693	2643		5907	4661	5284		4952	5787	5369.5		1766	1730	1748		6359	6091	6225		N5	N6	#DIV/0!		N5	N6	#DIV/0!		N5	N6	#DIV/0!		N5	N6	#DIV/0!
197	EXTL2	3666	3751	3708.5		2270	2486	2378		6161	6384	6272.5		1921	2043	1982		3677	3792	3734.5		2743	3162	2952.5		1818	1907	1862.5		3302	3620	3461		N7	N8	#DIV/0!		N7	N8	#DIV/0!		N7	N8	#DIV/0!		N7	N8	#DIV/0!
198	FABP1	1693	2264	1978.5		1404	1445	1424.5		2793	2595	2694		1078	1068	1073		1393	1389	1391		1691	1828	1759.5		453	495	474		2236	2001	2118.5		N9	N10	#DIV/0!		N9	N10	#DIV/0!		N9	N10	#DIV/0!		N9	N10	#DIV/0!
199	FABP2	930	1187	1058.5		1334	1384	1359		2640	2788	2714		2525	2387	2456		1432	1573	1502.5		1098	1712	1405		609	798	703.5		1952	2038	1995		N11	N12	#DIV/0!		N11	N12	#DIV/0!		N11	N12	#DIV/0!		N11	N12	#DIV/0!
200	FABP4	2025	2005	2015		1747	1707	1727		4314	4282	4298		1345	1387	1366		1797	1903	1850		2273	2400	2336.5		612	598	605		2728	2760	2744		N13	N14	#DIV/0!		N13	N14	#DIV/0!		N13	N14	#DIV/0!		N13	N14	#DIV/0!
201	FAK	1006	935	970.5		771	666	718.5		2255	2063	2159		666	674	670		1144	1139	1141.5		986	965	975.5		415	499	457		1011	829	920		N15	N16	#DIV/0!		N15	N16	#DIV/0!		N15	N16	#DIV/0!		N15	N16	#DIV/0!
202	FAP	1890	1854	1872		1327	1967	1647		1784	1337	1560.5		1563	1735	1649		1083	1127	1105		1465	815	1140		671	735	703		1867	2025	1946		N17	N18	#DIV/0!		N17	N18	#DIV/0!		N17	N18	#DIV/0!		N17	N18	#DIV/0!
203	Fc RIIB/C	471	567	519		749	555	652		862	907	884.5		795	1039	917		848	1146	997		484	492	488		220	453	336.5		806	582	694		N19	N20	#DIV/0!		N19	N20	#DIV/0!		N19	N20	#DIV/0!		N19	N20	#DIV/0!
204	Fen 1	1559	1549	1554		1688	1478	1583		2790	2518	2654		876	857	866.5		1455	1401	1428		1971	1687	1829		658	642	650		2375	2266	2320.5		N21	N22	#DIV/0!		N21	N22	#DIV/0!		N21	N22	#DIV/0!		N21	N22	#DIV/0!
205	FER	2973	3203	3088		2573	2471	2522		3597	3713	3655		1983	2053	2018		3023	2264	2643.5		2796	2741	2768.5		1952	2152	2052		4139	4186	4162.5		N23	N24	#DIV/0!		N23	N24	#DIV/0!		N23	N24	#DIV/0!		N23	N24	#DIV/0!
206	Ferritin	3918	3133	3525.5		2790	3290	3040		6287	6152	6219.5		2348	2479	2413.5		3424	3723	3573.5		3297	3207	3252		1326	1220	1273		4304	4591	4447.5		N25	N26	#DIV/0!		N25	N26	#DIV/0!		N25	N26	#DIV/0!		N25	N26	#DIV/0!
207	Fetuin A	435	465	450		447	500	473.5		624	669	646.5		371	395	383		474	507	490.5		479	569	524		224	265	244.5		465	512	488.5		N27	N28	#DIV/0!		N27	N28	#DIV/0!		N27	N28	#DIV/0!		N27	N28	#DIV/0!
208	Fetuin B	319	361	340		326	395	360.5		623	616	619.5		294	321	307.5		343	375	359		400	426	413		183	209	196		447	461	454		N29	N30	#DIV/0!		N29	N30	#DIV/0!		N29	N30	#DIV/0!		N29	N30	#DIV/0!
209	FGFR1	1423	842	1132.5		777	830	803.5		2017	2078	2047.5		724	556	640		1052	1088	1070		897	922	909.5		574	819	696.5		1897	2179	2038		O1	O2	#DIV/0!		O1	O2	#DIV/0!		O1	O2	#DIV/0!		O1	O2	#DIV/0!
210	FGFR1 alpha	2864	3368	3116		1942	2167	2054.5		6282	6870	6576		1758	1883	1820.5		2930	2926	2928		3182	3344	3263		1431	1425	1428		4513	4692	4602.5		O3	O4	#DIV/0!		O3	O4	#DIV/0!		O3	O4	#DIV/0!		O3	O4	#DIV/0!
211	FGFR2	916	1209	1062.5		636	681	658.5		2880	2334	2607		860	855	857.5		1219	1236	1227.5		1559	1798	1678.5		512	505	508.5		1599	1708	1653.5		O5	O6	#DIV/0!		O5	O6	#DIV/0!		O5	O6	#DIV/0!		O5	O6	#DIV/0!
212	Fibrinogen	1168	1365	1266.5		1068	1267	1167.5		1692	1338	1515		818	899	858.5		1089	1199	1144		1113	1341	1227		436	440	438		1230	2032	1631		O7	O8	#DIV/0!		O7	O8	#DIV/0!		O7	O8	#DIV/0!		O7	O8	#DIV/0!
213	Fibrinopeptide A	10579	11274	10926.5		6800	7167	6983.5		24646	28232	26439		4852	5114	4983		11190	10095	10642.5		11166	11080	11123		3745	3570	3657.5		11845	12817	12331		O9	O10	#DIV/0!		O9	O10	#DIV/0!		O9	O10	#DIV/0!		O9	O10	#DIV/0!
214	Fibronectin	2237	2057	2147		1626	1722	1674		4195	4657	4426		1216	1232	1224		1623	1596	1609.5		2073	2063	2068		494	595	544.5		2933	3453	3193		O11	O12	#DIV/0!		O11	O12	#DIV/0!		O11	O12	#DIV/0!		O11	O12	#DIV/0!
215	Ficolin-3	2001	1909	1955		1625	1560	1592.5		3918	3876	3897		1217	1182	1199.5		1833	1837	1835		1804	2049	1926.5		602	508	555		1955	2329	2142		O13	O14	#DIV/0!		O13	O14	#DIV/0!		O13	O14	#DIV/0!		O13	O14	#DIV/0!
216	FIH	2378	2061	2219.5		1730	1741	1735.5		4156	4877	4516.5		1573	1424	1498.5		2076	1903	1989.5		1888	2292	2090		741	784	762.5		3001	2855	2928		O15	O16	#DIV/0!		O15	O16	#DIV/0!		O15	O16	#DIV/0!		O15	O16	#DIV/0!
217	FOLR1	1855	1339	1597		1752	1702	1727		3716	4177	3946.5		1273	1073	1173		1857	1790	1823.5		2286	1493	1889.5		699	692	695.5		2731	2570	2650.5		O17	O18	#DIV/0!		O17	O18	#DIV/0!		O17	O18	#DIV/0!		O17	O18	#DIV/0!
218	FOXN3	1907	2463	2185		1444	912	1178		3731	4110	3920.5		901	1082	991.5		1820	2139	1979.5		2039	2201	2120		1019	1116	1067.5		2623	2909	2766		O19	O20	#DIV/0!		O19	O20	#DIV/0!		O19	O20	#DIV/0!		O19	O20	#DIV/0!
219	FoxO1	2423	2436	2429.5		2746	3072	2909		4166	4020	4093		2266	2292	2279		2118	2451	2284.5		3121	3955	3538		958	1107	1032.5		3353	3791	3572		O21	O22	#DIV/0!		O21	O22	#DIV/0!		O21	O22	#DIV/0!		O21	O22	#DIV/0!
220	FoxP3	3595	4092	3843.5		3332	3463	3397.5		5458	5336	5397		2360	2447	2403.5		3285	3125	3205		3509	3497	3503		2285	2402	2343.5		4934	4934	4934		O23	O24	#DIV/0!		O23	O24	#DIV/0!		O23	O24	#DIV/0!		O23	O24	#DIV/0!
221	FRK	2326	2945	2635.5		1859	1896	1877.5		3513	3491	3502		1421	1440	1430.5		1825	1895	1860		2203	2167	2185		1365	1309	1337		3045	2762	2903.5		O25	O26	#DIV/0!		O25	O26	#DIV/0!		O25	O26	#DIV/0!		O25	O26	#DIV/0!
222	FSH	3152	3667	3409.5		4189	4199	4194		9094	8407	8750.5		2996	2934	2965		3831	3494	3662.5		4419	3867	4143		1333	1384	1358.5		5027	4278	4652.5		O27	O28	#DIV/0!		O27	O28	#DIV/0!		O27	O28	#DIV/0!		O27	O28	#DIV/0!
223	Furin	1105	1156	1130.5		1364	1491	1427.5		1574	1932	1753		1112	1081	1096.5		1766	1257	1511.5		1669	2094	1881.5		445	701	573		1635	1754	1694.5		O29	O30	#DIV/0!		O29	O30	#DIV/0!		O29	O30	#DIV/0!		O29	O30	#DIV/0!
224	Fyn	3152	3439	3295.5		1640	1850	1745		7228	6978	7103		1368	1261	1314.5		2942	3190	3066		1421	2632	2026.5		1205	1318	1261.5		3042	3735	3388.5		P1	P2	#DIV/0!		P1	P2	#DIV/0!		P1	P2	#DIV/0!		P1	P2	#DIV/0!
225	GADD45A	2717	2701	2709		1669	1746	1707.5		4280	4048	4164		1008	1613	1310.5		2356	2285	2320.5		2447	2161	2304		957	1104	1030.5		2628	2599	2613.5		P3	P4	#DIV/0!		P3	P4	#DIV/0!		P3	P4	#DIV/0!		P3	P4	#DIV/0!
226	Galectin-1	1036	1184	1110		885	938	911.5		2166	1866	2016		793	882	837.5		1142	1418	1280		1109	1440	1274.5		528	515	521.5		1087	1498	1292.5		P5	P6	#DIV/0!		P5	P6	#DIV/0!		P5	P6	#DIV/0!		P5	P6	#DIV/0!
227	Galectin-3BP	1988	1988	1988		1335	1335	1335		2869	2869	2869		1381	1381	1381		1747	1747	1747		1941	1941	1941		693	693	693		1762	1762	1762		P7	P7	#DIV/0!		P7	P7	#DIV/0!		P7	P7	#DIV/0!		P7	P7	#DIV/0!
228	Galectin-7	1825	1808	1816.5		1712	1690	1701		3445	3816	3630.5		1237	1242	1239.5		1659	1547	1603		1836	2002	1919		563	567	565		2269	2424	2346.5		P9	P10	#DIV/0!		P9	P10	#DIV/0!		P9	P10	#DIV/0!		P9	P10	#DIV/0!
229	Gas1	1343	980	1161.5		735	1400	1067.5		2849	2692	2770.5		1273	1546	1409.5		1164	1412	1288		1488	796	1142		446	767	606.5		807	1233	1020		P11	P12	#DIV/0!		P11	P12	#DIV/0!		P11	P12	#DIV/0!		P11	P12	#DIV/0!
230	Gastrin	731	647	689		429	443	436		1293	1295	1294		532	133	332.5		894	914	904		891	825	858		273	253	263		470	641	555.5		P13	P14	#DIV/0!		P13	P14	#DIV/0!		P13	P14	#DIV/0!		P13	P14	#DIV/0!
231	GATA-3	1979	2139	2059		1596	1843	1719.5		3700	3725	3712.5		1343	1174	1258.5		1881	1733	1807		1808	2089	1948.5		666	681	673.5		2467	2581	2524		P15	P16	#DIV/0!		P15	P16	#DIV/0!		P15	P16	#DIV/0!		P15	P16	#DIV/0!
232	GATA-4	390	423	406.5		471	388	429.5		687	679	683		90	113	101.5		431	391	411		445	281	363		183	196	189.5		620	644	632		P17	P18	#DIV/0!		P17	P18	#DIV/0!		P17	P18	#DIV/0!		P17	P18	#DIV/0!
233	Gelsolin	1988	1507	1747.5		1225	1132	1178.5		3217	3007	3112		86	199	142.5		1879	1165	1522		1520	1112	1316		680	698	689		1935	2162	2048.5		P19	P20	#DIV/0!		P19	P20	#DIV/0!		P19	P20	#DIV/0!		P19	P20	#DIV/0!
234	Ghrelin	1378	1204	1291		1193	1138	1165.5		2531	2548	2539.5		557	514	535.5		1435	1429	1432		1271	1330	1300.5		874	901	887.5		1267	1379	1323		P21	P22	#DIV/0!		P21	P22	#DIV/0!		P21	P22	#DIV/0!		P21	P22	#DIV/0!
235	GLP-1	6987	6553	6770		5083	5966	5524.5		12855	14110	13482.5		3881	4214	4047.5		5722	5901	5811.5		8812	7731	8271.5		2989	2975	2982		10313	10562	10437.5		P23	P24	#DIV/0!		P23	P24	#DIV/0!		P23	P24	#DIV/0!		P23	P24	#DIV/0!
236	GPI	346	396	371		361	347	354		517	470	493.5		282	384	333		381	381	381		249	332	290.5		350	370	360		591	406	498.5		P25	P26	#DIV/0!		P25	P26	#DIV/0!		P25	P26	#DIV/0!		P25	P26	#DIV/0!
237	GPBB	1478	1446	1462		1518	1528	1523		2545	2748	2646.5		1311	1280	1295.5		1502	1369	1435.5		1334	1318	1326		549	493	521		1784	1616	1700		P27	P28	#DIV/0!		P27	P28	#DIV/0!		P27	P28	#DIV/0!		P27	P28	#DIV/0!
238	GMNN	7890	7979	7934.5		6817	8235	7526		14594	15566	15080		5503	5152	5327.5		7770	7740	7755		8832	8065	8448.5		2517	2556	2536.5		9142	8029	8585.5		P29	P30	#DIV/0!		P29	P30	#DIV/0!		P29	P30	#DIV/0!		P29	P30	#DIV/0!
239	GPR-39	1410	1619	1514.5		1115	922	1018.5		3560	4404	3982		1085	1226	1155.5		1512	1959	1735.5		1570	1624	1597		779	789	784		1737	2305	2021		Q1	Q2	#DIV/0!		Q1	Q2	#DIV/0!		Q1	Q2	#DIV/0!		Q1	Q2	#DIV/0!
240	GPX1	1437	1005	1221		645	616	630.5		2004	1944	1974		657	712	684.5		974	1128	1051		1002	996	999		495	467	481		1533	1665	1599		Q3	Q4	#DIV/0!		Q3	Q4	#DIV/0!		Q3	Q4	#DIV/0!		Q3	Q4	#DIV/0!
241	GPX3	711	448	579.5		421	347	384		1762	1383	1572.5		373	297	335		801	591	696		1019	625	822		451	295	373		1109	503	806		Q5	Q6	#DIV/0!		Q5	Q6	#DIV/0!		Q5	Q6	#DIV/0!		Q5	Q6	#DIV/0!
242	Pancreastatin	3893	3155	3524		1534	1648	1591		5857	6160	6008.5		1343	1647	1495		3413	4228	3820.5		2414	2360	2387		1266	1321	1293.5		1976	2287	2131.5		Q7	Q8	#DIV/0!		Q7	Q8	#DIV/0!		Q7	Q8	#DIV/0!		Q7	Q8	#DIV/0!
243	GRP	2439	2629	2534		2601	2666	2633.5		4696	5005	4850.5		1590	1726	1658		2494	2992	2743		2842	3086	2964		1070	1017	1043.5		3028	3162	3095		Q9	Q10	#DIV/0!		Q9	Q10	#DIV/0!		Q9	Q10	#DIV/0!		Q9	Q10	#DIV/0!
244	GRP75	1886	1992	1939		1223	2398	1810.5		1820	2256	2038		1837	2206	2021.5		884	1817	1350.5		1881	2563	2222		409	809	609		2628	2523	2575.5		Q11	Q12	#DIV/0!		Q11	Q12	#DIV/0!		Q11	Q12	#DIV/0!		Q11	Q12	#DIV/0!
245	GRP78	1486	1482	1484		2068	1910	1989		2558	2205	2381.5		1416	1107	1261.5		1759	2039	1899		1602	2088	1845		639	458	548.5		1048	2099	1573.5		Q13	Q14	#DIV/0!		Q13	Q14	#DIV/0!		Q13	Q14	#DIV/0!		Q13	Q14	#DIV/0!
246	GSR	4745	4215	4480		3294	2804	3049		7651	7709	7680		1078	1220	1149		4513	3709	4111		4839	4831	4835		1568	1487	1527.5		6487	5523	6005		Q15	Q16	#DIV/0!		Q15	Q16	#DIV/0!		Q15	Q16	#DIV/0!		Q15	Q16	#DIV/0!
247	GST	1935	1959	1947		1460	1742	1601		2587	3236	2911.5		883	606	744.5		1666	1751	1708.5		1670	1784	1727		676	590	633		2016	2283	2149.5		Q17	Q18	#DIV/0!		Q17	Q18	#DIV/0!		Q17	Q18	#DIV/0!		Q17	Q18	#DIV/0!
248	HADHA	4913	4972	4942.5		3476	3605	3540.5		8320	8154	8237		1816	1682	1749		4027	4347	4187		4731	5726	5228.5		1659	2063	1861		5746	6749	6247.5		Q19	Q20	#DIV/0!		Q19	Q20	#DIV/0!		Q19	Q20	#DIV/0!		Q19	Q20	#DIV/0!
249	HAI-1	1270	1101	1185.5		1622	1135	1378.5		3185	2640	2912.5		495	680	587.5		1443	1339	1391		1652	1409	1530.5		752	678	715		1630	1641	1635.5		Q21	Q22	#DIV/0!		Q21	Q22	#DIV/0!		Q21	Q22	#DIV/0!		Q21	Q22	#DIV/0!
250	HAI-2	445	763	604		604	571	587.5		702	818	760		379	405	392		348	555	451.5		582	363	472.5		303	251	277		1305	1145	1225		Q23	Q24	#DIV/0!		Q23	Q24	#DIV/0!		Q23	Q24	#DIV/0!		Q23	Q24	#DIV/0!
251	hCG alpha	3601	3243	3422		2815	2861	2838		5829	6083	5956		2197	2132	2164.5		2826	3040	2933		3851	3398	3624.5		1387	1297	1342		5351	5321	5336		Q25	Q26	#DIV/0!		Q25	Q26	#DIV/0!		Q25	Q26	#DIV/0!		Q25	Q26	#DIV/0!
252	hCGb	631	582	606.5		655	682	668.5		812	1059	935.5		524	577	550.5		558	699	628.5		530	761	645.5		383	418	400.5		1005	1127	1066		Q27	Q28	#DIV/0!		Q27	Q28	#DIV/0!		Q27	Q28	#DIV/0!		Q27	Q28	#DIV/0!
253	Hck	3169	3345	3257		3014	2957	2985.5		5087	5810	5448.5		2313	2339	2326		3251	3504	3377.5		3541	4197	3869		1614	1639	1626.5		4184	5723	4953.5		Q29	Q30	#DIV/0!		Q29	Q30	#DIV/0!		Q29	Q30	#DIV/0!		Q29	Q30	#DIV/0!
254	HE4	2564	2360	2462		1474	1612	1543		6629	5962	6295.5		1286	1437	1361.5		2291	2210	2250.5		2012	2043	2027.5		996	1089	1042.5		2707	3032	2869.5		R1	R2	#DIV/0!		R1	R2	#DIV/0!		R1	R2	#DIV/0!		R1	R2	#DIV/0!
255	Hemopexin	1480	1208	1344		897	850	873.5		3301	2701	3001		893	922	907.5		1573	1537	1555		1531	1518	1524.5		639	580	609.5		1447	1809	1628		R3	R4	#DIV/0!		R3	R4	#DIV/0!		R3	R4	#DIV/0!		R3	R4	#DIV/0!
256	Hepcidin	2860	3127	2993.5		1597	1725	1661		4176	4833	4504.5		1530	1521	1525.5		2829	3231	3030		2199	2439	2319		1283	1303	1293		2078	2204	2141		R5	R6	#DIV/0!		R5	R6	#DIV/0!		R5	R6	#DIV/0!		R5	R6	#DIV/0!
257	HSP32	367	401	384		275	471	373		711	716	713.5		256	312	284		340	469	404.5		290	383	336.5		179	167	173		342	404	373		R7	R8	#DIV/0!		R7	R8	#DIV/0!		R7	R8	#DIV/0!		R7	R8	#DIV/0!
258	HOXA10	1330	1292	1311		816	570	693		1974	1941	1957.5		492	620	556		1267	1643	1455		1066	1294	1180		468	445	456.5		1252	1329	1290.5		R9	R10	#DIV/0!		R9	R10	#DIV/0!		R9	R10	#DIV/0!		R9	R10	#DIV/0!
259	Haptoglobin	539	464	501.5		567	429	498		1199	869	1034		493	337	415		819	693	756		611	532	571.5		375	286	330.5		906	565	735.5		R11	R12	#DIV/0!		R11	R12	#DIV/0!		R11	R12	#DIV/0!		R11	R12	#DIV/0!
260	HSP10	1413	877	1145		1017	1239	1128		3152	2738	2945		896	271	583.5		1332	1332	1332		1312	1426	1369		544	517	530.5		926	701	813.5		R13	R14	#DIV/0!		R13	R14	#DIV/0!		R13	R14	#DIV/0!		R13	R14	#DIV/0!
261	HSP20	2103	2120	2111.5		1808	1804	1806		3759	3543	3651		1145	1309	1227		1859	1997	1928		2079	2012	2045.5		643	671	657		2878	2940	2909		R15	R16	#DIV/0!		R15	R16	#DIV/0!		R15	R16	#DIV/0!		R15	R16	#DIV/0!
262	HSP27	15013	15703	15358		12437	12464	12450.5		29284	30868	30076		8501	9170	8835.5		14400	14855	14627.5		15347	16437	15892		6815	7128	6971.5		19323	19483	19403		R17	R18	#DIV/0!		R17	R18	#DIV/0!		R17	R18	#DIV/0!		R17	R18	#DIV/0!
263	HSP40	750	566	658		547	383	465		1717	1412	1564.5		284	123	203.5		360	533	446.5		1129	671	900		424	410	417		520	541	530.5		R19	R20	#DIV/0!		R19	R20	#DIV/0!		R19	R20	#DIV/0!		R19	R20	#DIV/0!
264	HSP60	1446	1702	1574		944	785	864.5		2752	2797	2774.5		234	175	204.5		1337	1251	1294		1049	962	1005.5		774	657	715.5		1705	2058	1881.5		R21	R22	#DIV/0!		R21	R22	#DIV/0!		R21	R22	#DIV/0!		R21	R22	#DIV/0!
265	HSP70	707	751	729		638	456	547		4058	3397	3727.5		392	461	426.5		605	651	628		1042	1726	1384		288	325	306.5		1112	830	971		R23	R24	#DIV/0!		R23	R24	#DIV/0!		R23	R24	#DIV/0!		R23	R24	#DIV/0!
266	HSP90	1110	972	1041		1165	998	1081.5		1189	1160	1174.5		2056	2117	2086.5		708	722	715		697	673	685		547	482	514.5		976	1054	1015		R25	R26	#DIV/0!		R25	R26	#DIV/0!		R25	R26	#DIV/0!		R25	R26	#DIV/0!
267	HSPA8	2005	2704	2354.5		2619	2269	2444		4232	3700	3966		1797	2139	1968		2297	3322	2809.5		2174	2663	2418.5		944	815	879.5		2866	3153	3009.5		R27	R28	#DIV/0!		R27	R28	#DIV/0!		R27	R28	#DIV/0!		R27	R28	#DIV/0!
268	HTRA2	299	311	305		253	269	261		475	713	594		251	248	249.5		307	313	310		286	345	315.5		175	162	168.5		348	359	353.5		R29	R30	#DIV/0!		R29	R30	#DIV/0!		R29	R30	#DIV/0!		R29	R30	#DIV/0!
269	IBSP	586	426	506		302	339	320.5		867	1091	979		316	319	317.5		483	438	460.5		381	392	386.5		213	215	214		540	671	605.5		S1	S2	#DIV/0!		S1	S2	#DIV/0!		S1	S2	#DIV/0!		S1	S2	#DIV/0!
270	IGF2BP1	2174	1957	2065.5		1103	1357	1230		3987	3626	3806.5		1234	1038	1136		1781	1814	1797.5		1808	2391	2099.5		955	1000	977.5		2649	2756	2702.5		S3	S4	#DIV/0!		S3	S4	#DIV/0!		S3	S4	#DIV/0!		S3	S4	#DIV/0!
271	IGFBP-5	515	599	557		445	465	455		893	1075	984		399	436	417.5		600	642	621		565	581	573		237	232	234.5		545	559	552		S5	S6	#DIV/0!		S5	S6	#DIV/0!		S5	S6	#DIV/0!		S5	S6	#DIV/0!
272	IL-23p19	3506	3946	3726		2144	2688	2416		6721	6142	6431.5		1918	1937	1927.5		3428	3723	3575.5		3522	3823	3672.5		1532	1690	1611		4099	4837	4468		S7	S8	#DIV/0!		S7	S8	#DIV/0!		S7	S8	#DIV/0!		S7	S8	#DIV/0!
273	IL-33	1907	1710	1808.5		2068	1804	1936		4494	3501	3997.5		1213	1675	1444		1823	1361	1592		2422	2967	2694.5		672	662	667		2861	2516	2688.5		S9	S10	#DIV/0!		S9	S10	#DIV/0!		S9	S10	#DIV/0!		S9	S10	#DIV/0!
274	IL-34	2629	2426	2527.5		1879	1433	1656		4120	4213	4166.5		1168	1502	1335		2379	2147	2263		2283	2628	2455.5		754	1003	878.5		1866	2205	2035.5		S11	S12	#DIV/0!		S11	S12	#DIV/0!		S11	S12	#DIV/0!		S11	S12	#DIV/0!
275	INSRR	5307	4864	5085.5		3630	3460	3545		9596	10820	10208		2873	2621	2747		4385	5403	4894		4655	4268	4461.5		1691	1359	1525		7077	7781	7429		S13	S14	#DIV/0!		S13	S14	#DIV/0!		S13	S14	#DIV/0!		S13	S14	#DIV/0!
276	Integrin alpha V	3142	3252	3197		2377	2652	2514.5		6045	6018	6031.5		1708	1057	1382.5		3020	3051	3035.5		3241	3434	3337.5		1092	1224	1158		3928	4699	4313.5		S15	S16	#DIV/0!		S15	S16	#DIV/0!		S15	S16	#DIV/0!		S15	S16	#DIV/0!
277	CD61	2132	2582	2357		1491	1520	1505.5		3580	3299	3439.5		291	300	295.5		1815	2465	2140		1837	1813	1825		543	507	525		2242	2168	2205		S17	S18	#DIV/0!		S17	S18	#DIV/0!		S17	S18	#DIV/0!		S17	S18	#DIV/0!
278	Itk	9398	9611	9504.5		5761	6137	5949		18411	19641	19026		3789	3477	3633		7746	7610	7678		7645	8435	8040		3495	3741	3618		9984	10506	10245		S19	S20	#DIV/0!		S19	S20	#DIV/0!		S19	S20	#DIV/0!		S19	S20	#DIV/0!
279	ITM2B	585	525	555		506	436	471		1165	1232	1198.5		167	297	232		708	609	658.5		454	510	482		428	304	366		616	631	623.5		S21	S22	#DIV/0!		S21	S22	#DIV/0!		S21	S22	#DIV/0!		S21	S22	#DIV/0!
280	Kallikrein 2	9141	10829	9985		4119	4413	4266		14774	15745	15259.5		5536	5588	5562		7050	8671	7860.5		6756	5426	6091		4685	5194	4939.5		8294	19247	13770.5		S23	S24	#DIV/0!		S23	S24	#DIV/0!		S23	S24	#DIV/0!		S23	S24	#DIV/0!
281	ApoC3	65535	65535	65535		65535	65535	65535		65535	65535	65535		65535	65535	65535		65535	65535	65535		65535	65535	65535		65535	65535	65535		65535	65535	65535		S25	S26	#DIV/0!		S25	S26	#DIV/0!		S25	S26	#DIV/0!		S25	S26	#DIV/0!
282	Kallikrein 5	1624	1615	1619.5		1659	1767	1713		3041	2653	2847		1180	1287	1233.5		1452	1480	1466		1507	1447	1477		556	539	547.5		1840	1662	1751		S27	S28	#DIV/0!		S27	S28	#DIV/0!		S27	S28	#DIV/0!		S27	S28	#DIV/0!
283	Kallikrein 6	1814	2251	2032.5		2065	2428	2246.5		3384	4054	3719		1470	1711	1590.5		1859	2153	2006		3735	4025	3880		604	715	659.5		2075	2229	2152		S29	S30	#DIV/0!		S29	S30	#DIV/0!		S29	S30	#DIV/0!		S29	S30	#DIV/0!
284	Kallikrein 7	1053	1068	1060.5		1126	1170	1148		3483	3262	3372.5		1800	2233	2016.5		1696	1628	1662		4120	3126	3623		743	959	851		1266	1561	1413.5		T9	T10	#DIV/0!		T9	T10	#DIV/0!		T9	T10	#DIV/0!		T9	T10	#DIV/0!
285	Kallikrein 8	1411	973	1192		1154	829	991.5		2333	1884	2108.5		834	818	826		1153	1002	1077.5		1429	1156	1292.5		717	532	624.5		345	437	391		T11	T12	#DIV/0!		T11	T12	#DIV/0!		T11	T12	#DIV/0!		T11	T12	#DIV/0!
286	Kallikrein 10	3106	3257	3181.5		3408	3730	3569		5923	5959	5941		2085	1953	2019		2655	2324	2489.5		2767	2699	2733		636	668	652		4801	4329	4565		T13	T14	#DIV/0!		T13	T14	#DIV/0!		T13	T14	#DIV/0!		T13	T14	#DIV/0!
287	Kallikrein 11	1965	1526	1745.5		1418	1724	1571		3302	3634	3468		1485	1448	1466.5		1281	859	1070		1938	2150	2044		476	651	563.5		1055	1758	1406.5		T15	T16	#DIV/0!		T15	T16	#DIV/0!		T15	T16	#DIV/0!		T15	T16	#DIV/0!
288	Kallikrein 14	1378	1348	1363		683	819	751		3057	2768	2912.5		744	497	620.5		1398	1277	1337.5		932	895	913.5		591	581	586		1209	1151	1180		T17	T18	#DIV/0!		T17	T18	#DIV/0!		T17	T18	#DIV/0!		T17	T18	#DIV/0!
289	KCC3	539	548	543.5		371	359	365		946	1049	997.5		443	319	381		527	527	527		431	478	454.5		415	414	414.5		584	558	571		T19	T20	#DIV/0!		T19	T20	#DIV/0!		T19	T20	#DIV/0!		T19	T20	#DIV/0!
290	KCTD10	1230	1130	1180		591	593	592		1143	1040	1091.5		523	312	417.5		693	698	695.5		350	553	451.5		396	791	593.5		760	700	730		T21	T22	#DIV/0!		T21	T22	#DIV/0!		T21	T22	#DIV/0!		T21	T22	#DIV/0!
291	KIF3B	1640	1629	1634.5		1598	1328	1463		3954	3489	3721.5		1240	1149	1194.5		1782	1624	1703		1785	1698	1741.5		745	822	783.5		2536	2463	2499.5		T23	T24	#DIV/0!		T23	T24	#DIV/0!		T23	T24	#DIV/0!		T23	T24	#DIV/0!
292	KLF4	1200	1073	1136.5		787	948	867.5		2170	1666	1918		1039	1043	1041		927	962	944.5		1000	1040	1020		462	449	455.5		1645	1283	1464		T25	T26	#DIV/0!		T25	T26	#DIV/0!		T25	T26	#DIV/0!		T25	T26	#DIV/0!
293	LAG-3	516	455	485.5		415	496	455.5		634	617	625.5		390	475	432.5		439	429	434		448	441	444.5		399	372	385.5		662	616	639		T27	T28	#DIV/0!		T27	T28	#DIV/0!		T27	T28	#DIV/0!		T27	T28	#DIV/0!
294	pro-Glucagon	832	787	809.5		713	654	683.5		934	1137	1035.5		697	692	694.5		870	855	862.5		786	774	780		567	547	557		873	838	855.5		T29	T30	#DIV/0!		T29	T30	#DIV/0!		T29	T30	#DIV/0!		T29	T30	#DIV/0!
295	Layilin	1365	1911	1638		1161	1505	1333		2540	2218	2379		1578	1613	1595.5		1524	1988	1756		1840	2341	2090.5		937	1096	1016.5		2395	2857	2626		U1	U2	#DIV/0!		U1	U2	#DIV/0!		U1	U2	#DIV/0!		U1	U2	#DIV/0!
296	LDL R	908	884	896		572	723	647.5		1780	1985	1882.5		649	615	632		922	903	912.5		849	884	866.5		528	569	548.5		1509	1387	1448		U3	U4	#DIV/0!		U3	U4	#DIV/0!		U3	U4	#DIV/0!		U3	U4	#DIV/0!
297	Legumain	856	1011	933.5		650	562	606		2950	2531	2740.5		737	859	798		1290	1327	1308.5		822	1445	1133.5		542	647	594.5		2069	1862	1965.5		U5	U6	#DIV/0!		U5	U6	#DIV/0!		U5	U6	#DIV/0!		U5	U6	#DIV/0!
298	LH	4025	4032	4028.5		1916	2112	2014		7976	7052	7514		2010	1948	1979		3599	3636	3617.5		4025	3813	3919		1517	1513	1515		4866	5258	5062		U7	U8	#DIV/0!		U7	U8	#DIV/0!		U7	U8	#DIV/0!		U7	U8	#DIV/0!
299	LIMPII	2103	2245	2174		1857	1692	1774.5		3515	3958	3736.5		1162	1700	1431		1923	2016	1969.5		2752	2783	2767.5		703	642	672.5		2635	2728	2681.5		U9	U10	#DIV/0!		U9	U10	#DIV/0!		U9	U10	#DIV/0!		U9	U10	#DIV/0!
300	LIN41	2823	2961	2892		2046	2092	2069		6039	5926	5982.5		1683	1951	1817		2446	2510	2478		2613	2638	2625.5		783	699	741		3148	3479	3313.5		U11	U12	#DIV/0!		U11	U12	#DIV/0!		U11	U12	#DIV/0!		U11	U12	#DIV/0!
301	Livin	1429	1132	1280.5		756	748	752		1535	1848	1691.5		549	426	487.5		1185	1216	1200.5		854	876	865		357	495	426		997	1069	1033		U13	U14	#DIV/0!		U13	U14	#DIV/0!		U13	U14	#DIV/0!		U13	U14	#DIV/0!
302	LOX-1	952	1149	1050.5		591	420	505.5		883	909	896		398	478	438		753	541	647		889	1283	1086		223	304	263.5		511	1114	812.5		U15	U16	#DIV/0!		U15	U16	#DIV/0!		U15	U16	#DIV/0!		U15	U16	#DIV/0!
303	LPS	1103	1270	1186.5		1581	1984	1782.5		2954	3262	3108		1564	1686	1625		1181	1336	1258.5		1471	1484	1477.5		1022	1285	1153.5		1942	1719	1830.5		U17	U18	#DIV/0!		U17	U18	#DIV/0!		U17	U18	#DIV/0!		U17	U18	#DIV/0!
304	LRG1	3819	3814	3816.5		2866	3367	3116.5		8661	8476	8568.5		2333	2463	2398		3935	3902	3918.5		4229	4480	4354.5		1646	1655	1650.5		4302	5372	4837		U19	U20	#DIV/0!		U19	U20	#DIV/0!		U19	U20	#DIV/0!		U19	U20	#DIV/0!
305	LTF	8383	7905	8144		5843	5236	5539.5		16766	14611	15688.5		3802	3014	3408		7136	6789	6962.5		7049	6837	6943		3262	3299	3280.5		8938	8510	8724		U21	U22	#DIV/0!		U21	U22	#DIV/0!		U21	U22	#DIV/0!		U21	U22	#DIV/0!
306	LTK	2873	2958	2915.5		2143	2206	2174.5		3440	3506	3473		1303	1181	1242		2574	2550	2562		2601	2578	2589.5		1651	1724	1687.5		2871	2972	2921.5		U23	U24	#DIV/0!		U23	U24	#DIV/0!		U23	U24	#DIV/0!		U23	U24	#DIV/0!
307	Lumican	961	1277	1119		1187	1055	1121		1976	2066	2021		686	1142	914		962	1020	991		985	1625	1305		541	531	536		1679	1274	1476.5		U25	U26	#DIV/0!		U25	U26	#DIV/0!		U25	U26	#DIV/0!		U25	U26	#DIV/0!
308	Lyn	17683	15204	16443.5		9854	11041	10447.5		35543	34320	34931.5		6736	6373	6554.5		13469	11290	12379.5		12781	13035	12908		4565	4586	4575.5		17156	15399	16277.5		U27	U28	#DIV/0!		U27	U28	#DIV/0!		U27	U28	#DIV/0!		U27	U28	#DIV/0!
309	LYRIC	713	964	838.5		818	437	627.5		918	699	808.5		738	472	605		681	647	664		746	690	718		394	326	360		1061	1603	1332		U29	U30	#DIV/0!		U29	U30	#DIV/0!		U29	U30	#DIV/0!		U29	U30	#DIV/0!
310	LYVE-1	486	503	494.5		284	276	280		934	1117	1025.5		284	299	291.5		870	443	656.5		334	359	346.5		237	211	224		419	411	415		V1	V2	#DIV/0!		V1	V2	#DIV/0!		V1	V2	#DIV/0!		V1	V2	#DIV/0!
311	LZTS1	1818	1126	1472		1097	533	815		2347	2509	2428		1221	881	1051		1633	1619	1626		1589	1613	1601		700	653	676.5		1841	1278	1559.5		V3	V4	#DIV/0!		V3	V4	#DIV/0!		V3	V4	#DIV/0!		V3	V4	#DIV/0!
312	Mammaglobin A	1918	1813	1865.5		1337	1305	1321		2560	2415	2487.5		1273	1196	1234.5		1708	1579	1643.5		1513	1529	1521		1349	1335	1342		1894	1770	1832		V5	V6	#DIV/0!		V5	V6	#DIV/0!		V5	V6	#DIV/0!		V5	V6	#DIV/0!
313	Marapsin	3097	4121	3609		2175	1902	2038.5		7702	7176	7439		2614	2744	2679		3509	3638	3573.5		4470	3646	4058		1543	1357	1450		3171	3959	3565		V7	V8	#DIV/0!		V7	V8	#DIV/0!		V7	V8	#DIV/0!		V7	V8	#DIV/0!
314	MATK	3473	3641	3557		3268	3309	3288.5		6998	6919	6958.5		2308	2700	2504		4652	4542	4597		4267	4104	4185.5		2201	2011	2106		1055	981	1018		V9	V10	#DIV/0!		V9	V10	#DIV/0!		V9	V10	#DIV/0!		V9	V10	#DIV/0!
315	MBL	795	1044	919.5		1443	1126	1284.5		1304	1473	1388.5		2073	1390	1731.5		2045	1979	2012		1781	1337	1559		738	769	753.5		923	879	901		V11	V12	#DIV/0!		V11	V12	#DIV/0!		V11	V12	#DIV/0!		V11	V12	#DIV/0!
316	MBL-2	1933	1825	1879		1229	1565	1397		3755	3819	3787		240	765	502.5		1876	1712	1794		282	535	408.5		954	976	965		2001	2350	2175.5		V13	V14	#DIV/0!		V13	V14	#DIV/0!		V13	V14	#DIV/0!		V13	V14	#DIV/0!
317	Mer	743	1210	976.5		1629	1556	1592.5		863	777	820		249	419	334		700	570	635		1854	2289	2071.5		411	607	509		3026	3758	3392		V15	V16	#DIV/0!		V15	V16	#DIV/0!		V15	V16	#DIV/0!		V15	V16	#DIV/0!
318	Mesothelin	3182	2551	2866.5		1793	1710	1751.5		4698	4834	4766		1249	1708	1478.5		2154	2210	2182		2441	2656	2548.5		857	932	894.5		2917	3713	3315		V17	V18	#DIV/0!		V17	V18	#DIV/0!		V17	V18	#DIV/0!		V17	V18	#DIV/0!
319	MICB	752	948	850		747	982	864.5		1203	1212	1207.5		404	573	488.5		648	789	718.5		579	628	603.5		506	544	525		1046	1362	1204		V19	V20	#DIV/0!		V19	V20	#DIV/0!		V19	V20	#DIV/0!		V19	V20	#DIV/0!
320	Midkine	2067	2398	2232.5		1639	1811	1725		4587	4884	4735.5		972	471	721.5		1882	1922	1902		1736	2274	2005		759	656	707.5		2255	2543	2399		V21	V22	#DIV/0!		V21	V22	#DIV/0!		V21	V22	#DIV/0!		V21	V22	#DIV/0!
321	MINA	6935	6845	6890		4410	4397	4403.5		14063	14172	14117.5		2800	2849	2824.5		6027	6000	6013.5		6229	5928	6078.5		2764	2776	2770		8132	8404	8268		V23	V24	#DIV/0!		V23	V24	#DIV/0!		V23	V24	#DIV/0!		V23	V24	#DIV/0!
322	FABP3	848	736	792		598	641	619.5		1583	1686	1634.5		515	528	521.5		859	805	832		689	598	643.5		119	307	213		1275	976	1125.5		V25	V26	#DIV/0!		V25	V26	#DIV/0!		V25	V26	#DIV/0!		V25	V26	#DIV/0!
323	MSHa	8603	7939	8271		6440	6749	6594.5		20552	17754	19153		4487	4321	4404		6407	6888	6647.5		9567	9310	9438.5		2780	2731	2755.5		11702	10455	11078.5		V27	V28	#DIV/0!		V27	V28	#DIV/0!		V27	V28	#DIV/0!		V27	V28	#DIV/0!
324	MTUS1	1019	1016	1017.5		954	901	927.5		1591	1527	1559		777	658	717.5		995	850	922.5		1055	948	1001.5		423	411	417		1277	1197	1237		V29	V30	#DIV/0!		V29	V30	#DIV/0!		V29	V30	#DIV/0!		V29	V30	#DIV/0!
325	Myoglobin	506	446	476		307	289	298		981	983	982		319	290	304.5		469	438	453.5		336	315	325.5		261	264	262.5		432	411	421.5		W1	W2	#DIV/0!		W1	W2	#DIV/0!		W1	W2	#DIV/0!		W1	W2	#DIV/0!
326	NAIP	702	1237	969.5		397	489	443		1685	1656	1670.5		737	430	583.5		696	705	700.5		1009	680	844.5		447	392	419.5		845	1451	1148		W3	W4	#DIV/0!		W3	W4	#DIV/0!		W3	W4	#DIV/0!		W3	W4	#DIV/0!
327	Nanog	296	297	296.5		209	204	206.5		563	554	558.5		193	192	192.5		256	262	259		228	243	235.5		155	336	245.5		285	298	291.5		W5	W6	#DIV/0!		W5	W6	#DIV/0!		W5	W6	#DIV/0!		W5	W6	#DIV/0!
328	NELL2	1659	1723	1691		1107	1131	1119		3652	4246	3949		888	934	911		1699	1981	1840		1789	1789	1789		604	742	673		1821	2398	2109.5		W7	W8	#DIV/0!		W7	W8	#DIV/0!		W7	W8	#DIV/0!		W7	W8	#DIV/0!
329	NEP	1159	1029	1094		673	622	647.5		2250	2062	2156		499	521	510		911	911	911		876	1026	951		421	414	417.5		1390	1272	1331		W9	W10	#DIV/0!		W9	W10	#DIV/0!		W9	W10	#DIV/0!		W9	W10	#DIV/0!
330	Galanin	3094	2875	2984.5		1693	2329	2011		6337	5742	6039.5		1326	1591	1458.5		2922	3072	2997		3047	3184	3115.5		1298	1094	1196		3123	3421	3272		W11	W12	#DIV/0!		W11	W12	#DIV/0!		W11	W12	#DIV/0!		W11	W12	#DIV/0!
331	Nesfatin	3552	3382	3467		1732	1970	1851		6015	5987	6001		1211	1328	1269.5		3566	4066	3816		2195	2468	2331.5		1106	1371	1238.5		2088	2336	2212		W13	W14	#DIV/0!		W13	W14	#DIV/0!		W13	W14	#DIV/0!		W13	W14	#DIV/0!
332	Nestin	1375	706	1040.5		921	484	702.5		1355	1096	1225.5		418	346	382		841	673	757		1562	1972	1767		365	746	555.5		2449	2759	2604		W15	W16	#DIV/0!		W15	W16	#DIV/0!		W15	W16	#DIV/0!		W15	W16	#DIV/0!
333	NET1	536	289	412.5		292	197	244.5		681	435	558		164	180	172		319	353	336		256	203	229.5		234	192	213		306	445	375.5		W17	W18	#DIV/0!		W17	W18	#DIV/0!		W17	W18	#DIV/0!		W17	W18	#DIV/0!
334	Netrin G2	1848	1781	1814.5		1134	1428	1281		3057	2620	2838.5		856	999	927.5		1867	1885	1876		1294	1706	1500		1041	1028	1034.5		2573	2345	2459		W19	W20	#DIV/0!		W19	W20	#DIV/0!		W19	W20	#DIV/0!		W19	W20	#DIV/0!
335	Netrin-4	396	427	411.5		515	465	490		986	942	964		324	357	340.5		430	447	438.5		362	336	349		337	361	349		1007	732	869.5		W21	W22	#DIV/0!		W21	W22	#DIV/0!		W21	W22	#DIV/0!		W21	W22	#DIV/0!
336	Neuropeptide Y	824	936	880		589	678	633.5		1421	1539	1480		655	757	706		928	934	931		721	814	767.5		595	563	579		802	892	847		W23	W24	#DIV/0!		W23	W24	#DIV/0!		W23	W24	#DIV/0!		W23	W24	#DIV/0!
337	NF1	2279	2060	2169.5		1882	1705	1793.5		4030	3970	4000		1388	1383	1385.5		2205	2016	2110.5		2401	2015	2208		1002	890	946		2759	3169	2964		W25	W26	#DIV/0!		W25	W26	#DIV/0!		W25	W26	#DIV/0!		W25	W26	#DIV/0!
338	NM23-H1/H2	655	490	572.5		472	384	428		928	762	845		559	386	472.5		549	491	520		517	514	515.5		304	251	277.5		569	518	543.5		W27	W28	#DIV/0!		W27	W28	#DIV/0!		W27	W28	#DIV/0!		W27	W28	#DIV/0!
339	Presenilin 2	1193	889	1041		866	424	645		1402	1157	1279.5		517	439	478		763	726	744.5		803	791	797		252	232	242		1395	1075	1235		W29	W30	#DIV/0!		W29	W30	#DIV/0!		W29	W30	#DIV/0!		W29	W30	#DIV/0!
340	Notch-1	1437	1227	1332		803	914	858.5		2218	2729	2473.5		811	804	807.5		1166	1081	1123.5		969	1273	1121		528	681	604.5		1359	1666	1512.5		X1	X2	#DIV/0!		X1	X2	#DIV/0!		X1	X2	#DIV/0!		X1	X2	#DIV/0!
341	NPTX1	18247	17897	18072		7347	6787	7067		36008	37938	36973		4958	4757	4857.5		16711	15327	16019		12660	11882	12271		6207	5612	5909.5		16402	15768	16085		X3	X4	#DIV/0!		X3	X4	#DIV/0!		X3	X4	#DIV/0!		X3	X4	#DIV/0!
342	NPTXR	1418	1201	1309.5		757	935	846		3272	2997	3134.5		644	787	715.5		1302	1270	1286		953	1470	1211.5		487	526	506.5		1284	1422	1353		X5	X6	#DIV/0!		X5	X6	#DIV/0!		X5	X6	#DIV/0!		X5	X6	#DIV/0!
343	Progesterone	2273	2308	2290.5		1402	1521	1461.5		4237	4267	4252		1142	1199	1170.5		2582	2594	2588		1858	1854	1856		1370	1427	1398.5		2604	2648	2626		X7	X8	#DIV/0!		X7	X8	#DIV/0!		X7	X8	#DIV/0!		X7	X8	#DIV/0!
344	Ntn1	1709	1735	1722		1063	997	1030		3680	3472	3576		825	807	816		1827	1735	1781		1370	1406	1388		856	1069	962.5		1457	2289	1873		X9	X10	#DIV/0!		X9	X10	#DIV/0!		X9	X10	#DIV/0!		X9	X10	#DIV/0!
345	OCT3/4	417	355	386		317	395	356		1548	1555	1551.5		266	227	246.5		1156	798	977		490	671	580.5		290	299	294.5		469	569	519		X11	X12	#DIV/0!		X11	X12	#DIV/0!		X11	X12	#DIV/0!		X11	X12	#DIV/0!
346	Omentin	941	891	916		601	617	609		1706	1857	1781.5		631	622	626.5		1134	1206	1170		763	759	761		520	520	520		869	978	923.5		X13	X14	#DIV/0!		X13	X14	#DIV/0!		X13	X14	#DIV/0!		X13	X14	#DIV/0!
347	Osteocalcin	3374	3665	3519.5		2227	2410	2318.5		7387	7445	7416		1503	1521	1512		2768	3045	2906.5		2827	3292	3059.5		1151	1210	1180.5		4354	4750	4552		X15	X16	#DIV/0!		X15	X16	#DIV/0!		X15	X16	#DIV/0!		X15	X16	#DIV/0!
348	Osteopontin	1086	1096	1091		475	681	578		939	1407	1173		329	397	363		917	702	809.5		421	559	490		677	860	768.5		859	1441	1150		X17	X18	#DIV/0!		X17	X18	#DIV/0!		X17	X18	#DIV/0!		X17	X18	#DIV/0!
349	OX40	654	832	743		570	713	641.5		1135	1232	1183.5		425	493	459		754	889	821.5		590	840	715		268	359	313.5		738	886	812		X19	X20	#DIV/0!		X19	X20	#DIV/0!		X19	X20	#DIV/0!		X19	X20	#DIV/0!
350	p21	3649	3781	3715		2642	2502	2572		7072	7352	7212		1669	1850	1759.5		3714	2872	3293		3462	3435	3448.5		1584	1562	1573		3807	3917	3862		X21	X22	#DIV/0!		X21	X22	#DIV/0!		X21	X22	#DIV/0!		X21	X22	#DIV/0!
351	p27	1096	1126	1111		540	765	652.5		3179	2638	2908.5		297	431	364		1303	1150	1226.5		1540	1398	1469		448	601	524.5		738	738	738		X23	X24	#DIV/0!		X23	X24	#DIV/0!		X23	X24	#DIV/0!		X23	X24	#DIV/0!
352	p53	1161	1140	1150.5		865	363	614		1546	1234	1390		403	485	444		960	495	727.5		698	444	571		532	359	445.5		1916	1475	1695.5		X25	X26	#DIV/0!		X25	X26	#DIV/0!		X25	X26	#DIV/0!		X25	X26	#DIV/0!
353	PAI-1	2036	1414	1725		1830	1460	1645		2926	2742	2834		1833	1313	1573		1241	1437	1339		2174	1642	1908		852	610	731		2384	2207	2295.5		X27	X28	#DIV/0!		X27	X28	#DIV/0!		X27	X28	#DIV/0!		X27	X28	#DIV/0!
354	PAK7	862	827	844.5		772	680	726		1182	1550	1366		523	518	520.5		813	657	735		807	713	760		341	329	335		855	906	880.5		X29	X30	#DIV/0!		X29	X30	#DIV/0!		X29	X30	#DIV/0!		X29	X30	#DIV/0!
355	Pappalysin-1	527	541	534		285	274	279.5		1175	1030	1102.5		294	267	280.5		599	520	559.5		287	373	330		254	278	266		488	606	547		Y1	Y2	#DIV/0!		Y1	Y2	#DIV/0!		Y1	Y2	#DIV/0!		Y1	Y2	#DIV/0!
356	Pancreatic Polypeptide	337	294	315.5		264	252	258		608	633	620.5		247	254	250.5		357	362	359.5		283	279	281		228	213	220.5		487	443	465		Y3	Y4	#DIV/0!		Y3	Y4	#DIV/0!		Y3	Y4	#DIV/0!		Y3	Y4	#DIV/0!
357	Presenilin 1	1368	1039	1203.5		505	431	468		1784	1242	1513		402	388	395		957	732	844.5		764	696	730		602	567	584.5		1125	818	971.5		Y5	Y6	#DIV/0!		Y5	Y6	#DIV/0!		Y5	Y6	#DIV/0!		Y5	Y6	#DIV/0!
358	PARK7	435	353	394		254	254	254		1271	1137	1204		211	228	219.5		470	470	470		286	284	285		247	242	244.5		383	374	378.5		Y7	Y8	#DIV/0!		Y7	Y8	#DIV/0!		Y7	Y8	#DIV/0!		Y7	Y8	#DIV/0!
359	Visfatin	1081	1688	1384.5		1140	1024	1082		2853	2904	2878.5		1401	1844	1622.5		1247	1694	1470.5		2425	2905	2665		761	785	773		1516	1781	1648.5		Y9	Y10	#DIV/0!		Y9	Y10	#DIV/0!		Y9	Y10	#DIV/0!		Y9	Y10	#DIV/0!
360	P-Cadherin	746	1159	952.5		680	766	723		1535	1474	1504.5		587	684	635.5		847	1201	1024		759	762	760.5		811	922	866.5		826	785	805.5		Y11	Y12	#DIV/0!		Y11	Y12	#DIV/0!		Y11	Y12	#DIV/0!		Y11	Y12	#DIV/0!
361	PCAF	1773	1731	1752		796	589	692.5		3738	3396	3567		818	536	677		1751	1680	1715.5		943	1089	1016		864	899	881.5		1244	1086	1165		Y13	Y14	#DIV/0!		Y13	Y14	#DIV/0!		Y13	Y14	#DIV/0!		Y13	Y14	#DIV/0!
362	PD-1	2119	2829	2474		904	1725	1314.5		2294	2592	2443		1009	1249	1129		1381	1455	1418		1742	1685	1713.5		646	1082	864		1931	1885	1908		Y15	Y16	#DIV/0!		Y15	Y16	#DIV/0!		Y15	Y16	#DIV/0!		Y15	Y16	#DIV/0!
363	PTH	670	657	663.5		431	455	443		850	943	896.5		316	344	330		609	674	641.5		425	389	407		447	452	449.5		556	529	542.5		Y17	Y18	#DIV/0!		Y17	Y18	#DIV/0!		Y17	Y18	#DIV/0!		Y17	Y18	#DIV/0!
364	Troponin C	1814	2021	1917.5		1672	2069	1870.5		2794	2592	2693		1154	992	1073		1730	1900	1815		1797	1760	1778.5		1346	1155	1250.5		2394	2263	2328.5		Y19	Y20	#DIV/0!		Y19	Y20	#DIV/0!		Y19	Y20	#DIV/0!		Y19	Y20	#DIV/0!
365	PDX-1	826	770	798		2916	2617	2766.5		1027	818	922.5		283	168	225.5		1042	507	774.5		473	413	443		898	925	911.5		2576	2389	2482.5		Y21	Y22	#DIV/0!		Y21	Y22	#DIV/0!		Y21	Y22	#DIV/0!		Y21	Y22	#DIV/0!
366	PEDF	574	554	564		452	441	446.5		1059	1073	1066		398	355	376.5		671	955	813		555	677	616		260	286	273		556	780	668		Y23	Y24	#DIV/0!		Y23	Y24	#DIV/0!		Y23	Y24	#DIV/0!		Y23	Y24	#DIV/0!
367	PEPSINOGEN I	242	240	241		208	196	202		491	376	433.5		182	175	178.5		249	241	245		192	193	192.5		183	162	172.5		404	328	366		Y25	Y26	#DIV/0!		Y25	Y26	#DIV/0!		Y25	Y26	#DIV/0!		Y25	Y26	#DIV/0!
368	PEPSINOGEN II	336	375	355.5		305	277	291		503	511	507		276	256	266		322	336	329		292	313	302.5		201	226	213.5		470	440	455		Y27	Y28	#DIV/0!		Y27	Y28	#DIV/0!		Y27	Y28	#DIV/0!		Y27	Y28	#DIV/0!
369	Vasopressin	4992	5490	5241		4927	5230	5078.5		7550	8231	7890.5		3222	4186	3704		5425	5303	5364		5473	6066	5769.5		1904	1959	1931.5		4469	5684	5076.5		Y29	Y30	#DIV/0!		Y29	Y30	#DIV/0!		Y29	Y30	#DIV/0!		Y29	Y30	#DIV/0!
370	PGRP-S	1984	1958	1971		1016	1099	1057.5		3000	3622	3311		785	931	858		1486	1819	1652.5		1223	1319	1271		608	578	593		1797	1830	1813.5		Z1	Z2	#DIV/0!		Z1	Z2	#DIV/0!		Z1	Z2	#DIV/0!		Z1	Z2	#DIV/0!
371	PI 16	2063	1244	1653.5		1090	1010	1050		2050	2320	2185		827	647	737		1711	1793	1752		875	1588	1231.5		632	694	663		2072	1581	1826.5		Z3	Z4	#DIV/0!		Z3	Z4	#DIV/0!		Z3	Z4	#DIV/0!		Z3	Z4	#DIV/0!
372	PI 3Kinase p85 beta	6623	6171	6397		3098	2788	2943		13106	11881	12493.5		2375	2328	2351.5		5749	5221	5485		5204	4637	4920.5		2647	2633	2640		6283	5516	5899.5		Z5	Z6	#DIV/0!		Z5	Z6	#DIV/0!		Z5	Z6	#DIV/0!		Z5	Z6	#DIV/0!
373	PIM2	1534	1612	1573		1238	1292	1265		3720	4312	4016		1175	1076	1125.5		1861	1831	1846		1885	2078	1981.5		673	746	709.5		2162	1519	1840.5		Z7	Z8	#DIV/0!		Z7	Z8	#DIV/0!		Z7	Z8	#DIV/0!		Z7	Z8	#DIV/0!
374	PKM2	1086	1218	1152		1407	1407	1407		5145	5449	5297		1733	1086	1409.5		2149	2713	2431		867	1005	936		1041	827	934		3262	3357	3309.5		Z9	Z10	#DIV/0!		Z9	Z10	#DIV/0!		Z9	Z10	#DIV/0!		Z9	Z10	#DIV/0!
375	Plasminogen	1110	1132	1121		1112	1534	1323		6127	5462	5794.5		714	686	700		2203	1993	2098		1138	917	1027.5		1073	1220	1146.5		2405	2993	2699		Z11	Z12	#DIV/0!		Z11	Z12	#DIV/0!		Z11	Z12	#DIV/0!		Z11	Z12	#DIV/0!
376	Podocalyxin	1223	1080	1151.5		844	821	832.5		2179	2624	2401.5		576	581	578.5		1121	1235	1178		1389	1141	1265		513	516	514.5		1256	1592	1424		Z13	Z14	#DIV/0!		Z13	Z14	#DIV/0!		Z13	Z14	#DIV/0!		Z13	Z14	#DIV/0!
377	POMC	3812	3433	3622.5		2510	2802	2656		6520	6115	6317.5		2114	1684	1899		3257	3443	3350		3358	3670	3514		1550	1546	1548		3026	3737	3381.5		Z15	Z16	#DIV/0!		Z15	Z16	#DIV/0!		Z15	Z16	#DIV/0!		Z15	Z16	#DIV/0!
378	PON1	578	535	556.5		584	500	542		894	1171	1032.5		303	391	347		551	499	525		417	522	469.5		381	251	316		700	840	770		Z17	Z18	#DIV/0!		Z17	Z18	#DIV/0!		Z17	Z18	#DIV/0!		Z17	Z18	#DIV/0!
379	PON2	791	786	788.5		659	587	623		1642	1472	1557		461	372	416.5		752	801	776.5		698	696	697		444	403	423.5		1129	1054	1091.5		Z19	Z20	#DIV/0!		Z19	Z20	#DIV/0!		Z19	Z20	#DIV/0!		Z19	Z20	#DIV/0!
380	PPARg2	2623	2480	2551.5		1578	1581	1579.5		4527	4341	4434		1209	1204	1206.5		2121	2857	2489		2252	2253	2252.5		854	934	894		2890	2856	2873		Z21	Z22	#DIV/0!		Z21	Z22	#DIV/0!		Z21	Z22	#DIV/0!		Z21	Z22	#DIV/0!
381	PPP2R5C	2303	2778	2540.5		1512	2092	1802		3788	4698	4243		1302	966	1134		2284	1683	1983.5		2225	2200	2212.5		1103	1086	1094.5		3002	2614	2808		Z23	Z24	#DIV/0!		Z23	Z24	#DIV/0!		Z23	Z24	#DIV/0!		Z23	Z24	#DIV/0!
382	NR3C3	5402	5555	5478.5		3098	3085	3091.5		11097	10822	10959.5		2351	2375	2363		4880	5001	4940.5		5337	5132	5234.5		1939	2188	2063.5		6873	6231	6552		Z25	Z26	#DIV/0!		Z25	Z26	#DIV/0!		Z25	Z26	#DIV/0!		Z25	Z26	#DIV/0!
383	INSL3	1791	1874	1832.5		1847	1705	1776		3975	3632	3803.5		1305	1257	1281		1806	1893	1849.5		1755	1940	1847.5		664	666	665		3342	2887	3114.5		Z27	Z28	#DIV/0!		Z27	Z28	#DIV/0!		Z27	Z28	#DIV/0!		Z27	Z28	#DIV/0!
384	Pro-BDNF	1809	2415	2112		1670	1737	1703.5		2956	3979	3467.5		1085	1078	1081.5		2117	2840	2478.5		1833	2004	1918.5		592	752	672		2192	1903	2047.5		Z29	Z30	#DIV/0!		Z29	Z30	#DIV/0!		Z29	Z30	#DIV/0!		Z29	Z30	#DIV/0!
385	Procalcitonin	1947	2431	2189		756	1039	897.5		3013	3660	3336.5		717	1028	872.5		1329	1898	1613.5		1158	1958	1558		1569	1447	1508		1498	1577	1537.5		AA1	AA2	#DIV/0!		AA1	AA2	#DIV/0!		AA1	AA2	#DIV/0!		AA1	AA2	#DIV/0!
386	Pro-Cathepsin B	1500	1445	1472.5		615	573	594		2567	2530	2548.5		531	626	578.5		1177	1257	1217		1051	993	1022		483	459	471		1596	1606	1601		AA3	AA4	#DIV/0!		AA3	AA4	#DIV/0!		AA3	AA4	#DIV/0!		AA3	AA4	#DIV/0!
387	Thrombin	1483	1868	1675.5		988	731	859.5		3988	3979	3983.5		1432	1600	1516		629	835	732		455	480	467.5		331	737	534		1402	1117	1259.5		AA5	AA6	#DIV/0!		AA5	AA6	#DIV/0!		AA5	AA6	#DIV/0!		AA5	AA6	#DIV/0!
388	Prohibitin	2486	2513	2499.5		1048	1168	1108		5363	6065	5714		1091	1198	1144.5		2284	2233	2258.5		1936	2391	2163.5		884	950	917		2961	2888	2924.5		AA7	AA8	#DIV/0!		AA7	AA8	#DIV/0!		AA7	AA8	#DIV/0!		AA7	AA8	#DIV/0!
389	ProSAAS	3609	3452	3530.5		1515	1527	1521		6972	7366	7169		1503	1588	1545.5		3060	3136	3098		2706	2574	2640		1314	1251	1282.5		4164	4218	4191		AA9	AA10	#DIV/0!		AA9	AA10	#DIV/0!		AA9	AA10	#DIV/0!		AA9	AA10	#DIV/0!
390	Prostasin	2261	2564	2412.5		1149	1411	1280		4820	5099	4959.5		1170	1166	1168		1949	2146	2047.5		1866	2276	2071		737	810	773.5		2962	2934	2948		AA11	AA12	#DIV/0!		AA11	AA12	#DIV/0!		AA11	AA12	#DIV/0!		AA11	AA12	#DIV/0!
391	PSP	2432	2320	2376		1288	1359	1323.5		4723	4410	4566.5		1167	981	1074		2144	2198	2171		1971	2096	2033.5		851	899	875		2834	2786	2810		AA13	AA14	#DIV/0!		AA13	AA14	#DIV/0!		AA13	AA14	#DIV/0!		AA13	AA14	#DIV/0!
392	Pro-MMP-7	546	504	525		267	270	268.5		1355	1694	1524.5		254	199	226.5		475	393	434		254	548	401		269	240	254.5		292	329	310.5		AA15	AA16	#DIV/0!		AA15	AA16	#DIV/0!		AA15	AA16	#DIV/0!		AA15	AA16	#DIV/0!
393	Pro-MMP-9	1801	1981	1891		1248	1333	1290.5		3674	3249	3461.5		876	718	797		1668	1816	1742		1406	1584	1495		653	685	669		2296	2345	2320.5		AA17	AA18	#DIV/0!		AA17	AA18	#DIV/0!		AA17	AA18	#DIV/0!		AA17	AA18	#DIV/0!
394	Protein p65	1367	1584	1475.5		1059	983	1021		2902	2694	2798		774	854	814		1364	1562	1463		1085	1151	1118		569	573	571		1781	1863	1822		AA19	AA20	#DIV/0!		AA19	AA20	#DIV/0!		AA19	AA20	#DIV/0!		AA19	AA20	#DIV/0!
395	PSA-Free	2477	2607	2542		1544	1550	1547		4425	5161	4793		1094	1201	1147.5		2070	2760	2415		2052	2296	2174		905	954	929.5		3047	2982	3014.5		AA21	AA22	#DIV/0!		AA21	AA22	#DIV/0!		AA21	AA22	#DIV/0!		AA21	AA22	#DIV/0!
396	PSA-total	1295	1254	1274.5		919	758	838.5		2227	2343	2285		711	624	667.5		1597	1096	1346.5		1141	1017	1079		551	479	515		1519	1421	1470		AA23	AA24	#DIV/0!		AA23	AA24	#DIV/0!		AA23	AA24	#DIV/0!		AA23	AA24	#DIV/0!
397	PTHLP	709	637	673		437	458	447.5		1482	1122	1302		124	304	214		706	579	642.5		570	553	561.5		332	316	324		517	649	583		AA25	AA26	#DIV/0!		AA25	AA26	#DIV/0!		AA25	AA26	#DIV/0!		AA25	AA26	#DIV/0!
398	PTN	263	266	264.5		200	217	208.5		399	367	383		189	149	169		246	250	248		208	224	216		165	137	151		403	308	355.5		AA27	AA28	#DIV/0!		AA27	AA28	#DIV/0!		AA27	AA28	#DIV/0!		AA27	AA28	#DIV/0!
399	PTPRD	3251	2444	2847.5		1716	1552	1634		4408	4768	4588		1175	1237	1206		2045	1787	1916		2112	2009	2060.5		1332	1153	1242.5		2813	2777	2795		AA29	AA30	#DIV/0!		AA29	AA30	#DIV/0!		AA29	AA30	#DIV/0!		AA29	AA30	#DIV/0!
400	PYK2	597	624	610.5		341	375	358		1392	1666	1529		317	370	343.5		872	781	826.5		402	452	427		384	361	372.5		535	571	553		AB1	AB2	#DIV/0!		AB1	AB2	#DIV/0!		AB1	AB2	#DIV/0!		AB1	AB2	#DIV/0!
401	PYY	3129	3254	3191.5		1670	2055	1862.5		4731	4661	4696		1459	1773	1616		3647	4025	3836		3442	4059	3750.5		971	1083	1027		2421	3122	2771.5		AB3	AB4	#DIV/0!		AB3	AB4	#DIV/0!		AB3	AB4	#DIV/0!		AB3	AB4	#DIV/0!
402	Ras	296	286	291		179	188	183.5		599	753	676		156	156	156		282	275	278.5		249	201	225		149	152	150.5		278	294	286		AB5	AB6	#DIV/0!		AB5	AB6	#DIV/0!		AB5	AB6	#DIV/0!		AB5	AB6	#DIV/0!
403	RBP4	794	592	693		667	1128	897.5		3855	3868	3861.5		1736	1962	1849		1081	2321	1701		782	689	735.5		1058	1122	1090		613	928	770.5		AB7	AB8	#DIV/0!		AB7	AB8	#DIV/0!		AB7	AB8	#DIV/0!		AB7	AB8	#DIV/0!
404	RECK	310	297	303.5		195	204	199.5		999	858	928.5		187	178	182.5		350	342	346		258	244	251		163	176	169.5		309	313	311		AB9	AB10	#DIV/0!		AB9	AB10	#DIV/0!		AB9	AB10	#DIV/0!		AB9	AB10	#DIV/0!
405	RELM alpha	995	1037	1016		633	623	628		1816	1862	1839		604	638	621		1006	1083	1044.5		748	761	754.5		640	641	640.5		944	934	939		AB11	AB12	#DIV/0!		AB11	AB12	#DIV/0!		AB11	AB12	#DIV/0!		AB11	AB12	#DIV/0!
406	Resistin	2502	2506	2504		1667	2420	2043.5		5450	5205	5327.5		2133	2826	2479.5		2844	3092	2968		2594	3252	2923		1039	1166	1102.5		2628	3023	2825.5		AB13	AB14	#DIV/0!		AB13	AB14	#DIV/0!		AB13	AB14	#DIV/0!		AB13	AB14	#DIV/0!
407	RET	3825	4268	4046.5		2862	3253	3057.5		5747	5357	5552		2621	2878	2749.5		3680	4130	3905		3528	4325	3926.5		2752	3124	2938		5635	5635	5635		AB15	AB16	#DIV/0!		AB15	AB16	#DIV/0!		AB15	AB16	#DIV/0!		AB15	AB16	#DIV/0!
408	RIP1	333	567	450		223	209	216		1425	928	1176.5		226	187	206.5		353	336	344.5		420	239	329.5		186	202	194		256	248	252		AB17	AB18	#DIV/0!		AB17	AB18	#DIV/0!		AB17	AB18	#DIV/0!		AB17	AB18	#DIV/0!
409	ROCK1	4778	4809	4793.5		2512	2872	2692		9426	9443	9434.5		1859	2066	1962.5		4370	4358	4364		3684	4329	4006.5		1786	1552	1669		2774	3405	3089.5		AB19	AB20	#DIV/0!		AB19	AB20	#DIV/0!		AB19	AB20	#DIV/0!		AB19	AB20	#DIV/0!
410	ROCK2	3909	3210	3559.5		1725	1964	1844.5		4641	5155	4898		2467	2461	2464		4762	4243	4502.5		5302	5261	5281.5		1150	1822	1486		4635	4672	4653.5		AB21	AB22	#DIV/0!		AB21	AB22	#DIV/0!		AB21	AB22	#DIV/0!		AB21	AB22	#DIV/0!
411	ROR1	605	600	602.5		519	464	491.5		1041	1102	1071.5		310	352	331		640	755	697.5		481	534	507.5		358	339	348.5		460	627	543.5		AB23	AB24	#DIV/0!		AB23	AB24	#DIV/0!		AB23	AB24	#DIV/0!		AB23	AB24	#DIV/0!
412	ROR2	1472	1080	1276		1017	743	880		2469	2160	2314.5		386	430	408		1352	1010	1181		1397	669	1033		555	401	478		1964	1227	1595.5		AB25	AB26	#DIV/0!		AB25	AB26	#DIV/0!		AB25	AB26	#DIV/0!		AB25	AB26	#DIV/0!
413	ROS	858	904	881		754	724	739		1139	1199	1169		525	553	539		830	893	861.5		730	810	770		552	575	563.5		897	996	946.5		AB27	AB28	#DIV/0!		AB27	AB28	#DIV/0!		AB27	AB28	#DIV/0!		AB27	AB28	#DIV/0!
414	RYK	1605	1514	1559.5		1223	1197	1210		2391	2439	2415		944	919	931.5		1507	1643	1575		1426	1506	1466		998	1034	1016		1810	2070	1940		AB29	AB30	#DIV/0!		AB29	AB30	#DIV/0!		AB29	AB30	#DIV/0!		AB29	AB30	#DIV/0!
415	S100A4	583	587	585		488	410	449		1225	1277	1251		476	411	443.5		731	713	722		538	584	561		308	270	289		564	559	561.5		AC1	AC2	#DIV/0!		AC1	AC2	#DIV/0!		AC1	AC2	#DIV/0!		AC1	AC2	#DIV/0!
416	S100A6	640	700	670		485	498	491.5		1337	1381	1359		360	401	380.5		907	998	952.5		864	722	793		326	382	354		624	607	615.5		AC3	AC4	#DIV/0!		AC3	AC4	#DIV/0!		AC3	AC4	#DIV/0!		AC3	AC4	#DIV/0!
417	S100A8	668	593	630.5		464	409	436.5		1645	1506	1575.5		457	429	443		758	672	715		595	546	570.5		376	350	363		884	703	793.5		AC5	AC6	#DIV/0!		AC5	AC6	#DIV/0!		AC5	AC6	#DIV/0!		AC5	AC6	#DIV/0!
418	S-100b	2802	3229	3015.5		1445	1402	1423.5		7194	7784	7489		1679	1616	1647.5		3285	3671	3478		2917	2627	2772		1455	1311	1383		2856	2929	2892.5		AC7	AC8	#DIV/0!		AC7	AC8	#DIV/0!		AC7	AC8	#DIV/0!		AC7	AC8	#DIV/0!
419	SART1	312	321	316.5		227	230	228.5		670	704	687		207	203	205		345	344	344.5		246	249	247.5		220	227	223.5		519	511	515		AC9	AC10	#DIV/0!		AC9	AC10	#DIV/0!		AC9	AC10	#DIV/0!		AC9	AC10	#DIV/0!
420	SART3	342	366	354		246	246	246		922	906	914		218	227	222.5		401	427	414		259	276	267.5		219	240	229.5		411	357	384		AC11	AC12	#DIV/0!		AC11	AC12	#DIV/0!		AC11	AC12	#DIV/0!		AC11	AC12	#DIV/0!
421	SCG3	470	496	483		322	332	327		687	663	675		303	291	297		456	524	490		244	283	263.5		237	366	301.5		418	435	426.5		AC13	AC14	#DIV/0!		AC13	AC14	#DIV/0!		AC13	AC14	#DIV/0!		AC13	AC14	#DIV/0!
422	Selenoprotein P	2973	3245	3109		2124	1948	2036		4695	5268	4981.5		1393	1464	1428.5		2694	2652	2673		2131	2549	2340		1710	1698	1704		3164	2928	3046		AC15	AC16	#DIV/0!		AC15	AC16	#DIV/0!		AC15	AC16	#DIV/0!		AC15	AC16	#DIV/0!
423	SEMA3A	3105	3569	3337		1724	2450	2087		8826	8225	8525.5		2379	1680	2029.5		2378	1772	2075		4030	3388	3709		1699	2066	1882.5		1987	2447	2217		AC17	AC18	#DIV/0!		AC17	AC18	#DIV/0!		AC17	AC18	#DIV/0!		AC17	AC18	#DIV/0!
424	Serotonin	343	339	341		248	237	242.5		795	588	691.5		217	210	213.5		347	317	332		257	312	284.5		217	213	215		361	384	372.5		AC19	AC20	#DIV/0!		AC19	AC20	#DIV/0!		AC19	AC20	#DIV/0!		AC19	AC20	#DIV/0!
425	Serpin A1	2065	1347	1706		1727	2729	2228		1894	2242	2068		1222	1332	1277		1243	975	1109		838	885	861.5		545	692	618.5		1618	1761	1689.5		AC21	AC22	#DIV/0!		AC21	AC22	#DIV/0!		AC21	AC22	#DIV/0!		AC21	AC22	#DIV/0!
426	Serpin A12	1299	1425	1362		2569	2097	2333		1635	1770	1702.5		1103	1186	1144.5		1334	1411	1372.5		1124	1038	1081		551	469	510		918	960	939		AC23	AC24	#DIV/0!		AC23	AC24	#DIV/0!		AC23	AC24	#DIV/0!		AC23	AC24	#DIV/0!
427	Serpin A3	408	417	412.5		369	287	328		720	670	695		272	174	223		372	418	395		335	311	323		256	261	258.5		541	591	566		AC25	AC26	#DIV/0!		AC25	AC26	#DIV/0!		AC25	AC26	#DIV/0!		AC25	AC26	#DIV/0!
428	Serpin A4	751	855	803		544	514	529		1406	1261	1333.5		439	442	440.5		773	909	841		596	573	584.5		342	332	337		993	978	985.5		AC27	AC28	#DIV/0!		AC27	AC28	#DIV/0!		AC27	AC28	#DIV/0!		AC27	AC28	#DIV/0!
429	Serpin A5	961	954	957.5		781	701	741		1284	1250	1267		608	428	518		828	947	887.5		1013	850	931.5		457	620	538.5		1116	1201	1158.5		AC29	AC30	#DIV/0!		AC29	AC30	#DIV/0!		AC29	AC30	#DIV/0!		AC29	AC30	#DIV/0!
430	Serpin A8	399	419	409		271	346	308.5		1141	1180	1160.5		293	356	324.5		528	509	518.5		383	372	377.5		238	311	274.5		424	433	428.5		AD1	AD2	#DIV/0!		AD1	AD2	#DIV/0!		AD1	AD2	#DIV/0!		AD1	AD2	#DIV/0!
431	Serpin A9	1626	1271	1448.5		548	486	517		2804	2248	2526		489	551	520		1390	1362	1376		864	892	878		523	429	476		618	795	706.5		AD3	AD4	#DIV/0!		AD3	AD4	#DIV/0!		AD3	AD4	#DIV/0!		AD3	AD4	#DIV/0!
432	Serpin B5	1450	949	1199.5		649	538	593.5		3378	3280	3329		636	743	689.5		1471	1116	1293.5		641	662	651.5		627	756	691.5		1824	1468	1646		AD5	AD6	#DIV/0!		AD5	AD6	#DIV/0!		AD5	AD6	#DIV/0!		AD5	AD6	#DIV/0!
433	Serpin D1	1902	1590	1746		1179	1257	1218		4966	5148	5057		918	964	941		2461	2248	2354.5		2222	2168	2195		936	1027	981.5		1897	2019	1958		AD7	AD8	#DIV/0!		AD7	AD8	#DIV/0!		AD7	AD8	#DIV/0!		AD7	AD8	#DIV/0!
434	Serpin I1	307	295	301		221	224	222.5		725	679	702		365	379	372		353	347	350		274	269	271.5		175	189	182		428	450	439		AD9	AD10	#DIV/0!		AD9	AD10	#DIV/0!		AD9	AD10	#DIV/0!		AD9	AD10	#DIV/0!
435	SERPING1	13324	12456	12890		5030	4805	4917.5		29846	31776	30811		3442	2926	3184		11162	10971	11066.5		8712	7917	8314.5		3993	3867	3930		11546	11002	11274		AD11	AD12	#DIV/0!		AD11	AD12	#DIV/0!		AD11	AD12	#DIV/0!		AD11	AD12	#DIV/0!
436	SERTAD2	1631	1744	1687.5		588	823	705.5		2840	2198	2519		658	658	658		1586	1528	1557		1181	1199	1190		685	613	649		1412	1298	1355		AD13	AD14	#DIV/0!		AD13	AD14	#DIV/0!		AD13	AD14	#DIV/0!		AD13	AD14	#DIV/0!
437	SHBG	6684	7129	6906.5		4526	4703	4614.5		12408	13048	12728		3232	3303	3267.5		7235	6504	6869.5		5016	5561	5288.5		2993	3069	3031		7892	7568	7730		AD15	AD16	#DIV/0!		AD15	AD16	#DIV/0!		AD15	AD16	#DIV/0!		AD15	AD16	#DIV/0!
438	SMAC	1624	1437	1530.5		888	859	873.5		3265	3159	3212		689	732	710.5		1425	1424	1424.5		1255	1334	1294.5		560	729	644.5		1619	1775	1697		AD17	AD18	#DIV/0!		AD17	AD18	#DIV/0!		AD17	AD18	#DIV/0!		AD17	AD18	#DIV/0!
439	SNCG	485	567	526		322	337	329.5		957	1112	1034.5		263	297	280		462	583	522.5		368	356	362		212	240	226		478	430	454		AD19	AD20	#DIV/0!		AD19	AD20	#DIV/0!		AD19	AD20	#DIV/0!		AD19	AD20	#DIV/0!
440	SSTR5	2499	2558	2528.5		2299	2542	2420.5		3995	4455	4225		2114	2767	2440.5		3283	3810	3546.5		2498	2648	2573		1189	1055	1122		2021	2161	2091		AD21	AD22	#DIV/0!		AD21	AD22	#DIV/0!		AD21	AD22	#DIV/0!		AD21	AD22	#DIV/0!
441	Somatotropin	1917	2038	1977.5		1160	1141	1150.5		3057	3988	3522.5		788	796	792		1670	2000	1835		1424	1635	1529.5		665	722	693.5		1998	2167	2082.5		AD23	AD24	#DIV/0!		AD23	AD24	#DIV/0!		AD23	AD24	#DIV/0!		AD23	AD24	#DIV/0!
442	SOST	631	644	637.5		443	519	481		1076	1123	1099.5		195	346	270.5		732	775	753.5		471	524	497.5		588	324	456		1280	994	1137		AD25	AD26	#DIV/0!		AD25	AD26	#DIV/0!		AD25	AD26	#DIV/0!		AD25	AD26	#DIV/0!
443	SOX17	2842	2472	2657		2290	2578	2434		3485	3543	3514		1803	1538	1670.5		2878	2552	2715		1927	2088	2007.5		890	837	863.5		2645	2310	2477.5		AD27	AD28	#DIV/0!		AD27	AD28	#DIV/0!		AD27	AD28	#DIV/0!		AD27	AD28	#DIV/0!
444	SOX2	584	352	468		232	242	237		518	514	516		193	200	196.5		316	361	338.5		260	305	282.5		176	222	199		823	526	674.5		AD29	AD30	#DIV/0!		AD29	AD30	#DIV/0!		AD29	AD30	#DIV/0!		AD29	AD30	#DIV/0!
445	SPARCL1	3528	3169	3348.5		1324	1467	1395.5		4161	4320	4240.5		1012	1527	1269.5		2857	2934	2895.5		1450	1541	1495.5		1132	1197	1164.5		1847	1621	1734		AE1	AE2	#DIV/0!		AE1	AE2	#DIV/0!		AE1	AE2	#DIV/0!		AE1	AE2	#DIV/0!
446	SPINK1	1801	1776	1788.5		917	847	882		4093	3623	3858		773	728	750.5		1688	2128	1908		1255	1638	1446.5		1269	1749	1509		1988	2124	2056		AE3	AE4	#DIV/0!		AE3	AE4	#DIV/0!		AE3	AE4	#DIV/0!		AE3	AE4	#DIV/0!
447	SRMS	1182	1303	1242.5		613	665	639		1578	1657	1617.5		609	740	674.5		1044	1046	1045		778	740	759		977	778	877.5		1093	534	813.5		AE5	AE6	#DIV/0!		AE5	AE6	#DIV/0!		AE5	AE6	#DIV/0!		AE5	AE6	#DIV/0!
448	SSEA-1	1934	1368	1651		1188	1200	1194		3499	2998	3248.5		1650	1797	1723.5		1818	1556	1687		1502	1638	1570		636	773	704.5		1870	2079	1974.5		AE7	AE8	#DIV/0!		AE7	AE8	#DIV/0!		AE7	AE8	#DIV/0!		AE7	AE8	#DIV/0!
449	SSEA-4	1118	1131	1124.5		684	651	667.5		5529	6311	5920		1497	1177	1337		1899	1886	1892.5		1105	1216	1160.5		965	864	914.5		1074	889	981.5		AE9	AE10	#DIV/0!		AE9	AE10	#DIV/0!		AE9	AE10	#DIV/0!		AE9	AE10	#DIV/0!
450	SSTR2	874	870	872		664	605	634.5		2972	2565	2768.5		650	641	645.5		1259	1169	1214		743	1020	881.5		518	507	512.5		1366	883	1124.5		AE11	AE12	#DIV/0!		AE11	AE12	#DIV/0!		AE11	AE12	#DIV/0!		AE11	AE12	#DIV/0!
451	Survivin	1416	1297	1356.5		755	967	861		2748	3294	3021		812	893	852.5		1485	1735	1610		1221	1331	1276		591	593	592		1143	1393	1268		AE13	AE14	#DIV/0!		AE13	AE14	#DIV/0!		AE13	AE14	#DIV/0!		AE13	AE14	#DIV/0!
452	SYK	313	314	313.5		267	271	269		547	570	558.5		225	216	220.5		358	349	353.5		243	229	236		261	246	253.5		381	389	385		AE15	AE16	#DIV/0!		AE15	AE16	#DIV/0!		AE15	AE16	#DIV/0!		AE15	AE16	#DIV/0!
453	Syndecan-1	3783	2862	3322.5		1538	2273	1905.5		4450	5084	4767		1604	2082	1843		3232	2529	2880.5		3423	3860	3641.5		1565	1265	1415		2229	2411	2320		AE17	AE18	#DIV/0!		AE17	AE18	#DIV/0!		AE17	AE18	#DIV/0!		AE17	AE18	#DIV/0!
454	Syndecan-3	1341	779	1060		473	581	527		1584	1121	1352.5		628	432	530		489	609	549		1229	1095	1162		784	718	751		419	421	420		AE19	AE20	#DIV/0!		AE19	AE20	#DIV/0!		AE19	AE20	#DIV/0!		AE19	AE20	#DIV/0!
455	TACE	765	810	787.5		595	601	598		1491	947	1219		1334	827	1080.5		826	1056	941		740	1028	884		292	301	296.5		807	921	864		AE21	AE22	#DIV/0!		AE21	AE22	#DIV/0!		AE21	AE22	#DIV/0!		AE21	AE22	#DIV/0!
456	TAF4	323	393	358		246	266	256		813	745	779		157	178	167.5		323	383	353		300	216	258		196	170	183		321	406	363.5		AE23	AE24	#DIV/0!		AE23	AE24	#DIV/0!		AE23	AE24	#DIV/0!		AE23	AE24	#DIV/0!
457	Tyk2	634	542	588		387	350	368.5		1104	920	1012		331	328	329.5		652	624	638		473	426	449.5		345	323	334		578	560	569		AE25	AE26	#DIV/0!		AE25	AE26	#DIV/0!		AE25	AE26	#DIV/0!		AE25	AE26	#DIV/0!
458	Tec	6055	6663	6359		4573	4985	4779		12543	12728	12635.5		2869	2877	2873		6192	5923	6057.5		5183	5548	5365.5		2739	2643	2691		6706	6848	6777		AE27	AE28	#DIV/0!		AE27	AE28	#DIV/0!		AE27	AE28	#DIV/0!		AE27	AE28	#DIV/0!
459	TFF3	1859	1757	1808		1864	1765	1814.5		3046	3454	3250		1234	1224	1229		2247	2305	2276		2003	2091	2047		1496	868	1182		2016	1689	1852.5		AE29	AE30	#DIV/0!		AE29	AE30	#DIV/0!		AE29	AE30	#DIV/0!		AE29	AE30	#DIV/0!
460	Thrombomodulin	1595	1688	1641.5		844	1230	1037		2990	3347	3168.5		720	986	853		1666	1596	1631		1274	2001	1637.5		562	683	622.5		1575	1805	1690		AF1	AF2	#DIV/0!		AF1	AF2	#DIV/0!		AF1	AF2	#DIV/0!		AF1	AF2	#DIV/0!
461	Thymidine Kinase-1	1984	1895	1939.5		1077	933	1005		4524	4526	4525		885	1046	965.5		1930	2520	2225		1346	1447	1396.5		921	825	873		2769	3056	2912.5		AF3	AF4	#DIV/0!		AF3	AF4	#DIV/0!		AF3	AF4	#DIV/0!		AF3	AF4	#DIV/0!
462	Thyroglobulin	3618	3197	3407.5		1486	1582	1534		7587	7620	7603.5		1497	1669	1583		3574	3550	3562		2713	2868	2790.5		1116	1253	1184.5		4165	4376	4270.5		AF5	AF6	#DIV/0!		AF5	AF6	#DIV/0!		AF5	AF6	#DIV/0!		AF5	AF6	#DIV/0!
463	TIM-1	1147	1149	1148		1161	1187	1174		5537	4894	5215.5		1458	1547	1502.5		1210	1137	1173.5		1207	2001	1604		909	745	827		1108	2207	1657.5		AF7	AF8	#DIV/0!		AF7	AF8	#DIV/0!		AF7	AF8	#DIV/0!		AF7	AF8	#DIV/0!
464	TNK1	2017	2538	2277.5		1266	1359	1312.5		3235	2833	3034		1342	1429	1385.5		1960	2169	2064.5		1471	1663	1567		1833	2134	1983.5		2246	2593	2419.5		AF9	AF10	#DIV/0!		AF9	AF10	#DIV/0!		AF9	AF10	#DIV/0!		AF9	AF10	#DIV/0!
465	TOPORS	2240	2727	2483.5		848	694	771		3907	4114	4010.5		825	790	807.5		1659	1544	1601.5		1418	1321	1369.5		857	817	837		1985	1735	1860		AF11	AF12	#DIV/0!		AF11	AF12	#DIV/0!		AF11	AF12	#DIV/0!		AF11	AF12	#DIV/0!
466	TPA	2154	1491	1822.5		749	756	752.5		3585	3484	3534.5		663	686	674.5		1628	1588	1608		1237	1287	1262		677	648	662.5		1732	1970	1851		AF13	AF14	#DIV/0!		AF13	AF14	#DIV/0!		AF13	AF14	#DIV/0!		AF13	AF14	#DIV/0!
467	TRA-1-60	3862	4319	4090.5		2037	2183	2110		6578	6170	6374		1685	1616	1650.5		3318	3239	3278.5		2606	2751	2678.5		1516	1407	1461.5		4251	4309	4280		AF15	AF16	#DIV/0!		AF15	AF16	#DIV/0!		AF15	AF16	#DIV/0!		AF15	AF16	#DIV/0!
468	TRA-1-81	4601	4586	4593.5		2555	2312	2433.5		8588	8763	8675.5		1747	1815	1781		4760	4818	4789		3463	3157	3310		1878	1954	1916		5326	5139	5232.5		AF17	AF18	#DIV/0!		AF17	AF18	#DIV/0!		AF17	AF18	#DIV/0!		AF17	AF18	#DIV/0!
469	Transferrin	1290	1228	1259		824	1064	944		2120	2552	2336		640	684	662		1254	1373	1313.5		942	1176	1059		526	446	486		1184	1152	1168		AF19	AF20	#DIV/0!		AF19	AF20	#DIV/0!		AF19	AF20	#DIV/0!		AF19	AF20	#DIV/0!
470	Trappin-2	2960	2810	2885		2144	2439	2291.5		5339	4770	5054.5		1635	1202	1418.5		2794	2969	2881.5		2870	2358	2614		973	913	943		2299	2213	2256		AF21	AF22	#DIV/0!		AF21	AF22	#DIV/0!		AF21	AF22	#DIV/0!		AF21	AF22	#DIV/0!
471	TRKB	2014	2362	2188		1183	1167	1175		3146	3213	3179.5		331	820	575.5		1884	2396	2140		1387	1430	1408.5		979	1088	1033.5		2085	2225	2155		AF23	AF24	#DIV/0!		AF23	AF24	#DIV/0!		AF23	AF24	#DIV/0!		AF23	AF24	#DIV/0!
472	TROPONIN I	251	239	245		170	168	169		411	427	419		133	168	150.5		254	245	249.5		170	163	166.5		198	193	195.5		274	262	268		AF25	AF26	#DIV/0!		AF25	AF26	#DIV/0!		AF25	AF26	#DIV/0!		AF25	AF26	#DIV/0!
473	TYRO10	1368	1514	1441		939	1051	995		2095	2419	2257		775	821	798		1504	1524	1514		998	1065	1031.5		1291	1195	1243		1371	1357	1364		AF27	AF28	#DIV/0!		AF27	AF28	#DIV/0!		AF27	AF28	#DIV/0!		AF27	AF28	#DIV/0!
474	TRPC1	251	260	255.5		182	156	169		513	640	576.5		151	147	149		272	259	265.5		183	199	191		184	182	183		274	254	264		AF29	AF30	#DIV/0!		AF29	AF30	#DIV/0!		AF29	AF30	#DIV/0!		AF29	AF30	#DIV/0!
475	TRPC6	542	580	561		361	309	335		809	955	882		273	294	283.5		544	508	526		322	328	325		346	324	335		1214	844	1029		AG1	AG2	#DIV/0!		AG1	AG2	#DIV/0!		AG1	AG2	#DIV/0!		AG1	AG2	#DIV/0!
476	TRPM7	328	347	337.5		228	228	228		725	743	734		204	192	198		373	411	392		259	268	263.5		248	255	251.5		389	365	377		AG3	AG4	#DIV/0!		AG3	AG4	#DIV/0!		AG3	AG4	#DIV/0!		AG3	AG4	#DIV/0!
477	Trypsin 1	1191	1355	1273		606	561	583.5		2393	2583	2488		492	535	513.5		1185	1182	1183.5		783	839	811		426	422	424		572	1376	974		AG5	AG6	#DIV/0!		AG5	AG6	#DIV/0!		AG5	AG6	#DIV/0!		AG5	AG6	#DIV/0!
478	TSH	3469	3078	3273.5		1729	1560	1644.5		5082	5257	5169.5		1454	1578	1516		2662	2538	2600		2251	2385	2318		1116	1073	1094.5		3290	3479	3384.5		AG7	AG8	#DIV/0!		AG7	AG8	#DIV/0!		AG7	AG8	#DIV/0!		AG7	AG8	#DIV/0!
479	TSLP	1123	1611	1367		1654	901	1277.5		3016	2976	2996		718	1002	860		1163	1784	1473.5		1616	1497	1556.5		530	760	645		2297	2120	2208.5		AG9	AG10	#DIV/0!		AG9	AG10	#DIV/0!		AG9	AG10	#DIV/0!		AG9	AG10	#DIV/0!
480	TXK	6605	6736	6670.5		3158	3188	3173		14025	12575	13300		2191	2086	2138.5		5985	5904	5944.5		4430	4056	4243		2444	2581	2512.5		7063	6569	6816		AG11	AG12	#DIV/0!		AG11	AG12	#DIV/0!		AG11	AG12	#DIV/0!		AG11	AG12	#DIV/0!
481	Uromodulin	901	1041	971		411	545	478		2090	2592	2341		395	525	460		973	1287	1130		669	812	740.5		402	450	426		979	1111	1045		AG13	AG14	#DIV/0!		AG13	AG14	#DIV/0!		AG13	AG14	#DIV/0!		AG13	AG14	#DIV/0!
482	TFF1	2332	2209	2270.5		1461	1646	1553.5		3611	4031	3821		1165	1406	1285.5		3041	3071	3056		1937	2039	1988		1227	1097	1162		1945	2047	1996		AG15	AG16	#DIV/0!		AG15	AG16	#DIV/0!		AG15	AG16	#DIV/0!		AG15	AG16	#DIV/0!
483	VDUP-1	4100	4258	4179		2244	1968	2106		9459	8602	9030.5		1585	1503	1544		3799	4316	4057.5		3286	3065	3175.5		1653	1652	1652.5		4764	4617	4690.5		AG17	AG18	#DIV/0!		AG17	AG18	#DIV/0!		AG17	AG18	#DIV/0!		AG17	AG18	#DIV/0!
484	VEGF R1	505	407	456		231	508	369.5		742	905	823.5		292	227	259.5		319	470	394.5		239	296	267.5		221	232	226.5		479	354	416.5		AG19	AG20	#DIV/0!		AG19	AG20	#DIV/0!		AG19	AG20	#DIV/0!		AG19	AG20	#DIV/0!
485	VGF	2196	1956	2076		1523	1587	1555		4498	5208	4853		534	159	346.5		2966	2636	2801		2005	1401	1703		1209	938	1073.5		2027	1493	1760		AG21	AG22	#DIV/0!		AG21	AG22	#DIV/0!		AG21	AG22	#DIV/0!		AG21	AG22	#DIV/0!
486	VIP Receptor 2	661	622	641.5		423	348	385.5		1069	862	965.5		429	388	408.5		757	655	706		514	373	443.5		356	244	300		713	395	554		AG23	AG24	#DIV/0!		AG23	AG24	#DIV/0!		AG23	AG24	#DIV/0!		AG23	AG24	#DIV/0!
487	Vitamin D Receptor	216	211	213.5		160	144	152		426	348	387		142	140	141		232	243	237.5		171	215	193		176	179	177.5		216	209	212.5		AG25	AG26	#DIV/0!		AG25	AG26	#DIV/0!		AG25	AG26	#DIV/0!		AG25	AG26	#DIV/0!
488	Vitamin D-BP	911	803	857		416	448	432		1441	1119	1280		399	433	416		743	842	792.5		523	499	511		371	299	335		884	798	841		AG27	AG28	#DIV/0!		AG27	AG28	#DIV/0!		AG27	AG28	#DIV/0!		AG27	AG28	#DIV/0!
489	Vitamin K-dependent protein S	1451	1045	1248		1023	1498	1260.5		2134	1552	1843		728	487	607.5		1597	1293	1445		1277	1692	1484.5		515	547	531		1603	1012	1307.5		AG29	AG30	#DIV/0!		AG29	AG30	#DIV/0!		AG29	AG30	#DIV/0!		AG29	AG30	#DIV/0!
490	Vitronectin	1796	2356	2076		1051	1459	1255		4807	4893	4850		943	1084	1013.5		1697	2340	2018.5		2231	2418	2324.5		776	949	862.5		2094	2746	2420		AH1	AH2	#DIV/0!		AH1	AH2	#DIV/0!		AH1	AH2	#DIV/0!		AH1	AH2	#DIV/0!
491	VWF	532	519	525.5		320	310	315		1038	1001	1019.5		233	245	239		507	513	510		341	424	382.5		283	285	284		455	409	432		AH3	AH4	#DIV/0!		AH3	AH4	#DIV/0!		AH3	AH4	#DIV/0!		AH3	AH4	#DIV/0!
492	Wilms Tumor 1	2391	2810	2600.5		999	1008	1003.5		4386	4831	4608.5		890	1171	1030.5		2110	2112	2111		1396	1541	1468.5		864	943	903.5		2495	2544	2519.5		AH5	AH6	#DIV/0!		AH5	AH6	#DIV/0!		AH5	AH6	#DIV/0!		AH5	AH6	#DIV/0!
493	XIAP	1256	703	979.5		249	248	248.5		1634	1640	1637		283	318	300.5		553	463	508		357	328	342.5		324	247	285.5		471	493	482		AH7	AH8	#DIV/0!		AH7	AH8	#DIV/0!		AH7	AH8	#DIV/0!		AH7	AH8	#DIV/0!
494	ZAG	1553	1580	1566.5		826	857	841.5		3186	3159	3172.5		831	800	815.5		1317	1253	1285		1323	1328	1325.5		626	587	606.5		1770	1932	1851		AH9	AH10	#DIV/0!		AH9	AH10	#DIV/0!		AH9	AH10	#DIV/0!		AH9	AH10	#DIV/0!
495	ZAP70	1223	1229	1226		739	722	730.5		2552	2799	2675.5		668	684	676		1519	1546	1532.5		989	1058	1023.5		705	731	718		1298	1312	1305		AH11	AH12	#DIV/0!		AH11	AH12	#DIV/0!		AH11	AH12	#DIV/0!		AH11	AH12	#DIV/0!
[truncated: 36 more columns]

## Sheet: Average 1
	RayBio® Human Biotin-Label Based Antibody Arrays -- Human L-493, Glass Slide
	With Background
		-LACTB 6h	-LACTB 1 day	-LACTB 3 days	-LACTB 6 days	+LACTB 6h	+LACTB 1 day	+LACTB 3 days	+LACTB 6 days	Sample 9	Sample 10	Sample 11	Sample 12	Sample 13	Sample 14	Sample 15	Sample 16	Sample 17	Sample 18	Sample 19	Sample 20	Sample 21	Sample 22	Sample 23	Sample 24
1	Positive Control	25720.2	20984.6	26661.1	21629.3	25639.7	22733.9	23855.2	24653	#DIV/0!	#DIV/0!	#DIV/0!	#DIV/0!	#DIV/0!	#DIV/0!	#DIV/0!	#DIV/0!	#DIV/0!	#DIV/0!	#DIV/0!	#DIV/0!	#DIV/0!	#DIV/0!	#DIV/0!	#DIV/0!
2	Neg	243.438	242.5	637.125	163.938	281.25	233.375	125.688	431.125	#DIV/0!	#DIV/0!	#DIV/0!	#DIV/0!	#DIV/0!	#DIV/0!	#DIV/0!	#DIV/0!	#DIV/0!	#DIV/0!	#DIV/0!	#DIV/0!	#DIV/0!	#DIV/0!	#DIV/0!	#DIV/0!
3	11b-HSD1	2003	1960	3722	1633.5	2112	2494	802.5	3160	#DIV/0!	#DIV/0!	#DIV/0!	#DIV/0!	#DIV/0!	#DIV/0!	#DIV/0!	#DIV/0!	#DIV/0!	#DIV/0!	#DIV/0!	#DIV/0!	#DIV/0!	#DIV/0!	#DIV/0!	#DIV/0!
4	2B4	698.5	426.5	1996.5	495	898.5	531.5	327	515	#DIV/0!	#DIV/0!	#DIV/0!	#DIV/0!	#DIV/0!	#DIV/0!	#DIV/0!	#DIV/0!	#DIV/0!	#DIV/0!	#DIV/0!	#DIV/0!	#DIV/0!	#DIV/0!	#DIV/0!	#DIV/0!
5	4-1BB	1128	1676.5	1794.5	1214	1308	1962.5	415	1297.5	#DIV/0!	#DIV/0!	#DIV/0!	#DIV/0!	#DIV/0!	#DIV/0!	#DIV/0!	#DIV/0!	#DIV/0!	#DIV/0!	#DIV/0!	#DIV/0!	#DIV/0!	#DIV/0!	#DIV/0!	#DIV/0!
6	ABL1	8887	7516	13565	5505	7173	9901	3131	9768.5	#DIV/0!	#DIV/0!	#DIV/0!	#DIV/0!	#DIV/0!	#DIV/0!	#DIV/0!	#DIV/0!	#DIV/0!	#DIV/0!	#DIV/0!	#DIV/0!	#DIV/0!	#DIV/0!	#DIV/0!	#DIV/0!
7	ACE	1400.5	1161	1724	1074.5	1223.5	1089.5	500.5	1756.5	#DIV/0!	#DIV/0!	#DIV/0!	#DIV/0!	#DIV/0!	#DIV/0!	#DIV/0!	#DIV/0!	#DIV/0!	#DIV/0!	#DIV/0!	#DIV/0!	#DIV/0!	#DIV/0!	#DIV/0!	#DIV/0!
8	ACE-2	1027.5	1373.5	1486.5	1311.5	959	1608	491.5	2074.5	#DIV/0!	#DIV/0!	#DIV/0!	#DIV/0!	#DIV/0!	#DIV/0!	#DIV/0!	#DIV/0!	#DIV/0!	#DIV/0!	#DIV/0!	#DIV/0!	#DIV/0!	#DIV/0!	#DIV/0!	#DIV/0!
9	ACK1	13882	12133.5	27010	6539.5	11531	15985.5	4023	16054	#DIV/0!	#DIV/0!	#DIV/0!	#DIV/0!	#DIV/0!	#DIV/0!	#DIV/0!	#DIV/0!	#DIV/0!	#DIV/0!	#DIV/0!	#DIV/0!	#DIV/0!	#DIV/0!	#DIV/0!	#DIV/0!
10	ACPP	1650.5	1489.5	2347	962.5	1253.5	1595.5	346	1768.5	#DIV/0!	#DIV/0!	#DIV/0!	#DIV/0!	#DIV/0!	#DIV/0!	#DIV/0!	#DIV/0!	#DIV/0!	#DIV/0!	#DIV/0!	#DIV/0!	#DIV/0!	#DIV/0!	#DIV/0!	#DIV/0!
11	ACTH	3204.5	2663.5	5415.5	2362	2784	3720.5	1365.5	4505.5	#DIV/0!	#DIV/0!	#DIV/0!	#DIV/0!	#DIV/0!	#DIV/0!	#DIV/0!	#DIV/0!	#DIV/0!	#DIV/0!	#DIV/0!	#DIV/0!	#DIV/0!	#DIV/0!	#DIV/0!	#DIV/0!
12	ADAM-9	1811.5	1796	2892	1125.5	1344	1500.5	575.5	1693	#DIV/0!	#DIV/0!	#DIV/0!	#DIV/0!	#DIV/0!	#DIV/0!	#DIV/0!	#DIV/0!	#DIV/0!	#DIV/0!	#DIV/0!	#DIV/0!	#DIV/0!	#DIV/0!	#DIV/0!	#DIV/0!
13	Neurokinin-A	568.5	748.5	913.5	679	806.5	806.5	472	919.5	#DIV/0!	#DIV/0!	#DIV/0!	#DIV/0!	#DIV/0!	#DIV/0!	#DIV/0!	#DIV/0!	#DIV/0!	#DIV/0!	#DIV/0!	#DIV/0!	#DIV/0!	#DIV/0!	#DIV/0!	#DIV/0!
14	ADAMTS-1	1436	1762.5	2972.5	1402.5	1306	1826	485	2213	#DIV/0!	#DIV/0!	#DIV/0!	#DIV/0!	#DIV/0!	#DIV/0!	#DIV/0!	#DIV/0!	#DIV/0!	#DIV/0!	#DIV/0!	#DIV/0!	#DIV/0!	#DIV/0!	#DIV/0!	#DIV/0!
15	ADAMTS-L2	450.5	455.5	1015.5	455.5	447.5	542.5	321	489.5	#DIV/0!	#DIV/0!	#DIV/0!	#DIV/0!	#DIV/0!	#DIV/0!	#DIV/0!	#DIV/0!	#DIV/0!	#DIV/0!	#DIV/0!	#DIV/0!	#DIV/0!	#DIV/0!	#DIV/0!	#DIV/0!
16	ADAMTS-4	1118.5	748	2442	609.5	884.5	805.5	628	1008	#DIV/0!	#DIV/0!	#DIV/0!	#DIV/0!	#DIV/0!	#DIV/0!	#DIV/0!	#DIV/0!	#DIV/0!	#DIV/0!	#DIV/0!	#DIV/0!	#DIV/0!	#DIV/0!	#DIV/0!	#DIV/0!
17	ADAMTS-5	1309.5	1396	2678.5	1085	1289	1876	517	1809.5	#DIV/0!	#DIV/0!	#DIV/0!	#DIV/0!	#DIV/0!	#DIV/0!	#DIV/0!	#DIV/0!	#DIV/0!	#DIV/0!	#DIV/0!	#DIV/0!	#DIV/0!	#DIV/0!	#DIV/0!	#DIV/0!
18	ADAMTS-10	1700	1311.5	2260.5	974.5	1414	1545	638	1797	#DIV/0!	#DIV/0!	#DIV/0!	#DIV/0!	#DIV/0!	#DIV/0!	#DIV/0!	#DIV/0!	#DIV/0!	#DIV/0!	#DIV/0!	#DIV/0!	#DIV/0!	#DIV/0!	#DIV/0!	#DIV/0!
19	ADAMTS-13	2034.5	1511	3706	1144	1665	1932	591.5	1762.5	#DIV/0!	#DIV/0!	#DIV/0!	#DIV/0!	#DIV/0!	#DIV/0!	#DIV/0!	#DIV/0!	#DIV/0!	#DIV/0!	#DIV/0!	#DIV/0!	#DIV/0!	#DIV/0!	#DIV/0!	#DIV/0!
20	ADAMTS-15	941	564	1892.5	656.5	1069.5	1221.5	467.5	800	#DIV/0!	#DIV/0!	#DIV/0!	#DIV/0!	#DIV/0!	#DIV/0!	#DIV/0!	#DIV/0!	#DIV/0!	#DIV/0!	#DIV/0!	#DIV/0!	#DIV/0!	#DIV/0!	#DIV/0!	#DIV/0!
21	ADAMTS-17	6198.5	4883	10557	3758	5120	6477	1787	6986.5	#DIV/0!	#DIV/0!	#DIV/0!	#DIV/0!	#DIV/0!	#DIV/0!	#DIV/0!	#DIV/0!	#DIV/0!	#DIV/0!	#DIV/0!	#DIV/0!	#DIV/0!	#DIV/0!	#DIV/0!	#DIV/0!
22	ADAMTS-18	2024.5	1668.5	3298	1314	2153	2235	624	2461.5	#DIV/0!	#DIV/0!	#DIV/0!	#DIV/0!	#DIV/0!	#DIV/0!	#DIV/0!	#DIV/0!	#DIV/0!	#DIV/0!	#DIV/0!	#DIV/0!	#DIV/0!	#DIV/0!	#DIV/0!	#DIV/0!
23	ADAMTS-19	17143.5	14678	32365	8729.5	18006.5	18965.5	4513.5	19383.5	#DIV/0!	#DIV/0!	#DIV/0!	#DIV/0!	#DIV/0!	#DIV/0!	#DIV/0!	#DIV/0!	#DIV/0!	#DIV/0!	#DIV/0!	#DIV/0!	#DIV/0!	#DIV/0!	#DIV/0!	#DIV/0!
24	Adipsin	599.5	673.5	817.5	570	469.5	679	392.5	807.5	#DIV/0!	#DIV/0!	#DIV/0!	#DIV/0!	#DIV/0!	#DIV/0!	#DIV/0!	#DIV/0!	#DIV/0!	#DIV/0!	#DIV/0!	#DIV/0!	#DIV/0!	#DIV/0!	#DIV/0!	#DIV/0!
25	Afamin	281	536.5	321.5	328	290.5	359	259	376	#DIV/0!	#DIV/0!	#DIV/0!	#DIV/0!	#DIV/0!	#DIV/0!	#DIV/0!	#DIV/0!	#DIV/0!	#DIV/0!	#DIV/0!	#DIV/0!	#DIV/0!	#DIV/0!	#DIV/0!	#DIV/0!
26	AFP	7883	8021.5	18530.5	5772.5	6294	8587.5	2516.5	10510.5	#DIV/0!	#DIV/0!	#DIV/0!	#DIV/0!	#DIV/0!	#DIV/0!	#DIV/0!	#DIV/0!	#DIV/0!	#DIV/0!	#DIV/0!	#DIV/0!	#DIV/0!	#DIV/0!	#DIV/0!	#DIV/0!
27	ALBUMIN	407	507.5	569.5	442	360.5	436	238	570	#DIV/0!	#DIV/0!	#DIV/0!	#DIV/0!	#DIV/0!	#DIV/0!	#DIV/0!	#DIV/0!	#DIV/0!	#DIV/0!	#DIV/0!	#DIV/0!	#DIV/0!	#DIV/0!	#DIV/0!	#DIV/0!
28	IL-36RN	390.5	390	676.5	587.5	426	449.5	285	570.5	#DIV/0!	#DIV/0!	#DIV/0!	#DIV/0!	#DIV/0!	#DIV/0!	#DIV/0!	#DIV/0!	#DIV/0!	#DIV/0!	#DIV/0!	#DIV/0!	#DIV/0!	#DIV/0!	#DIV/0!	#DIV/0!
29	Aldolase A	13557	10977.5	31728.5	5796	12991	12960	4012	16230.5	#DIV/0!	#DIV/0!	#DIV/0!	#DIV/0!	#DIV/0!	#DIV/0!	#DIV/0!	#DIV/0!	#DIV/0!	#DIV/0!	#DIV/0!	#DIV/0!	#DIV/0!	#DIV/0!	#DIV/0!	#DIV/0!
30	Aldolase B	1475.5	1294.5	4651	1478.5	2300	1267	760	1652.5	#DIV/0!	#DIV/0!	#DIV/0!	#DIV/0!	#DIV/0!	#DIV/0!	#DIV/0!	#DIV/0!	#DIV/0!	#DIV/0!	#DIV/0!	#DIV/0!	#DIV/0!	#DIV/0!	#DIV/0!	#DIV/0!
31	Aldolase C	13978	8965.5	32258.5	5672	12706.5	12543.5	4723.5	15323.5	#DIV/0!	#DIV/0!	#DIV/0!	#DIV/0!	#DIV/0!	#DIV/0!	#DIV/0!	#DIV/0!	#DIV/0!	#DIV/0!	#DIV/0!	#DIV/0!	#DIV/0!	#DIV/0!	#DIV/0!	#DIV/0!
32	ALK	1475.5	451	3747	386.5	1111	839.5	354.5	535	#DIV/0!	#DIV/0!	#DIV/0!	#DIV/0!	#DIV/0!	#DIV/0!	#DIV/0!	#DIV/0!	#DIV/0!	#DIV/0!	#DIV/0!	#DIV/0!	#DIV/0!	#DIV/0!	#DIV/0!	#DIV/0!
33	Alpha Lactalbumin	15501	10887	31447	7376.5	13982.5	15713.5	4462.5	16287	#DIV/0!	#DIV/0!	#DIV/0!	#DIV/0!	#DIV/0!	#DIV/0!	#DIV/0!	#DIV/0!	#DIV/0!	#DIV/0!	#DIV/0!	#DIV/0!	#DIV/0!	#DIV/0!	#DIV/0!	#DIV/0!
34	Alpha 1 AG	1210.5	1502	2798.5	1067	1250.5	1998.5	506.5	2090	#DIV/0!	#DIV/0!	#DIV/0!	#DIV/0!	#DIV/0!	#DIV/0!	#DIV/0!	#DIV/0!	#DIV/0!	#DIV/0!	#DIV/0!	#DIV/0!	#DIV/0!	#DIV/0!	#DIV/0!	#DIV/0!
35	A1BG	13708	9363.5	28851	5692.5	11822.5	13495.5	4511	13626.5	#DIV/0!	#DIV/0!	#DIV/0!	#DIV/0!	#DIV/0!	#DIV/0!	#DIV/0!	#DIV/0!	#DIV/0!	#DIV/0!	#DIV/0!	#DIV/0!	#DIV/0!	#DIV/0!	#DIV/0!	#DIV/0!
36	Alpha 1 Microglobulin	2618	2576.5	3986	1749.5	2183	3369	986	3075	#DIV/0!	#DIV/0!	#DIV/0!	#DIV/0!	#DIV/0!	#DIV/0!	#DIV/0!	#DIV/0!	#DIV/0!	#DIV/0!	#DIV/0!	#DIV/0!	#DIV/0!	#DIV/0!	#DIV/0!	#DIV/0!
37	A2M	649.5	472	774	414.5	544.5	503	376.5	518.5	#DIV/0!	#DIV/0!	#DIV/0!	#DIV/0!	#DIV/0!	#DIV/0!	#DIV/0!	#DIV/0!	#DIV/0!	#DIV/0!	#DIV/0!	#DIV/0!	#DIV/0!	#DIV/0!	#DIV/0!	#DIV/0!
38	TPM1	5282	3993.5	10997	3056	7177	5905.5	1645	5442	#DIV/0!	#DIV/0!	#DIV/0!	#DIV/0!	#DIV/0!	#DIV/0!	#DIV/0!	#DIV/0!	#DIV/0!	#DIV/0!	#DIV/0!	#DIV/0!	#DIV/0!	#DIV/0!	#DIV/0!	#DIV/0!
39	ALPP	9864.5	8915.5	19778.5	5421	8963	11273	3346	13095.5	#DIV/0!	#DIV/0!	#DIV/0!	#DIV/0!	#DIV/0!	#DIV/0!	#DIV/0!	#DIV/0!	#DIV/0!	#DIV/0!	#DIV/0!	#DIV/0!	#DIV/0!	#DIV/0!	#DIV/0!	#DIV/0!
40	pro-MMP13	397	387.5	481.5	278	369	351	203	336	#DIV/0!	#DIV/0!	#DIV/0!	#DIV/0!	#DIV/0!	#DIV/0!	#DIV/0!	#DIV/0!	#DIV/0!	#DIV/0!	#DIV/0!	#DIV/0!	#DIV/0!	#DIV/0!	#DIV/0!	#DIV/0!
41	AMICA	1751.5	1935	3880.5	1236	1486.5	1541	459	2023	#DIV/0!	#DIV/0!	#DIV/0!	#DIV/0!	#DIV/0!	#DIV/0!	#DIV/0!	#DIV/0!	#DIV/0!	#DIV/0!	#DIV/0!	#DIV/0!	#DIV/0!	#DIV/0!	#DIV/0!	#DIV/0!
42	AMPKa1	1559.5	1490.5	2411	1053	1213	1378	448	1637.5	#DIV/0!	#DIV/0!	#DIV/0!	#DIV/0!	#DIV/0!	#DIV/0!	#DIV/0!	#DIV/0!	#DIV/0!	#DIV/0!	#DIV/0!	#DIV/0!	#DIV/0!	#DIV/0!	#DIV/0!	#DIV/0!
43	Amylin	1917.5	2266	3404.5	1992.5	1880.5	2423	1448.5	3589	#DIV/0!	#DIV/0!	#DIV/0!	#DIV/0!	#DIV/0!	#DIV/0!	#DIV/0!	#DIV/0!	#DIV/0!	#DIV/0!	#DIV/0!	#DIV/0!	#DIV/0!	#DIV/0!	#DIV/0!	#DIV/0!
44	ANGPTL3	1705	1112.5	3087.5	1107	1862	1346.5	689	2209	#DIV/0!	#DIV/0!	#DIV/0!	#DIV/0!	#DIV/0!	#DIV/0!	#DIV/0!	#DIV/0!	#DIV/0!	#DIV/0!	#DIV/0!	#DIV/0!	#DIV/0!	#DIV/0!	#DIV/0!	#DIV/0!
45	ANGPTL4	2191.5	1615.5	5526	1879.5	2334	2433.5	691	1966	#DIV/0!	#DIV/0!	#DIV/0!	#DIV/0!	#DIV/0!	#DIV/0!	#DIV/0!	#DIV/0!	#DIV/0!	#DIV/0!	#DIV/0!	#DIV/0!	#DIV/0!	#DIV/0!	#DIV/0!	#DIV/0!
46	Annexin A7	1317.5	1022.5	3546	1003.5	1162	916	537.5	1094	#DIV/0!	#DIV/0!	#DIV/0!	#DIV/0!	#DIV/0!	#DIV/0!	#DIV/0!	#DIV/0!	#DIV/0!	#DIV/0!	#DIV/0!	#DIV/0!	#DIV/0!	#DIV/0!	#DIV/0!	#DIV/0!
47	APC	10320.5	6813.5	19299	4877.5	8793	9796.5	3428	9864	#DIV/0!	#DIV/0!	#DIV/0!	#DIV/0!	#DIV/0!	#DIV/0!	#DIV/0!	#DIV/0!	#DIV/0!	#DIV/0!	#DIV/0!	#DIV/0!	#DIV/0!	#DIV/0!	#DIV/0!	#DIV/0!
48	APCS	1630	1063.5	2790.5	1029.5	1672.5	1504.5	620	1750.5	#DIV/0!	#DIV/0!	#DIV/0!	#DIV/0!	#DIV/0!	#DIV/0!	#DIV/0!	#DIV/0!	#DIV/0!	#DIV/0!	#DIV/0!	#DIV/0!	#DIV/0!	#DIV/0!	#DIV/0!	#DIV/0!
49	Apelin	1231	1035.5	1531.5	1061.5	1274.5	1144.5	752.5	1086.5	#DIV/0!	#DIV/0!	#DIV/0!	#DIV/0!	#DIV/0!	#DIV/0!	#DIV/0!	#DIV/0!	#DIV/0!	#DIV/0!	#DIV/0!	#DIV/0!	#DIV/0!	#DIV/0!	#DIV/0!	#DIV/0!
50	Apex1	538.5	475.5	929.5	447.5	628.5	654.5	394.5	685.5	#DIV/0!	#DIV/0!	#DIV/0!	#DIV/0!	#DIV/0!	#DIV/0!	#DIV/0!	#DIV/0!	#DIV/0!	#DIV/0!	#DIV/0!	#DIV/0!	#DIV/0!	#DIV/0!	#DIV/0!	#DIV/0!
51	APN	1339	1122	1717	899.5	1353.5	1390	553.5	1281.5	#DIV/0!	#DIV/0!	#DIV/0!	#DIV/0!	#DIV/0!	#DIV/0!	#DIV/0!	#DIV/0!	#DIV/0!	#DIV/0!	#DIV/0!	#DIV/0!	#DIV/0!	#DIV/0!	#DIV/0!	#DIV/0!
52	ApoA1	1684	2081	3524.5	1454.5	1521	2499.5	573	2558	#DIV/0!	#DIV/0!	#DIV/0!	#DIV/0!	#DIV/0!	#DIV/0!	#DIV/0!	#DIV/0!	#DIV/0!	#DIV/0!	#DIV/0!	#DIV/0!	#DIV/0!	#DIV/0!	#DIV/0!	#DIV/0!
53	ApoA2	1660	1670.5	2245	1250	1615	1998	607.5	1677.5	#DIV/0!	#DIV/0!	#DIV/0!	#DIV/0!	#DIV/0!	#DIV/0!	#DIV/0!	#DIV/0!	#DIV/0!	#DIV/0!	#DIV/0!	#DIV/0!	#DIV/0!	#DIV/0!	#DIV/0!	#DIV/0!
54	ApoA4	9167	7667	15848.5	5682	7745.5	10473	4419.5	10199	#DIV/0!	#DIV/0!	#DIV/0!	#DIV/0!	#DIV/0!	#DIV/0!	#DIV/0!	#DIV/0!	#DIV/0!	#DIV/0!	#DIV/0!	#DIV/0!	#DIV/0!	#DIV/0!	#DIV/0!	#DIV/0!
55	ApoB	1791.5	2252	4251.5	2099	2011	2526.5	708.5	2596	#DIV/0!	#DIV/0!	#DIV/0!	#DIV/0!	#DIV/0!	#DIV/0!	#DIV/0!	#DIV/0!	#DIV/0!	#DIV/0!	#DIV/0!	#DIV/0!	#DIV/0!	#DIV/0!	#DIV/0!	#DIV/0!
56	ApoC2	1582.5	2120.5	3736	1398	1572.5	1734	487	2332	#DIV/0!	#DIV/0!	#DIV/0!	#DIV/0!	#DIV/0!	#DIV/0!	#DIV/0!	#DIV/0!	#DIV/0!	#DIV/0!	#DIV/0!	#DIV/0!	#DIV/0!	#DIV/0!	#DIV/0!	#DIV/0!
57	ApoB100	1655	1855	2733	955.5	1627.5	1380.5	497	1687.5	#DIV/0!	#DIV/0!	#DIV/0!	#DIV/0!	#DIV/0!	#DIV/0!	#DIV/0!	#DIV/0!	#DIV/0!	#DIV/0!	#DIV/0!	#DIV/0!	#DIV/0!	#DIV/0!	#DIV/0!	#DIV/0!
58	ApoE	1403	1308	2509.5	826.5	1286.5	1182	406.5	1099.5	#DIV/0!	#DIV/0!	#DIV/0!	#DIV/0!	#DIV/0!	#DIV/0!	#DIV/0!	#DIV/0!	#DIV/0!	#DIV/0!	#DIV/0!	#DIV/0!	#DIV/0!	#DIV/0!	#DIV/0!	#DIV/0!
59	ApoE3	1402	1246.5	3966	994	1395	1514.5	516	1752.5	#DIV/0!	#DIV/0!	#DIV/0!	#DIV/0!	#DIV/0!	#DIV/0!	#DIV/0!	#DIV/0!	#DIV/0!	#DIV/0!	#DIV/0!	#DIV/0!	#DIV/0!	#DIV/0!	#DIV/0!	#DIV/0!
60	ApoD	1647	1501	3742.5	959	1488.5	1562	777	2368	#DIV/0!	#DIV/0!	#DIV/0!	#DIV/0!	#DIV/0!	#DIV/0!	#DIV/0!	#DIV/0!	#DIV/0!	#DIV/0!	#DIV/0!	#DIV/0!	#DIV/0!	#DIV/0!	#DIV/0!	#DIV/0!
61	ApoM	1407.5	1185.5	3567.5	805	1387.5	849.5	499.5	975	#DIV/0!	#DIV/0!	#DIV/0!	#DIV/0!	#DIV/0!	#DIV/0!	#DIV/0!	#DIV/0!	#DIV/0!	#DIV/0!	#DIV/0!	#DIV/0!	#DIV/0!	#DIV/0!	#DIV/0!	#DIV/0!
62	ApoH	2230	2086	4902	1598	2302	2783.5	718	3367	#DIV/0!	#DIV/0!	#DIV/0!	#DIV/0!	#DIV/0!	#DIV/0!	#DIV/0!	#DIV/0!	#DIV/0!	#DIV/0!	#DIV/0!	#DIV/0!	#DIV/0!	#DIV/0!	#DIV/0!	#DIV/0!
63	APP	1341.5	1264.5	2650	1004.5	1200	1656.5	416.5	1696.5	#DIV/0!	#DIV/0!	#DIV/0!	#DIV/0!	#DIV/0!	#DIV/0!	#DIV/0!	#DIV/0!	#DIV/0!	#DIV/0!	#DIV/0!	#DIV/0!	#DIV/0!	#DIV/0!	#DIV/0!	#DIV/0!
64	ASPH	4515.5	3214	9633.5	2556	3568	4529	1755.5	4853.5	#DIV/0!	#DIV/0!	#DIV/0!	#DIV/0!	#DIV/0!	#DIV/0!	#DIV/0!	#DIV/0!	#DIV/0!	#DIV/0!	#DIV/0!	#DIV/0!	#DIV/0!	#DIV/0!	#DIV/0!	#DIV/0!
65	Attractin	1348.5	1263.5	2010	976	1304.5	1382.5	343.5	2239.5	#DIV/0!	#DIV/0!	#DIV/0!	#DIV/0!	#DIV/0!	#DIV/0!	#DIV/0!	#DIV/0!	#DIV/0!	#DIV/0!	#DIV/0!	#DIV/0!	#DIV/0!	#DIV/0!	#DIV/0!	#DIV/0!
66	B3GNT1	1128.5	615.5	1209.5	560	1098.5	1251.5	530	1229.5	#DIV/0!	#DIV/0!	#DIV/0!	#DIV/0!	#DIV/0!	#DIV/0!	#DIV/0!	#DIV/0!	#DIV/0!	#DIV/0!	#DIV/0!	#DIV/0!	#DIV/0!	#DIV/0!	#DIV/0!	#DIV/0!
67	BAF57	404	552.5	748	470	406.5	491.5	382	724	#DIV/0!	#DIV/0!	#DIV/0!	#DIV/0!	#DIV/0!	#DIV/0!	#DIV/0!	#DIV/0!	#DIV/0!	#DIV/0!	#DIV/0!	#DIV/0!	#DIV/0!	#DIV/0!	#DIV/0!	#DIV/0!
68	BAFF	3729	3661.5	5692.5	1633	4367	5334	1517	2636	#DIV/0!	#DIV/0!	#DIV/0!	#DIV/0!	#DIV/0!	#DIV/0!	#DIV/0!	#DIV/0!	#DIV/0!	#DIV/0!	#DIV/0!	#DIV/0!	#DIV/0!	#DIV/0!	#DIV/0!	#DIV/0!
69	BAI-1	2707.5	2650.5	3424	3007.5	2598	3177	2260.5	3617.5	#DIV/0!	#DIV/0!	#DIV/0!	#DIV/0!	#DIV/0!	#DIV/0!	#DIV/0!	#DIV/0!	#DIV/0!	#DIV/0!	#DIV/0!	#DIV/0!	#DIV/0!	#DIV/0!	#DIV/0!	#DIV/0!
70	BCAM	1360.5	1509.5	1939.5	1031.5	1347	1440.5	612	1338	#DIV/0!	#DIV/0!	#DIV/0!	#DIV/0!	#DIV/0!	#DIV/0!	#DIV/0!	#DIV/0!	#DIV/0!	#DIV/0!	#DIV/0!	#DIV/0!	#DIV/0!	#DIV/0!	#DIV/0!	#DIV/0!
71	Beta 2M	761.5	650.5	1174.5	628	698.5	791	270	733	#DIV/0!	#DIV/0!	#DIV/0!	#DIV/0!	#DIV/0!	#DIV/0!	#DIV/0!	#DIV/0!	#DIV/0!	#DIV/0!	#DIV/0!	#DIV/0!	#DIV/0!	#DIV/0!	#DIV/0!	#DIV/0!
72	Beta Defensin 4	5251.5	5412	6231	4460.5	4934	5835	2413	5088	#DIV/0!	#DIV/0!	#DIV/0!	#DIV/0!	#DIV/0!	#DIV/0!	#DIV/0!	#DIV/0!	#DIV/0!	#DIV/0!	#DIV/0!	#DIV/0!	#DIV/0!	#DIV/0!	#DIV/0!	#DIV/0!
73	Beta IG-H3	952.5	1023	1569.5	906.5	999.5	1210	458	1281.5	#DIV/0!	#DIV/0!	#DIV/0!	#DIV/0!	#DIV/0!	#DIV/0!	#DIV/0!	#DIV/0!	#DIV/0!	#DIV/0!	#DIV/0!	#DIV/0!	#DIV/0!	#DIV/0!	#DIV/0!	#DIV/0!
74	Biglycan	1293.5	975.5	3079	895	1462	1332	533.5	1702	#DIV/0!	#DIV/0!	#DIV/0!	#DIV/0!	#DIV/0!	#DIV/0!	#DIV/0!	#DIV/0!	#DIV/0!	#DIV/0!	#DIV/0!	#DIV/0!	#DIV/0!	#DIV/0!	#DIV/0!	#DIV/0!
75	BLAME	2225	1595	4461	1802	2299	1884	989.5	2443.5	#DIV/0!	#DIV/0!	#DIV/0!	#DIV/0!	#DIV/0!	#DIV/0!	#DIV/0!	#DIV/0!	#DIV/0!	#DIV/0!	#DIV/0!	#DIV/0!	#DIV/0!	#DIV/0!	#DIV/0!	#DIV/0!
76	BMP-9	2096.5	1871	4543	1658	2058	1754	810	2937.5	#DIV/0!	#DIV/0!	#DIV/0!	#DIV/0!	#DIV/0!	#DIV/0!	#DIV/0!	#DIV/0!	#DIV/0!	#DIV/0!	#DIV/0!	#DIV/0!	#DIV/0!	#DIV/0!	#DIV/0!	#DIV/0!
77	BMX	3805	2613.5	9693	2157	3841	3240	1818	4490	#DIV/0!	#DIV/0!	#DIV/0!	#DIV/0!	#DIV/0!	#DIV/0!	#DIV/0!	#DIV/0!	#DIV/0!	#DIV/0!	#DIV/0!	#DIV/0!	#DIV/0!	#DIV/0!	#DIV/0!	#DIV/0!
78	BNIP2	4493.5	3562.5	10400.5	2858	4252	4384	1612.5	5441.5	#DIV/0!	#DIV/0!	#DIV/0!	#DIV/0!	#DIV/0!	#DIV/0!	#DIV/0!	#DIV/0!	#DIV/0!	#DIV/0!	#DIV/0!	#DIV/0!	#DIV/0!	#DIV/0!	#DIV/0!	#DIV/0!
79	Btk	9507.5	7735	21767.5	5070	7332	9158.5	3767.5	13325	#DIV/0!	#DIV/0!	#DIV/0!	#DIV/0!	#DIV/0!	#DIV/0!	#DIV/0!	#DIV/0!	#DIV/0!	#DIV/0!	#DIV/0!	#DIV/0!	#DIV/0!	#DIV/0!	#DIV/0!	#DIV/0!
80	ApoC1	6199.5	5355	11886.5	3733.5	5571.5	6496.5	1877.5	7002.5	#DIV/0!	#DIV/0!	#DIV/0!	#DIV/0!	#DIV/0!	#DIV/0!	#DIV/0!	#DIV/0!	#DIV/0!	#DIV/0!	#DIV/0!	#DIV/0!	#DIV/0!	#DIV/0!	#DIV/0!	#DIV/0!
81	CA 9	1328.5	618.5	2496.5	788.5	1246	1102.5	451.5	786	#DIV/0!	#DIV/0!	#DIV/0!	#DIV/0!	#DIV/0!	#DIV/0!	#DIV/0!	#DIV/0!	#DIV/0!	#DIV/0!	#DIV/0!	#DIV/0!	#DIV/0!	#DIV/0!	#DIV/0!	#DIV/0!
82	CA 15-3	18377	13721	34671	8911	14935	17331.5	5007	6254	#DIV/0!	#DIV/0!	#DIV/0!	#DIV/0!	#DIV/0!	#DIV/0!	#DIV/0!	#DIV/0!	#DIV/0!	#DIV/0!	#DIV/0!	#DIV/0!	#DIV/0!	#DIV/0!	#DIV/0!	#DIV/0!
83	CA 19-9	13727	10269	24995	6711.5	12008.5	15242	4027	14327	#DIV/0!	#DIV/0!	#DIV/0!	#DIV/0!	#DIV/0!	#DIV/0!	#DIV/0!	#DIV/0!	#DIV/0!	#DIV/0!	#DIV/0!	#DIV/0!	#DIV/0!	#DIV/0!	#DIV/0!	#DIV/0!
84	CA 125	18269	14069.5	36371	9039.5	17760.5	20083	3848.5	19250.5	#DIV/0!	#DIV/0!	#DIV/0!	#DIV/0!	#DIV/0!	#DIV/0!	#DIV/0!	#DIV/0!	#DIV/0!	#DIV/0!	#DIV/0!	#DIV/0!	#DIV/0!	#DIV/0!	#DIV/0!	#DIV/0!
85	Cadherin-13	1583.5	1501.5	2798.5	1156	1558	1719	600	1679.5	#DIV/0!	#DIV/0!	#DIV/0!	#DIV/0!	#DIV/0!	#DIV/0!	#DIV/0!	#DIV/0!	#DIV/0!	#DIV/0!	#DIV/0!	#DIV/0!	#DIV/0!	#DIV/0!	#DIV/0!	#DIV/0!
86	Calbindin	4447	4188.5	9711.5	2992	4231	4709.5	1337.5	5992.5	#DIV/0!	#DIV/0!	#DIV/0!	#DIV/0!	#DIV/0!	#DIV/0!	#DIV/0!	#DIV/0!	#DIV/0!	#DIV/0!	#DIV/0!	#DIV/0!	#DIV/0!	#DIV/0!	#DIV/0!	#DIV/0!
87	Calbindin D	1026.5	1217	1967.5	1200.5	1177.5	1249	414.5	1383.5	#DIV/0!	#DIV/0!	#DIV/0!	#DIV/0!	#DIV/0!	#DIV/0!	#DIV/0!	#DIV/0!	#DIV/0!	#DIV/0!	#DIV/0!	#DIV/0!	#DIV/0!	#DIV/0!	#DIV/0!	#DIV/0!
88	Calcitonin	4645	4412.5	8655	3418	4390.5	5938.5	2445	6264.5	#DIV/0!	#DIV/0!	#DIV/0!	#DIV/0!	#DIV/0!	#DIV/0!	#DIV/0!	#DIV/0!	#DIV/0!	#DIV/0!	#DIV/0!	#DIV/0!	#DIV/0!	#DIV/0!	#DIV/0!	#DIV/0!
89	Calreticulin	1306	655	2537.5	703.5	1227	952	454	994.5	#DIV/0!	#DIV/0!	#DIV/0!	#DIV/0!	#DIV/0!	#DIV/0!	#DIV/0!	#DIV/0!	#DIV/0!	#DIV/0!	#DIV/0!	#DIV/0!	#DIV/0!	#DIV/0!	#DIV/0!	#DIV/0!
90	Calsyntenin-1	1400	1226	2755	901.5	1376	1299	459	1977.5	#DIV/0!	#DIV/0!	#DIV/0!	#DIV/0!	#DIV/0!	#DIV/0!	#DIV/0!	#DIV/0!	#DIV/0!	#DIV/0!	#DIV/0!	#DIV/0!	#DIV/0!	#DIV/0!	#DIV/0!	#DIV/0!
91	CPN2	10320.5	7953	24175	5154	9337.5	10464	4193	11508.5	#DIV/0!	#DIV/0!	#DIV/0!	#DIV/0!	#DIV/0!	#DIV/0!	#DIV/0!	#DIV/0!	#DIV/0!	#DIV/0!	#DIV/0!	#DIV/0!	#DIV/0!	#DIV/0!	#DIV/0!	#DIV/0!
92	CART	5382.5	4106	11219	2790.5	4843.5	5827	1615.5	6307	#DIV/0!	#DIV/0!	#DIV/0!	#DIV/0!	#DIV/0!	#DIV/0!	#DIV/0!	#DIV/0!	#DIV/0!	#DIV/0!	#DIV/0!	#DIV/0!	#DIV/0!	#DIV/0!	#DIV/0!	#DIV/0!
93	Caspase-3	1203	553	2763	507.5	893	514.5	330	583	#DIV/0!	#DIV/0!	#DIV/0!	#DIV/0!	#DIV/0!	#DIV/0!	#DIV/0!	#DIV/0!	#DIV/0!	#DIV/0!	#DIV/0!	#DIV/0!	#DIV/0!	#DIV/0!	#DIV/0!	#DIV/0!
94	Caspase-8	1322	1316.5	2431	1226	1261.5	1582	760.5	2097	#DIV/0!	#DIV/0!	#DIV/0!	#DIV/0!	#DIV/0!	#DIV/0!	#DIV/0!	#DIV/0!	#DIV/0!	#DIV/0!	#DIV/0!	#DIV/0!	#DIV/0!	#DIV/0!	#DIV/0!	#DIV/0!
95	Cathepsin B	4373.5	1704.5	4605	2828	2878.5	6477.5	1286	2638	#DIV/0!	#DIV/0!	#DIV/0!	#DIV/0!	#DIV/0!	#DIV/0!	#DIV/0!	#DIV/0!	#DIV/0!	#DIV/0!	#DIV/0!	#DIV/0!	#DIV/0!	#DIV/0!	#DIV/0!	#DIV/0!
96	Cathepsin D	517	383.5	1656	364	972	574.5	536	371.5	#DIV/0!	#DIV/0!	#DIV/0!	#DIV/0!	#DIV/0!	#DIV/0!	#DIV/0!	#DIV/0!	#DIV/0!	#DIV/0!	#DIV/0!	#DIV/0!	#DIV/0!	#DIV/0!	#DIV/0!	#DIV/0!
97	Cathepsin L	1474.5	1767	2905.5	1356	1513	2073	550.5	1340.5	#DIV/0!	#DIV/0!	#DIV/0!	#DIV/0!	#DIV/0!	#DIV/0!	#DIV/0!	#DIV/0!	#DIV/0!	#DIV/0!	#DIV/0!	#DIV/0!	#DIV/0!	#DIV/0!	#DIV/0!	#DIV/0!
98	Cathepsin S	1308	1253.5	1821.5	995.5	1382.5	1576.5	652	1393.5	#DIV/0!	#DIV/0!	#DIV/0!	#DIV/0!	#DIV/0!	#DIV/0!	#DIV/0!	#DIV/0!	#DIV/0!	#DIV/0!	#DIV/0!	#DIV/0!	#DIV/0!	#DIV/0!	#DIV/0!	#DIV/0!
99	CBP	5840	5391	10766.5	3846.5	5732	6477	1906.5	4994	#DIV/0!	#DIV/0!	#DIV/0!	#DIV/0!	#DIV/0!	#DIV/0!	#DIV/0!	#DIV/0!	#DIV/0!	#DIV/0!	#DIV/0!	#DIV/0!	#DIV/0!	#DIV/0!	#DIV/0!	#DIV/0!
100	CCK	826.5	784.5	988	777	858	839.5	541	848	#DIV/0!	#DIV/0!	#DIV/0!	#DIV/0!	#DIV/0!	#DIV/0!	#DIV/0!	#DIV/0!	#DIV/0!	#DIV/0!	#DIV/0!	#DIV/0!	#DIV/0!	#DIV/0!	#DIV/0!	#DIV/0!
101	CD23	523.5	582.5	805	557	542	614	390.5	647.5	#DIV/0!	#DIV/0!	#DIV/0!	#DIV/0!	#DIV/0!	#DIV/0!	#DIV/0!	#DIV/0!	#DIV/0!	#DIV/0!	#DIV/0!	#DIV/0!	#DIV/0!	#DIV/0!	#DIV/0!	#DIV/0!
102	CD24	1554	1511	2886.5	1206.5	1302	1402.5	458	1682.5	#DIV/0!	#DIV/0!	#DIV/0!	#DIV/0!	#DIV/0!	#DIV/0!	#DIV/0!	#DIV/0!	#DIV/0!	#DIV/0!	#DIV/0!	#DIV/0!	#DIV/0!	#DIV/0!	#DIV/0!	#DIV/0!
103	CD36	2060	2005.5	3849.5	1727.5	2010.5	2464	745	2450.5	#DIV/0!	#DIV/0!	#DIV/0!	#DIV/0!	#DIV/0!	#DIV/0!	#DIV/0!	#DIV/0!	#DIV/0!	#DIV/0!	#DIV/0!	#DIV/0!	#DIV/0!	#DIV/0!	#DIV/0!	#DIV/0!
104	CD38	1865	867.5	3024	1080	1554	1293	514.5	1420.5	#DIV/0!	#DIV/0!	#DIV/0!	#DIV/0!	#DIV/0!	#DIV/0!	#DIV/0!	#DIV/0!	#DIV/0!	#DIV/0!	#DIV/0!	#DIV/0!	#DIV/0!	#DIV/0!	#DIV/0!	#DIV/0!
105	CD44	4765.5	3237.5	12533.5	2666.5	5491	5464.5	1741.5	6404.5	#DIV/0!	#DIV/0!	#DIV/0!	#DIV/0!	#DIV/0!	#DIV/0!	#DIV/0!	#DIV/0!	#DIV/0!	#DIV/0!	#DIV/0!	#DIV/0!	#DIV/0!	#DIV/0!	#DIV/0!	#DIV/0!
106	CD45	1485.5	1233.5	3536	1029.5	1967.5	1710.5	668.5	2364.5	#DIV/0!	#DIV/0!	#DIV/0!	#DIV/0!	#DIV/0!	#DIV/0!	#DIV/0!	#DIV/0!	#DIV/0!	#DIV/0!	#DIV/0!	#DIV/0!	#DIV/0!	#DIV/0!	#DIV/0!	#DIV/0!
107	CD46	2048	1790.5	3919.5	1547.5	1780.5	1993.5	877	2621.5	#DIV/0!	#DIV/0!	#DIV/0!	#DIV/0!	#DIV/0!	#DIV/0!	#DIV/0!	#DIV/0!	#DIV/0!	#DIV/0!	#DIV/0!	#DIV/0!	#DIV/0!	#DIV/0!	#DIV/0!	#DIV/0!
108	CD47	3560	3408	7083.5	2793	3485.5	3964.5	1394	4540	#DIV/0!	#DIV/0!	#DIV/0!	#DIV/0!	#DIV/0!	#DIV/0!	#DIV/0!	#DIV/0!	#DIV/0!	#DIV/0!	#DIV/0!	#DIV/0!	#DIV/0!	#DIV/0!	#DIV/0!	#DIV/0!
109	CD55	1663.5	545.5	3030.5	530	1042.5	594.5	553.5	1038.5	#DIV/0!	#DIV/0!	#DIV/0!	#DIV/0!	#DIV/0!	#DIV/0!	#DIV/0!	#DIV/0!	#DIV/0!	#DIV/0!	#DIV/0!	#DIV/0!	#DIV/0!	#DIV/0!	#DIV/0!	#DIV/0!
110	CD59	9211	6600	18510.5	5407	9659	7421	3224	10838.5	#DIV/0!	#DIV/0!	#DIV/0!	#DIV/0!	#DIV/0!	#DIV/0!	#DIV/0!	#DIV/0!	#DIV/0!	#DIV/0!	#DIV/0!	#DIV/0!	#DIV/0!	#DIV/0!	#DIV/0!	#DIV/0!
111	CD71	24461.5	17149.5	49515.5	11209.5	22503	24967	7317.5	24589	#DIV/0!	#DIV/0!	#DIV/0!	#DIV/0!	#DIV/0!	#DIV/0!	#DIV/0!	#DIV/0!	#DIV/0!	#DIV/0!	#DIV/0!	#DIV/0!	#DIV/0!	#DIV/0!	#DIV/0!	#DIV/0!
112	CD74	4543.5	4689.5	7521	4119.5	4339	5203.5	3476.5	1915	#DIV/0!	#DIV/0!	#DIV/0!	#DIV/0!	#DIV/0!	#DIV/0!	#DIV/0!	#DIV/0!	#DIV/0!	#DIV/0!	#DIV/0!	#DIV/0!	#DIV/0!	#DIV/0!	#DIV/0!	#DIV/0!
113	CD90	1204.5	1138.5	1869	965	996	1270.5	355.5	1782	#DIV/0!	#DIV/0!	#DIV/0!	#DIV/0!	#DIV/0!	#DIV/0!	#DIV/0!	#DIV/0!	#DIV/0!	#DIV/0!	#DIV/0!	#DIV/0!	#DIV/0!	#DIV/0!	#DIV/0!	#DIV/0!
114	CD97	1005.5	731.5	1260.5	854	909	1009	520	1050	#DIV/0!	#DIV/0!	#DIV/0!	#DIV/0!	#DIV/0!	#DIV/0!	#DIV/0!	#DIV/0!	#DIV/0!	#DIV/0!	#DIV/0!	#DIV/0!	#DIV/0!	#DIV/0!	#DIV/0!	#DIV/0!
115	CD 79 alpha	3152.5	2209	4534	1737	2908.5	2937.5	1274.5	2275	#DIV/0!	#DIV/0!	#DIV/0!	#DIV/0!	#DIV/0!	#DIV/0!	#DIV/0!	#DIV/0!	#DIV/0!	#DIV/0!	#DIV/0!	#DIV/0!	#DIV/0!	#DIV/0!	#DIV/0!	#DIV/0!
116	CD200	796.5	1034	1207	745	935.5	1154.5	532.5	1085.5	#DIV/0!	#DIV/0!	#DIV/0!	#DIV/0!	#DIV/0!	#DIV/0!	#DIV/0!	#DIV/0!	#DIV/0!	#DIV/0!	#DIV/0!	#DIV/0!	#DIV/0!	#DIV/0!	#DIV/0!	#DIV/0!
117	CEA	6098.5	4779	9417	3467	4352.5	5276	1655	5841.5	#DIV/0!	#DIV/0!	#DIV/0!	#DIV/0!	#DIV/0!	#DIV/0!	#DIV/0!	#DIV/0!	#DIV/0!	#DIV/0!	#DIV/0!	#DIV/0!	#DIV/0!	#DIV/0!	#DIV/0!	#DIV/0!
118	CEACAM-1	741	1016.5	1109.5	750.5	784	1131.5	432	1009.5	#DIV/0!	#DIV/0!	#DIV/0!	#DIV/0!	#DIV/0!	#DIV/0!	#DIV/0!	#DIV/0!	#DIV/0!	#DIV/0!	#DIV/0!	#DIV/0!	#DIV/0!	#DIV/0!	#DIV/0!	#DIV/0!
119	Ceruloplasmin	12511	7221.5	26850.5	4733.5	12018.5	9385.5	4064	13466.5	#DIV/0!	#DIV/0!	#DIV/0!	#DIV/0!	#DIV/0!	#DIV/0!	#DIV/0!	#DIV/0!	#DIV/0!	#DIV/0!	#DIV/0!	#DIV/0!	#DIV/0!	#DIV/0!	#DIV/0!	#DIV/0!
120	CFHR2	1110	551.5	3185	629.5	1519.5	815	528.5	894	#DIV/0!	#DIV/0!	#DIV/0!	#DIV/0!	#DIV/0!	#DIV/0!	#DIV/0!	#DIV/0!	#DIV/0!	#DIV/0!	#DIV/0!	#DIV/0!	#DIV/0!	#DIV/0!	#DIV/0!	#DIV/0!
121	Chemerin	964.5	1439.5	3186	1558	2339.5	1169	596.5	1627.5	#DIV/0!	#DIV/0!	#DIV/0!	#DIV/0!	#DIV/0!	#DIV/0!	#DIV/0!	#DIV/0!	#DIV/0!	#DIV/0!	#DIV/0!	#DIV/0!	#DIV/0!	#DIV/0!	#DIV/0!	#DIV/0!
122	CHI3L1	20038.5	12702.5	47004	8103	19496.5	17793.5	6668.5	18727.5	#DIV/0!	#DIV/0!	#DIV/0!	#DIV/0!	#DIV/0!	#DIV/0!	#DIV/0!	#DIV/0!	#DIV/0!	#DIV/0!	#DIV/0!	#DIV/0!	#DIV/0!	#DIV/0!	#DIV/0!	#DIV/0!
123	Chromogranin A	1218	1399	2080.5	1206	1222.5	1569.5	826.5	1853.5	#DIV/0!	#DIV/0!	#DIV/0!	#DIV/0!	#DIV/0!	#DIV/0!	#DIV/0!	#DIV/0!	#DIV/0!	#DIV/0!	#DIV/0!	#DIV/0!	#DIV/0!	#DIV/0!	#DIV/0!	#DIV/0!
124	Chymase	1548	704.5	3423.5	934.5	1298	848	484	1219	#DIV/0!	#DIV/0!	#DIV/0!	#DIV/0!	#DIV/0!	#DIV/0!	#DIV/0!	#DIV/0!	#DIV/0!	#DIV/0!	#DIV/0!	#DIV/0!	#DIV/0!	#DIV/0!	#DIV/0!	#DIV/0!
125	cIAP-2	1108.5	592	3108.5	607.5	776.5	599.5	282	496	#DIV/0!	#DIV/0!	#DIV/0!	#DIV/0!	#DIV/0!	#DIV/0!	#DIV/0!	#DIV/0!	#DIV/0!	#DIV/0!	#DIV/0!	#DIV/0!	#DIV/0!	#DIV/0!	#DIV/0!	#DIV/0!
126	Ck beta 8-1	438	338.5	1090	353	395.5	347	254	381.5	#DIV/0!	#DIV/0!	#DIV/0!	#DIV/0!	#DIV/0!	#DIV/0!	#DIV/0!	#DIV/0!	#DIV/0!	#DIV/0!	#DIV/0!	#DIV/0!	#DIV/0!	#DIV/0!	#DIV/0!	#DIV/0!
127	CK-MB	492	495.5	1237	348.5	499	608.5	258	512	#DIV/0!	#DIV/0!	#DIV/0!	#DIV/0!	#DIV/0!	#DIV/0!	#DIV/0!	#DIV/0!	#DIV/0!	#DIV/0!	#DIV/0!	#DIV/0!	#DIV/0!	#DIV/0!	#DIV/0!	#DIV/0!
128	Claudin-3	1447.5	1200	2074	863	1462	1372	526.5	1748	#DIV/0!	#DIV/0!	#DIV/0!	#DIV/0!	#DIV/0!	#DIV/0!	#DIV/0!	#DIV/0!	#DIV/0!	#DIV/0!	#DIV/0!	#DIV/0!	#DIV/0!	#DIV/0!	#DIV/0!	#DIV/0!
129	Claudin-4	1152.5	1113.5	2177	751	949	1152.5	439.5	1476	#DIV/0!	#DIV/0!	#DIV/0!	#DIV/0!	#DIV/0!	#DIV/0!	#DIV/0!	#DIV/0!	#DIV/0!	#DIV/0!	#DIV/0!	#DIV/0!	#DIV/0!	#DIV/0!	#DIV/0!	#DIV/0!
130	CLEC3B	509.5	407.5	1319	348.5	485.5	461.5	355.5	580.5	#DIV/0!	#DIV/0!	#DIV/0!	#DIV/0!	#DIV/0!	#DIV/0!	#DIV/0!	#DIV/0!	#DIV/0!	#DIV/0!	#DIV/0!	#DIV/0!	#DIV/0!	#DIV/0!	#DIV/0!	#DIV/0!
131	Clusterin	29686.5	22257.5	58059.5	12542	23979	24931	6761.5	29683	#DIV/0!	#DIV/0!	#DIV/0!	#DIV/0!	#DIV/0!	#DIV/0!	#DIV/0!	#DIV/0!	#DIV/0!	#DIV/0!	#DIV/0!	#DIV/0!	#DIV/0!	#DIV/0!	#DIV/0!	#DIV/0!
132	CNDP1	4197.5	4304	7287	3131.5	3630	4591	1269.5	4679	#DIV/0!	#DIV/0!	#DIV/0!	#DIV/0!	#DIV/0!	#DIV/0!	#DIV/0!	#DIV/0!	#DIV/0!	#DIV/0!	#DIV/0!	#DIV/0!	#DIV/0!	#DIV/0!	#DIV/0!	#DIV/0!
133	Factor XIII A	3041	2548.5	5838.5	1570.5	2248	3475	1160	3310	#DIV/0!	#DIV/0!	#DIV/0!	#DIV/0!	#DIV/0!	#DIV/0!	#DIV/0!	#DIV/0!	#DIV/0!	#DIV/0!	#DIV/0!	#DIV/0!	#DIV/0!	#DIV/0!	#DIV/0!	#DIV/0!
134	Factor XIII B	1429	1061	3035.5	1138	1394	1209	517.5	1554.5	#DIV/0!	#DIV/0!	#DIV/0!	#DIV/0!	#DIV/0!	#DIV/0!	#DIV/0!	#DIV/0!	#DIV/0!	#DIV/0!	#DIV/0!	#DIV/0!	#DIV/0!	#DIV/0!	#DIV/0!	#DIV/0!
135	COCO	628.5	408.5	2311	325.5	551.5	416	292	598.5	#DIV/0!	#DIV/0!	#DIV/0!	#DIV/0!	#DIV/0!	#DIV/0!	#DIV/0!	#DIV/0!	#DIV/0!	#DIV/0!	#DIV/0!	#DIV/0!	#DIV/0!	#DIV/0!	#DIV/0!	#DIV/0!
136	C2	15378.5	10246.5	34731.5	6970	15344.5	15952	5185.5	17616	#DIV/0!	#DIV/0!	#DIV/0!	#DIV/0!	#DIV/0!	#DIV/0!	#DIV/0!	#DIV/0!	#DIV/0!	#DIV/0!	#DIV/0!	#DIV/0!	#DIV/0!	#DIV/0!	#DIV/0!	#DIV/0!
137	C3a	1171.5	1565	2151	1003.5	1101	1543.5	334	1807.5	#DIV/0!	#DIV/0!	#DIV/0!	#DIV/0!	#DIV/0!	#DIV/0!	#DIV/0!	#DIV/0!	#DIV/0!	#DIV/0!	#DIV/0!	#DIV/0!	#DIV/0!	#DIV/0!	#DIV/0!	#DIV/0!
138	C5/C5a	4046	2185	5825	3544	2884	6252.5	1301.5	5656	#DIV/0!	#DIV/0!	#DIV/0!	#DIV/0!	#DIV/0!	#DIV/0!	#DIV/0!	#DIV/0!	#DIV/0!	#DIV/0!	#DIV/0!	#DIV/0!	#DIV/0!	#DIV/0!	#DIV/0!	#DIV/0!
139	C7	5232.5	4599	10235	2730.5	5030.5	5059	1837.5	6443	#DIV/0!	#DIV/0!	#DIV/0!	#DIV/0!	#DIV/0!	#DIV/0!	#DIV/0!	#DIV/0!	#DIV/0!	#DIV/0!	#DIV/0!	#DIV/0!	#DIV/0!	#DIV/0!	#DIV/0!	#DIV/0!
140	C8B	1159.5	1293	2398.5	833.5	1264.5	1738.5	358.5	2064	#DIV/0!	#DIV/0!	#DIV/0!	#DIV/0!	#DIV/0!	#DIV/0!	#DIV/0!	#DIV/0!	#DIV/0!	#DIV/0!	#DIV/0!	#DIV/0!	#DIV/0!	#DIV/0!	#DIV/0!	#DIV/0!
141	C9	3484.5	3436	8306	3338.5	2292	2648.5	890	3236.5	#DIV/0!	#DIV/0!	#DIV/0!	#DIV/0!	#DIV/0!	#DIV/0!	#DIV/0!	#DIV/0!	#DIV/0!	#DIV/0!	#DIV/0!	#DIV/0!	#DIV/0!	#DIV/0!	#DIV/0!	#DIV/0!
142	Complement factor H	1441	1101.5	2505	1130.5	1362	1677.5	781.5	1785	#DIV/0!	#DIV/0!	#DIV/0!	#DIV/0!	#DIV/0!	#DIV/0!	#DIV/0!	#DIV/0!	#DIV/0!	#DIV/0!	#DIV/0!	#DIV/0!	#DIV/0!	#DIV/0!	#DIV/0!	#DIV/0!
143	Contactin-1	728	526.5	1335	490	617.5	732	309.5	674	#DIV/0!	#DIV/0!	#DIV/0!	#DIV/0!	#DIV/0!	#DIV/0!	#DIV/0!	#DIV/0!	#DIV/0!	#DIV/0!	#DIV/0!	#DIV/0!	#DIV/0!	#DIV/0!	#DIV/0!	#DIV/0!
144	Contactin-2	1564.5	1679.5	3256	1254.5	1580	1933	693	2524	#DIV/0!	#DIV/0!	#DIV/0!	#DIV/0!	#DIV/0!	#DIV/0!	#DIV/0!	#DIV/0!	#DIV/0!	#DIV/0!	#DIV/0!	#DIV/0!	#DIV/0!	#DIV/0!	#DIV/0!	#DIV/0!
145	Corticosteroid-binding globulin	18401	13767.5	36469	8535	17227	18711	5369	19910.5	#DIV/0!	#DIV/0!	#DIV/0!	#DIV/0!	#DIV/0!	#DIV/0!	#DIV/0!	#DIV/0!	#DIV/0!	#DIV/0!	#DIV/0!	#DIV/0!	#DIV/0!	#DIV/0!	#DIV/0!	#DIV/0!
146	COX-2	1573.5	1707.5	3696	1399	1639	1616.5	519	1816.5	#DIV/0!	#DIV/0!	#DIV/0!	#DIV/0!	#DIV/0!	#DIV/0!	#DIV/0!	#DIV/0!	#DIV/0!	#DIV/0!	#DIV/0!	#DIV/0!	#DIV/0!	#DIV/0!	#DIV/0!	#DIV/0!
147	C-peptide	18185	15662	31714	7742	12612.5	14667	4337.5	17741	#DIV/0!	#DIV/0!	#DIV/0!	#DIV/0!	#DIV/0!	#DIV/0!	#DIV/0!	#DIV/0!	#DIV/0!	#DIV/0!	#DIV/0!	#DIV/0!	#DIV/0!	#DIV/0!	#DIV/0!	#DIV/0!
148	Creatinine	2474.5	2295.5	3879.5	1582	2266	2632	986.5	2696	#DIV/0!	#DIV/0!	#DIV/0!	#DIV/0!	#DIV/0!	#DIV/0!	#DIV/0!	#DIV/0!	#DIV/0!	#DIV/0!	#DIV/0!	#DIV/0!	#DIV/0!	#DIV/0!	#DIV/0!	#DIV/0!
149	CRP	6149	3156.5	14781	2726	6302.5	4861	2184	6839.5	#DIV/0!	#DIV/0!	#DIV/0!	#DIV/0!	#DIV/0!	#DIV/0!	#DIV/0!	#DIV/0!	#DIV/0!	#DIV/0!	#DIV/0!	#DIV/0!	#DIV/0!	#DIV/0!	#DIV/0!	#DIV/0!
150	CRTAM	2697.5	1497.5	5786.5	1366	2592	2269.5	974.5	2760	#DIV/0!	#DIV/0!	#DIV/0!	#DIV/0!	#DIV/0!	#DIV/0!	#DIV/0!	#DIV/0!	#DIV/0!	#DIV/0!	#DIV/0!	#DIV/0!	#DIV/0!	#DIV/0!	#DIV/0!	#DIV/0!
151	CSH1	1814.5	1245	3497.5	1299.5	2234	1688.5	796	1667.5	#DIV/0!	#DIV/0!	#DIV/0!	#DIV/0!	#DIV/0!	#DIV/0!	#DIV/0!	#DIV/0!	#DIV/0!	#DIV/0!	#DIV/0!	#DIV/0!	#DIV/0!	#DIV/0!	#DIV/0!	#DIV/0!
152	gamma-Thrombin	1954.5	1222	3619.5	1183.5	2040.5	1572	855	1771.5	#DIV/0!	#DIV/0!	#DIV/0!	#DIV/0!	#DIV/0!	#DIV/0!	#DIV/0!	#DIV/0!	#DIV/0!	#DIV/0!	#DIV/0!	#DIV/0!	#DIV/0!	#DIV/0!	#DIV/0!	#DIV/0!
153	CutA	1117	806	2567.5	644	917.5	873.5	342.5	1262.5	#DIV/0!	#DIV/0!	#DIV/0!	#DIV/0!	#DIV/0!	#DIV/0!	#DIV/0!	#DIV/0!	#DIV/0!	#DIV/0!	#DIV/0!	#DIV/0!	#DIV/0!	#DIV/0!	#DIV/0!	#DIV/0!
154	cTnT	10733	7948	22861	4941.5	10777	11785.5	3761	13224.5	#DIV/0!	#DIV/0!	#DIV/0!	#DIV/0!	#DIV/0!	#DIV/0!	#DIV/0!	#DIV/0!	#DIV/0!	#DIV/0!	#DIV/0!	#DIV/0!	#DIV/0!	#DIV/0!	#DIV/0!	#DIV/0!
155	Cyclin D1	3027	2461	6347.5	3288.5	3349	4356	1205	4660	#DIV/0!	#DIV/0!	#DIV/0!	#DIV/0!	#DIV/0!	#DIV/0!	#DIV/0!	#DIV/0!	#DIV/0!	#DIV/0!	#DIV/0!	#DIV/0!	#DIV/0!	#DIV/0!	#DIV/0!	#DIV/0!
156	Cystatin A	1223	1377	2380.5	1553.5	1527.5	1463	784.5	1787.5	#DIV/0!	#DIV/0!	#DIV/0!	#DIV/0!	#DIV/0!	#DIV/0!	#DIV/0!	#DIV/0!	#DIV/0!	#DIV/0!	#DIV/0!	#DIV/0!	#DIV/0!	#DIV/0!	#DIV/0!	#DIV/0!
157	Cystatin B	1430	1939	1893	1137	1492	1365	651	1868.5	#DIV/0!	#DIV/0!	#DIV/0!	#DIV/0!	#DIV/0!	#DIV/0!	#DIV/0!	#DIV/0!	#DIV/0!	#DIV/0!	#DIV/0!	#DIV/0!	#DIV/0!	#DIV/0!	#DIV/0!	#DIV/0!
158	Cystatin C	1289	1042.5	1600	764.5	1124.5	1612.5	983.5	1044.5	#DIV/0!	#DIV/0!	#DIV/0!	#DIV/0!	#DIV/0!	#DIV/0!	#DIV/0!	#DIV/0!	#DIV/0!	#DIV/0!	#DIV/0!	#DIV/0!	#DIV/0!	#DIV/0!	#DIV/0!	#DIV/0!
159	Cytochrome C	1454.5	1106	2455.5	482.5	4197.5	1673	777	1458	#DIV/0!	#DIV/0!	#DIV/0!	#DIV/0!	#DIV/0!	#DIV/0!	#DIV/0!	#DIV/0!	#DIV/0!	#DIV/0!	#DIV/0!	#DIV/0!	#DIV/0!	#DIV/0!	#DIV/0!	#DIV/0!
160	Cytokeratin 8	938	885	1820	627	894	824	367	1141.5	#DIV/0!	#DIV/0!	#DIV/0!	#DIV/0!	#DIV/0!	#DIV/0!	#DIV/0!	#DIV/0!	#DIV/0!	#DIV/0!	#DIV/0!	#DIV/0!	#DIV/0!	#DIV/0!	#DIV/0!	#DIV/0!
161	Cytokeratin 18	1631	1859	3751.5	1319.5	1575	1649.5	525.5	2023.5	#DIV/0!	#DIV/0!	#DIV/0!	#DIV/0!	#DIV/0!	#DIV/0!	#DIV/0!	#DIV/0!	#DIV/0!	#DIV/0!	#DIV/0!	#DIV/0!	#DIV/0!	#DIV/0!	#DIV/0!	#DIV/0!
162	Cytokeratin 19	22578	17712	48992.5	10497.5	16129	18311.5	5169	21638.5	#DIV/0!	#DIV/0!	#DIV/0!	#DIV/0!	#DIV/0!	#DIV/0!	#DIV/0!	#DIV/0!	#DIV/0!	#DIV/0!	#DIV/0!	#DIV/0!	#DIV/0!	#DIV/0!	#DIV/0!	#DIV/0!
163	DBI	1373.5	1417.5	2567	1187	1383.5	1427.5	421	1438.5	#DIV/0!	#DIV/0!	#DIV/0!	#DIV/0!	#DIV/0!	#DIV/0!	#DIV/0!	#DIV/0!	#DIV/0!	#DIV/0!	#DIV/0!	#DIV/0!	#DIV/0!	#DIV/0!	#DIV/0!	#DIV/0!
164	DCBLD2	1322.5	901.5	2461.5	861.5	1137.5	1170	545.5	1645	#DIV/0!	#DIV/0!	#DIV/0!	#DIV/0!	#DIV/0!	#DIV/0!	#DIV/0!	#DIV/0!	#DIV/0!	#DIV/0!	#DIV/0!	#DIV/0!	#DIV/0!	#DIV/0!	#DIV/0!	#DIV/0!
165	D-Dimer	2042.5	1246.5	4048.5	1201	2057	1749.5	872	2999	#DIV/0!	#DIV/0!	#DIV/0!	#DIV/0!	#DIV/0!	#DIV/0!	#DIV/0!	#DIV/0!	#DIV/0!	#DIV/0!	#DIV/0!	#DIV/0!	#DIV/0!	#DIV/0!	#DIV/0!	#DIV/0!
166	DEFA1/3	1037.5	1065.5	1801.5	1049	1156.5	1232	667.5	1439.5	#DIV/0!	#DIV/0!	#DIV/0!	#DIV/0!	#DIV/0!	#DIV/0!	#DIV/0!	#DIV/0!	#DIV/0!	#DIV/0!	#DIV/0!	#DIV/0!	#DIV/0!	#DIV/0!	#DIV/0!	#DIV/0!
167	Defensin	1033	1022.5	1628.5	965	988	1155	659	1543.5	#DIV/0!	#DIV/0!	#DIV/0!	#DIV/0!	#DIV/0!	#DIV/0!	#DIV/0!	#DIV/0!	#DIV/0!	#DIV/0!	#DIV/0!	#DIV/0!	#DIV/0!	#DIV/0!	#DIV/0!	#DIV/0!
168	Desmin	351	279.5	576.5	279.5	332	283.5	218.5	318.5	#DIV/0!	#DIV/0!	#DIV/0!	#DIV/0!	#DIV/0!	#DIV/0!	#DIV/0!	#DIV/0!	#DIV/0!	#DIV/0!	#DIV/0!	#DIV/0!	#DIV/0!	#DIV/0!	#DIV/0!	#DIV/0!
169	DLL1	1432	405.5	3729.5	963	1498	2145.5	657.5	727.5	#DIV/0!	#DIV/0!	#DIV/0!	#DIV/0!	#DIV/0!	#DIV/0!	#DIV/0!	#DIV/0!	#DIV/0!	#DIV/0!	#DIV/0!	#DIV/0!	#DIV/0!	#DIV/0!	#DIV/0!	#DIV/0!
170	DLL4	436.5	497.5	3241	442	630	984.5	344.5	687.5	#DIV/0!	#DIV/0!	#DIV/0!	#DIV/0!	#DIV/0!	#DIV/0!	#DIV/0!	#DIV/0!	#DIV/0!	#DIV/0!	#DIV/0!	#DIV/0!	#DIV/0!	#DIV/0!	#DIV/0!	#DIV/0!
171	DMP-1	597.5	358	2342.5	530.5	1272.5	1224	453	686	#DIV/0!	#DIV/0!	#DIV/0!	#DIV/0!	#DIV/0!	#DIV/0!	#DIV/0!	#DIV/0!	#DIV/0!	#DIV/0!	#DIV/0!	#DIV/0!	#DIV/0!	#DIV/0!	#DIV/0!	#DIV/0!
172	DPPIV	1443.5	1065	2181	1267.5	1245	976.5	512	1853.5	#DIV/0!	#DIV/0!	#DIV/0!	#DIV/0!	#DIV/0!	#DIV/0!	#DIV/0!	#DIV/0!	#DIV/0!	#DIV/0!	#DIV/0!	#DIV/0!	#DIV/0!	#DIV/0!	#DIV/0!	#DIV/0!
173	BNP	5567	4437.5	8279	3210	5345.5	6134.5	2124	6876	#DIV/0!	#DIV/0!	#DIV/0!	#DIV/0!	#DIV/0!	#DIV/0!	#DIV/0!	#DIV/0!	#DIV/0!	#DIV/0!	#DIV/0!	#DIV/0!	#DIV/0!	#DIV/0!	#DIV/0!	#DIV/0!
174	E-Cadherin	723.5	646	1350.5	592	692.5	612	713.5	1051	#DIV/0!	#DIV/0!	#DIV/0!	#DIV/0!	#DIV/0!	#DIV/0!	#DIV/0!	#DIV/0!	#DIV/0!	#DIV/0!	#DIV/0!	#DIV/0!	#DIV/0!	#DIV/0!	#DIV/0!	#DIV/0!
175	Endorphin Beta	3988.5	3760.5	6432.5	2381	3826	3894.5	1425	5032.5	#DIV/0!	#DIV/0!	#DIV/0!	#DIV/0!	#DIV/0!	#DIV/0!	#DIV/0!	#DIV/0!	#DIV/0!	#DIV/0!	#DIV/0!	#DIV/0!	#DIV/0!	#DIV/0!	#DIV/0!	#DIV/0!
176	Endothelin Receptor A	804	847.5	1009.5	662.5	817.5	879.5	550.5	906.5	#DIV/0!	#DIV/0!	#DIV/0!	#DIV/0!	#DIV/0!	#DIV/0!	#DIV/0!	#DIV/0!	#DIV/0!	#DIV/0!	#DIV/0!	#DIV/0!	#DIV/0!	#DIV/0!	#DIV/0!	#DIV/0!
177	Enolase 2	1189.5	1211	2337.5	1044	1131.5	1113	419.5	1386.5	#DIV/0!	#DIV/0!	#DIV/0!	#DIV/0!	#DIV/0!	#DIV/0!	#DIV/0!	#DIV/0!	#DIV/0!	#DIV/0!	#DIV/0!	#DIV/0!	#DIV/0!	#DIV/0!	#DIV/0!	#DIV/0!
178	ENPP2	15967	11737	39264	7242.5	12837.5	16203.5	4035.5	14320.5	#DIV/0!	#DIV/0!	#DIV/0!	#DIV/0!	#DIV/0!	#DIV/0!	#DIV/0!	#DIV/0!	#DIV/0!	#DIV/0!	#DIV/0!	#DIV/0!	#DIV/0!	#DIV/0!	#DIV/0!	#DIV/0!
179	EpCAM	1002.5	823	3748.5	1177.5	1383	1402	738	2081	#DIV/0!	#DIV/0!	#DIV/0!	#DIV/0!	#DIV/0!	#DIV/0!	#DIV/0!	#DIV/0!	#DIV/0!	#DIV/0!	#DIV/0!	#DIV/0!	#DIV/0!	#DIV/0!	#DIV/0!	#DIV/0!
180	EphA1	5217.5	3232	10097	2354	4813	5321.5	1808.5	6057	#DIV/0!	#DIV/0!	#DIV/0!	#DIV/0!	#DIV/0!	#DIV/0!	#DIV/0!	#DIV/0!	#DIV/0!	#DIV/0!	#DIV/0!	#DIV/0!	#DIV/0!	#DIV/0!	#DIV/0!	#DIV/0!
181	EphA2	1428	1490	3589.5	1087.5	1569.5	1497.5	576	2301	#DIV/0!	#DIV/0!	#DIV/0!	#DIV/0!	#DIV/0!	#DIV/0!	#DIV/0!	#DIV/0!	#DIV/0!	#DIV/0!	#DIV/0!	#DIV/0!	#DIV/0!	#DIV/0!	#DIV/0!	#DIV/0!
182	EphA3	2918	2171	6044	1646	2413	2353	1020.5	2829	#DIV/0!	#DIV/0!	#DIV/0!	#DIV/0!	#DIV/0!	#DIV/0!	#DIV/0!	#DIV/0!	#DIV/0!	#DIV/0!	#DIV/0!	#DIV/0!	#DIV/0!	#DIV/0!	#DIV/0!	#DIV/0!
183	EphA4	2833.5	2040.5	5123	1470	2341	2258	1278.5	3298	#DIV/0!	#DIV/0!	#DIV/0!	#DIV/0!	#DIV/0!	#DIV/0!	#DIV/0!	#DIV/0!	#DIV/0!	#DIV/0!	#DIV/0!	#DIV/0!	#DIV/0!	#DIV/0!	#DIV/0!	#DIV/0!
184	EphA5	2542.5	1817	3954	1769.5	2595	2442.5	1540.5	2594.5	#DIV/0!	#DIV/0!	#DIV/0!	#DIV/0!	#DIV/0!	#DIV/0!	#DIV/0!	#DIV/0!	#DIV/0!	#DIV/0!	#DIV/0!	#DIV/0!	#DIV/0!	#DIV/0!	#DIV/0!	#DIV/0!
185	EphA6	954.5	1037	2111	828	976.5	1410	397	1614	#DIV/0!	#DIV/0!	#DIV/0!	#DIV/0!	#DIV/0!	#DIV/0!	#DIV/0!	#DIV/0!	#DIV/0!	#DIV/0!	#DIV/0!	#DIV/0!	#DIV/0!	#DIV/0!	#DIV/0!	#DIV/0!
186	EphA7	5127	3260.5	8855	2721.5	5102.5	4688	2481.5	4995	#DIV/0!	#DIV/0!	#DIV/0!	#DIV/0!	#DIV/0!	#DIV/0!	#DIV/0!	#DIV/0!	#DIV/0!	#DIV/0!	#DIV/0!	#DIV/0!	#DIV/0!	#DIV/0!	#DIV/0!	#DIV/0!
187	EphA8	2624	1865	4087.5	1227	2780.5	2342	1319	3116.5	#DIV/0!	#DIV/0!	#DIV/0!	#DIV/0!	#DIV/0!	#DIV/0!	#DIV/0!	#DIV/0!	#DIV/0!	#DIV/0!	#DIV/0!	#DIV/0!	#DIV/0!	#DIV/0!	#DIV/0!	#DIV/0!
188	EphB1	2300.5	1786	3562	1488.5	2260.5	2182.5	1437	2508.5	#DIV/0!	#DIV/0!	#DIV/0!	#DIV/0!	#DIV/0!	#DIV/0!	#DIV/0!	#DIV/0!	#DIV/0!	#DIV/0!	#DIV/0!	#DIV/0!	#DIV/0!	#DIV/0!	#DIV/0!	#DIV/0!
189	EphB2	2363	1791	4059.5	1103	2226	2104.5	1024.5	3128.5	#DIV/0!	#DIV/0!	#DIV/0!	#DIV/0!	#DIV/0!	#DIV/0!	#DIV/0!	#DIV/0!	#DIV/0!	#DIV/0!	#DIV/0!	#DIV/0!	#DIV/0!	#DIV/0!	#DIV/0!	#DIV/0!
190	EphB3	2968	2702	4331.5	2200	2826	2705	2386	3738	#DIV/0!	#DIV/0!	#DIV/0!	#DIV/0!	#DIV/0!	#DIV/0!	#DIV/0!	#DIV/0!	#DIV/0!	#DIV/0!	#DIV/0!	#DIV/0!	#DIV/0!	#DIV/0!	#DIV/0!	#DIV/0!
191	EphB4	2032.5	2241.5	5367	1990	2207.5	2227	735	2680.5	#DIV/0!	#DIV/0!	#DIV/0!	#DIV/0!	#DIV/0!	#DIV/0!	#DIV/0!	#DIV/0!	#DIV/0!	#DIV/0!	#DIV/0!	#DIV/0!	#DIV/0!	#DIV/0!	#DIV/0!	#DIV/0!
192	EphB6	2037	2347	4300	1784	2028	2046.5	599.5	2031.5	#DIV/0!	#DIV/0!	#DIV/0!	#DIV/0!	#DIV/0!	#DIV/0!	#DIV/0!	#DIV/0!	#DIV/0!	#DIV/0!	#DIV/0!	#DIV/0!	#DIV/0!	#DIV/0!	#DIV/0!	#DIV/0!
193	ERRa	387	455	645	1527.5	441	470.5	225	599.5	#DIV/0!	#DIV/0!	#DIV/0!	#DIV/0!	#DIV/0!	#DIV/0!	#DIV/0!	#DIV/0!	#DIV/0!	#DIV/0!	#DIV/0!	#DIV/0!	#DIV/0!	#DIV/0!	#DIV/0!	#DIV/0!
194	Erythropoietin R	683.5	714	1412.5	732	683.5	903.5	301	733	#DIV/0!	#DIV/0!	#DIV/0!	#DIV/0!	#DIV/0!	#DIV/0!	#DIV/0!	#DIV/0!	#DIV/0!	#DIV/0!	#DIV/0!	#DIV/0!	#DIV/0!	#DIV/0!	#DIV/0!	#DIV/0!
195	ESAM	1644.5	1107.5	3451	837.5	1459.5	1440.5	580	2171	#DIV/0!	#DIV/0!	#DIV/0!	#DIV/0!	#DIV/0!	#DIV/0!	#DIV/0!	#DIV/0!	#DIV/0!	#DIV/0!	#DIV/0!	#DIV/0!	#DIV/0!	#DIV/0!	#DIV/0!	#DIV/0!
196	EV15L	4966	3458	10670.5	2643	5284	5369.5	1748	6225	#DIV/0!	#DIV/0!	#DIV/0!	#DIV/0!	#DIV/0!	#DIV/0!	#DIV/0!	#DIV/0!	#DIV/0!	#DIV/0!	#DIV/0!	#DIV/0!	#DIV/0!	#DIV/0!	#DIV/0!	#DIV/0!
197	EXTL2	3708.5	2378	6272.5	1982	3734.5	2952.5	1862.5	3461	#DIV/0!	#DIV/0!	#DIV/0!	#DIV/0!	#DIV/0!	#DIV/0!	#DIV/0!	#DIV/0!	#DIV/0!	#DIV/0!	#DIV/0!	#DIV/0!	#DIV/0!	#DIV/0!	#DIV/0!	#DIV/0!
198	FABP1	1978.5	1424.5	2694	1073	1391	1759.5	474	2118.5	#DIV/0!	#DIV/0!	#DIV/0!	#DIV/0!	#DIV/0!	#DIV/0!	#DIV/0!	#DIV/0!	#DIV/0!	#DIV/0!	#DIV/0!	#DIV/0!	#DIV/0!	#DIV/0!	#DIV/0!	#DIV/0!
199	FABP2	1058.5	1359	2714	2456	1502.5	1405	703.5	1995	#DIV/0!	#DIV/0!	#DIV/0!	#DIV/0!	#DIV/0!	#DIV/0!	#DIV/0!	#DIV/0!	#DIV/0!	#DIV/0!	#DIV/0!	#DIV/0!	#DIV/0!	#DIV/0!	#DIV/0!	#DIV/0!
200	FABP4	2015	1727	4298	1366	1850	2336.5	605	2744	#DIV/0!	#DIV/0!	#DIV/0!	#DIV/0!	#DIV/0!	#DIV/0!	#DIV/0!	#DIV/0!	#DIV/0!	#DIV/0!	#DIV/0!	#DIV/0!	#DIV/0!	#DIV/0!	#DIV/0!	#DIV/0!
201	FAK	970.5	718.5	2159	670	1141.5	975.5	457	920	#DIV/0!	#DIV/0!	#DIV/0!	#DIV/0!	#DIV/0!	#DIV/0!	#DIV/0!	#DIV/0!	#DIV/0!	#DIV/0!	#DIV/0!	#DIV/0!	#DIV/0!	#DIV/0!	#DIV/0!	#DIV/0!
202	FAP	1872	1647	1560.5	1649	1105	1140	703	1946	#DIV/0!	#DIV/0!	#DIV/0!	#DIV/0!	#DIV/0!	#DIV/0!	#DIV/0!	#DIV/0!	#DIV/0!	#DIV/0!	#DIV/0!	#DIV/0!	#DIV/0!	#DIV/0!	#DIV/0!	#DIV/0!
203	Fc RIIB/C	519	652	884.5	917	997	488	336.5	694	#DIV/0!	#DIV/0!	#DIV/0!	#DIV/0!	#DIV/0!	#DIV/0!	#DIV/0!	#DIV/0!	#DIV/0!	#DIV/0!	#DIV/0!	#DIV/0!	#DIV/0!	#DIV/0!	#DIV/0!	#DIV/0!
204	Fen 1	1554	1583	2654	866.5	1428	1829	650	2320.5	#DIV/0!	#DIV/0!	#DIV/0!	#DIV/0!	#DIV/0!	#DIV/0!	#DIV/0!	#DIV/0!	#DIV/0!	#DIV/0!	#DIV/0!	#DIV/0!	#DIV/0!	#DIV/0!	#DIV/0!	#DIV/0!
205	FER	3088	2522	3655	2018	2643.5	2768.5	2052	4162.5	#DIV/0!	#DIV/0!	#DIV/0!	#DIV/0!	#DIV/0!	#DIV/0!	#DIV/0!	#DIV/0!	#DIV/0!	#DIV/0!	#DIV/0!	#DIV/0!	#DIV/0!	#DIV/0!	#DIV/0!	#DIV/0!
206	Ferritin	3525.5	3040	6219.5	2413.5	3573.5	3252	1273	4447.5	#DIV/0!	#DIV/0!	#DIV/0!	#DIV/0!	#DIV/0!	#DIV/0!	#DIV/0!	#DIV/0!	#DIV/0!	#DIV/0!	#DIV/0!	#DIV/0!	#DIV/0!	#DIV/0!	#DIV/0!	#DIV/0!
207	Fetuin A	450	473.5	646.5	383	490.5	524	244.5	488.5	#DIV/0!	#DIV/0!	#DIV/0!	#DIV/0!	#DIV/0!	#DIV/0!	#DIV/0!	#DIV/0!	#DIV/0!	#DIV/0!	#DIV/0!	#DIV/0!	#DIV/0!	#DIV/0!	#DIV/0!	#DIV/0!
208	Fetuin B	340	360.5	619.5	307.5	359	413	196	454	#DIV/0!	#DIV/0!	#DIV/0!	#DIV/0!	#DIV/0!	#DIV/0!	#DIV/0!	#DIV/0!	#DIV/0!	#DIV/0!	#DIV/0!	#DIV/0!	#DIV/0!	#DIV/0!	#DIV/0!	#DIV/0!
209	FGFR1	1132.5	803.5	2047.5	640	1070	909.5	696.5	2038	#DIV/0!	#DIV/0!	#DIV/0!	#DIV/0!	#DIV/0!	#DIV/0!	#DIV/0!	#DIV/0!	#DIV/0!	#DIV/0!	#DIV/0!	#DIV/0!	#DIV/0!	#DIV/0!	#DIV/0!	#DIV/0!
210	FGFR1 alpha	3116	2054.5	6576	1820.5	2928	3263	1428	4602.5	#DIV/0!	#DIV/0!	#DIV/0!	#DIV/0!	#DIV/0!	#DIV/0!	#DIV/0!	#DIV/0!	#DIV/0!	#DIV/0!	#DIV/0!	#DIV/0!	#DIV/0!	#DIV/0!	#DIV/0!	#DIV/0!
211	FGFR2	1062.5	658.5	2607	857.5	1227.5	1678.5	508.5	1653.5	#DIV/0!	#DIV/0!	#DIV/0!	#DIV/0!	#DIV/0!	#DIV/0!	#DIV/0!	#DIV/0!	#DIV/0!	#DIV/0!	#DIV/0!	#DIV/0!	#DIV/0!	#DIV/0!	#DIV/0!	#DIV/0!
212	Fibrinogen	1266.5	1167.5	1515	858.5	1144	1227	438	1631	#DIV/0!	#DIV/0!	#DIV/0!	#DIV/0!	#DIV/0!	#DIV/0!	#DIV/0!	#DIV/0!	#DIV/0!	#DIV/0!	#DIV/0!	#DIV/0!	#DIV/0!	#DIV/0!	#DIV/0!	#DIV/0!
213	Fibrinopeptide A	10926.5	6983.5	26439	4983	10642.5	11123	3657.5	12331	#DIV/0!	#DIV/0!	#DIV/0!	#DIV/0!	#DIV/0!	#DIV/0!	#DIV/0!	#DIV/0!	#DIV/0!	#DIV/0!	#DIV/0!	#DIV/0!	#DIV/0!	#DIV/0!	#DIV/0!	#DIV/0!
214	Fibronectin	2147	1674	4426	1224	1609.5	2068	544.5	3193	#DIV/0!	#DIV/0!	#DIV/0!	#DIV/0!	#DIV/0!	#DIV/0!	#DIV/0!	#DIV/0!	#DIV/0!	#DIV/0!	#DIV/0!	#DIV/0!	#DIV/0!	#DIV/0!	#DIV/0!	#DIV/0!
215	Ficolin-3	1955	1592.5	3897	1199.5	1835	1926.5	555	2142	#DIV/0!	#DIV/0!	#DIV/0!	#DIV/0!	#DIV/0!	#DIV/0!	#DIV/0!	#DIV/0!	#DIV/0!	#DIV/0!	#DIV/0!	#DIV/0!	#DIV/0!	#DIV/0!	#DIV/0!	#DIV/0!
216	FIH	2219.5	1735.5	4516.5	1498.5	1989.5	2090	762.5	2928	#DIV/0!	#DIV/0!	#DIV/0!	#DIV/0!	#DIV/0!	#DIV/0!	#DIV/0!	#DIV/0!	#DIV/0!	#DIV/0!	#DIV/0!	#DIV/0!	#DIV/0!	#DIV/0!	#DIV/0!	#DIV/0!
217	FOLR1	1597	1727	3946.5	1173	1823.5	1889.5	695.5	2650.5	#DIV/0!	#DIV/0!	#DIV/0!	#DIV/0!	#DIV/0!	#DIV/0!	#DIV/0!	#DIV/0!	#DIV/0!	#DIV/0!	#DIV/0!	#DIV/0!	#DIV/0!	#DIV/0!	#DIV/0!	#DIV/0!
218	FOXN3	2185	1178	3920.5	991.5	1979.5	2120	1067.5	2766	#DIV/0!	#DIV/0!	#DIV/0!	#DIV/0!	#DIV/0!	#DIV/0!	#DIV/0!	#DIV/0!	#DIV/0!	#DIV/0!	#DIV/0!	#DIV/0!	#DIV/0!	#DIV/0!	#DIV/0!	#DIV/0!
219	FoxO1	2429.5	2909	4093	2279	2284.5	3538	1032.5	3572	#DIV/0!	#DIV/0!	#DIV/0!	#DIV/0!	#DIV/0!	#DIV/0!	#DIV/0!	#DIV/0!	#DIV/0!	#DIV/0!	#DIV/0!	#DIV/0!	#DIV/0!	#DIV/0!	#DIV/0!	#DIV/0!
220	FoxP3	3843.5	3397.5	5397	2403.5	3205	3503	2343.5	4934	#DIV/0!	#DIV/0!	#DIV/0!	#DIV/0!	#DIV/0!	#DIV/0!	#DIV/0!	#DIV/0!	#DIV/0!	#DIV/0!	#DIV/0!	#DIV/0!	#DIV/0!	#DIV/0!	#DIV/0!	#DIV/0!
221	FRK	2635.5	1877.5	3502	1430.5	1860	2185	1337	2903.5	#DIV/0!	#DIV/0!	#DIV/0!	#DIV/0!	#DIV/0!	#DIV/0!	#DIV/0!	#DIV/0!	#DIV/0!	#DIV/0!	#DIV/0!	#DIV/0!	#DIV/0!	#DIV/0!	#DIV/0!	#DIV/0!
222	FSH	3409.5	4194	8750.5	2965	3662.5	4143	1358.5	4652.5	#DIV/0!	#DIV/0!	#DIV/0!	#DIV/0!	#DIV/0!	#DIV/0!	#DIV/0!	#DIV/0!	#DIV/0!	#DIV/0!	#DIV/0!	#DIV/0!	#DIV/0!	#DIV/0!	#DIV/0!	#DIV/0!
223	Furin	1130.5	1427.5	1753	1096.5	1511.5	1881.5	573	1694.5	#DIV/0!	#DIV/0!	#DIV/0!	#DIV/0!	#DIV/0!	#DIV/0!	#DIV/0!	#DIV/0!	#DIV/0!	#DIV/0!	#DIV/0!	#DIV/0!	#DIV/0!	#DIV/0!	#DIV/0!	#DIV/0!
224	Fyn	3295.5	1745	7103	1314.5	3066	2026.5	1261.5	3388.5	#DIV/0!	#DIV/0!	#DIV/0!	#DIV/0!	#DIV/0!	#DIV/0!	#DIV/0!	#DIV/0!	#DIV/0!	#DIV/0!	#DIV/0!	#DIV/0!	#DIV/0!	#DIV/0!	#DIV/0!	#DIV/0!
225	GADD45A	2709	1707.5	4164	1310.5	2320.5	2304	1030.5	2613.5	#DIV/0!	#DIV/0!	#DIV/0!	#DIV/0!	#DIV/0!	#DIV/0!	#DIV/0!	#DIV/0!	#DIV/0!	#DIV/0!	#DIV/0!	#DIV/0!	#DIV/0!	#DIV/0!	#DIV/0!	#DIV/0!
226	Galectin-1	1110	911.5	2016	837.5	1280	1274.5	521.5	1292.5	#DIV/0!	#DIV/0!	#DIV/0!	#DIV/0!	#DIV/0!	#DIV/0!	#DIV/0!	#DIV/0!	#DIV/0!	#DIV/0!	#DIV/0!	#DIV/0!	#DIV/0!	#DIV/0!	#DIV/0!	#DIV/0!
227	Galectin-3BP	1988	1335	2869	1381	1747	1941	693	1762	#DIV/0!	#DIV/0!	#DIV/0!	#DIV/0!	#DIV/0!	#DIV/0!	#DIV/0!	#DIV/0!	#DIV/0!	#DIV/0!	#DIV/0!	#DIV/0!	#DIV/0!	#DIV/0!	#DIV/0!	#DIV/0!
228	Galectin-7	1816.5	1701	3630.5	1239.5	1603	1919	565	2346.5	#DIV/0!	#DIV/0!	#DIV/0!	#DIV/0!	#DIV/0!	#DIV/0!	#DIV/0!	#DIV/0!	#DIV/0!	#DIV/0!	#DIV/0!	#DIV/0!	#DIV/0!	#DIV/0!	#DIV/0!	#DIV/0!
229	Gas1	1161.5	1067.5	2770.5	1409.5	1288	1142	606.5	1020	#DIV/0!	#DIV/0!	#DIV/0!	#DIV/0!	#DIV/0!	#DIV/0!	#DIV/0!	#DIV/0!	#DIV/0!	#DIV/0!	#DIV/0!	#DIV/0!	#DIV/0!	#DIV/0!	#DIV/0!	#DIV/0!
230	Gastrin	689	436	1294	332.5	904	858	263	555.5	#DIV/0!	#DIV/0!	#DIV/0!	#DIV/0!	#DIV/0!	#DIV/0!	#DIV/0!	#DIV/0!	#DIV/0!	#DIV/0!	#DIV/0!	#DIV/0!	#DIV/0!	#DIV/0!	#DIV/0!	#DIV/0!
231	GATA-3	2059	1719.5	3712.5	1258.5	1807	1948.5	673.5	2524	#DIV/0!	#DIV/0!	#DIV/0!	#DIV/0!	#DIV/0!	#DIV/0!	#DIV/0!	#DIV/0!	#DIV/0!	#DIV/0!	#DIV/0!	#DIV/0!	#DIV/0!	#DIV/0!	#DIV/0!	#DIV/0!
232	GATA-4	406.5	429.5	683	101.5	411	363	189.5	632	#DIV/0!	#DIV/0!	#DIV/0!	#DIV/0!	#DIV/0!	#DIV/0!	#DIV/0!	#DIV/0!	#DIV/0!	#DIV/0!	#DIV/0!	#DIV/0!	#DIV/0!	#DIV/0!	#DIV/0!	#DIV/0!
233	Gelsolin	1747.5	1178.5	3112	142.5	1522	1316	689	2048.5	#DIV/0!	#DIV/0!	#DIV/0!	#DIV/0!	#DIV/0!	#DIV/0!	#DIV/0!	#DIV/0!	#DIV/0!	#DIV/0!	#DIV/0!	#DIV/0!	#DIV/0!	#DIV/0!	#DIV/0!	#DIV/0!
234	Ghrelin	1291	1165.5	2539.5	535.5	1432	1300.5	887.5	1323	#DIV/0!	#DIV/0!	#DIV/0!	#DIV/0!	#DIV/0!	#DIV/0!	#DIV/0!	#DIV/0!	#DIV/0!	#DIV/0!	#DIV/0!	#DIV/0!	#DIV/0!	#DIV/0!	#DIV/0!	#DIV/0!
235	GLP-1	6770	5524.5	13482.5	4047.5	5811.5	8271.5	2982	10437.5	#DIV/0!	#DIV/0!	#DIV/0!	#DIV/0!	#DIV/0!	#DIV/0!	#DIV/0!	#DIV/0!	#DIV/0!	#DIV/0!	#DIV/0!	#DIV/0!	#DIV/0!	#DIV/0!	#DIV/0!	#DIV/0!
236	GPI	371	354	493.5	333	381	290.5	360	498.5	#DIV/0!	#DIV/0!	#DIV/0!	#DIV/0!	#DIV/0!	#DIV/0!	#DIV/0!	#DIV/0!	#DIV/0!	#DIV/0!	#DIV/0!	#DIV/0!	#DIV/0!	#DIV/0!	#DIV/0!	#DIV/0!
237	GPBB	1462	1523	2646.5	1295.5	1435.5	1326	521	1700	#DIV/0!	#DIV/0!	#DIV/0!	#DIV/0!	#DIV/0!	#DIV/0!	#DIV/0!	#DIV/0!	#DIV/0!	#DIV/0!	#DIV/0!	#DIV/0!	#DIV/0!	#DIV/0!	#DIV/0!	#DIV/0!
238	GMNN	7934.5	7526	15080	5327.5	7755	8448.5	2536.5	8585.5	#DIV/0!	#DIV/0!	#DIV/0!	#DIV/0!	#DIV/0!	#DIV/0!	#DIV/0!	#DIV/0!	#DIV/0!	#DIV/0!	#DIV/0!	#DIV/0!	#DIV/0!	#DIV/0!	#DIV/0!	#DIV/0!
239	GPR-39	1514.5	1018.5	3982	1155.5	1735.5	1597	784	2021	#DIV/0!	#DIV/0!	#DIV/0!	#DIV/0!	#DIV/0!	#DIV/0!	#DIV/0!	#DIV/0!	#DIV/0!	#DIV/0!	#DIV/0!	#DIV/0!	#DIV/0!	#DIV/0!	#DIV/0!	#DIV/0!
240	GPX1	1221	630.5	1974	684.5	1051	999	481	1599	#DIV/0!	#DIV/0!	#DIV/0!	#DIV/0!	#DIV/0!	#DIV/0!	#DIV/0!	#DIV/0!	#DIV/0!	#DIV/0!	#DIV/0!	#DIV/0!	#DIV/0!	#DIV/0!	#DIV/0!	#DIV/0!
241	GPX3	579.5	384	1572.5	335	696	822	373	806	#DIV/0!	#DIV/0!	#DIV/0!	#DIV/0!	#DIV/0!	#DIV/0!	#DIV/0!	#DIV/0!	#DIV/0!	#DIV/0!	#DIV/0!	#DIV/0!	#DIV/0!	#DIV/0!	#DIV/0!	#DIV/0!
242	Pancreastatin	3524	1591	6008.5	1495	3820.5	2387	1293.5	2131.5	#DIV/0!	#DIV/0!	#DIV/0!	#DIV/0!	#DIV/0!	#DIV/0!	#DIV/0!	#DIV/0!	#DIV/0!	#DIV/0!	#DIV/0!	#DIV/0!	#DIV/0!	#DIV/0!	#DIV/0!	#DIV/0!
243	GRP	2534	2633.5	4850.5	1658	2743	2964	1043.5	3095	#DIV/0!	#DIV/0!	#DIV/0!	#DIV/0!	#DIV/0!	#DIV/0!	#DIV/0!	#DIV/0!	#DIV/0!	#DIV/0!	#DIV/0!	#DIV/0!	#DIV/0!	#DIV/0!	#DIV/0!	#DIV/0!
244	GRP75	1939	1810.5	2038	2021.5	1350.5	2222	609	2575.5	#DIV/0!	#DIV/0!	#DIV/0!	#DIV/0!	#DIV/0!	#DIV/0!	#DIV/0!	#DIV/0!	#DIV/0!	#DIV/0!	#DIV/0!	#DIV/0!	#DIV/0!	#DIV/0!	#DIV/0!	#DIV/0!
245	GRP78	1484	1989	2381.5	1261.5	1899	1845	548.5	1573.5	#DIV/0!	#DIV/0!	#DIV/0!	#DIV/0!	#DIV/0!	#DIV/0!	#DIV/0!	#DIV/0!	#DIV/0!	#DIV/0!	#DIV/0!	#DIV/0!	#DIV/0!	#DIV/0!	#DIV/0!	#DIV/0!
246	GSR	4480	3049	7680	1149	4111	4835	1527.5	6005	#DIV/0!	#DIV/0!	#DIV/0!	#DIV/0!	#DIV/0!	#DIV/0!	#DIV/0!	#DIV/0!	#DIV/0!	#DIV/0!	#DIV/0!	#DIV/0!	#DIV/0!	#DIV/0!	#DIV/0!	#DIV/0!
247	GST	1947	1601	2911.5	744.5	1708.5	1727	633	2149.5	#DIV/0!	#DIV/0!	#DIV/0!	#DIV/0!	#DIV/0!	#DIV/0!	#DIV/0!	#DIV/0!	#DIV/0!	#DIV/0!	#DIV/0!	#DIV/0!	#DIV/0!	#DIV/0!	#DIV/0!	#DIV/0!
248	HADHA	4942.5	3540.5	8237	1749	4187	5228.5	1861	6247.5	#DIV/0!	#DIV/0!	#DIV/0!	#DIV/0!	#DIV/0!	#DIV/0!	#DIV/0!	#DIV/0!	#DIV/0!	#DIV/0!	#DIV/0!	#DIV/0!	#DIV/0!	#DIV/0!	#DIV/0!	#DIV/0!
249	HAI-1	1185.5	1378.5	2912.5	587.5	1391	1530.5	715	1635.5	#DIV/0!	#DIV/0!	#DIV/0!	#DIV/0!	#DIV/0!	#DIV/0!	#DIV/0!	#DIV/0!	#DIV/0!	#DIV/0!	#DIV/0!	#DIV/0!	#DIV/0!	#DIV/0!	#DIV/0!	#DIV/0!
250	HAI-2	604	587.5	760	392	451.5	472.5	277	1225	#DIV/0!	#DIV/0!	#DIV/0!	#DIV/0!	#DIV/0!	#DIV/0!	#DIV/0!	#DIV/0!	#DIV/0!	#DIV/0!	#DIV/0!	#DIV/0!	#DIV/0!	#DIV/0!	#DIV/0!	#DIV/0!
251	hCG alpha	3422	2838	5956	2164.5	2933	3624.5	1342	5336	#DIV/0!	#DIV/0!	#DIV/0!	#DIV/0!	#DIV/0!	#DIV/0!	#DIV/0!	#DIV/0!	#DIV/0!	#DIV/0!	#DIV/0!	#DIV/0!	#DIV/0!	#DIV/0!	#DIV/0!	#DIV/0!
252	hCGb	606.5	668.5	935.5	550.5	628.5	645.5	400.5	1066	#DIV/0!	#DIV/0!	#DIV/0!	#DIV/0!	#DIV/0!	#DIV/0!	#DIV/0!	#DIV/0!	#DIV/0!	#DIV/0!	#DIV/0!	#DIV/0!	#DIV/0!	#DIV/0!	#DIV/0!	#DIV/0!
253	Hck	3257	2985.5	5448.5	2326	3377.5	3869	1626.5	4953.5	#DIV/0!	#DIV/0!	#DIV/0!	#DIV/0!	#DIV/0!	#DIV/0!	#DIV/0!	#DIV/0!	#DIV/0!	#DIV/0!	#DIV/0!	#DIV/0!	#DIV/0!	#DIV/0!	#DIV/0!	#DIV/0!
254	HE4	2462	1543	6295.5	1361.5	2250.5	2027.5	1042.5	2869.5	#DIV/0!	#DIV/0!	#DIV/0!	#DIV/0!	#DIV/0!	#DIV/0!	#DIV/0!	#DIV/0!	#DIV/0!	#DIV/0!	#DIV/0!	#DIV/0!	#DIV/0!	#DIV/0!	#DIV/0!	#DIV/0!
255	Hemopexin	1344	873.5	3001	907.5	1555	1524.5	609.5	1628	#DIV/0!	#DIV/0!	#DIV/0!	#DIV/0!	#DIV/0!	#DIV/0!	#DIV/0!	#DIV/0!	#DIV/0!	#DIV/0!	#DIV/0!	#DIV/0!	#DIV/0!	#DIV/0!	#DIV/0!	#DIV/0!
256	Hepcidin	2993.5	1661	4504.5	1525.5	3030	2319	1293	2141	#DIV/0!	#DIV/0!	#DIV/0!	#DIV/0!	#DIV/0!	#DIV/0!	#DIV/0!	#DIV/0!	#DIV/0!	#DIV/0!	#DIV/0!	#DIV/0!	#DIV/0!	#DIV/0!	#DIV/0!	#DIV/0!
257	HSP32	384	373	713.5	284	404.5	336.5	173	373	#DIV/0!	#DIV/0!	#DIV/0!	#DIV/0!	#DIV/0!	#DIV/0!	#DIV/0!	#DIV/0!	#DIV/0!	#DIV/0!	#DIV/0!	#DIV/0!	#DIV/0!	#DIV/0!	#DIV/0!	#DIV/0!
258	HOXA10	1311	693	1957.5	556	1455	1180	456.5	1290.5	#DIV/0!	#DIV/0!	#DIV/0!	#DIV/0!	#DIV/0!	#DIV/0!	#DIV/0!	#DIV/0!	#DIV/0!	#DIV/0!	#DIV/0!	#DIV/0!	#DIV/0!	#DIV/0!	#DIV/0!	#DIV/0!
259	Haptoglobin	501.5	498	1034	415	756	571.5	330.5	735.5	#DIV/0!	#DIV/0!	#DIV/0!	#DIV/0!	#DIV/0!	#DIV/0!	#DIV/0!	#DIV/0!	#DIV/0!	#DIV/0!	#DIV/0!	#DIV/0!	#DIV/0!	#DIV/0!	#DIV/0!	#DIV/0!
260	HSP10	1145	1128	2945	583.5	1332	1369	530.5	813.5	#DIV/0!	#DIV/0!	#DIV/0!	#DIV/0!	#DIV/0!	#DIV/0!	#DIV/0!	#DIV/0!	#DIV/0!	#DIV/0!	#DIV/0!	#DIV/0!	#DIV/0!	#DIV/0!	#DIV/0!	#DIV/0!
261	HSP20	2111.5	1806	3651	1227	1928	2045.5	657	2909	#DIV/0!	#DIV/0!	#DIV/0!	#DIV/0!	#DIV/0!	#DIV/0!	#DIV/0!	#DIV/0!	#DIV/0!	#DIV/0!	#DIV/0!	#DIV/0!	#DIV/0!	#DIV/0!	#DIV/0!	#DIV/0!
262	HSP27	15358	12450.5	30076	8835.5	14627.5	15892	6971.5	19403	#DIV/0!	#DIV/0!	#DIV/0!	#DIV/0!	#DIV/0!	#DIV/0!	#DIV/0!	#DIV/0!	#DIV/0!	#DIV/0!	#DIV/0!	#DIV/0!	#DIV/0!	#DIV/0!	#DIV/0!	#DIV/0!
263	HSP40	658	465	1564.5	203.5	446.5	900	417	530.5	#DIV/0!	#DIV/0!	#DIV/0!	#DIV/0!	#DIV/0!	#DIV/0!	#DIV/0!	#DIV/0!	#DIV/0!	#DIV/0!	#DIV/0!	#DIV/0!	#DIV/0!	#DIV/0!	#DIV/0!	#DIV/0!
264	HSP60	1574	864.5	2774.5	204.5	1294	1005.5	715.5	1881.5	#DIV/0!	#DIV/0!	#DIV/0!	#DIV/0!	#DIV/0!	#DIV/0!	#DIV/0!	#DIV/0!	#DIV/0!	#DIV/0!	#DIV/0!	#DIV/0!	#DIV/0!	#DIV/0!	#DIV/0!	#DIV/0!
265	HSP70	729	547	3727.5	426.5	628	1384	306.5	971	#DIV/0!	#DIV/0!	#DIV/0!	#DIV/0!	#DIV/0!	#DIV/0!	#DIV/0!	#DIV/0!	#DIV/0!	#DIV/0!	#DIV/0!	#DIV/0!	#DIV/0!	#DIV/0!	#DIV/0!	#DIV/0!
266	HSP90	1041	1081.5	1174.5	2086.5	715	685	514.5	1015	#DIV/0!	#DIV/0!	#DIV/0!	#DIV/0!	#DIV/0!	#DIV/0!	#DIV/0!	#DIV/0!	#DIV/0!	#DIV/0!	#DIV/0!	#DIV/0!	#DIV/0!	#DIV/0!	#DIV/0!	#DIV/0!
267	HSPA8	2354.5	2444	3966	1968	2809.5	2418.5	879.5	3009.5	#DIV/0!	#DIV/0!	#DIV/0!	#DIV/0!	#DIV/0!	#DIV/0!	#DIV/0!	#DIV/0!	#DIV/0!	#DIV/0!	#DIV/0!	#DIV/0!	#DIV/0!	#DIV/0!	#DIV/0!	#DIV/0!
268	HTRA2	305	261	594	249.5	310	315.5	168.5	353.5	#DIV/0!	#DIV/0!	#DIV/0!	#DIV/0!	#DIV/0!	#DIV/0!	#DIV/0!	#DIV/0!	#DIV/0!	#DIV/0!	#DIV/0!	#DIV/0!	#DIV/0!	#DIV/0!	#DIV/0!	#DIV/0!
269	IBSP	506	320.5	979	317.5	460.5	386.5	214	605.5	#DIV/0!	#DIV/0!	#DIV/0!	#DIV/0!	#DIV/0!	#DIV/0!	#DIV/0!	#DIV/0!	#DIV/0!	#DIV/0!	#DIV/0!	#DIV/0!	#DIV/0!	#DIV/0!	#DIV/0!	#DIV/0!
270	IGF2BP1	2065.5	1230	3806.5	1136	1797.5	2099.5	977.5	2702.5	#DIV/0!	#DIV/0!	#DIV/0!	#DIV/0!	#DIV/0!	#DIV/0!	#DIV/0!	#DIV/0!	#DIV/0!	#DIV/0!	#DIV/0!	#DIV/0!	#DIV/0!	#DIV/0!	#DIV/0!	#DIV/0!
271	IGFBP-5	557	455	984	417.5	621	573	234.5	552	#DIV/0!	#DIV/0!	#DIV/0!	#DIV/0!	#DIV/0!	#DIV/0!	#DIV/0!	#DIV/0!	#DIV/0!	#DIV/0!	#DIV/0!	#DIV/0!	#DIV/0!	#DIV/0!	#DIV/0!	#DIV/0!
272	IL-23p19	3726	2416	6431.5	1927.5	3575.5	3672.5	1611	4468	#DIV/0!	#DIV/0!	#DIV/0!	#DIV/0!	#DIV/0!	#DIV/0!	#DIV/0!	#DIV/0!	#DIV/0!	#DIV/0!	#DIV/0!	#DIV/0!	#DIV/0!	#DIV/0!	#DIV/0!	#DIV/0!
273	IL-33	1808.5	1936	3997.5	1444	1592	2694.5	667	2688.5	#DIV/0!	#DIV/0!	#DIV/0!	#DIV/0!	#DIV/0!	#DIV/0!	#DIV/0!	#DIV/0!	#DIV/0!	#DIV/0!	#DIV/0!	#DIV/0!	#DIV/0!	#DIV/0!	#DIV/0!	#DIV/0!
274	IL-34	2527.5	1656	4166.5	1335	2263	2455.5	878.5	2035.5	#DIV/0!	#DIV/0!	#DIV/0!	#DIV/0!	#DIV/0!	#DIV/0!	#DIV/0!	#DIV/0!	#DIV/0!	#DIV/0!	#DIV/0!	#DIV/0!	#DIV/0!	#DIV/0!	#DIV/0!	#DIV/0!
275	INSRR	5085.5	3545	10208	2747	4894	4461.5	1525	7429	#DIV/0!	#DIV/0!	#DIV/0!	#DIV/0!	#DIV/0!	#DIV/0!	#DIV/0!	#DIV/0!	#DIV/0!	#DIV/0!	#DIV/0!	#DIV/0!	#DIV/0!	#DIV/0!	#DIV/0!	#DIV/0!
276	Integrin alpha V	3197	2514.5	6031.5	1382.5	3035.5	3337.5	1158	4313.5	#DIV/0!	#DIV/0!	#DIV/0!	#DIV/0!	#DIV/0!	#DIV/0!	#DIV/0!	#DIV/0!	#DIV/0!	#DIV/0!	#DIV/0!	#DIV/0!	#DIV/0!	#DIV/0!	#DIV/0!	#DIV/0!
277	CD61	2357	1505.5	3439.5	295.5	2140	1825	525	2205	#DIV/0!	#DIV/0!	#DIV/0!	#DIV/0!	#DIV/0!	#DIV/0!	#DIV/0!	#DIV/0!	#DIV/0!	#DIV/0!	#DIV/0!	#DIV/0!	#DIV/0!	#DIV/0!	#DIV/0!	#DIV/0!
278	Itk	9504.5	5949	19026	3633	7678	8040	3618	10245	#DIV/0!	#DIV/0!	#DIV/0!	#DIV/0!	#DIV/0!	#DIV/0!	#DIV/0!	#DIV/0!	#DIV/0!	#DIV/0!	#DIV/0!	#DIV/0!	#DIV/0!	#DIV/0!	#DIV/0!	#DIV/0!
279	ITM2B	555	471	1198.5	232	658.5	482	366	623.5	#DIV/0!	#DIV/0!	#DIV/0!	#DIV/0!	#DIV/0!	#DIV/0!	#DIV/0!	#DIV/0!	#DIV/0!	#DIV/0!	#DIV/0!	#DIV/0!	#DIV/0!	#DIV/0!	#DIV/0!	#DIV/0!
280	Kallikrein 2	9985	4266	15259.5	5562	7860.5	6091	4939.5	13770.5	#DIV/0!	#DIV/0!	#DIV/0!	#DIV/0!	#DIV/0!	#DIV/0!	#DIV/0!	#DIV/0!	#DIV/0!	#DIV/0!	#DIV/0!	#DIV/0!	#DIV/0!	#DIV/0!	#DIV/0!	#DIV/0!
281	ApoC3	65535	65535	65535	65535	65535	65535	65535	65535	#DIV/0!	#DIV/0!	#DIV/0!	#DIV/0!	#DIV/0!	#DIV/0!	#DIV/0!	#DIV/0!	#DIV/0!	#DIV/0!	#DIV/0!	#DIV/0!	#DIV/0!	#DIV/0!	#DIV/0!	#DIV/0!
282	Kallikrein 5	1619.5	1713	2847	1233.5	1466	1477	547.5	1751	#DIV/0!	#DIV/0!	#DIV/0!	#DIV/0!	#DIV/0!	#DIV/0!	#DIV/0!	#DIV/0!	#DIV/0!	#DIV/0!	#DIV/0!	#DIV/0!	#DIV/0!	#DIV/0!	#DIV/0!	#DIV/0!
283	Kallikrein 6	2032.5	2246.5	3719	1590.5	2006	3880	659.5	2152	#DIV/0!	#DIV/0!	#DIV/0!	#DIV/0!	#DIV/0!	#DIV/0!	#DIV/0!	#DIV/0!	#DIV/0!	#DIV/0!	#DIV/0!	#DIV/0!	#DIV/0!	#DIV/0!	#DIV/0!	#DIV/0!
284	Kallikrein 7	1060.5	1148	3372.5	2016.5	1662	3623	851	1413.5	#DIV/0!	#DIV/0!	#DIV/0!	#DIV/0!	#DIV/0!	#DIV/0!	#DIV/0!	#DIV/0!	#DIV/0!	#DIV/0!	#DIV/0!	#DIV/0!	#DIV/0!	#DIV/0!	#DIV/0!	#DIV/0!
285	Kallikrein 8	1192	991.5	2108.5	826	1077.5	1292.5	624.5	391	#DIV/0!	#DIV/0!	#DIV/0!	#DIV/0!	#DIV/0!	#DIV/0!	#DIV/0!	#DIV/0!	#DIV/0!	#DIV/0!	#DIV/0!	#DIV/0!	#DIV/0!	#DIV/0!	#DIV/0!	#DIV/0!
286	Kallikrein 10	3181.5	3569	5941	2019	2489.5	2733	652	4565	#DIV/0!	#DIV/0!	#DIV/0!	#DIV/0!	#DIV/0!	#DIV/0!	#DIV/0!	#DIV/0!	#DIV/0!	#DIV/0!	#DIV/0!	#DIV/0!	#DIV/0!	#DIV/0!	#DIV/0!	#DIV/0!
287	Kallikrein 11	1745.5	1571	3468	1466.5	1070	2044	563.5	1406.5	#DIV/0!	#DIV/0!	#DIV/0!	#DIV/0!	#DIV/0!	#DIV/0!	#DIV/0!	#DIV/0!	#DIV/0!	#DIV/0!	#DIV/0!	#DIV/0!	#DIV/0!	#DIV/0!	#DIV/0!	#DIV/0!
288	Kallikrein 14	1363	751	2912.5	620.5	1337.5	913.5	586	1180	#DIV/0!	#DIV/0!	#DIV/0!	#DIV/0!	#DIV/0!	#DIV/0!	#DIV/0!	#DIV/0!	#DIV/0!	#DIV/0!	#DIV/0!	#DIV/0!	#DIV/0!	#DIV/0!	#DIV/0!	#DIV/0!
289	KCC3	543.5	365	997.5	381	527	454.5	414.5	571	#DIV/0!	#DIV/0!	#DIV/0!	#DIV/0!	#DIV/0!	#DIV/0!	#DIV/0!	#DIV/0!	#DIV/0!	#DIV/0!	#DIV/0!	#DIV/0!	#DIV/0!	#DIV/0!	#DIV/0!	#DIV/0!
290	KCTD10	1180	592	1091.5	417.5	695.5	451.5	593.5	730	#DIV/0!	#DIV/0!	#DIV/0!	#DIV/0!	#DIV/0!	#DIV/0!	#DIV/0!	#DIV/0!	#DIV/0!	#DIV/0!	#DIV/0!	#DIV/0!	#DIV/0!	#DIV/0!	#DIV/0!	#DIV/0!
291	KIF3B	1634.5	1463	3721.5	1194.5	1703	1741.5	783.5	2499.5	#DIV/0!	#DIV/0!	#DIV/0!	#DIV/0!	#DIV/0!	#DIV/0!	#DIV/0!	#DIV/0!	#DIV/0!	#DIV/0!	#DIV/0!	#DIV/0!	#DIV/0!	#DIV/0!	#DIV/0!	#DIV/0!
292	KLF4	1136.5	867.5	1918	1041	944.5	1020	455.5	1464	#DIV/0!	#DIV/0!	#DIV/0!	#DIV/0!	#DIV/0!	#DIV/0!	#DIV/0!	#DIV/0!	#DIV/0!	#DIV/0!	#DIV/0!	#DIV/0!	#DIV/0!	#DIV/0!	#DIV/0!	#DIV/0!
293	LAG-3	485.5	455.5	625.5	432.5	434	444.5	385.5	639	#DIV/0!	#DIV/0!	#DIV/0!	#DIV/0!	#DIV/0!	#DIV/0!	#DIV/0!	#DIV/0!	#DIV/0!	#DIV/0!	#DIV/0!	#DIV/0!	#DIV/0!	#DIV/0!	#DIV/0!	#DIV/0!
294	pro-Glucagon	809.5	683.5	1035.5	694.5	862.5	780	557	855.5	#DIV/0!	#DIV/0!	#DIV/0!	#DIV/0!	#DIV/0!	#DIV/0!	#DIV/0!	#DIV/0!	#DIV/0!	#DIV/0!	#DIV/0!	#DIV/0!	#DIV/0!	#DIV/0!	#DIV/0!	#DIV/0!
295	Layilin	1638	1333	2379	1595.5	1756	2090.5	1016.5	2626	#DIV/0!	#DIV/0!	#DIV/0!	#DIV/0!	#DIV/0!	#DIV/0!	#DIV/0!	#DIV/0!	#DIV/0!	#DIV/0!	#DIV/0!	#DIV/0!	#DIV/0!	#DIV/0!	#DIV/0!	#DIV/0!
296	LDL R	896	647.5	1882.5	632	912.5	866.5	548.5	1448	#DIV/0!	#DIV/0!	#DIV/0!	#DIV/0!	#DIV/0!	#DIV/0!	#DIV/0!	#DIV/0!	#DIV/0!	#DIV/0!	#DIV/0!	#DIV/0!	#DIV/0!	#DIV/0!	#DIV/0!	#DIV/0!
297	Legumain	933.5	606	2740.5	798	1308.5	1133.5	594.5	1965.5	#DIV/0!	#DIV/0!	#DIV/0!	#DIV/0!	#DIV/0!	#DIV/0!	#DIV/0!	#DIV/0!	#DIV/0!	#DIV/0!	#DIV/0!	#DIV/0!	#DIV/0!	#DIV/0!	#DIV/0!	#DIV/0!
298	LH	4028.5	2014	7514	1979	3617.5	3919	1515	5062	#DIV/0!	#DIV/0!	#DIV/0!	#DIV/0!	#DIV/0!	#DIV/0!	#DIV/0!	#DIV/0!	#DIV/0!	#DIV/0!	#DIV/0!	#DIV/0!	#DIV/0!	#DIV/0!	#DIV/0!	#DIV/0!
299	LIMPII	2174	1774.5	3736.5	1431	1969.5	2767.5	672.5	2681.5	#DIV/0!	#DIV/0!	#DIV/0!	#DIV/0!	#DIV/0!	#DIV/0!	#DIV/0!	#DIV/0!	#DIV/0!	#DIV/0!	#DIV/0!	#DIV/0!	#DIV/0!	#DIV/0!	#DIV/0!	#DIV/0!
300	LIN41	2892	2069	5982.5	1817	2478	2625.5	741	3313.5	#DIV/0!	#DIV/0!	#DIV/0!	#DIV/0!	#DIV/0!	#DIV/0!	#DIV/0!	#DIV/0!	#DIV/0!	#DIV/0!	#DIV/0!	#DIV/0!	#DIV/0!	#DIV/0!	#DIV/0!	#DIV/0!
301	Livin	1280.5	752	1691.5	487.5	1200.5	865	426	1033	#DIV/0!	#DIV/0!	#DIV/0!	#DIV/0!	#DIV/0!	#DIV/0!	#DIV/0!	#DIV/0!	#DIV/0!	#DIV/0!	#DIV/0!	#DIV/0!	#DIV/0!	#DIV/0!	#DIV/0!	#DIV/0!
302	LOX-1	1050.5	505.5	896	438	647	1086	263.5	812.5	#DIV/0!	#DIV/0!	#DIV/0!	#DIV/0!	#DIV/0!	#DIV/0!	#DIV/0!	#DIV/0!	#DIV/0!	#DIV/0!	#DIV/0!	#DIV/0!	#DIV/0!	#DIV/0!	#DIV/0!	#DIV/0!
303	LPS	1186.5	1782.5	3108	1625	1258.5	1477.5	1153.5	1830.5	#DIV/0!	#DIV/0!	#DIV/0!	#DIV/0!	#DIV/0!	#DIV/0!	#DIV/0!	#DIV/0!	#DIV/0!	#DIV/0!	#DIV/0!	#DIV/0!	#DIV/0!	#DIV/0!	#DIV/0!	#DIV/0!
304	LRG1	3816.5	3116.5	8568.5	2398	3918.5	4354.5	1650.5	4837	#DIV/0!	#DIV/0!	#DIV/0!	#DIV/0!	#DIV/0!	#DIV/0!	#DIV/0!	#DIV/0!	#DIV/0!	#DIV/0!	#DIV/0!	#DIV/0!	#DIV/0!	#DIV/0!	#DIV/0!	#DIV/0!
305	LTF	8144	5539.5	15688.5	3408	6962.5	6943	3280.5	8724	#DIV/0!	#DIV/0!	#DIV/0!	#DIV/0!	#DIV/0!	#DIV/0!	#DIV/0!	#DIV/0!	#DIV/0!	#DIV/0!	#DIV/0!	#DIV/0!	#DIV/0!	#DIV/0!	#DIV/0!	#DIV/0!
306	LTK	2915.5	2174.5	3473	1242	2562	2589.5	1687.5	2921.5	#DIV/0!	#DIV/0!	#DIV/0!	#DIV/0!	#DIV/0!	#DIV/0!	#DIV/0!	#DIV/0!	#DIV/0!	#DIV/0!	#DIV/0!	#DIV/0!	#DIV/0!	#DIV/0!	#DIV/0!	#DIV/0!
307	Lumican	1119	1121	2021	914	991	1305	536	1476.5	#DIV/0!	#DIV/0!	#DIV/0!	#DIV/0!	#DIV/0!	#DIV/0!	#DIV/0!	#DIV/0!	#DIV/0!	#DIV/0!	#DIV/0!	#DIV/0!	#DIV/0!	#DIV/0!	#DIV/0!	#DIV/0!
308	Lyn	16443.5	10447.5	34931.5	6554.5	12379.5	12908	4575.5	16277.5	#DIV/0!	#DIV/0!	#DIV/0!	#DIV/0!	#DIV/0!	#DIV/0!	#DIV/0!	#DIV/0!	#DIV/0!	#DIV/0!	#DIV/0!	#DIV/0!	#DIV/0!	#DIV/0!	#DIV/0!	#DIV/0!
309	LYRIC	838.5	627.5	808.5	605	664	718	360	1332	#DIV/0!	#DIV/0!	#DIV/0!	#DIV/0!	#DIV/0!	#DIV/0!	#DIV/0!	#DIV/0!	#DIV/0!	#DIV/0!	#DIV/0!	#DIV/0!	#DIV/0!	#DIV/0!	#DIV/0!	#DIV/0!
310	LYVE-1	494.5	280	1025.5	291.5	656.5	346.5	224	415	#DIV/0!	#DIV/0!	#DIV/0!	#DIV/0!	#DIV/0!	#DIV/0!	#DIV/0!	#DIV/0!	#DIV/0!	#DIV/0!	#DIV/0!	#DIV/0!	#DIV/0!	#DIV/0!	#DIV/0!	#DIV/0!
311	LZTS1	1472	815	2428	1051	1626	1601	676.5	1559.5	#DIV/0!	#DIV/0!	#DIV/0!	#DIV/0!	#DIV/0!	#DIV/0!	#DIV/0!	#DIV/0!	#DIV/0!	#DIV/0!	#DIV/0!	#DIV/0!	#DIV/0!	#DIV/0!	#DIV/0!	#DIV/0!
312	Mammaglobin A	1865.5	1321	2487.5	1234.5	1643.5	1521	1342	1832	#DIV/0!	#DIV/0!	#DIV/0!	#DIV/0!	#DIV/0!	#DIV/0!	#DIV/0!	#DIV/0!	#DIV/0!	#DIV/0!	#DIV/0!	#DIV/0!	#DIV/0!	#DIV/0!	#DIV/0!	#DIV/0!
313	Marapsin	3609	2038.5	7439	2679	3573.5	4058	1450	3565	#DIV/0!	#DIV/0!	#DIV/0!	#DIV/0!	#DIV/0!	#DIV/0!	#DIV/0!	#DIV/0!	#DIV/0!	#DIV/0!	#DIV/0!	#DIV/0!	#DIV/0!	#DIV/0!	#DIV/0!	#DIV/0!
314	MATK	3557	3288.5	6958.5	2504	4597	4185.5	2106	1018	#DIV/0!	#DIV/0!	#DIV/0!	#DIV/0!	#DIV/0!	#DIV/0!	#DIV/0!	#DIV/0!	#DIV/0!	#DIV/0!	#DIV/0!	#DIV/0!	#DIV/0!	#DIV/0!	#DIV/0!	#DIV/0!
315	MBL	919.5	1284.5	1388.5	1731.5	2012	1559	753.5	901	#DIV/0!	#DIV/0!	#DIV/0!	#DIV/0!	#DIV/0!	#DIV/0!	#DIV/0!	#DIV/0!	#DIV/0!	#DIV/0!	#DIV/0!	#DIV/0!	#DIV/0!	#DIV/0!	#DIV/0!	#DIV/0!
316	MBL-2	1879	1397	3787	502.5	1794	408.5	965	2175.5	#DIV/0!	#DIV/0!	#DIV/0!	#DIV/0!	#DIV/0!	#DIV/0!	#DIV/0!	#DIV/0!	#DIV/0!	#DIV/0!	#DIV/0!	#DIV/0!	#DIV/0!	#DIV/0!	#DIV/0!	#DIV/0!
317	Mer	976.5	1592.5	820	334	635	2071.5	509	3392	#DIV/0!	#DIV/0!	#DIV/0!	#DIV/0!	#DIV/0!	#DIV/0!	#DIV/0!	#DIV/0!	#DIV/0!	#DIV/0!	#DIV/0!	#DIV/0!	#DIV/0!	#DIV/0!	#DIV/0!	#DIV/0!
318	Mesothelin	2866.5	1751.5	4766	1478.5	2182	2548.5	894.5	3315	#DIV/0!	#DIV/0!	#DIV/0!	#DIV/0!	#DIV/0!	#DIV/0!	#DIV/0!	#DIV/0!	#DIV/0!	#DIV/0!	#DIV/0!	#DIV/0!	#DIV/0!	#DIV/0!	#DIV/0!	#DIV/0!
319	MICB	850	864.5	1207.5	488.5	718.5	603.5	525	1204	#DIV/0!	#DIV/0!	#DIV/0!	#DIV/0!	#DIV/0!	#DIV/0!	#DIV/0!	#DIV/0!	#DIV/0!	#DIV/0!	#DIV/0!	#DIV/0!	#DIV/0!	#DIV/0!	#DIV/0!	#DIV/0!
320	Midkine	2232.5	1725	4735.5	721.5	1902	2005	707.5	2399	#DIV/0!	#DIV/0!	#DIV/0!	#DIV/0!	#DIV/0!	#DIV/0!	#DIV/0!	#DIV/0!	#DIV/0!	#DIV/0!	#DIV/0!	#DIV/0!	#DIV/0!	#DIV/0!	#DIV/0!	#DIV/0!
321	MINA	6890	4403.5	14117.5	2824.5	6013.5	6078.5	2770	8268	#DIV/0!	#DIV/0!	#DIV/0!	#DIV/0!	#DIV/0!	#DIV/0!	#DIV/0!	#DIV/0!	#DIV/0!	#DIV/0!	#DIV/0!	#DIV/0!	#DIV/0!	#DIV/0!	#DIV/0!	#DIV/0!
322	FABP3	792	619.5	1634.5	521.5	832	643.5	213	1125.5	#DIV/0!	#DIV/0!	#DIV/0!	#DIV/0!	#DIV/0!	#DIV/0!	#DIV/0!	#DIV/0!	#DIV/0!	#DIV/0!	#DIV/0!	#DIV/0!	#DIV/0!	#DIV/0!	#DIV/0!	#DIV/0!
323	MSHa	8271	6594.5	19153	4404	6647.5	9438.5	2755.5	11078.5	#DIV/0!	#DIV/0!	#DIV/0!	#DIV/0!	#DIV/0!	#DIV/0!	#DIV/0!	#DIV/0!	#DIV/0!	#DIV/0!	#DIV/0!	#DIV/0!	#DIV/0!	#DIV/0!	#DIV/0!	#DIV/0!
324	MTUS1	1017.5	927.5	1559	717.5	922.5	1001.5	417	1237	#DIV/0!	#DIV/0!	#DIV/0!	#DIV/0!	#DIV/0!	#DIV/0!	#DIV/0!	#DIV/0!	#DIV/0!	#DIV/0!	#DIV/0!	#DIV/0!	#DIV/0!	#DIV/0!	#DIV/0!	#DIV/0!
325	Myoglobin	476	298	982	304.5	453.5	325.5	262.5	421.5	#DIV/0!	#DIV/0!	#DIV/0!	#DIV/0!	#DIV/0!	#DIV/0!	#DIV/0!	#DIV/0!	#DIV/0!	#DIV/0!	#DIV/0!	#DIV/0!	#DIV/0!	#DIV/0!	#DIV/0!	#DIV/0!
326	NAIP	969.5	443	1670.5	583.5	700.5	844.5	419.5	1148	#DIV/0!	#DIV/0!	#DIV/0!	#DIV/0!	#DIV/0!	#DIV/0!	#DIV/0!	#DIV/0!	#DIV/0!	#DIV/0!	#DIV/0!	#DIV/0!	#DIV/0!	#DIV/0!	#DIV/0!	#DIV/0!
327	Nanog	296.5	206.5	558.5	192.5	259	235.5	245.5	291.5	#DIV/0!	#DIV/0!	#DIV/0!	#DIV/0!	#DIV/0!	#DIV/0!	#DIV/0!	#DIV/0!	#DIV/0!	#DIV/0!	#DIV/0!	#DIV/0!	#DIV/0!	#DIV/0!	#DIV/0!	#DIV/0!
328	NELL2	1691	1119	3949	911	1840	1789	673	2109.5	#DIV/0!	#DIV/0!	#DIV/0!	#DIV/0!	#DIV/0!	#DIV/0!	#DIV/0!	#DIV/0!	#DIV/0!	#DIV/0!	#DIV/0!	#DIV/0!	#DIV/0!	#DIV/0!	#DIV/0!	#DIV/0!
329	NEP	1094	647.5	2156	510	911	951	417.5	1331	#DIV/0!	#DIV/0!	#DIV/0!	#DIV/0!	#DIV/0!	#DIV/0!	#DIV/0!	#DIV/0!	#DIV/0!	#DIV/0!	#DIV/0!	#DIV/0!	#DIV/0!	#DIV/0!	#DIV/0!	#DIV/0!
330	Galanin	2984.5	2011	6039.5	1458.5	2997	3115.5	1196	3272	#DIV/0!	#DIV/0!	#DIV/0!	#DIV/0!	#DIV/0!	#DIV/0!	#DIV/0!	#DIV/0!	#DIV/0!	#DIV/0!	#DIV/0!	#DIV/0!	#DIV/0!	#DIV/0!	#DIV/0!	#DIV/0!
331	Nesfatin	3467	1851	6001	1269.5	3816	2331.5	1238.5	2212	#DIV/0!	#DIV/0!	#DIV/0!	#DIV/0!	#DIV/0!	#DIV/0!	#DIV/0!	#DIV/0!	#DIV/0!	#DIV/0!	#DIV/0!	#DIV/0!	#DIV/0!	#DIV/0!	#DIV/0!	#DIV/0!
332	Nestin	1040.5	702.5	1225.5	382	757	1767	555.5	2604	#DIV/0!	#DIV/0!	#DIV/0!	#DIV/0!	#DIV/0!	#DIV/0!	#DIV/0!	#DIV/0!	#DIV/0!	#DIV/0!	#DIV/0!	#DIV/0!	#DIV/0!	#DIV/0!	#DIV/0!	#DIV/0!
333	NET1	412.5	244.5	558	172	336	229.5	213	375.5	#DIV/0!	#DIV/0!	#DIV/0!	#DIV/0!	#DIV/0!	#DIV/0!	#DIV/0!	#DIV/0!	#DIV/0!	#DIV/0!	#DIV/0!	#DIV/0!	#DIV/0!	#DIV/0!	#DIV/0!	#DIV/0!
334	Netrin G2	1814.5	1281	2838.5	927.5	1876	1500	1034.5	2459	#DIV/0!	#DIV/0!	#DIV/0!	#DIV/0!	#DIV/0!	#DIV/0!	#DIV/0!	#DIV/0!	#DIV/0!	#DIV/0!	#DIV/0!	#DIV/0!	#DIV/0!	#DIV/0!	#DIV/0!	#DIV/0!
335	Netrin-4	411.5	490	964	340.5	438.5	349	349	869.5	#DIV/0!	#DIV/0!	#DIV/0!	#DIV/0!	#DIV/0!	#DIV/0!	#DIV/0!	#DIV/0!	#DIV/0!	#DIV/0!	#DIV/0!	#DIV/0!	#DIV/0!	#DIV/0!	#DIV/0!	#DIV/0!
336	Neuropeptide Y	880	633.5	1480	706	931	767.5	579	847	#DIV/0!	#DIV/0!	#DIV/0!	#DIV/0!	#DIV/0!	#DIV/0!	#DIV/0!	#DIV/0!	#DIV/0!	#DIV/0!	#DIV/0!	#DIV/0!	#DIV/0!	#DIV/0!	#DIV/0!	#DIV/0!
337	NF1	2169.5	1793.5	4000	1385.5	2110.5	2208	946	2964	#DIV/0!	#DIV/0!	#DIV/0!	#DIV/0!	#DIV/0!	#DIV/0!	#DIV/0!	#DIV/0!	#DIV/0!	#DIV/0!	#DIV/0!	#DIV/0!	#DIV/0!	#DIV/0!	#DIV/0!	#DIV/0!
338	NM23-H1/H2	572.5	428	845	472.5	520	515.5	277.5	543.5	#DIV/0!	#DIV/0!	#DIV/0!	#DIV/0!	#DIV/0!	#DIV/0!	#DIV/0!	#DIV/0!	#DIV/0!	#DIV/0!	#DIV/0!	#DIV/0!	#DIV/0!	#DIV/0!	#DIV/0!	#DIV/0!
339	Presenilin 2	1041	645	1279.5	478	744.5	797	242	1235	#DIV/0!	#DIV/0!	#DIV/0!	#DIV/0!	#DIV/0!	#DIV/0!	#DIV/0!	#DIV/0!	#DIV/0!	#DIV/0!	#DIV/0!	#DIV/0!	#DIV/0!	#DIV/0!	#DIV/0!	#DIV/0!
340	Notch-1	1332	858.5	2473.5	807.5	1123.5	1121	604.5	1512.5	#DIV/0!	#DIV/0!	#DIV/0!	#DIV/0!	#DIV/0!	#DIV/0!	#DIV/0!	#DIV/0!	#DIV/0!	#DIV/0!	#DIV/0!	#DIV/0!	#DIV/0!	#DIV/0!	#DIV/0!	#DIV/0!
341	NPTX1	18072	7067	36973	4857.5	16019	12271	5909.5	16085	#DIV/0!	#DIV/0!	#DIV/0!	#DIV/0!	#DIV/0!	#DIV/0!	#DIV/0!	#DIV/0!	#DIV/0!	#DIV/0!	#DIV/0!	#DIV/0!	#DIV/0!	#DIV/0!	#DIV/0!	#DIV/0!
342	NPTXR	1309.5	846	3134.5	715.5	1286	1211.5	506.5	1353	#DIV/0!	#DIV/0!	#DIV/0!	#DIV/0!	#DIV/0!	#DIV/0!	#DIV/0!	#DIV/0!	#DIV/0!	#DIV/0!	#DIV/0!	#DIV/0!	#DIV/0!	#DIV/0!	#DIV/0!	#DIV/0!
343	Progesterone	2290.5	1461.5	4252	1170.5	2588	1856	1398.5	2626	#DIV/0!	#DIV/0!	#DIV/0!	#DIV/0!	#DIV/0!	#DIV/0!	#DIV/0!	#DIV/0!	#DIV/0!	#DIV/0!	#DIV/0!	#DIV/0!	#DIV/0!	#DIV/0!	#DIV/0!	#DIV/0!
344	Ntn1	1722	1030	3576	816	1781	1388	962.5	1873	#DIV/0!	#DIV/0!	#DIV/0!	#DIV/0!	#DIV/0!	#DIV/0!	#DIV/0!	#DIV/0!	#DIV/0!	#DIV/0!	#DIV/0!	#DIV/0!	#DIV/0!	#DIV/0!	#DIV/0!	#DIV/0!
345	OCT3/4	386	356	1551.5	246.5	977	580.5	294.5	519	#DIV/0!	#DIV/0!	#DIV/0!	#DIV/0!	#DIV/0!	#DIV/0!	#DIV/0!	#DIV/0!	#DIV/0!	#DIV/0!	#DIV/0!	#DIV/0!	#DIV/0!	#DIV/0!	#DIV/0!	#DIV/0!
346	Omentin	916	609	1781.5	626.5	1170	761	520	923.5	#DIV/0!	#DIV/0!	#DIV/0!	#DIV/0!	#DIV/0!	#DIV/0!	#DIV/0!	#DIV/0!	#DIV/0!	#DIV/0!	#DIV/0!	#DIV/0!	#DIV/0!	#DIV/0!	#DIV/0!	#DIV/0!
347	Osteocalcin	3519.5	2318.5	7416	1512	2906.5	3059.5	1180.5	4552	#DIV/0!	#DIV/0!	#DIV/0!	#DIV/0!	#DIV/0!	#DIV/0!	#DIV/0!	#DIV/0!	#DIV/0!	#DIV/0!	#DIV/0!	#DIV/0!	#DIV/0!	#DIV/0!	#DIV/0!	#DIV/0!
348	Osteopontin	1091	578	1173	363	809.5	490	768.5	1150	#DIV/0!	#DIV/0!	#DIV/0!	#DIV/0!	#DIV/0!	#DIV/0!	#DIV/0!	#DIV/0!	#DIV/0!	#DIV/0!	#DIV/0!	#DIV/0!	#DIV/0!	#DIV/0!	#DIV/0!	#DIV/0!
349	OX40	743	641.5	1183.5	459	821.5	715	313.5	812	#DIV/0!	#DIV/0!	#DIV/0!	#DIV/0!	#DIV/0!	#DIV/0!	#DIV/0!	#DIV/0!	#DIV/0!	#DIV/0!	#DIV/0!	#DIV/0!	#DIV/0!	#DIV/0!	#DIV/0!	#DIV/0!
350	p21	3715	2572	7212	1759.5	3293	3448.5	1573	3862	#DIV/0!	#DIV/0!	#DIV/0!	#DIV/0!	#DIV/0!	#DIV/0!	#DIV/0!	#DIV/0!	#DIV/0!	#DIV/0!	#DIV/0!	#DIV/0!	#DIV/0!	#DIV/0!	#DIV/0!	#DIV/0!
351	p27	1111	652.5	2908.5	364	1226.5	1469	524.5	738	#DIV/0!	#DIV/0!	#DIV/0!	#DIV/0!	#DIV/0!	#DIV/0!	#DIV/0!	#DIV/0!	#DIV/0!	#DIV/0!	#DIV/0!	#DIV/0!	#DIV/0!	#DIV/0!	#DIV/0!	#DIV/0!
352	p53	1150.5	614	1390	444	727.5	571	445.5	1695.5	#DIV/0!	#DIV/0!	#DIV/0!	#DIV/0!	#DIV/0!	#DIV/0!	#DIV/0!	#DIV/0!	#DIV/0!	#DIV/0!	#DIV/0!	#DIV/0!	#DIV/0!	#DIV/0!	#DIV/0!	#DIV/0!
353	PAI-1	1725	1645	2834	1573	1339	1908	731	2295.5	#DIV/0!	#DIV/0!	#DIV/0!	#DIV/0!	#DIV/0!	#DIV/0!	#DIV/0!	#DIV/0!	#DIV/0!	#DIV/0!	#DIV/0!	#DIV/0!	#DIV/0!	#DIV/0!	#DIV/0!	#DIV/0!
354	PAK7	844.5	726	1366	520.5	735	760	335	880.5	#DIV/0!	#DIV/0!	#DIV/0!	#DIV/0!	#DIV/0!	#DIV/0!	#DIV/0!	#DIV/0!	#DIV/0!	#DIV/0!	#DIV/0!	#DIV/0!	#DIV/0!	#DIV/0!	#DIV/0!	#DIV/0!
355	Pappalysin-1	534	279.5	1102.5	280.5	559.5	330	266	547	#DIV/0!	#DIV/0!	#DIV/0!	#DIV/0!	#DIV/0!	#DIV/0!	#DIV/0!	#DIV/0!	#DIV/0!	#DIV/0!	#DIV/0!	#DIV/0!	#DIV/0!	#DIV/0!	#DIV/0!	#DIV/0!
356	Pancreatic Polypeptide	315.5	258	620.5	250.5	359.5	281	220.5	465	#DIV/0!	#DIV/0!	#DIV/0!	#DIV/0!	#DIV/0!	#DIV/0!	#DIV/0!	#DIV/0!	#DIV/0!	#DIV/0!	#DIV/0!	#DIV/0!	#DIV/0!	#DIV/0!	#DIV/0!	#DIV/0!
357	Presenilin 1	1203.5	468	1513	395	844.5	730	584.5	971.5	#DIV/0!	#DIV/0!	#DIV/0!	#DIV/0!	#DIV/0!	#DIV/0!	#DIV/0!	#DIV/0!	#DIV/0!	#DIV/0!	#DIV/0!	#DIV/0!	#DIV/0!	#DIV/0!	#DIV/0!	#DIV/0!
358	PARK7	394	254	1204	219.5	470	285	244.5	378.5	#DIV/0!	#DIV/0!	#DIV/0!	#DIV/0!	#DIV/0!	#DIV/0!	#DIV/0!	#DIV/0!	#DIV/0!	#DIV/0!	#DIV/0!	#DIV/0!	#DIV/0!	#DIV/0!	#DIV/0!	#DIV/0!
359	Visfatin	1384.5	1082	2878.5	1622.5	1470.5	2665	773	1648.5	#DIV/0!	#DIV/0!	#DIV/0!	#DIV/0!	#DIV/0!	#DIV/0!	#DIV/0!	#DIV/0!	#DIV/0!	#DIV/0!	#DIV/0!	#DIV/0!	#DIV/0!	#DIV/0!	#DIV/0!	#DIV/0!
360	P-Cadherin	952.5	723	1504.5	635.5	1024	760.5	866.5	805.5	#DIV/0!	#DIV/0!	#DIV/0!	#DIV/0!	#DIV/0!	#DIV/0!	#DIV/0!	#DIV/0!	#DIV/0!	#DIV/0!	#DIV/0!	#DIV/0!	#DIV/0!	#DIV/0!	#DIV/0!	#DIV/0!
361	PCAF	1752	692.5	3567	677	1715.5	1016	881.5	1165	#DIV/0!	#DIV/0!	#DIV/0!	#DIV/0!	#DIV/0!	#DIV/0!	#DIV/0!	#DIV/0!	#DIV/0!	#DIV/0!	#DIV/0!	#DIV/0!	#DIV/0!	#DIV/0!	#DIV/0!	#DIV/0!
362	PD-1	2474	1314.5	2443	1129	1418	1713.5	864	1908	#DIV/0!	#DIV/0!	#DIV/0!	#DIV/0!	#DIV/0!	#DIV/0!	#DIV/0!	#DIV/0!	#DIV/0!	#DIV/0!	#DIV/0!	#DIV/0!	#DIV/0!	#DIV/0!	#DIV/0!	#DIV/0!
363	PTH	663.5	443	896.5	330	641.5	407	449.5	542.5	#DIV/0!	#DIV/0!	#DIV/0!	#DIV/0!	#DIV/0!	#DIV/0!	#DIV/0!	#DIV/0!	#DIV/0!	#DIV/0!	#DIV/0!	#DIV/0!	#DIV/0!	#DIV/0!	#DIV/0!	#DIV/0!
364	Troponin C	1917.5	1870.5	2693	1073	1815	1778.5	1250.5	2328.5	#DIV/0!	#DIV/0!	#DIV/0!	#DIV/0!	#DIV/0!	#DIV/0!	#DIV/0!	#DIV/0!	#DIV/0!	#DIV/0!	#DIV/0!	#DIV/0!	#DIV/0!	#DIV/0!	#DIV/0!	#DIV/0!
365	PDX-1	798	2766.5	922.5	225.5	774.5	443	911.5	2482.5	#DIV/0!	#DIV/0!	#DIV/0!	#DIV/0!	#DIV/0!	#DIV/0!	#DIV/0!	#DIV/0!	#DIV/0!	#DIV/0!	#DIV/0!	#DIV/0!	#DIV/0!	#DIV/0!	#DIV/0!	#DIV/0!
366	PEDF	564	446.5	1066	376.5	813	616	273	668	#DIV/0!	#DIV/0!	#DIV/0!	#DIV/0!	#DIV/0!	#DIV/0!	#DIV/0!	#DIV/0!	#DIV/0!	#DIV/0!	#DIV/0!	#DIV/0!	#DIV/0!	#DIV/0!	#DIV/0!	#DIV/0!
367	PEPSINOGEN I	241	202	433.5	178.5	245	192.5	172.5	366	#DIV/0!	#DIV/0!	#DIV/0!	#DIV/0!	#DIV/0!	#DIV/0!	#DIV/0!	#DIV/0!	#DIV/0!	#DIV/0!	#DIV/0!	#DIV/0!	#DIV/0!	#DIV/0!	#DIV/0!	#DIV/0!
368	PEPSINOGEN II	355.5	291	507	266	329	302.5	213.5	455	#DIV/0!	#DIV/0!	#DIV/0!	#DIV/0!	#DIV/0!	#DIV/0!	#DIV/0!	#DIV/0!	#DIV/0!	#DIV/0!	#DIV/0!	#DIV/0!	#DIV/0!	#DIV/0!	#DIV/0!	#DIV/0!
369	Vasopressin	5241	5078.5	7890.5	3704	5364	5769.5	1931.5	5076.5	#DIV/0!	#DIV/0!	#DIV/0!	#DIV/0!	#DIV/0!	#DIV/0!	#DIV/0!	#DIV/0!	#DIV/0!	#DIV/0!	#DIV/0!	#DIV/0!	#DIV/0!	#DIV/0!	#DIV/0!	#DIV/0!
370	PGRP-S	1971	1057.5	3311	858	1652.5	1271	593	1813.5	#DIV/0!	#DIV/0!	#DIV/0!	#DIV/0!	#DIV/0!	#DIV/0!	#DIV/0!	#DIV/0!	#DIV/0!	#DIV/0!	#DIV/0!	#DIV/0!	#DIV/0!	#DIV/0!	#DIV/0!	#DIV/0!
371	PI 16	1653.5	1050	2185	737	1752	1231.5	663	1826.5	#DIV/0!	#DIV/0!	#DIV/0!	#DIV/0!	#DIV/0!	#DIV/0!	#DIV/0!	#DIV/0!	#DIV/0!	#DIV/0!	#DIV/0!	#DIV/0!	#DIV/0!	#DIV/0!	#DIV/0!	#DIV/0!
372	PI 3Kinase p85 beta	6397	2943	12493.5	2351.5	5485	4920.5	2640	5899.5	#DIV/0!	#DIV/0!	#DIV/0!	#DIV/0!	#DIV/0!	#DIV/0!	#DIV/0!	#DIV/0!	#DIV/0!	#DIV/0!	#DIV/0!	#DIV/0!	#DIV/0!	#DIV/0!	#DIV/0!	#DIV/0!
373	PIM2	1573	1265	4016	1125.5	1846	1981.5	709.5	1840.5	#DIV/0!	#DIV/0!	#DIV/0!	#DIV/0!	#DIV/0!	#DIV/0!	#DIV/0!	#DIV/0!	#DIV/0!	#DIV/0!	#DIV/0!	#DIV/0!	#DIV/0!	#DIV/0!	#DIV/0!	#DIV/0!
374	PKM2	1152	1407	5297	1409.5	2431	936	934	3309.5	#DIV/0!	#DIV/0!	#DIV/0!	#DIV/0!	#DIV/0!	#DIV/0!	#DIV/0!	#DIV/0!	#DIV/0!	#DIV/0!	#DIV/0!	#DIV/0!	#DIV/0!	#DIV/0!	#DIV/0!	#DIV/0!
375	Plasminogen	1121	1323	5794.5	700	2098	1027.5	1146.5	2699	#DIV/0!	#DIV/0!	#DIV/0!	#DIV/0!	#DIV/0!	#DIV/0!	#DIV/0!	#DIV/0!	#DIV/0!	#DIV/0!	#DIV/0!	#DIV/0!	#DIV/0!	#DIV/0!	#DIV/0!	#DIV/0!
376	Podocalyxin	1151.5	832.5	2401.5	578.5	1178	1265	514.5	1424	#DIV/0!	#DIV/0!	#DIV/0!	#DIV/0!	#DIV/0!	#DIV/0!	#DIV/0!	#DIV/0!	#DIV/0!	#DIV/0!	#DIV/0!	#DIV/0!	#DIV/0!	#DIV/0!	#DIV/0!	#DIV/0!
377	POMC	3622.5	2656	6317.5	1899	3350	3514	1548	3381.5	#DIV/0!	#DIV/0!	#DIV/0!	#DIV/0!	#DIV/0!	#DIV/0!	#DIV/0!	#DIV/0!	#DIV/0!	#DIV/0!	#DIV/0!	#DIV/0!	#DIV/0!	#DIV/0!	#DIV/0!	#DIV/0!
378	PON1	556.5	542	1032.5	347	525	469.5	316	770	#DIV/0!	#DIV/0!	#DIV/0!	#DIV/0!	#DIV/0!	#DIV/0!	#DIV/0!	#DIV/0!	#DIV/0!	#DIV/0!	#DIV/0!	#DIV/0!	#DIV/0!	#DIV/0!	#DIV/0!	#DIV/0!
379	PON2	788.5	623	1557	416.5	776.5	697	423.5	1091.5	#DIV/0!	#DIV/0!	#DIV/0!	#DIV/0!	#DIV/0!	#DIV/0!	#DIV/0!	#DIV/0!	#DIV/0!	#DIV/0!	#DIV/0!	#DIV/0!	#DIV/0!	#DIV/0!	#DIV/0!	#DIV/0!
380	PPARg2	2551.5	1579.5	4434	1206.5	2489	2252.5	894	2873	#DIV/0!	#DIV/0!	#DIV/0!	#DIV/0!	#DIV/0!	#DIV/0!	#DIV/0!	#DIV/0!	#DIV/0!	#DIV/0!	#DIV/0!	#DIV/0!	#DIV/0!	#DIV/0!	#DIV/0!	#DIV/0!
381	PPP2R5C	2540.5	1802	4243	1134	1983.5	2212.5	1094.5	2808	#DIV/0!	#DIV/0!	#DIV/0!	#DIV/0!	#DIV/0!	#DIV/0!	#DIV/0!	#DIV/0!	#DIV/0!	#DIV/0!	#DIV/0!	#DIV/0!	#DIV/0!	#DIV/0!	#DIV/0!	#DIV/0!
382	NR3C3	5478.5	3091.5	10959.5	2363	4940.5	5234.5	2063.5	6552	#DIV/0!	#DIV/0!	#DIV/0!	#DIV/0!	#DIV/0!	#DIV/0!	#DIV/0!	#DIV/0!	#DIV/0!	#DIV/0!	#DIV/0!	#DIV/0!	#DIV/0!	#DIV/0!	#DIV/0!	#DIV/0!
383	INSL3	1832.5	1776	3803.5	1281	1849.5	1847.5	665	3114.5	#DIV/0!	#DIV/0!	#DIV/0!	#DIV/0!	#DIV/0!	#DIV/0!	#DIV/0!	#DIV/0!	#DIV/0!	#DIV/0!	#DIV/0!	#DIV/0!	#DIV/0!	#DIV/0!	#DIV/0!	#DIV/0!
384	Pro-BDNF	2112	1703.5	3467.5	1081.5	2478.5	1918.5	672	2047.5	#DIV/0!	#DIV/0!	#DIV/0!	#DIV/0!	#DIV/0!	#DIV/0!	#DIV/0!	#DIV/0!	#DIV/0!	#DIV/0!	#DIV/0!	#DIV/0!	#DIV/0!	#DIV/0!	#DIV/0!	#DIV/0!
385	Procalcitonin	2189	897.5	3336.5	872.5	1613.5	1558	1508	1537.5	#DIV/0!	#DIV/0!	#DIV/0!	#DIV/0!	#DIV/0!	#DIV/0!	#DIV/0!	#DIV/0!	#DIV/0!	#DIV/0!	#DIV/0!	#DIV/0!	#DIV/0!	#DIV/0!	#DIV/0!	#DIV/0!
386	Pro-Cathepsin B	1472.5	594	2548.5	578.5	1217	1022	471	1601	#DIV/0!	#DIV/0!	#DIV/0!	#DIV/0!	#DIV/0!	#DIV/0!	#DIV/0!	#DIV/0!	#DIV/0!	#DIV/0!	#DIV/0!	#DIV/0!	#DIV/0!	#DIV/0!	#DIV/0!	#DIV/0!
387	Thrombin	1675.5	859.5	3983.5	1516	732	467.5	534	1259.5	#DIV/0!	#DIV/0!	#DIV/0!	#DIV/0!	#DIV/0!	#DIV/0!	#DIV/0!	#DIV/0!	#DIV/0!	#DIV/0!	#DIV/0!	#DIV/0!	#DIV/0!	#DIV/0!	#DIV/0!	#DIV/0!
388	Prohibitin	2499.5	1108	5714	1144.5	2258.5	2163.5	917	2924.5	#DIV/0!	#DIV/0!	#DIV/0!	#DIV/0!	#DIV/0!	#DIV/0!	#DIV/0!	#DIV/0!	#DIV/0!	#DIV/0!	#DIV/0!	#DIV/0!	#DIV/0!	#DIV/0!	#DIV/0!	#DIV/0!
389	ProSAAS	3530.5	1521	7169	1545.5	3098	2640	1282.5	4191	#DIV/0!	#DIV/0!	#DIV/0!	#DIV/0!	#DIV/0!	#DIV/0!	#DIV/0!	#DIV/0!	#DIV/0!	#DIV/0!	#DIV/0!	#DIV/0!	#DIV/0!	#DIV/0!	#DIV/0!	#DIV/0!
390	Prostasin	2412.5	1280	4959.5	1168	2047.5	2071	773.5	2948	#DIV/0!	#DIV/0!	#DIV/0!	#DIV/0!	#DIV/0!	#DIV/0!	#DIV/0!	#DIV/0!	#DIV/0!	#DIV/0!	#DIV/0!	#DIV/0!	#DIV/0!	#DIV/0!	#DIV/0!	#DIV/0!
391	PSP	2376	1323.5	4566.5	1074	2171	2033.5	875	2810	#DIV/0!	#DIV/0!	#DIV/0!	#DIV/0!	#DIV/0!	#DIV/0!	#DIV/0!	#DIV/0!	#DIV/0!	#DIV/0!	#DIV/0!	#DIV/0!	#DIV/0!	#DIV/0!	#DIV/0!	#DIV/0!
392	Pro-MMP-7	525	268.5	1524.5	226.5	434	401	254.5	310.5	#DIV/0!	#DIV/0!	#DIV/0!	#DIV/0!	#DIV/0!	#DIV/0!	#DIV/0!	#DIV/0!	#DIV/0!	#DIV/0!	#DIV/0!	#DIV/0!	#DIV/0!	#DIV/0!	#DIV/0!	#DIV/0!
393	Pro-MMP-9	1891	1290.5	3461.5	797	1742	1495	669	2320.5	#DIV/0!	#DIV/0!	#DIV/0!	#DIV/0!	#DIV/0!	#DIV/0!	#DIV/0!	#DIV/0!	#DIV/0!	#DIV/0!	#DIV/0!	#DIV/0!	#DIV/0!	#DIV/0!	#DIV/0!	#DIV/0!
394	Protein p65	1475.5	1021	2798	814	1463	1118	571	1822	#DIV/0!	#DIV/0!	#DIV/0!	#DIV/0!	#DIV/0!	#DIV/0!	#DIV/0!	#DIV/0!	#DIV/0!	#DIV/0!	#DIV/0!	#DIV/0!	#DIV/0!	#DIV/0!	#DIV/0!	#DIV/0!
395	PSA-Free	2542	1547	4793	1147.5	2415	2174	929.5	3014.5	#DIV/0!	#DIV/0!	#DIV/0!	#DIV/0!	#DIV/0!	#DIV/0!	#DIV/0!	#DIV/0!	#DIV/0!	#DIV/0!	#DIV/0!	#DIV/0!	#DIV/0!	#DIV/0!	#DIV/0!	#DIV/0!
396	PSA-total	1274.5	838.5	2285	667.5	1346.5	1079	515	1470	#DIV/0!	#DIV/0!	#DIV/0!	#DIV/0!	#DIV/0!	#DIV/0!	#DIV/0!	#DIV/0!	#DIV/0!	#DIV/0!	#DIV/0!	#DIV/0!	#DIV/0!	#DIV/0!	#DIV/0!	#DIV/0!
397	PTHLP	673	447.5	1302	214	642.5	561.5	324	583	#DIV/0!	#DIV/0!	#DIV/0!	#DIV/0!	#DIV/0!	#DIV/0!	#DIV/0!	#DIV/0!	#DIV/0!	#DIV/0!	#DIV/0!	#DIV/0!	#DIV/0!	#DIV/0!	#DIV/0!	#DIV/0!
398	PTN	264.5	208.5	383	169	248	216	151	355.5	#DIV/0!	#DIV/0!	#DIV/0!	#DIV/0!	#DIV/0!	#DIV/0!	#DIV/0!	#DIV/0!	#DIV/0!	#DIV/0!	#DIV/0!	#DIV/0!	#DIV/0!	#DIV/0!	#DIV/0!	#DIV/0!
399	PTPRD	2847.5	1634	4588	1206	1916	2060.5	1242.5	2795	#DIV/0!	#DIV/0!	#DIV/0!	#DIV/0!	#DIV/0!	#DIV/0!	#DIV/0!	#DIV/0!	#DIV/0!	#DIV/0!	#DIV/0!	#DIV/0!	#DIV/0!	#DIV/0!	#DIV/0!	#DIV/0!
400	PYK2	610.5	358	1529	343.5	826.5	427	372.5	553	#DIV/0!	#DIV/0!	#DIV/0!	#DIV/0!	#DIV/0!	#DIV/0!	#DIV/0!	#DIV/0!	#DIV/0!	#DIV/0!	#DIV/0!	#DIV/0!	#DIV/0!	#DIV/0!	#DIV/0!	#DIV/0!
401	PYY	3191.5	1862.5	4696	1616	3836	3750.5	1027	2771.5	#DIV/0!	#DIV/0!	#DIV/0!	#DIV/0!	#DIV/0!	#DIV/0!	#DIV/0!	#DIV/0!	#DIV/0!	#DIV/0!	#DIV/0!	#DIV/0!	#DIV/0!	#DIV/0!	#DIV/0!	#DIV/0!
402	Ras	291	183.5	676	156	278.5	225	150.5	286	#DIV/0!	#DIV/0!	#DIV/0!	#DIV/0!	#DIV/0!	#DIV/0!	#DIV/0!	#DIV/0!	#DIV/0!	#DIV/0!	#DIV/0!	#DIV/0!	#DIV/0!	#DIV/0!	#DIV/0!	#DIV/0!
403	RBP4	693	897.5	3861.5	1849	1701	735.5	1090	770.5	#DIV/0!	#DIV/0!	#DIV/0!	#DIV/0!	#DIV/0!	#DIV/0!	#DIV/0!	#DIV/0!	#DIV/0!	#DIV/0!	#DIV/0!	#DIV/0!	#DIV/0!	#DIV/0!	#DIV/0!	#DIV/0!
404	RECK	303.5	199.5	928.5	182.5	346	251	169.5	311	#DIV/0!	#DIV/0!	#DIV/0!	#DIV/0!	#DIV/0!	#DIV/0!	#DIV/0!	#DIV/0!	#DIV/0!	#DIV/0!	#DIV/0!	#DIV/0!	#DIV/0!	#DIV/0!	#DIV/0!	#DIV/0!
405	RELM alpha	1016	628	1839	621	1044.5	754.5	640.5	939	#DIV/0!	#DIV/0!	#DIV/0!	#DIV/0!	#DIV/0!	#DIV/0!	#DIV/0!	#DIV/0!	#DIV/0!	#DIV/0!	#DIV/0!	#DIV/0!	#DIV/0!	#DIV/0!	#DIV/0!	#DIV/0!
406	Resistin	2504	2043.5	5327.5	2479.5	2968	2923	1102.5	2825.5	#DIV/0!	#DIV/0!	#DIV/0!	#DIV/0!	#DIV/0!	#DIV/0!	#DIV/0!	#DIV/0!	#DIV/0!	#DIV/0!	#DIV/0!	#DIV/0!	#DIV/0!	#DIV/0!	#DIV/0!	#DIV/0!
407	RET	4046.5	3057.5	5552	2749.5	3905	3926.5	2938	5635	#DIV/0!	#DIV/0!	#DIV/0!	#DIV/0!	#DIV/0!	#DIV/0!	#DIV/0!	#DIV/0!	#DIV/0!	#DIV/0!	#DIV/0!	#DIV/0!	#DIV/0!	#DIV/0!	#DIV/0!	#DIV/0!
408	RIP1	450	216	1176.5	206.5	344.5	329.5	194	252	#DIV/0!	#DIV/0!	#DIV/0!	#DIV/0!	#DIV/0!	#DIV/0!	#DIV/0!	#DIV/0!	#DIV/0!	#DIV/0!	#DIV/0!	#DIV/0!	#DIV/0!	#DIV/0!	#DIV/0!	#DIV/0!
409	ROCK1	4793.5	2692	9434.5	1962.5	4364	4006.5	1669	3089.5	#DIV/0!	#DIV/0!	#DIV/0!	#DIV/0!	#DIV/0!	#DIV/0!	#DIV/0!	#DIV/0!	#DIV/0!	#DIV/0!	#DIV/0!	#DIV/0!	#DIV/0!	#DIV/0!	#DIV/0!	#DIV/0!
410	ROCK2	3559.5	1844.5	4898	2464	4502.5	5281.5	1486	4653.5	#DIV/0!	#DIV/0!	#DIV/0!	#DIV/0!	#DIV/0!	#DIV/0!	#DIV/0!	#DIV/0!	#DIV/0!	#DIV/0!	#DIV/0!	#DIV/0!	#DIV/0!	#DIV/0!	#DIV/0!	#DIV/0!
411	ROR1	602.5	491.5	1071.5	331	697.5	507.5	348.5	543.5	#DIV/0!	#DIV/0!	#DIV/0!	#DIV/0!	#DIV/0!	#DIV/0!	#DIV/0!	#DIV/0!	#DIV/0!	#DIV/0!	#DIV/0!	#DIV/0!	#DIV/0!	#DIV/0!	#DIV/0!	#DIV/0!
412	ROR2	1276	880	2314.5	408	1181	1033	478	1595.5	#DIV/0!	#DIV/0!	#DIV/0!	#DIV/0!	#DIV/0!	#DIV/0!	#DIV/0!	#DIV/0!	#DIV/0!	#DIV/0!	#DIV/0!	#DIV/0!	#DIV/0!	#DIV/0!	#DIV/0!	#DIV/0!
413	ROS	881	739	1169	539	861.5	770	563.5	946.5	#DIV/0!	#DIV/0!	#DIV/0!	#DIV/0!	#DIV/0!	#DIV/0!	#DIV/0!	#DIV/0!	#DIV/0!	#DIV/0!	#DIV/0!	#DIV/0!	#DIV/0!	#DIV/0!	#DIV/0!	#DIV/0!
414	RYK	1559.5	1210	2415	931.5	1575	1466	1016	1940	#DIV/0!	#DIV/0!	#DIV/0!	#DIV/0!	#DIV/0!	#DIV/0!	#DIV/0!	#DIV/0!	#DIV/0!	#DIV/0!	#DIV/0!	#DIV/0!	#DIV/0!	#DIV/0!	#DIV/0!	#DIV/0!
415	S100A4	585	449	1251	443.5	722	561	289	561.5	#DIV/0!	#DIV/0!	#DIV/0!	#DIV/0!	#DIV/0!	#DIV/0!	#DIV/0!	#DIV/0!	#DIV/0!	#DIV/0!	#DIV/0!	#DIV/0!	#DIV/0!	#DIV/0!	#DIV/0!	#DIV/0!
416	S100A6	670	491.5	1359	380.5	952.5	793	354	615.5	#DIV/0!	#DIV/0!	#DIV/0!	#DIV/0!	#DIV/0!	#DIV/0!	#DIV/0!	#DIV/0!	#DIV/0!	#DIV/0!	#DIV/0!	#DIV/0!	#DIV/0!	#DIV/0!	#DIV/0!	#DIV/0!
417	S100A8	630.5	436.5	1575.5	443	715	570.5	363	793.5	#DIV/0!	#DIV/0!	#DIV/0!	#DIV/0!	#DIV/0!	#DIV/0!	#DIV/0!	#DIV/0!	#DIV/0!	#DIV/0!	#DIV/0!	#DIV/0!	#DIV/0!	#DIV/0!	#DIV/0!	#DIV/0!
418	S-100b	3015.5	1423.5	7489	1647.5	3478	2772	1383	2892.5	#DIV/0!	#DIV/0!	#DIV/0!	#DIV/0!	#DIV/0!	#DIV/0!	#DIV/0!	#DIV/0!	#DIV/0!	#DIV/0!	#DIV/0!	#DIV/0!	#DIV/0!	#DIV/0!	#DIV/0!	#DIV/0!
419	SART1	316.5	228.5	687	205	344.5	247.5	223.5	515	#DIV/0!	#DIV/0!	#DIV/0!	#DIV/0!	#DIV/0!	#DIV/0!	#DIV/0!	#DIV/0!	#DIV/0!	#DIV/0!	#DIV/0!	#DIV/0!	#DIV/0!	#DIV/0!	#DIV/0!	#DIV/0!
420	SART3	354	246	914	222.5	414	267.5	229.5	384	#DIV/0!	#DIV/0!	#DIV/0!	#DIV/0!	#DIV/0!	#DIV/0!	#DIV/0!	#DIV/0!	#DIV/0!	#DIV/0!	#DIV/0!	#DIV/0!	#DIV/0!	#DIV/0!	#DIV/0!	#DIV/0!
421	SCG3	483	327	675	297	490	263.5	301.5	426.5	#DIV/0!	#DIV/0!	#DIV/0!	#DIV/0!	#DIV/0!	#DIV/0!	#DIV/0!	#DIV/0!	#DIV/0!	#DIV/0!	#DIV/0!	#DIV/0!	#DIV/0!	#DIV/0!	#DIV/0!	#DIV/0!
422	Selenoprotein P	3109	2036	4981.5	1428.5	2673	2340	1704	3046	#DIV/0!	#DIV/0!	#DIV/0!	#DIV/0!	#DIV/0!	#DIV/0!	#DIV/0!	#DIV/0!	#DIV/0!	#DIV/0!	#DIV/0!	#DIV/0!	#DIV/0!	#DIV/0!	#DIV/0!	#DIV/0!
423	SEMA3A	3337	2087	8525.5	2029.5	2075	3709	1882.5	2217	#DIV/0!	#DIV/0!	#DIV/0!	#DIV/0!	#DIV/0!	#DIV/0!	#DIV/0!	#DIV/0!	#DIV/0!	#DIV/0!	#DIV/0!	#DIV/0!	#DIV/0!	#DIV/0!	#DIV/0!	#DIV/0!
424	Serotonin	341	242.5	691.5	213.5	332	284.5	215	372.5	#DIV/0!	#DIV/0!	#DIV/0!	#DIV/0!	#DIV/0!	#DIV/0!	#DIV/0!	#DIV/0!	#DIV/0!	#DIV/0!	#DIV/0!	#DIV/0!	#DIV/0!	#DIV/0!	#DIV/0!	#DIV/0!
425	Serpin A1	1706	2228	2068	1277	1109	861.5	618.5	1689.5	#DIV/0!	#DIV/0!	#DIV/0!	#DIV/0!	#DIV/0!	#DIV/0!	#DIV/0!	#DIV/0!	#DIV/0!	#DIV/0!	#DIV/0!	#DIV/0!	#DIV/0!	#DIV/0!	#DIV/0!	#DIV/0!
426	Serpin A12	1362	2333	1702.5	1144.5	1372.5	1081	510	939	#DIV/0!	#DIV/0!	#DIV/0!	#DIV/0!	#DIV/0!	#DIV/0!	#DIV/0!	#DIV/0!	#DIV/0!	#DIV/0!	#DIV/0!	#DIV/0!	#DIV/0!	#DIV/0!	#DIV/0!	#DIV/0!
427	Serpin A3	412.5	328	695	223	395	323	258.5	566	#DIV/0!	#DIV/0!	#DIV/0!	#DIV/0!	#DIV/0!	#DIV/0!	#DIV/0!	#DIV/0!	#DIV/0!	#DIV/0!	#DIV/0!	#DIV/0!	#DIV/0!	#DIV/0!	#DIV/0!	#DIV/0!
428	Serpin A4	803	529	1333.5	440.5	841	584.5	337	985.5	#DIV/0!	#DIV/0!	#DIV/0!	#DIV/0!	#DIV/0!	#DIV/0!	#DIV/0!	#DIV/0!	#DIV/0!	#DIV/0!	#DIV/0!	#DIV/0!	#DIV/0!	#DIV/0!	#DIV/0!	#DIV/0!
429	Serpin A5	957.5	741	1267	518	887.5	931.5	538.5	1158.5	#DIV/0!	#DIV/0!	#DIV/0!	#DIV/0!	#DIV/0!	#DIV/0!	#DIV/0!	#DIV/0!	#DIV/0!	#DIV/0!	#DIV/0!	#DIV/0!	#DIV/0!	#DIV/0!	#DIV/0!	#DIV/0!
430	Serpin A8	409	308.5	1160.5	324.5	518.5	377.5	274.5	428.5	#DIV/0!	#DIV/0!	#DIV/0!	#DIV/0!	#DIV/0!	#DIV/0!	#DIV/0!	#DIV/0!	#DIV/0!	#DIV/0!	#DIV/0!	#DIV/0!	#DIV/0!	#DIV/0!	#DIV/0!	#DIV/0!
431	Serpin A9	1448.5	517	2526	520	1376	878	476	706.5	#DIV/0!	#DIV/0!	#DIV/0!	#DIV/0!	#DIV/0!	#DIV/0!	#DIV/0!	#DIV/0!	#DIV/0!	#DIV/0!	#DIV/0!	#DIV/0!	#DIV/0!	#DIV/0!	#DIV/0!	#DIV/0!
432	Serpin B5	1199.5	593.5	3329	689.5	1293.5	651.5	691.5	1646	#DIV/0!	#DIV/0!	#DIV/0!	#DIV/0!	#DIV/0!	#DIV/0!	#DIV/0!	#DIV/0!	#DIV/0!	#DIV/0!	#DIV/0!	#DIV/0!	#DIV/0!	#DIV/0!	#DIV/0!	#DIV/0!
433	Serpin D1	1746	1218	5057	941	2354.5	2195	981.5	1958	#DIV/0!	#DIV/0!	#DIV/0!	#DIV/0!	#DIV/0!	#DIV/0!	#DIV/0!	#DIV/0!	#DIV/0!	#DIV/0!	#DIV/0!	#DIV/0!	#DIV/0!	#DIV/0!	#DIV/0!	#DIV/0!
434	Serpin I1	301	222.5	702	372	350	271.5	182	439	#DIV/0!	#DIV/0!	#DIV/0!	#DIV/0!	#DIV/0!	#DIV/0!	#DIV/0!	#DIV/0!	#DIV/0!	#DIV/0!	#DIV/0!	#DIV/0!	#DIV/0!	#DIV/0!	#DIV/0!	#DIV/0!
435	SERPING1	12890	4917.5	30811	3184	11066.5	8314.5	3930	11274	#DIV/0!	#DIV/0!	#DIV/0!	#DIV/0!	#DIV/0!	#DIV/0!	#DIV/0!	#DIV/0!	#DIV/0!	#DIV/0!	#DIV/0!	#DIV/0!	#DIV/0!	#DIV/0!	#DIV/0!	#DIV/0!
436	SERTAD2	1687.5	705.5	2519	658	1557	1190	649	1355	#DIV/0!	#DIV/0!	#DIV/0!	#DIV/0!	#DIV/0!	#DIV/0!	#DIV/0!	#DIV/0!	#DIV/0!	#DIV/0!	#DIV/0!	#DIV/0!	#DIV/0!	#DIV/0!	#DIV/0!	#DIV/0!
437	SHBG	6906.5	4614.5	12728	3267.5	6869.5	5288.5	3031	7730	#DIV/0!	#DIV/0!	#DIV/0!	#DIV/0!	#DIV/0!	#DIV/0!	#DIV/0!	#DIV/0!	#DIV/0!	#DIV/0!	#DIV/0!	#DIV/0!	#DIV/0!	#DIV/0!	#DIV/0!	#DIV/0!
438	SMAC	1530.5	873.5	3212	710.5	1424.5	1294.5	644.5	1697	#DIV/0!	#DIV/0!	#DIV/0!	#DIV/0!	#DIV/0!	#DIV/0!	#DIV/0!	#DIV/0!	#DIV/0!	#DIV/0!	#DIV/0!	#DIV/0!	#DIV/0!	#DIV/0!	#DIV/0!	#DIV/0!
439	SNCG	526	329.5	1034.5	280	522.5	362	226	454	#DIV/0!	#DIV/0!	#DIV/0!	#DIV/0!	#DIV/0!	#DIV/0!	#DIV/0!	#DIV/0!	#DIV/0!	#DIV/0!	#DIV/0!	#DIV/0!	#DIV/0!	#DIV/0!	#DIV/0!	#DIV/0!
440	SSTR5	2528.5	2420.5	4225	2440.5	3546.5	2573	1122	2091	#DIV/0!	#DIV/0!	#DIV/0!	#DIV/0!	#DIV/0!	#DIV/0!	#DIV/0!	#DIV/0!	#DIV/0!	#DIV/0!	#DIV/0!	#DIV/0!	#DIV/0!	#DIV/0!	#DIV/0!	#DIV/0!
441	Somatotropin	1977.5	1150.5	3522.5	792	1835	1529.5	693.5	2082.5	#DIV/0!	#DIV/0!	#DIV/0!	#DIV/0!	#DIV/0!	#DIV/0!	#DIV/0!	#DIV/0!	#DIV/0!	#DIV/0!	#DIV/0!	#DIV/0!	#DIV/0!	#DIV/0!	#DIV/0!	#DIV/0!
442	SOST	637.5	481	1099.5	270.5	753.5	497.5	456	1137	#DIV/0!	#DIV/0!	#DIV/0!	#DIV/0!	#DIV/0!	#DIV/0!	#DIV/0!	#DIV/0!	#DIV/0!	#DIV/0!	#DIV/0!	#DIV/0!	#DIV/0!	#DIV/0!	#DIV/0!	#DIV/0!
443	SOX17	2657	2434	3514	1670.5	2715	2007.5	863.5	2477.5	#DIV/0!	#DIV/0!	#DIV/0!	#DIV/0!	#DIV/0!	#DIV/0!	#DIV/0!	#DIV/0!	#DIV/0!	#DIV/0!	#DIV/0!	#DIV/0!	#DIV/0!	#DIV/0!	#DIV/0!	#DIV/0!
444	SOX2	468	237	516	196.5	338.5	282.5	199	674.5	#DIV/0!	#DIV/0!	#DIV/0!	#DIV/0!	#DIV/0!	#DIV/0!	#DIV/0!	#DIV/0!	#DIV/0!	#DIV/0!	#DIV/0!	#DIV/0!	#DIV/0!	#DIV/0!	#DIV/0!	#DIV/0!
445	SPARCL1	3348.5	1395.5	4240.5	1269.5	2895.5	1495.5	1164.5	1734	#DIV/0!	#DIV/0!	#DIV/0!	#DIV/0!	#DIV/0!	#DIV/0!	#DIV/0!	#DIV/0!	#DIV/0!	#DIV/0!	#DIV/0!	#DIV/0!	#DIV/0!	#DIV/0!	#DIV/0!	#DIV/0!
446	SPINK1	1788.5	882	3858	750.5	1908	1446.5	1509	2056	#DIV/0!	#DIV/0!	#DIV/0!	#DIV/0!	#DIV/0!	#DIV/0!	#DIV/0!	#DIV/0!	#DIV/0!	#DIV/0!	#DIV/0!	#DIV/0!	#DIV/0!	#DIV/0!	#DIV/0!	#DIV/0!
447	SRMS	1242.5	639	1617.5	674.5	1045	759	877.5	813.5	#DIV/0!	#DIV/0!	#DIV/0!	#DIV/0!	#DIV/0!	#DIV/0!	#DIV/0!	#DIV/0!	#DIV/0!	#DIV/0!	#DIV/0!	#DIV/0!	#DIV/0!	#DIV/0!	#DIV/0!	#DIV/0!
448	SSEA-1	1651	1194	3248.5	1723.5	1687	1570	704.5	1974.5	#DIV/0!	#DIV/0!	#DIV/0!	#DIV/0!	#DIV/0!	#DIV/0!	#DIV/0!	#DIV/0!	#DIV/0!	#DIV/0!	#DIV/0!	#DIV/0!	#DIV/0!	#DIV/0!	#DIV/0!	#DIV/0!
449	SSEA-4	1124.5	667.5	5920	1337	1892.5	1160.5	914.5	981.5	#DIV/0!	#DIV/0!	#DIV/0!	#DIV/0!	#DIV/0!	#DIV/0!	#DIV/0!	#DIV/0!	#DIV/0!	#DIV/0!	#DIV/0!	#DIV/0!	#DIV/0!	#DIV/0!	#DIV/0!	#DIV/0!
450	SSTR2	872	634.5	2768.5	645.5	1214	881.5	512.5	1124.5	#DIV/0!	#DIV/0!	#DIV/0!	#DIV/0!	#DIV/0!	#DIV/0!	#DIV/0!	#DIV/0!	#DIV/0!	#DIV/0!	#DIV/0!	#DIV/0!	#DIV/0!	#DIV/0!	#DIV/0!	#DIV/0!
451	Survivin	1356.5	861	3021	852.5	1610	1276	592	1268	#DIV/0!	#DIV/0!	#DIV/0!	#DIV/0!	#DIV/0!	#DIV/0!	#DIV/0!	#DIV/0!	#DIV/0!	#DIV/0!	#DIV/0!	#DIV/0!	#DIV/0!	#DIV/0!	#DIV/0!	#DIV/0!
452	SYK	313.5	269	558.5	220.5	353.5	236	253.5	385	#DIV/0!	#DIV/0!	#DIV/0!	#DIV/0!	#DIV/0!	#DIV/0!	#DIV/0!	#DIV/0!	#DIV/0!	#DIV/0!	#DIV/0!	#DIV/0!	#DIV/0!	#DIV/0!	#DIV/0!	#DIV/0!
453	Syndecan-1	3322.5	1905.5	4767	1843	2880.5	3641.5	1415	2320	#DIV/0!	#DIV/0!	#DIV/0!	#DIV/0!	#DIV/0!	#DIV/0!	#DIV/0!	#DIV/0!	#DIV/0!	#DIV/0!	#DIV/0!	#DIV/0!	#DIV/0!	#DIV/0!	#DIV/0!	#DIV/0!
454	Syndecan-3	1060	527	1352.5	530	549	1162	751	420	#DIV/0!	#DIV/0!	#DIV/0!	#DIV/0!	#DIV/0!	#DIV/0!	#DIV/0!	#DIV/0!	#DIV/0!	#DIV/0!	#DIV/0!	#DIV/0!	#DIV/0!	#DIV/0!	#DIV/0!	#DIV/0!
455	TACE	787.5	598	1219	1080.5	941	884	296.5	864	#DIV/0!	#DIV/0!	#DIV/0!	#DIV/0!	#DIV/0!	#DIV/0!	#DIV/0!	#DIV/0!	#DIV/0!	#DIV/0!	#DIV/0!	#DIV/0!	#DIV/0!	#DIV/0!	#DIV/0!	#DIV/0!
456	TAF4	358	256	779	167.5	353	258	183	363.5	#DIV/0!	#DIV/0!	#DIV/0!	#DIV/0!	#DIV/0!	#DIV/0!	#DIV/0!	#DIV/0!	#DIV/0!	#DIV/0!	#DIV/0!	#DIV/0!	#DIV/0!	#DIV/0!	#DIV/0!	#DIV/0!
457	Tyk2	588	368.5	1012	329.5	638	449.5	334	569	#DIV/0!	#DIV/0!	#DIV/0!	#DIV/0!	#DIV/0!	#DIV/0!	#DIV/0!	#DIV/0!	#DIV/0!	#DIV/0!	#DIV/0!	#DIV/0!	#DIV/0!	#DIV/0!	#DIV/0!	#DIV/0!
458	Tec	6359	4779	12635.5	2873	6057.5	5365.5	2691	6777	#DIV/0!	#DIV/0!	#DIV/0!	#DIV/0!	#DIV/0!	#DIV/0!	#DIV/0!	#DIV/0!	#DIV/0!	#DIV/0!	#DIV/0!	#DIV/0!	#DIV/0!	#DIV/0!	#DIV/0!	#DIV/0!
459	TFF3	1808	1814.5	3250	1229	2276	2047	1182	1852.5	#DIV/0!	#DIV/0!	#DIV/0!	#DIV/0!	#DIV/0!	#DIV/0!	#DIV/0!	#DIV/0!	#DIV/0!	#DIV/0!	#DIV/0!	#DIV/0!	#DIV/0!	#DIV/0!	#DIV/0!	#DIV/0!
460	Thrombomodulin	1641.5	1037	3168.5	853	1631	1637.5	622.5	1690	#DIV/0!	#DIV/0!	#DIV/0!	#DIV/0!	#DIV/0!	#DIV/0!	#DIV/0!	#DIV/0!	#DIV/0!	#DIV/0!	#DIV/0!	#DIV/0!	#DIV/0!	#DIV/0!	#DIV/0!	#DIV/0!
461	Thymidine Kinase-1	1939.5	1005	4525	965.5	2225	1396.5	873	2912.5	#DIV/0!	#DIV/0!	#DIV/0!	#DIV/0!	#DIV/0!	#DIV/0!	#DIV/0!	#DIV/0!	#DIV/0!	#DIV/0!	#DIV/0!	#DIV/0!	#DIV/0!	#DIV/0!	#DIV/0!	#DIV/0!
462	Thyroglobulin	3407.5	1534	7603.5	1583	3562	2790.5	1184.5	4270.5	#DIV/0!	#DIV/0!	#DIV/0!	#DIV/0!	#DIV/0!	#DIV/0!	#DIV/0!	#DIV/0!	#DIV/0!	#DIV/0!	#DIV/0!	#DIV/0!	#DIV/0!	#DIV/0!	#DIV/0!	#DIV/0!
463	TIM-1	1148	1174	5215.5	1502.5	1173.5	1604	827	1657.5	#DIV/0!	#DIV/0!	#DIV/0!	#DIV/0!	#DIV/0!	#DIV/0!	#DIV/0!	#DIV/0!	#DIV/0!	#DIV/0!	#DIV/0!	#DIV/0!	#DIV/0!	#DIV/0!	#DIV/0!	#DIV/0!
464	TNK1	2277.5	1312.5	3034	1385.5	2064.5	1567	1983.5	2419.5	#DIV/0!	#DIV/0!	#DIV/0!	#DIV/0!	#DIV/0!	#DIV/0!	#DIV/0!	#DIV/0!	#DIV/0!	#DIV/0!	#DIV/0!	#DIV/0!	#DIV/0!	#DIV/0!	#DIV/0!	#DIV/0!
465	TOPORS	2483.5	771	4010.5	807.5	1601.5	1369.5	837	1860	#DIV/0!	#DIV/0!	#DIV/0!	#DIV/0!	#DIV/0!	#DIV/0!	#DIV/0!	#DIV/0!	#DIV/0!	#DIV/0!	#DIV/0!	#DIV/0!	#DIV/0!	#DIV/0!	#DIV/0!	#DIV/0!
466	TPA	1822.5	752.5	3534.5	674.5	1608	1262	662.5	1851	#DIV/0!	#DIV/0!	#DIV/0!	#DIV/0!	#DIV/0!	#DIV/0!	#DIV/0!	#DIV/0!	#DIV/0!	#DIV/0!	#DIV/0!	#DIV/0!	#DIV/0!	#DIV/0!	#DIV/0!	#DIV/0!
467	TRA-1-60	4090.5	2110	6374	1650.5	3278.5	2678.5	1461.5	4280	#DIV/0!	#DIV/0!	#DIV/0!	#DIV/0!	#DIV/0!	#DIV/0!	#DIV/0!	#DIV/0!	#DIV/0!	#DIV/0!	#DIV/0!	#DIV/0!	#DIV/0!	#DIV/0!	#DIV/0!	#DIV/0!
468	TRA-1-81	4593.5	2433.5	8675.5	1781	4789	3310	1916	5232.5	#DIV/0!	#DIV/0!	#DIV/0!	#DIV/0!	#DIV/0!	#DIV/0!	#DIV/0!	#DIV/0!	#DIV/0!	#DIV/0!	#DIV/0!	#DIV/0!	#DIV/0!	#DIV/0!	#DIV/0!	#DIV/0!
469	Transferrin	1259	944	2336	662	1313.5	1059	486	1168	#DIV/0!	#DIV/0!	#DIV/0!	#DIV/0!	#DIV/0!	#DIV/0!	#DIV/0!	#DIV/0!	#DIV/0!	#DIV/0!	#DIV/0!	#DIV/0!	#DIV/0!	#DIV/0!	#DIV/0!	#DIV/0!
470	Trappin-2	2885	2291.5	5054.5	1418.5	2881.5	2614	943	2256	#DIV/0!	#DIV/0!	#DIV/0!	#DIV/0!	#DIV/0!	#DIV/0!	#DIV/0!	#DIV/0!	#DIV/0!	#DIV/0!	#DIV/0!	#DIV/0!	#DIV/0!	#DIV/0!	#DIV/0!	#DIV/0!
471	TRKB	2188	1175	3179.5	575.5	2140	1408.5	1033.5	2155	#DIV/0!	#DIV/0!	#DIV/0!	#DIV/0!	#DIV/0!	#DIV/0!	#DIV/0!	#DIV/0!	#DIV/0!	#DIV/0!	#DIV/0!	#DIV/0!	#DIV/0!	#DIV/0!	#DIV/0!	#DIV/0!
472	TROPONIN I	245	169	419	150.5	249.5	166.5	195.5	268	#DIV/0!	#DIV/0!	#DIV/0!	#DIV/0!	#DIV/0!	#DIV/0!	#DIV/0!	#DIV/0!	#DIV/0!	#DIV/0!	#DIV/0!	#DIV/0!	#DIV/0!	#DIV/0!	#DIV/0!	#DIV/0!
473	TYRO10	1441	995	2257	798	1514	1031.5	1243	1364	#DIV/0!	#DIV/0!	#DIV/0!	#DIV/0!	#DIV/0!	#DIV/0!	#DIV/0!	#DIV/0!	#DIV/0!	#DIV/0!	#DIV/0!	#DIV/0!	#DIV/0!	#DIV/0!	#DIV/0!	#DIV/0!
474	TRPC1	255.5	169	576.5	149	265.5	191	183	264	#DIV/0!	#DIV/0!	#DIV/0!	#DIV/0!	#DIV/0!	#DIV/0!	#DIV/0!	#DIV/0!	#DIV/0!	#DIV/0!	#DIV/0!	#DIV/0!	#DIV/0!	#DIV/0!	#DIV/0!	#DIV/0!
475	TRPC6	561	335	882	283.5	526	325	335	1029	#DIV/0!	#DIV/0!	#DIV/0!	#DIV/0!	#DIV/0!	#DIV/0!	#DIV/0!	#DIV/0!	#DIV/0!	#DIV/0!	#DIV/0!	#DIV/0!	#DIV/0!	#DIV/0!	#DIV/0!	#DIV/0!
476	TRPM7	337.5	228	734	198	392	263.5	251.5	377	#DIV/0!	#DIV/0!	#DIV/0!	#DIV/0!	#DIV/0!	#DIV/0!	#DIV/0!	#DIV/0!	#DIV/0!	#DIV/0!	#DIV/0!	#DIV/0!	#DIV/0!	#DIV/0!	#DIV/0!	#DIV/0!
477	Trypsin 1	1273	583.5	2488	513.5	1183.5	811	424	974	#DIV/0!	#DIV/0!	#DIV/0!	#DIV/0!	#DIV/0!	#DIV/0!	#DIV/0!	#DIV/0!	#DIV/0!	#DIV/0!	#DIV/0!	#DIV/0!	#DIV/0!	#DIV/0!	#DIV/0!	#DIV/0!
478	TSH	3273.5	1644.5	5169.5	1516	2600	2318	1094.5	3384.5	#DIV/0!	#DIV/0!	#DIV/0!	#DIV/0!	#DIV/0!	#DIV/0!	#DIV/0!	#DIV/0!	#DIV/0!	#DIV/0!	#DIV/0!	#DIV/0!	#DIV/0!	#DIV/0!	#DIV/0!	#DIV/0!
479	TSLP	1367	1277.5	2996	860	1473.5	1556.5	645	2208.5	#DIV/0!	#DIV/0!	#DIV/0!	#DIV/0!	#DIV/0!	#DIV/0!	#DIV/0!	#DIV/0!	#DIV/0!	#DIV/0!	#DIV/0!	#DIV/0!	#DIV/0!	#DIV/0!	#DIV/0!	#DIV/0!
480	TXK	6670.5	3173	13300	2138.5	5944.5	4243	2512.5	6816	#DIV/0!	#DIV/0!	#DIV/0!	#DIV/0!	#DIV/0!	#DIV/0!	#DIV/0!	#DIV/0!	#DIV/0!	#DIV/0!	#DIV/0!	#DIV/0!	#DIV/0!	#DIV/0!	#DIV/0!	#DIV/0!
481	Uromodulin	971	478	2341	460	1130	740.5	426	1045	#DIV/0!	#DIV/0!	#DIV/0!	#DIV/0!	#DIV/0!	#DIV/0!	#DIV/0!	#DIV/0!	#DIV/0!	#DIV/0!	#DIV/0!	#DIV/0!	#DIV/0!	#DIV/0!	#DIV/0!	#DIV/0!
482	TFF1	2270.5	1553.5	3821	1285.5	3056	1988	1162	1996	#DIV/0!	#DIV/0!	#DIV/0!	#DIV/0!	#DIV/0!	#DIV/0!	#DIV/0!	#DIV/0!	#DIV/0!	#DIV/0!	#DIV/0!	#DIV/0!	#DIV/0!	#DIV/0!	#DIV/0!	#DIV/0!
483	VDUP-1	4179	2106	9030.5	1544	4057.5	3175.5	1652.5	4690.5	#DIV/0!	#DIV/0!	#DIV/0!	#DIV/0!	#DIV/0!	#DIV/0!	#DIV/0!	#DIV/0!	#DIV/0!	#DIV/0!	#DIV/0!	#DIV/0!	#DIV/0!	#DIV/0!	#DIV/0!	#DIV/0!
484	VEGF R1	456	369.5	823.5	259.5	394.5	267.5	226.5	416.5	#DIV/0!	#DIV/0!	#DIV/0!	#DIV/0!	#DIV/0!	#DIV/0!	#DIV/0!	#DIV/0!	#DIV/0!	#DIV/0!	#DIV/0!	#DIV/0!	#DIV/0!	#DIV/0!	#DIV/0!	#DIV/0!
485	VGF	2076	1555	4853	346.5	2801	1703	1073.5	1760	#DIV/0!	#DIV/0!	#DIV/0!	#DIV/0!	#DIV/0!	#DIV/0!	#DIV/0!	#DIV/0!	#DIV/0!	#DIV/0!	#DIV/0!	#DIV/0!	#DIV/0!	#DIV/0!	#DIV/0!	#DIV/0!
486	VIP Receptor 2	641.5	385.5	965.5	408.5	706	443.5	300	554	#DIV/0!	#DIV/0!	#DIV/0!	#DIV/0!	#DIV/0!	#DIV/0!	#DIV/0!	#DIV/0!	#DIV/0!	#DIV/0!	#DIV/0!	#DIV/0!	#DIV/0!	#DIV/0!	#DIV/0!	#DIV/0!
487	Vitamin D Receptor	213.5	152	387	141	237.5	193	177.5	212.5	#DIV/0!	#DIV/0!	#DIV/0!	#DIV/0!	#DIV/0!	#DIV/0!	#DIV/0!	#DIV/0!	#DIV/0!	#DIV/0!	#DIV/0!	#DIV/0!	#DIV/0!	#DIV/0!	#DIV/0!	#DIV/0!
488	Vitamin D-BP	857	432	1280	416	792.5	511	335	841	#DIV/0!	#DIV/0!	#DIV/0!	#DIV/0!	#DIV/0!	#DIV/0!	#DIV/0!	#DIV/0!	#DIV/0!	#DIV/0!	#DIV/0!	#DIV/0!	#DIV/0!	#DIV/0!	#DIV/0!	#DIV/0!
489	Vitamin K-dependent protein S	1248	1260.5	1843	607.5	1445	1484.5	531	1307.5	#DIV/0!	#DIV/0!	#DIV/0!	#DIV/0!	#DIV/0!	#DIV/0!	#DIV/0!	#DIV/0!	#DIV/0!	#DIV/0!	#DIV/0!	#DIV/0!	#DIV/0!	#DIV/0!	#DIV/0!	#DIV/0!
490	Vitronectin	2076	1255	4850	1013.5	2018.5	2324.5	862.5	2420	#DIV/0!	#DIV/0!	#DIV/0!	#DIV/0!	#DIV/0!	#DIV/0!	#DIV/0!	#DIV/0!	#DIV/0!	#DIV/0!	#DIV/0!	#DIV/0!	#DIV/0!	#DIV/0!	#DIV/0!	#DIV/0!
491	VWF	525.5	315	1019.5	239	510	382.5	284	432	#DIV/0!	#DIV/0!	#DIV/0!	#DIV/0!	#DIV/0!	#DIV/0!	#DIV/0!	#DIV/0!	#DIV/0!	#DIV/0!	#DIV/0!	#DIV/0!	#DIV/0!	#DIV/0!	#DIV/0!	#DIV/0!
492	Wilms Tumor 1	2600.5	1003.5	4608.5	1030.5	2111	1468.5	903.5	2519.5	#DIV/0!	#DIV/0!	#DIV/0!	#DIV/0!	#DIV/0!	#DIV/0!	#DIV/0!	#DIV/0!	#DIV/0!	#DIV/0!	#DIV/0!	#DIV/0!	#DIV/0!	#DIV/0!	#DIV/0!	#DIV/0!
493	XIAP	979.5	248.5	1637	300.5	508	342.5	285.5	482	#DIV/0!	#DIV/0!	#DIV/0!	#DIV/0!	#DIV/0!	#DIV/0!	#DIV/0!	#DIV/0!	#DIV/0!	#DIV/0!	#DIV/0!	#DIV/0!	#DIV/0!	#DIV/0!	#DIV/0!	#DIV/0!
494	ZAG	1566.5	841.5	3172.5	815.5	1285	1325.5	606.5	1851	#DIV/0!	#DIV/0!	#DIV/0!	#DIV/0!	#DIV/0!	#DIV/0!	#DIV/0!	#DIV/0!	#DIV/0!	#DIV/0!	#DIV/0!	#DIV/0!	#DIV/0!	#DIV/0!	#DIV/0!	#DIV/0!
495	ZAP70	1226	730.5	2675.5	676	1532.5	1023.5	718	1305	#DIV/0!	#DIV/0!	#DIV/0!	#DIV/0!	#DIV/0!	#DIV/0!	#DIV/0!	#DIV/0!	#DIV/0!	#DIV/0!	#DIV/0!	#DIV/0!	#DIV/0!	#DIV/0!	#DIV/0!	#DIV/0!

## Sheet: Average-w-bkg
	RayBio® Human Biotin-Label Based Antibody Arrays -- Human L-493, Glass Slide
	With Background
		-LACTB 6h	-LACTB 1 day	-LACTB 3 days	-LACTB 6 days	+LACTB 6h	+LACTB 1 day	+LACTB 3 days	+LACTB 6 days	Sample 9	Sample 10	Sample 11	Sample 12	Sample 13	Sample 14	Sample 15	Sample 16	Sample 17	Sample 18	Sample 19	Sample 20	Sample 21	Sample 22	Sample 23	Sample 24
1	Positive Control	25720.2	20984.6	26661.1	21629.3	25639.7	22733.9	23855.2	24653	#DIV/0!	#DIV/0!	#DIV/0!	#DIV/0!	#DIV/0!	#DIV/0!	#DIV/0!	#DIV/0!	#DIV/0!	#DIV/0!	#DIV/0!	#DIV/0!	#DIV/0!	#DIV/0!	#DIV/0!	#DIV/0!
2	Neg	243.438	242.5	637.125	163.938	281.25	233.375	125.688	431.125	#DIV/0!	#DIV/0!	#DIV/0!	#DIV/0!	#DIV/0!	#DIV/0!	#DIV/0!	#DIV/0!	#DIV/0!	#DIV/0!	#DIV/0!	#DIV/0!	#DIV/0!	#DIV/0!	#DIV/0!	#DIV/0!
3	11b-HSD1	2003	1960	3722	1633.5	2112	2494	802.5	3160	#DIV/0!	#DIV/0!	#DIV/0!	#DIV/0!	#DIV/0!	#DIV/0!	#DIV/0!	#DIV/0!	#DIV/0!	#DIV/0!	#DIV/0!	#DIV/0!	#DIV/0!	#DIV/0!	#DIV/0!	#DIV/0!
4	2B4	698.5	426.5	1996.5	495	898.5	531.5	327	515	#DIV/0!	#DIV/0!	#DIV/0!	#DIV/0!	#DIV/0!	#DIV/0!	#DIV/0!	#DIV/0!	#DIV/0!	#DIV/0!	#DIV/0!	#DIV/0!	#DIV/0!	#DIV/0!	#DIV/0!	#DIV/0!
5	4-1BB	1128	1676.5	1794.5	1214	1308	1962.5	415	1297.5	#DIV/0!	#DIV/0!	#DIV/0!	#DIV/0!	#DIV/0!	#DIV/0!	#DIV/0!	#DIV/0!	#DIV/0!	#DIV/0!	#DIV/0!	#DIV/0!	#DIV/0!	#DIV/0!	#DIV/0!	#DIV/0!
6	ABL1	8887	7516	13565	5505	7173	9901	3131	9768.5	#DIV/0!	#DIV/0!	#DIV/0!	#DIV/0!	#DIV/0!	#DIV/0!	#DIV/0!	#DIV/0!	#DIV/0!	#DIV/0!	#DIV/0!	#DIV/0!	#DIV/0!	#DIV/0!	#DIV/0!	#DIV/0!
7	ACE	1400.5	1161	1724	1074.5	1223.5	1089.5	500.5	1756.5	#DIV/0!	#DIV/0!	#DIV/0!	#DIV/0!	#DIV/0!	#DIV/0!	#DIV/0!	#DIV/0!	#DIV/0!	#DIV/0!	#DIV/0!	#DIV/0!	#DIV/0!	#DIV/0!	#DIV/0!	#DIV/0!
8	ACE-2	1027.5	1373.5	1486.5	1311.5	959	1608	491.5	2074.5	#DIV/0!	#DIV/0!	#DIV/0!	#DIV/0!	#DIV/0!	#DIV/0!	#DIV/0!	#DIV/0!	#DIV/0!	#DIV/0!	#DIV/0!	#DIV/0!	#DIV/0!	#DIV/0!	#DIV/0!	#DIV/0!
9	ACK1	13882	12133.5	27010	6539.5	11531	15985.5	4023	16054	#DIV/0!	#DIV/0!	#DIV/0!	#DIV/0!	#DIV/0!	#DIV/0!	#DIV/0!	#DIV/0!	#DIV/0!	#DIV/0!	#DIV/0!	#DIV/0!	#DIV/0!	#DIV/0!	#DIV/0!	#DIV/0!
10	ACPP	1650.5	1489.5	2347	962.5	1253.5	1595.5	346	1768.5	#DIV/0!	#DIV/0!	#DIV/0!	#DIV/0!	#DIV/0!	#DIV/0!	#DIV/0!	#DIV/0!	#DIV/0!	#DIV/0!	#DIV/0!	#DIV/0!	#DIV/0!	#DIV/0!	#DIV/0!	#DIV/0!
11	ACTH	3204.5	2663.5	5415.5	2362	2784	3720.5	1365.5	4505.5	#DIV/0!	#DIV/0!	#DIV/0!	#DIV/0!	#DIV/0!	#DIV/0!	#DIV/0!	#DIV/0!	#DIV/0!	#DIV/0!	#DIV/0!	#DIV/0!	#DIV/0!	#DIV/0!	#DIV/0!	#DIV/0!
12	ADAM-9	1811.5	1796	2892	1125.5	1344	1500.5	575.5	1693	#DIV/0!	#DIV/0!	#DIV/0!	#DIV/0!	#DIV/0!	#DIV/0!	#DIV/0!	#DIV/0!	#DIV/0!	#DIV/0!	#DIV/0!	#DIV/0!	#DIV/0!	#DIV/0!	#DIV/0!	#DIV/0!
13	Neurokinin-A	568.5	748.5	913.5	679	806.5	806.5	472	919.5	#DIV/0!	#DIV/0!	#DIV/0!	#DIV/0!	#DIV/0!	#DIV/0!	#DIV/0!	#DIV/0!	#DIV/0!	#DIV/0!	#DIV/0!	#DIV/0!	#DIV/0!	#DIV/0!	#DIV/0!	#DIV/0!
14	ADAMTS-1	1436	1762.5	2972.5	1402.5	1306	1826	485	2213	#DIV/0!	#DIV/0!	#DIV/0!	#DIV/0!	#DIV/0!	#DIV/0!	#DIV/0!	#DIV/0!	#DIV/0!	#DIV/0!	#DIV/0!	#DIV/0!	#DIV/0!	#DIV/0!	#DIV/0!	#DIV/0!
15	ADAMTS-L2	450.5	455.5	1015.5	455.5	447.5	542.5	321	489.5	#DIV/0!	#DIV/0!	#DIV/0!	#DIV/0!	#DIV/0!	#DIV/0!	#DIV/0!	#DIV/0!	#DIV/0!	#DIV/0!	#DIV/0!	#DIV/0!	#DIV/0!	#DIV/0!	#DIV/0!	#DIV/0!
16	ADAMTS-4	1118.5	748	2442	609.5	884.5	805.5	628	1008	#DIV/0!	#DIV/0!	#DIV/0!	#DIV/0!	#DIV/0!	#DIV/0!	#DIV/0!	#DIV/0!	#DIV/0!	#DIV/0!	#DIV/0!	#DIV/0!	#DIV/0!	#DIV/0!	#DIV/0!	#DIV/0!
17	ADAMTS-5	1309.5	1396	2678.5	1085	1289	1876	517	1809.5	#DIV/0!	#DIV/0!	#DIV/0!	#DIV/0!	#DIV/0!	#DIV/0!	#DIV/0!	#DIV/0!	#DIV/0!	#DIV/0!	#DIV/0!	#DIV/0!	#DIV/0!	#DIV/0!	#DIV/0!	#DIV/0!
18	ADAMTS-10	1700	1311.5	2260.5	974.5	1414	1545	638	1797	#DIV/0!	#DIV/0!	#DIV/0!	#DIV/0!	#DIV/0!	#DIV/0!	#DIV/0!	#DIV/0!	#DIV/0!	#DIV/0!	#DIV/0!	#DIV/0!	#DIV/0!	#DIV/0!	#DIV/0!	#DIV/0!
19	ADAMTS-13	2034.5	1511	3706	1144	1665	1932	591.5	1762.5	#DIV/0!	#DIV/0!	#DIV/0!	#DIV/0!	#DIV/0!	#DIV/0!	#DIV/0!	#DIV/0!	#DIV/0!	#DIV/0!	#DIV/0!	#DIV/0!	#DIV/0!	#DIV/0!	#DIV/0!	#DIV/0!
20	ADAMTS-15	941	564	1892.5	656.5	1069.5	1221.5	467.5	800	#DIV/0!	#DIV/0!	#DIV/0!	#DIV/0!	#DIV/0!	#DIV/0!	#DIV/0!	#DIV/0!	#DIV/0!	#DIV/0!	#DIV/0!	#DIV/0!	#DIV/0!	#DIV/0!	#DIV/0!	#DIV/0!
21	ADAMTS-17	6198.5	4883	10557	3758	5120	6477	1787	6986.5	#DIV/0!	#DIV/0!	#DIV/0!	#DIV/0!	#DIV/0!	#DIV/0!	#DIV/0!	#DIV/0!	#DIV/0!	#DIV/0!	#DIV/0!	#DIV/0!	#DIV/0!	#DIV/0!	#DIV/0!	#DIV/0!
22	ADAMTS-18	2024.5	1668.5	3298	1314	2153	2235	624	2461.5	#DIV/0!	#DIV/0!	#DIV/0!	#DIV/0!	#DIV/0!	#DIV/0!	#DIV/0!	#DIV/0!	#DIV/0!	#DIV/0!	#DIV/0!	#DIV/0!	#DIV/0!	#DIV/0!	#DIV/0!	#DIV/0!
23	ADAMTS-19	17143.5	14678	32365	8729.5	18006.5	18965.5	4513.5	19383.5	#DIV/0!	#DIV/0!	#DIV/0!	#DIV/0!	#DIV/0!	#DIV/0!	#DIV/0!	#DIV/0!	#DIV/0!	#DIV/0!	#DIV/0!	#DIV/0!	#DIV/0!	#DIV/0!	#DIV/0!	#DIV/0!
24	Adipsin	599.5	673.5	817.5	570	469.5	679	392.5	807.5	#DIV/0!	#DIV/0!	#DIV/0!	#DIV/0!	#DIV/0!	#DIV/0!	#DIV/0!	#DIV/0!	#DIV/0!	#DIV/0!	#DIV/0!	#DIV/0!	#DIV/0!	#DIV/0!	#DIV/0!	#DIV/0!
25	Afamin	281	536.5	321.5	328	290.5	359	259	376	#DIV/0!	#DIV/0!	#DIV/0!	#DIV/0!	#DIV/0!	#DIV/0!	#DIV/0!	#DIV/0!	#DIV/0!	#DIV/0!	#DIV/0!	#DIV/0!	#DIV/0!	#DIV/0!	#DIV/0!	#DIV/0!
26	AFP	7883	8021.5	18530.5	5772.5	6294	8587.5	2516.5	10510.5	#DIV/0!	#DIV/0!	#DIV/0!	#DIV/0!	#DIV/0!	#DIV/0!	#DIV/0!	#DIV/0!	#DIV/0!	#DIV/0!	#DIV/0!	#DIV/0!	#DIV/0!	#DIV/0!	#DIV/0!	#DIV/0!
27	ALBUMIN	407	507.5	569.5	442	360.5	436	238	570	#DIV/0!	#DIV/0!	#DIV/0!	#DIV/0!	#DIV/0!	#DIV/0!	#DIV/0!	#DIV/0!	#DIV/0!	#DIV/0!	#DIV/0!	#DIV/0!	#DIV/0!	#DIV/0!	#DIV/0!	#DIV/0!
28	IL-36RN	390.5	390	676.5	587.5	426	449.5	285	570.5	#DIV/0!	#DIV/0!	#DIV/0!	#DIV/0!	#DIV/0!	#DIV/0!	#DIV/0!	#DIV/0!	#DIV/0!	#DIV/0!	#DIV/0!	#DIV/0!	#DIV/0!	#DIV/0!	#DIV/0!	#DIV/0!
29	Aldolase A	13557	10977.5	31728.5	5796	12991	12960	4012	16230.5	#DIV/0!	#DIV/0!	#DIV/0!	#DIV/0!	#DIV/0!	#DIV/0!	#DIV/0!	#DIV/0!	#DIV/0!	#DIV/0!	#DIV/0!	#DIV/0!	#DIV/0!	#DIV/0!	#DIV/0!	#DIV/0!
30	Aldolase B	1475.5	1294.5	4651	1478.5	2300	1267	760	1652.5	#DIV/0!	#DIV/0!	#DIV/0!	#DIV/0!	#DIV/0!	#DIV/0!	#DIV/0!	#DIV/0!	#DIV/0!	#DIV/0!	#DIV/0!	#DIV/0!	#DIV/0!	#DIV/0!	#DIV/0!	#DIV/0!
31	Aldolase C	13978	8965.5	32258.5	5672	12706.5	12543.5	4723.5	15323.5	#DIV/0!	#DIV/0!	#DIV/0!	#DIV/0!	#DIV/0!	#DIV/0!	#DIV/0!	#DIV/0!	#DIV/0!	#DIV/0!	#DIV/0!	#DIV/0!	#DIV/0!	#DIV/0!	#DIV/0!	#DIV/0!
32	ALK	1475.5	451	3747	386.5	1111	839.5	354.5	535	#DIV/0!	#DIV/0!	#DIV/0!	#DIV/0!	#DIV/0!	#DIV/0!	#DIV/0!	#DIV/0!	#DIV/0!	#DIV/0!	#DIV/0!	#DIV/0!	#DIV/0!	#DIV/0!	#DIV/0!	#DIV/0!
33	Alpha Lactalbumin	15501	10887	31447	7376.5	13982.5	15713.5	4462.5	16287	#DIV/0!	#DIV/0!	#DIV/0!	#DIV/0!	#DIV/0!	#DIV/0!	#DIV/0!	#DIV/0!	#DIV/0!	#DIV/0!	#DIV/0!	#DIV/0!	#DIV/0!	#DIV/0!	#DIV/0!	#DIV/0!
34	Alpha 1 AG	1210.5	1502	2798.5	1067	1250.5	1998.5	506.5	2090	#DIV/0!	#DIV/0!	#DIV/0!	#DIV/0!	#DIV/0!	#DIV/0!	#DIV/0!	#DIV/0!	#DIV/0!	#DIV/0!	#DIV/0!	#DIV/0!	#DIV/0!	#DIV/0!	#DIV/0!	#DIV/0!
35	A1BG	13708	9363.5	28851	5692.5	11822.5	13495.5	4511	13626.5	#DIV/0!	#DIV/0!	#DIV/0!	#DIV/0!	#DIV/0!	#DIV/0!	#DIV/0!	#DIV/0!	#DIV/0!	#DIV/0!	#DIV/0!	#DIV/0!	#DIV/0!	#DIV/0!	#DIV/0!	#DIV/0!
36	Alpha 1 Microglobulin	2618	2576.5	3986	1749.5	2183	3369	986	3075	#DIV/0!	#DIV/0!	#DIV/0!	#DIV/0!	#DIV/0!	#DIV/0!	#DIV/0!	#DIV/0!	#DIV/0!	#DIV/0!	#DIV/0!	#DIV/0!	#DIV/0!	#DIV/0!	#DIV/0!	#DIV/0!
37	A2M	649.5	472	774	414.5	544.5	503	376.5	518.5	#DIV/0!	#DIV/0!	#DIV/0!	#DIV/0!	#DIV/0!	#DIV/0!	#DIV/0!	#DIV/0!	#DIV/0!	#DIV/0!	#DIV/0!	#DIV/0!	#DIV/0!	#DIV/0!	#DIV/0!	#DIV/0!
38	TPM1	5282	3993.5	10997	3056	7177	5905.5	1645	5442	#DIV/0!	#DIV/0!	#DIV/0!	#DIV/0!	#DIV/0!	#DIV/0!	#DIV/0!	#DIV/0!	#DIV/0!	#DIV/0!	#DIV/0!	#DIV/0!	#DIV/0!	#DIV/0!	#DIV/0!	#DIV/0!
39	ALPP	9864.5	8915.5	19778.5	5421	8963	11273	3346	13095.5	#DIV/0!	#DIV/0!	#DIV/0!	#DIV/0!	#DIV/0!	#DIV/0!	#DIV/0!	#DIV/0!	#DIV/0!	#DIV/0!	#DIV/0!	#DIV/0!	#DIV/0!	#DIV/0!	#DIV/0!	#DIV/0!
40	pro-MMP13	397	387.5	481.5	278	369	351	203	336	#DIV/0!	#DIV/0!	#DIV/0!	#DIV/0!	#DIV/0!	#DIV/0!	#DIV/0!	#DIV/0!	#DIV/0!	#DIV/0!	#DIV/0!	#DIV/0!	#DIV/0!	#DIV/0!	#DIV/0!	#DIV/0!
41	AMICA	1751.5	1935	3880.5	1236	1486.5	1541	459	2023	#DIV/0!	#DIV/0!	#DIV/0!	#DIV/0!	#DIV/0!	#DIV/0!	#DIV/0!	#DIV/0!	#DIV/0!	#DIV/0!	#DIV/0!	#DIV/0!	#DIV/0!	#DIV/0!	#DIV/0!	#DIV/0!
42	AMPKa1	1559.5	1490.5	2411	1053	1213	1378	448	1637.5	#DIV/0!	#DIV/0!	#DIV/0!	#DIV/0!	#DIV/0!	#DIV/0!	#DIV/0!	#DIV/0!	#DIV/0!	#DIV/0!	#DIV/0!	#DIV/0!	#DIV/0!	#DIV/0!	#DIV/0!	#DIV/0!
43	Amylin	1917.5	2266	3404.5	1992.5	1880.5	2423	1448.5	3589	#DIV/0!	#DIV/0!	#DIV/0!	#DIV/0!	#DIV/0!	#DIV/0!	#DIV/0!	#DIV/0!	#DIV/0!	#DIV/0!	#DIV/0!	#DIV/0!	#DIV/0!	#DIV/0!	#DIV/0!	#DIV/0!
44	ANGPTL3	1705	1112.5	3087.5	1107	1862	1346.5	689	2209	#DIV/0!	#DIV/0!	#DIV/0!	#DIV/0!	#DIV/0!	#DIV/0!	#DIV/0!	#DIV/0!	#DIV/0!	#DIV/0!	#DIV/0!	#DIV/0!	#DIV/0!	#DIV/0!	#DIV/0!	#DIV/0!
45	ANGPTL4	2191.5	1615.5	5526	1879.5	2334	2433.5	691	1966	#DIV/0!	#DIV/0!	#DIV/0!	#DIV/0!	#DIV/0!	#DIV/0!	#DIV/0!	#DIV/0!	#DIV/0!	#DIV/0!	#DIV/0!	#DIV/0!	#DIV/0!	#DIV/0!	#DIV/0!	#DIV/0!
46	Annexin A7	1317.5	1022.5	3546	1003.5	1162	916	537.5	1094	#DIV/0!	#DIV/0!	#DIV/0!	#DIV/0!	#DIV/0!	#DIV/0!	#DIV/0!	#DIV/0!	#DIV/0!	#DIV/0!	#DIV/0!	#DIV/0!	#DIV/0!	#DIV/0!	#DIV/0!	#DIV/0!
47	APC	10320.5	6813.5	19299	4877.5	8793	9796.5	3428	9864	#DIV/0!	#DIV/0!	#DIV/0!	#DIV/0!	#DIV/0!	#DIV/0!	#DIV/0!	#DIV/0!	#DIV/0!	#DIV/0!	#DIV/0!	#DIV/0!	#DIV/0!	#DIV/0!	#DIV/0!	#DIV/0!
48	APCS	1630	1063.5	2790.5	1029.5	1672.5	1504.5	620	1750.5	#DIV/0!	#DIV/0!	#DIV/0!	#DIV/0!	#DIV/0!	#DIV/0!	#DIV/0!	#DIV/0!	#DIV/0!	#DIV/0!	#DIV/0!	#DIV/0!	#DIV/0!	#DIV/0!	#DIV/0!	#DIV/0!
49	Apelin	1231	1035.5	1531.5	1061.5	1274.5	1144.5	752.5	1086.5	#DIV/0!	#DIV/0!	#DIV/0!	#DIV/0!	#DIV/0!	#DIV/0!	#DIV/0!	#DIV/0!	#DIV/0!	#DIV/0!	#DIV/0!	#DIV/0!	#DIV/0!	#DIV/0!	#DIV/0!	#DIV/0!
50	Apex1	538.5	475.5	929.5	447.5	628.5	654.5	394.5	685.5	#DIV/0!	#DIV/0!	#DIV/0!	#DIV/0!	#DIV/0!	#DIV/0!	#DIV/0!	#DIV/0!	#DIV/0!	#DIV/0!	#DIV/0!	#DIV/0!	#DIV/0!	#DIV/0!	#DIV/0!	#DIV/0!
51	APN	1339	1122	1717	899.5	1353.5	1390	553.5	1281.5	#DIV/0!	#DIV/0!	#DIV/0!	#DIV/0!	#DIV/0!	#DIV/0!	#DIV/0!	#DIV/0!	#DIV/0!	#DIV/0!	#DIV/0!	#DIV/0!	#DIV/0!	#DIV/0!	#DIV/0!	#DIV/0!
52	ApoA1	1684	2081	3524.5	1454.5	1521	2499.5	573	2558	#DIV/0!	#DIV/0!	#DIV/0!	#DIV/0!	#DIV/0!	#DIV/0!	#DIV/0!	#DIV/0!	#DIV/0!	#DIV/0!	#DIV/0!	#DIV/0!	#DIV/0!	#DIV/0!	#DIV/0!	#DIV/0!
53	ApoA2	1660	1670.5	2245	1250	1615	1998	607.5	1677.5	#DIV/0!	#DIV/0!	#DIV/0!	#DIV/0!	#DIV/0!	#DIV/0!	#DIV/0!	#DIV/0!	#DIV/0!	#DIV/0!	#DIV/0!	#DIV/0!	#DIV/0!	#DIV/0!	#DIV/0!	#DIV/0!
54	ApoA4	9167	7667	15848.5	5682	7745.5	10473	4419.5	10199	#DIV/0!	#DIV/0!	#DIV/0!	#DIV/0!	#DIV/0!	#DIV/0!	#DIV/0!	#DIV/0!	#DIV/0!	#DIV/0!	#DIV/0!	#DIV/0!	#DIV/0!	#DIV/0!	#DIV/0!	#DIV/0!
55	ApoB	1791.5	2252	4251.5	2099	2011	2526.5	708.5	2596	#DIV/0!	#DIV/0!	#DIV/0!	#DIV/0!	#DIV/0!	#DIV/0!	#DIV/0!	#DIV/0!	#DIV/0!	#DIV/0!	#DIV/0!	#DIV/0!	#DIV/0!	#DIV/0!	#DIV/0!	#DIV/0!
56	ApoC2	1582.5	2120.5	3736	1398	1572.5	1734	487	2332	#DIV/0!	#DIV/0!	#DIV/0!	#DIV/0!	#DIV/0!	#DIV/0!	#DIV/0!	#DIV/0!	#DIV/0!	#DIV/0!	#DIV/0!	#DIV/0!	#DIV/0!	#DIV/0!	#DIV/0!	#DIV/0!
57	ApoB100	1655	1855	2733	955.5	1627.5	1380.5	497	1687.5	#DIV/0!	#DIV/0!	#DIV/0!	#DIV/0!	#DIV/0!	#DIV/0!	#DIV/0!	#DIV/0!	#DIV/0!	#DIV/0!	#DIV/0!	#DIV/0!	#DIV/0!	#DIV/0!	#DIV/0!	#DIV/0!
58	ApoE	1403	1308	2509.5	826.5	1286.5	1182	406.5	1099.5	#DIV/0!	#DIV/0!	#DIV/0!	#DIV/0!	#DIV/0!	#DIV/0!	#DIV/0!	#DIV/0!	#DIV/0!	#DIV/0!	#DIV/0!	#DIV/0!	#DIV/0!	#DIV/0!	#DIV/0!	#DIV/0!
59	ApoE3	1402	1246.5	3966	994	1395	1514.5	516	1752.5	#DIV/0!	#DIV/0!	#DIV/0!	#DIV/0!	#DIV/0!	#DIV/0!	#DIV/0!	#DIV/0!	#DIV/0!	#DIV/0!	#DIV/0!	#DIV/0!	#DIV/0!	#DIV/0!	#DIV/0!	#DIV/0!
60	ApoD	1647	1501	3742.5	959	1488.5	1562	777	2368	#DIV/0!	#DIV/0!	#DIV/0!	#DIV/0!	#DIV/0!	#DIV/0!	#DIV/0!	#DIV/0!	#DIV/0!	#DIV/0!	#DIV/0!	#DIV/0!	#DIV/0!	#DIV/0!	#DIV/0!	#DIV/0!
61	ApoM	1407.5	1185.5	3567.5	805	1387.5	849.5	499.5	975	#DIV/0!	#DIV/0!	#DIV/0!	#DIV/0!	#DIV/0!	#DIV/0!	#DIV/0!	#DIV/0!	#DIV/0!	#DIV/0!	#DIV/0!	#DIV/0!	#DIV/0!	#DIV/0!	#DIV/0!	#DIV/0!
62	ApoH	2230	2086	4902	1598	2302	2783.5	718	3367	#DIV/0!	#DIV/0!	#DIV/0!	#DIV/0!	#DIV/0!	#DIV/0!	#DIV/0!	#DIV/0!	#DIV/0!	#DIV/0!	#DIV/0!	#DIV/0!	#DIV/0!	#DIV/0!	#DIV/0!	#DIV/0!
63	APP	1341.5	1264.5	2650	1004.5	1200	1656.5	416.5	1696.5	#DIV/0!	#DIV/0!	#DIV/0!	#DIV/0!	#DIV/0!	#DIV/0!	#DIV/0!	#DIV/0!	#DIV/0!	#DIV/0!	#DIV/0!	#DIV/0!	#DIV/0!	#DIV/0!	#DIV/0!	#DIV/0!
64	ASPH	4515.5	3214	9633.5	2556	3568	4529	1755.5	4853.5	#DIV/0!	#DIV/0!	#DIV/0!	#DIV/0!	#DIV/0!	#DIV/0!	#DIV/0!	#DIV/0!	#DIV/0!	#DIV/0!	#DIV/0!	#DIV/0!	#DIV/0!	#DIV/0!	#DIV/0!	#DIV/0!
65	Attractin	1348.5	1263.5	2010	976	1304.5	1382.5	343.5	2239.5	#DIV/0!	#DIV/0!	#DIV/0!	#DIV/0!	#DIV/0!	#DIV/0!	#DIV/0!	#DIV/0!	#DIV/0!	#DIV/0!	#DIV/0!	#DIV/0!	#DIV/0!	#DIV/0!	#DIV/0!	#DIV/0!
66	B3GNT1	1128.5	615.5	1209.5	560	1098.5	1251.5	530	1229.5	#DIV/0!	#DIV/0!	#DIV/0!	#DIV/0!	#DIV/0!	#DIV/0!	#DIV/0!	#DIV/0!	#DIV/0!	#DIV/0!	#DIV/0!	#DIV/0!	#DIV/0!	#DIV/0!	#DIV/0!	#DIV/0!
67	BAF57	404	552.5	748	470	406.5	491.5	382	724	#DIV/0!	#DIV/0!	#DIV/0!	#DIV/0!	#DIV/0!	#DIV/0!	#DIV/0!	#DIV/0!	#DIV/0!	#DIV/0!	#DIV/0!	#DIV/0!	#DIV/0!	#DIV/0!	#DIV/0!	#DIV/0!
68	BAFF	3729	3661.5	5692.5	1633	4367	5334	1517	2636	#DIV/0!	#DIV/0!	#DIV/0!	#DIV/0!	#DIV/0!	#DIV/0!	#DIV/0!	#DIV/0!	#DIV/0!	#DIV/0!	#DIV/0!	#DIV/0!	#DIV/0!	#DIV/0!	#DIV/0!	#DIV/0!
69	BAI-1	2707.5	2650.5	3424	3007.5	2598	3177	2260.5	3617.5	#DIV/0!	#DIV/0!	#DIV/0!	#DIV/0!	#DIV/0!	#DIV/0!	#DIV/0!	#DIV/0!	#DIV/0!	#DIV/0!	#DIV/0!	#DIV/0!	#DIV/0!	#DIV/0!	#DIV/0!	#DIV/0!
70	BCAM	1360.5	1509.5	1939.5	1031.5	1347	1440.5	612	1338	#DIV/0!	#DIV/0!	#DIV/0!	#DIV/0!	#DIV/0!	#DIV/0!	#DIV/0!	#DIV/0!	#DIV/0!	#DIV/0!	#DIV/0!	#DIV/0!	#DIV/0!	#DIV/0!	#DIV/0!	#DIV/0!
71	Beta 2M	761.5	650.5	1174.5	628	698.5	791	270	733	#DIV/0!	#DIV/0!	#DIV/0!	#DIV/0!	#DIV/0!	#DIV/0!	#DIV/0!	#DIV/0!	#DIV/0!	#DIV/0!	#DIV/0!	#DIV/0!	#DIV/0!	#DIV/0!	#DIV/0!	#DIV/0!
72	Beta Defensin 4	5251.5	5412	6231	4460.5	4934	5835	2413	5088	#DIV/0!	#DIV/0!	#DIV/0!	#DIV/0!	#DIV/0!	#DIV/0!	#DIV/0!	#DIV/0!	#DIV/0!	#DIV/0!	#DIV/0!	#DIV/0!	#DIV/0!	#DIV/0!	#DIV/0!	#DIV/0!
73	Beta IG-H3	952.5	1023	1569.5	906.5	999.5	1210	458	1281.5	#DIV/0!	#DIV/0!	#DIV/0!	#DIV/0!	#DIV/0!	#DIV/0!	#DIV/0!	#DIV/0!	#DIV/0!	#DIV/0!	#DIV/0!	#DIV/0!	#DIV/0!	#DIV/0!	#DIV/0!	#DIV/0!
74	Biglycan	1293.5	975.5	3079	895	1462	1332	533.5	1702	#DIV/0!	#DIV/0!	#DIV/0!	#DIV/0!	#DIV/0!	#DIV/0!	#DIV/0!	#DIV/0!	#DIV/0!	#DIV/0!	#DIV/0!	#DIV/0!	#DIV/0!	#DIV/0!	#DIV/0!	#DIV/0!
75	BLAME	2225	1595	4461	1802	2299	1884	989.5	2443.5	#DIV/0!	#DIV/0!	#DIV/0!	#DIV/0!	#DIV/0!	#DIV/0!	#DIV/0!	#DIV/0!	#DIV/0!	#DIV/0!	#DIV/0!	#DIV/0!	#DIV/0!	#DIV/0!	#DIV/0!	#DIV/0!
76	BMP-9	2096.5	1871	4543	1658	2058	1754	810	2937.5	#DIV/0!	#DIV/0!	#DIV/0!	#DIV/0!	#DIV/0!	#DIV/0!	#DIV/0!	#DIV/0!	#DIV/0!	#DIV/0!	#DIV/0!	#DIV/0!	#DIV/0!	#DIV/0!	#DIV/0!	#DIV/0!
77	BMX	3805	2613.5	9693	2157	3841	3240	1818	4490	#DIV/0!	#DIV/0!	#DIV/0!	#DIV/0!	#DIV/0!	#DIV/0!	#DIV/0!	#DIV/0!	#DIV/0!	#DIV/0!	#DIV/0!	#DIV/0!	#DIV/0!	#DIV/0!	#DIV/0!	#DIV/0!
78	BNIP2	4493.5	3562.5	10400.5	2858	4252	4384	1612.5	5441.5	#DIV/0!	#DIV/0!	#DIV/0!	#DIV/0!	#DIV/0!	#DIV/0!	#DIV/0!	#DIV/0!	#DIV/0!	#DIV/0!	#DIV/0!	#DIV/0!	#DIV/0!	#DIV/0!	#DIV/0!	#DIV/0!
79	Btk	9507.5	7735	21767.5	5070	7332	9158.5	3767.5	13325	#DIV/0!	#DIV/0!	#DIV/0!	#DIV/0!	#DIV/0!	#DIV/0!	#DIV/0!	#DIV/0!	#DIV/0!	#DIV/0!	#DIV/0!	#DIV/0!	#DIV/0!	#DIV/0!	#DIV/0!	#DIV/0!
80	ApoC1	6199.5	5355	11886.5	3733.5	5571.5	6496.5	1877.5	7002.5	#DIV/0!	#DIV/0!	#DIV/0!	#DIV/0!	#DIV/0!	#DIV/0!	#DIV/0!	#DIV/0!	#DIV/0!	#DIV/0!	#DIV/0!	#DIV/0!	#DIV/0!	#DIV/0!	#DIV/0!	#DIV/0!
81	CA 9	1328.5	618.5	2496.5	788.5	1246	1102.5	451.5	786	#DIV/0!	#DIV/0!	#DIV/0!	#DIV/0!	#DIV/0!	#DIV/0!	#DIV/0!	#DIV/0!	#DIV/0!	#DIV/0!	#DIV/0!	#DIV/0!	#DIV/0!	#DIV/0!	#DIV/0!	#DIV/0!
82	CA 15-3	18377	13721	34671	8911	14935	17331.5	5007	6254	#DIV/0!	#DIV/0!	#DIV/0!	#DIV/0!	#DIV/0!	#DIV/0!	#DIV/0!	#DIV/0!	#DIV/0!	#DIV/0!	#DIV/0!	#DIV/0!	#DIV/0!	#DIV/0!	#DIV/0!	#DIV/0!
83	CA 19-9	13727	10269	24995	6711.5	12008.5	15242	4027	14327	#DIV/0!	#DIV/0!	#DIV/0!	#DIV/0!	#DIV/0!	#DIV/0!	#DIV/0!	#DIV/0!	#DIV/0!	#DIV/0!	#DIV/0!	#DIV/0!	#DIV/0!	#DIV/0!	#DIV/0!	#DIV/0!
84	CA 125	18269	14069.5	36371	9039.5	17760.5	20083	3848.5	19250.5	#DIV/0!	#DIV/0!	#DIV/0!	#DIV/0!	#DIV/0!	#DIV/0!	#DIV/0!	#DIV/0!	#DIV/0!	#DIV/0!	#DIV/0!	#DIV/0!	#DIV/0!	#DIV/0!	#DIV/0!	#DIV/0!
85	Cadherin-13	1583.5	1501.5	2798.5	1156	1558	1719	600	1679.5	#DIV/0!	#DIV/0!	#DIV/0!	#DIV/0!	#DIV/0!	#DIV/0!	#DIV/0!	#DIV/0!	#DIV/0!	#DIV/0!	#DIV/0!	#DIV/0!	#DIV/0!	#DIV/0!	#DIV/0!	#DIV/0!
86	Calbindin	4447	4188.5	9711.5	2992	4231	4709.5	1337.5	5992.5	#DIV/0!	#DIV/0!	#DIV/0!	#DIV/0!	#DIV/0!	#DIV/0!	#DIV/0!	#DIV/0!	#DIV/0!	#DIV/0!	#DIV/0!	#DIV/0!	#DIV/0!	#DIV/0!	#DIV/0!	#DIV/0!
87	Calbindin D	1026.5	1217	1967.5	1200.5	1177.5	1249	414.5	1383.5	#DIV/0!	#DIV/0!	#DIV/0!	#DIV/0!	#DIV/0!	#DIV/0!	#DIV/0!	#DIV/0!	#DIV/0!	#DIV/0!	#DIV/0!	#DIV/0!	#DIV/0!	#DIV/0!	#DIV/0!	#DIV/0!
88	Calcitonin	4645	4412.5	8655	3418	4390.5	5938.5	2445	6264.5	#DIV/0!	#DIV/0!	#DIV/0!	#DIV/0!	#DIV/0!	#DIV/0!	#DIV/0!	#DIV/0!	#DIV/0!	#DIV/0!	#DIV/0!	#DIV/0!	#DIV/0!	#DIV/0!	#DIV/0!	#DIV/0!
89	Calreticulin	1306	655	2537.5	703.5	1227	952	454	994.5	#DIV/0!	#DIV/0!	#DIV/0!	#DIV/0!	#DIV/0!	#DIV/0!	#DIV/0!	#DIV/0!	#DIV/0!	#DIV/0!	#DIV/0!	#DIV/0!	#DIV/0!	#DIV/0!	#DIV/0!	#DIV/0!
90	Calsyntenin-1	1400	1226	2755	901.5	1376	1299	459	1977.5	#DIV/0!	#DIV/0!	#DIV/0!	#DIV/0!	#DIV/0!	#DIV/0!	#DIV/0!	#DIV/0!	#DIV/0!	#DIV/0!	#DIV/0!	#DIV/0!	#DIV/0!	#DIV/0!	#DIV/0!	#DIV/0!
91	CPN2	10320.5	7953	24175	5154	9337.5	10464	4193	11508.5	#DIV/0!	#DIV/0!	#DIV/0!	#DIV/0!	#DIV/0!	#DIV/0!	#DIV/0!	#DIV/0!	#DIV/0!	#DIV/0!	#DIV/0!	#DIV/0!	#DIV/0!	#DIV/0!	#DIV/0!	#DIV/0!
92	CART	5382.5	4106	11219	2790.5	4843.5	5827	1615.5	6307	#DIV/0!	#DIV/0!	#DIV/0!	#DIV/0!	#DIV/0!	#DIV/0!	#DIV/0!	#DIV/0!	#DIV/0!	#DIV/0!	#DIV/0!	#DIV/0!	#DIV/0!	#DIV/0!	#DIV/0!	#DIV/0!
93	Caspase-3	1203	553	2763	507.5	893	514.5	330	583	#DIV/0!	#DIV/0!	#DIV/0!	#DIV/0!	#DIV/0!	#DIV/0!	#DIV/0!	#DIV/0!	#DIV/0!	#DIV/0!	#DIV/0!	#DIV/0!	#DIV/0!	#DIV/0!	#DIV/0!	#DIV/0!
94	Caspase-8	1322	1316.5	2431	1226	1261.5	1582	760.5	2097	#DIV/0!	#DIV/0!	#DIV/0!	#DIV/0!	#DIV/0!	#DIV/0!	#DIV/0!	#DIV/0!	#DIV/0!	#DIV/0!	#DIV/0!	#DIV/0!	#DIV/0!	#DIV/0!	#DIV/0!	#DIV/0!
95	Cathepsin B	4373.5	1704.5	4605	2828	2878.5	6477.5	1286	2638	#DIV/0!	#DIV/0!	#DIV/0!	#DIV/0!	#DIV/0!	#DIV/0!	#DIV/0!	#DIV/0!	#DIV/0!	#DIV/0!	#DIV/0!	#DIV/0!	#DIV/0!	#DIV/0!	#DIV/0!	#DIV/0!
96	Cathepsin D	517	383.5	1656	364	972	574.5	536	371.5	#DIV/0!	#DIV/0!	#DIV/0!	#DIV/0!	#DIV/0!	#DIV/0!	#DIV/0!	#DIV/0!	#DIV/0!	#DIV/0!	#DIV/0!	#DIV/0!	#DIV/0!	#DIV/0!	#DIV/0!	#DIV/0!
97	Cathepsin L	1474.5	1767	2905.5	1356	1513	2073	550.5	1340.5	#DIV/0!	#DIV/0!	#DIV/0!	#DIV/0!	#DIV/0!	#DIV/0!	#DIV/0!	#DIV/0!	#DIV/0!	#DIV/0!	#DIV/0!	#DIV/0!	#DIV/0!	#DIV/0!	#DIV/0!	#DIV/0!
98	Cathepsin S	1308	1253.5	1821.5	995.5	1382.5	1576.5	652	1393.5	#DIV/0!	#DIV/0!	#DIV/0!	#DIV/0!	#DIV/0!	#DIV/0!	#DIV/0!	#DIV/0!	#DIV/0!	#DIV/0!	#DIV/0!	#DIV/0!	#DIV/0!	#DIV/0!	#DIV/0!	#DIV/0!
99	CBP	5840	5391	10766.5	3846.5	5732	6477	1906.5	4994	#DIV/0!	#DIV/0!	#DIV/0!	#DIV/0!	#DIV/0!	#DIV/0!	#DIV/0!	#DIV/0!	#DIV/0!	#DIV/0!	#DIV/0!	#DIV/0!	#DIV/0!	#DIV/0!	#DIV/0!	#DIV/0!
100	CCK	826.5	784.5	988	777	858	839.5	541	848	#DIV/0!	#DIV/0!	#DIV/0!	#DIV/0!	#DIV/0!	#DIV/0!	#DIV/0!	#DIV/0!	#DIV/0!	#DIV/0!	#DIV/0!	#DIV/0!	#DIV/0!	#DIV/0!	#DIV/0!	#DIV/0!
101	CD23	523.5	582.5	805	557	542	614	390.5	647.5	#DIV/0!	#DIV/0!	#DIV/0!	#DIV/0!	#DIV/0!	#DIV/0!	#DIV/0!	#DIV/0!	#DIV/0!	#DIV/0!	#DIV/0!	#DIV/0!	#DIV/0!	#DIV/0!	#DIV/0!	#DIV/0!
102	CD24	1554	1511	2886.5	1206.5	1302	1402.5	458	1682.5	#DIV/0!	#DIV/0!	#DIV/0!	#DIV/0!	#DIV/0!	#DIV/0!	#DIV/0!	#DIV/0!	#DIV/0!	#DIV/0!	#DIV/0!	#DIV/0!	#DIV/0!	#DIV/0!	#DIV/0!	#DIV/0!
103	CD36	2060	2005.5	3849.5	1727.5	2010.5	2464	745	2450.5	#DIV/0!	#DIV/0!	#DIV/0!	#DIV/0!	#DIV/0!	#DIV/0!	#DIV/0!	#DIV/0!	#DIV/0!	#DIV/0!	#DIV/0!	#DIV/0!	#DIV/0!	#DIV/0!	#DIV/0!	#DIV/0!
104	CD38	1865	867.5	3024	1080	1554	1293	514.5	1420.5	#DIV/0!	#DIV/0!	#DIV/0!	#DIV/0!	#DIV/0!	#DIV/0!	#DIV/0!	#DIV/0!	#DIV/0!	#DIV/0!	#DIV/0!	#DIV/0!	#DIV/0!	#DIV/0!	#DIV/0!	#DIV/0!
105	CD44	4765.5	3237.5	12533.5	2666.5	5491	5464.5	1741.5	6404.5	#DIV/0!	#DIV/0!	#DIV/0!	#DIV/0!	#DIV/0!	#DIV/0!	#DIV/0!	#DIV/0!	#DIV/0!	#DIV/0!	#DIV/0!	#DIV/0!	#DIV/0!	#DIV/0!	#DIV/0!	#DIV/0!
106	CD45	1485.5	1233.5	3536	1029.5	1967.5	1710.5	668.5	2364.5	#DIV/0!	#DIV/0!	#DIV/0!	#DIV/0!	#DIV/0!	#DIV/0!	#DIV/0!	#DIV/0!	#DIV/0!	#DIV/0!	#DIV/0!	#DIV/0!	#DIV/0!	#DIV/0!	#DIV/0!	#DIV/0!
107	CD46	2048	1790.5	3919.5	1547.5	1780.5	1993.5	877	2621.5	#DIV/0!	#DIV/0!	#DIV/0!	#DIV/0!	#DIV/0!	#DIV/0!	#DIV/0!	#DIV/0!	#DIV/0!	#DIV/0!	#DIV/0!	#DIV/0!	#DIV/0!	#DIV/0!	#DIV/0!	#DIV/0!
108	CD47	3560	3408	7083.5	2793	3485.5	3964.5	1394	4540	#DIV/0!	#DIV/0!	#DIV/0!	#DIV/0!	#DIV/0!	#DIV/0!	#DIV/0!	#DIV/0!	#DIV/0!	#DIV/0!	#DIV/0!	#DIV/0!	#DIV/0!	#DIV/0!	#DIV/0!	#DIV/0!
109	CD55	1663.5	545.5	3030.5	530	1042.5	594.5	553.5	1038.5	#DIV/0!	#DIV/0!	#DIV/0!	#DIV/0!	#DIV/0!	#DIV/0!	#DIV/0!	#DIV/0!	#DIV/0!	#DIV/0!	#DIV/0!	#DIV/0!	#DIV/0!	#DIV/0!	#DIV/0!	#DIV/0!
110	CD59	9211	6600	18510.5	5407	9659	7421	3224	10838.5	#DIV/0!	#DIV/0!	#DIV/0!	#DIV/0!	#DIV/0!	#DIV/0!	#DIV/0!	#DIV/0!	#DIV/0!	#DIV/0!	#DIV/0!	#DIV/0!	#DIV/0!	#DIV/0!	#DIV/0!	#DIV/0!
111	CD71	24461.5	17149.5	49515.5	11209.5	22503	24967	7317.5	24589	#DIV/0!	#DIV/0!	#DIV/0!	#DIV/0!	#DIV/0!	#DIV/0!	#DIV/0!	#DIV/0!	#DIV/0!	#DIV/0!	#DIV/0!	#DIV/0!	#DIV/0!	#DIV/0!	#DIV/0!	#DIV/0!
112	CD74	4543.5	4689.5	7521	4119.5	4339	5203.5	3476.5	1915	#DIV/0!	#DIV/0!	#DIV/0!	#DIV/0!	#DIV/0!	#DIV/0!	#DIV/0!	#DIV/0!	#DIV/0!	#DIV/0!	#DIV/0!	#DIV/0!	#DIV/0!	#DIV/0!	#DIV/0!	#DIV/0!
113	CD90	1204.5	1138.5	1869	965	996	1270.5	355.5	1782	#DIV/0!	#DIV/0!	#DIV/0!	#DIV/0!	#DIV/0!	#DIV/0!	#DIV/0!	#DIV/0!	#DIV/0!	#DIV/0!	#DIV/0!	#DIV/0!	#DIV/0!	#DIV/0!	#DIV/0!	#DIV/0!
114	CD97	1005.5	731.5	1260.5	854	909	1009	520	1050	#DIV/0!	#DIV/0!	#DIV/0!	#DIV/0!	#DIV/0!	#DIV/0!	#DIV/0!	#DIV/0!	#DIV/0!	#DIV/0!	#DIV/0!	#DIV/0!	#DIV/0!	#DIV/0!	#DIV/0!	#DIV/0!
115	CD 79 alpha	3152.5	2209	4534	1737	2908.5	2937.5	1274.5	2275	#DIV/0!	#DIV/0!	#DIV/0!	#DIV/0!	#DIV/0!	#DIV/0!	#DIV/0!	#DIV/0!	#DIV/0!	#DIV/0!	#DIV/0!	#DIV/0!	#DIV/0!	#DIV/0!	#DIV/0!	#DIV/0!
116	CD200	796.5	1034	1207	745	935.5	1154.5	532.5	1085.5	#DIV/0!	#DIV/0!	#DIV/0!	#DIV/0!	#DIV/0!	#DIV/0!	#DIV/0!	#DIV/0!	#DIV/0!	#DIV/0!	#DIV/0!	#DIV/0!	#DIV/0!	#DIV/0!	#DIV/0!	#DIV/0!
117	CEA	6098.5	4779	9417	3467	4352.5	5276	1655	5841.5	#DIV/0!	#DIV/0!	#DIV/0!	#DIV/0!	#DIV/0!	#DIV/0!	#DIV/0!	#DIV/0!	#DIV/0!	#DIV/0!	#DIV/0!	#DIV/0!	#DIV/0!	#DIV/0!	#DIV/0!	#DIV/0!
118	CEACAM-1	741	1016.5	1109.5	750.5	784	1131.5	432	1009.5	#DIV/0!	#DIV/0!	#DIV/0!	#DIV/0!	#DIV/0!	#DIV/0!	#DIV/0!	#DIV/0!	#DIV/0!	#DIV/0!	#DIV/0!	#DIV/0!	#DIV/0!	#DIV/0!	#DIV/0!	#DIV/0!
119	Ceruloplasmin	12511	7221.5	26850.5	4733.5	12018.5	9385.5	4064	13466.5	#DIV/0!	#DIV/0!	#DIV/0!	#DIV/0!	#DIV/0!	#DIV/0!	#DIV/0!	#DIV/0!	#DIV/0!	#DIV/0!	#DIV/0!	#DIV/0!	#DIV/0!	#DIV/0!	#DIV/0!	#DIV/0!
120	CFHR2	1110	551.5	3185	629.5	1519.5	815	528.5	894	#DIV/0!	#DIV/0!	#DIV/0!	#DIV/0!	#DIV/0!	#DIV/0!	#DIV/0!	#DIV/0!	#DIV/0!	#DIV/0!	#DIV/0!	#DIV/0!	#DIV/0!	#DIV/0!	#DIV/0!	#DIV/0!
121	Chemerin	964.5	1439.5	3186	1558	2339.5	1169	596.5	1627.5	#DIV/0!	#DIV/0!	#DIV/0!	#DIV/0!	#DIV/0!	#DIV/0!	#DIV/0!	#DIV/0!	#DIV/0!	#DIV/0!	#DIV/0!	#DIV/0!	#DIV/0!	#DIV/0!	#DIV/0!	#DIV/0!
122	CHI3L1	20038.5	12702.5	47004	8103	19496.5	17793.5	6668.5	18727.5	#DIV/0!	#DIV/0!	#DIV/0!	#DIV/0!	#DIV/0!	#DIV/0!	#DIV/0!	#DIV/0!	#DIV/0!	#DIV/0!	#DIV/0!	#DIV/0!	#DIV/0!	#DIV/0!	#DIV/0!	#DIV/0!
[truncated: 373 more rows]

## Sheet: Pos Normalization 1
	RayBio® Human Biotin-Label Based Antibody Arrays -- Human L-493, Glass Slide
[truncated: 497 more rows]

[truncated: 6 more sheets: Chart 1, Sorting 2, Average 2, Average w-o bkg, Pos Normalization 2, Chart 2]
